# Supplementary material for: Chromosome-level genome assembly and manually-curated proteome of model necrotroph Parastagonospora nodorum Sn15 reveals a genome-wide trove of candidate effector homologs, and redundancy of virulence-related functions within an accessory chromosome
Source: BMC Genomics. 2021 May 25;22:382. doi: 10.1186/s12864-021-07699-8 (PMC8146201; doi:10.1186/s12864-021-07699-8)
Supplement: Supplementary file 6 — Additional file 6: Supplementary Table 3. De novo repeat sequences predicted within the Parastagonospora nodorum Sn15 genome assembly. [file 12864_2021_7699_MOESM6_ESM.xlsx]

## Sheet: repeat_gff
Chromosome_01	AAT	repeat_region	1	3	33.3333	+	.	ID=match_3;Target=x26%20%20 2746 2748
Chromosome_01	AAT	repeat_region	1	12	71.4286	+	.	ID=match_4;Target=rnd-4_family-45%23LTR%2FCopia%20%28%20Recon%20Family%20Size%20%3D%2031%2C%20Final%20Multiple%20Alignment%20Size%20%3D%2022%20%29 17419 17432
Chromosome_01	AAT	repeat_region	1	12	71.4286	+	.	ID=match_8;Target=rnd-4_family-45%23LTR%2FCopia%20%28%20Recon%20Family%20Size%20%3D%2031%2C%20Final%20Multiple%20Alignment%20Size%20%3D%2022%20%29 17419 17432
Chromosome_01	AAT	repeat_region	1	27	56.6667	-	.	ID=match_7;Target=rnd-4_family-45%23LTR%2FCopia%20%28%20Recon%20Family%20Size%20%3D%2031%2C%20Final%20Multiple%20Alignment%20Size%20%3D%2022%20%29 14212 14241
Chromosome_01	AAT	repeat_region	17	172	89.8734	+	.	ID=match_1;Target=Coprina_Cc1%20Penelope%20Coprinopsis%20cinerea 1 158
Chromosome_01	AAT	repeat_region	461	725	86.6171	+	.	ID=match_2;Target=x48%20%20 1 269
Chromosome_01	AAT	repeat_region	725	2690	86.9204	+	.	ID=match_3;Target=x26%20%20 2749 4790
Chromosome_01	AAT	repeat_region	736	2999	56.3913	+	.	ID=match_4;Target=rnd-4_family-45%23LTR%2FCopia%20%28%20Recon%20Family%20Size%20%3D%2031%2C%20Final%20Multiple%20Alignment%20Size%20%3D%2022%20%29 17433 19800
Chromosome_01	AAT	repeat_region	736	2999	56.3913	+	.	ID=match_8;Target=rnd-4_family-45%23LTR%2FCopia%20%28%20Recon%20Family%20Size%20%3D%2031%2C%20Final%20Multiple%20Alignment%20Size%20%3D%2022%20%29 17433 19800
Chromosome_01	AAT	repeat_region	741	1123	60.4938	-	.	ID=match_7;Target=rnd-4_family-45%23LTR%2FCopia%20%28%20Recon%20Family%20Size%20%3D%2031%2C%20Final%20Multiple%20Alignment%20Size%20%3D%2022%20%29 13839 14211
Chromosome_01	AAT	repeat_region	1320	1857	57.5251	-	.	ID=match_7;Target=rnd-4_family-45%23LTR%2FCopia%20%28%20Recon%20Family%20Size%20%3D%2031%2C%20Final%20Multiple%20Alignment%20Size%20%3D%2022%20%29 13295 13838
Chromosome_01	AAT	repeat_region	1891	2291	59.3607	-	.	ID=match_7;Target=rnd-4_family-45%23LTR%2FCopia%20%28%20Recon%20Family%20Size%20%3D%2031%2C%20Final%20Multiple%20Alignment%20Size%20%3D%2022%20%29 12877 13294
Chromosome_01	AAT	repeat_region	2495	3007	59.0193	-	.	ID=match_7;Target=rnd-4_family-45%23LTR%2FCopia%20%28%20Recon%20Family%20Size%20%3D%2031%2C%20Final%20Multiple%20Alignment%20Size%20%3D%2022%20%29 12342 12876
Chromosome_01	AAT	repeat_region	3097	4218	57.1195	+	.	ID=match_4;Target=rnd-4_family-45%23LTR%2FCopia%20%28%20Recon%20Family%20Size%20%3D%2031%2C%20Final%20Multiple%20Alignment%20Size%20%3D%2022%20%29 19801 20939
Chromosome_01	AAT	repeat_region	3097	4218	57.1195	+	.	ID=match_8;Target=rnd-4_family-45%23LTR%2FCopia%20%28%20Recon%20Family%20Size%20%3D%2031%2C%20Final%20Multiple%20Alignment%20Size%20%3D%2022%20%29 19801 20939
Chromosome_01	AAT	repeat_region	3104	3831	58.1013	-	.	ID=match_7;Target=rnd-4_family-45%23LTR%2FCopia%20%28%20Recon%20Family%20Size%20%3D%2031%2C%20Final%20Multiple%20Alignment%20Size%20%3D%2022%20%29 11608 12341
Chromosome_01	AAT	repeat_region	3868	4172	62.3418	-	.	ID=match_7;Target=rnd-4_family-45%23LTR%2FCopia%20%28%20Recon%20Family%20Size%20%3D%2031%2C%20Final%20Multiple%20Alignment%20Size%20%3D%2022%20%29 11321 11607
Chromosome_01	AAT	repeat_region	4092	4094	100	+	.	ID=match_1;Target=Coprina_Cc1%20Penelope%20Coprinopsis%20cinerea 159 161
Chromosome_01	AAT	repeat_region	4226	4291	65.7143	-	.	ID=match_7;Target=rnd-4_family-45%23LTR%2FCopia%20%28%20Recon%20Family%20Size%20%3D%2031%2C%20Final%20Multiple%20Alignment%20Size%20%3D%2022%20%29 11254 11320
Chromosome_01	AAT	repeat_region	4287	6143	66.9878	+	.	ID=match_4;Target=rnd-4_family-45%23LTR%2FCopia%20%28%20Recon%20Family%20Size%20%3D%2031%2C%20Final%20Multiple%20Alignment%20Size%20%3D%2022%20%29 20940 22825
Chromosome_01	AAT	repeat_region	4287	6143	66.9878	+	.	ID=match_8;Target=rnd-4_family-45%23LTR%2FCopia%20%28%20Recon%20Family%20Size%20%3D%2031%2C%20Final%20Multiple%20Alignment%20Size%20%3D%2022%20%29 20940 22825
Chromosome_01	AAT	repeat_region	4571	4774	58.4475	-	.	ID=match_7;Target=rnd-4_family-45%23LTR%2FCopia%20%28%20Recon%20Family%20Size%20%3D%2031%2C%20Final%20Multiple%20Alignment%20Size%20%3D%2022%20%29 11055 11253
Chromosome_01	AAT	repeat_region	5324	5855	58.669	-	.	ID=match_7;Target=rnd-4_family-45%23LTR%2FCopia%20%28%20Recon%20Family%20Size%20%3D%2031%2C%20Final%20Multiple%20Alignment%20Size%20%3D%2022%20%29 10555 11054
Chromosome_01	AAT	repeat_region	5453	6285	81.5036	-	.	ID=match_5;Target=r51%20%20 1 838
Chromosome_01	AAT	repeat_region	5928	6235	89.2857	-	.	ID=match_6;Target=x96%20%20 1 308
Chromosome_01	AAT	repeat_region	6030	6224	63.2075	-	.	ID=match_7;Target=rnd-4_family-45%23LTR%2FCopia%20%28%20Recon%20Family%20Size%20%3D%2031%2C%20Final%20Multiple%20Alignment%20Size%20%3D%2022%20%29 10355 10554
Chromosome_01	AAT	repeat_region	6194	6783	58.0952	+	.	ID=match_4;Target=rnd-4_family-45%23LTR%2FCopia%20%28%20Recon%20Family%20Size%20%3D%2031%2C%20Final%20Multiple%20Alignment%20Size%20%3D%2022%20%29 22826 23384
Chromosome_01	AAT	repeat_region	6194	6783	58.0952	+	.	ID=match_8;Target=rnd-4_family-45%23LTR%2FCopia%20%28%20Recon%20Family%20Size%20%3D%2031%2C%20Final%20Multiple%20Alignment%20Size%20%3D%2022%20%29 22826 23384
Chromosome_01	AAT	repeat_region	6273	6526	85	-	.	ID=match_7;Target=rnd-4_family-45%23LTR%2FCopia%20%28%20Recon%20Family%20Size%20%3D%2031%2C%20Final%20Multiple%20Alignment%20Size%20%3D%2022%20%29 10105 10354
Chromosome_01	AAT	repeat_region	6430	6556	61.5385	-	.	ID=match_10;Target=x35%20%20 544 677
Chromosome_01	AAT	repeat_region	6626	6671	64.7059	-	.	ID=match_7;Target=rnd-4_family-45%23LTR%2FCopia%20%28%20Recon%20Family%20Size%20%3D%2031%2C%20Final%20Multiple%20Alignment%20Size%20%3D%2022%20%29 10054 10104
Chromosome_01	AAT	repeat_region	6649	6913	82.963	-	.	ID=match_9;Target=r10%20%20 1059 1325
Chromosome_01	AAT	repeat_region	6853	6976	60.4651	+	.	ID=match_4;Target=rnd-4_family-45%23LTR%2FCopia%20%28%20Recon%20Family%20Size%20%3D%2031%2C%20Final%20Multiple%20Alignment%20Size%20%3D%2022%20%29 23385 23505
Chromosome_01	AAT	repeat_region	6853	6976	60.4651	+	.	ID=match_8;Target=rnd-4_family-45%23LTR%2FCopia%20%28%20Recon%20Family%20Size%20%3D%2031%2C%20Final%20Multiple%20Alignment%20Size%20%3D%2022%20%29 23385 23505
Chromosome_01	AAT	repeat_region	7010	7179	60.7527	+	.	ID=match_4;Target=rnd-4_family-45%23LTR%2FCopia%20%28%20Recon%20Family%20Size%20%3D%2031%2C%20Final%20Multiple%20Alignment%20Size%20%3D%2022%20%29 23506 23680
Chromosome_01	AAT	repeat_region	7010	7291	57.0552	+	.	ID=match_8;Target=rnd-4_family-45%23LTR%2FCopia%20%28%20Recon%20Family%20Size%20%3D%2031%2C%20Final%20Multiple%20Alignment%20Size%20%3D%2022%20%29 23506 23812
Chromosome_01	AAT	repeat_region	7095	7534	88.4876	-	.	ID=match_10;Target=x35%20%20 102 543
Chromosome_01	AAT	repeat_region	7278	7460	61.2903	-	.	ID=match_9;Target=r10%20%20 885 1058
Chromosome_01	AAT	repeat_region	7388	7488	63.3028	+	.	ID=match_8;Target=rnd-4_family-45%23LTR%2FCopia%20%28%20Recon%20Family%20Size%20%3D%2031%2C%20Final%20Multiple%20Alignment%20Size%20%3D%2022%20%29 23813 23917
Chromosome_01	AAT	repeat_region	7991	8009	63.1579	-	.	ID=match_9;Target=r10%20%20 866 884
Chromosome_01	AAT	repeat_region	16672	16675	75	-	.	ID=match_7;Target=rnd-4_family-45%23LTR%2FCopia%20%28%20Recon%20Family%20Size%20%3D%2031%2C%20Final%20Multiple%20Alignment%20Size%20%3D%2022%20%29 10050 10053
Chromosome_01	AAT	repeat_region	23392	23415	66.6667	+	.	ID=match_4;Target=rnd-4_family-45%23LTR%2FCopia%20%28%20Recon%20Family%20Size%20%3D%2031%2C%20Final%20Multiple%20Alignment%20Size%20%3D%2022%20%29 23681 23704
Chromosome_01	AAT	repeat_region	172187	172397	72.8972	-	.	ID=match_11;Target=rnd-3_family-85%23Unknown%20%28%20Recon%20Family%20Size%20%3D%2080%2C%20Final%20Multiple%20Alignment%20Size%20%3D%2041%20%29 1 213
Chromosome_01	AAT	repeat_region	317444	317567	71.9697	-	.	ID=match_12;Target=rnd-3_family-88%23Unknown%20%28%20Recon%20Family%20Size%20%3D%2026%2C%20Final%20Multiple%20Alignment%20Size%20%3D%2025%20%29 1 132
Chromosome_01	AAT	repeat_region	328579	328793	82.5688	+	.	ID=match_13;Target=rnd-4_family-2239%23Unknown%20%28%20Recon%20Family%20Size%20%3D%2016%2C%20Final%20Multiple%20Alignment%20Size%20%3D%2016%20%29 1 215
Chromosome_01	AAT	repeat_region	328581	328793	78.5047	+	.	ID=match_14;Target=rnd-3_family-85%23Unknown%20%28%20Recon%20Family%20Size%20%3D%2080%2C%20Final%20Multiple%20Alignment%20Size%20%3D%2041%20%29 1 213
Chromosome_01	AAT	repeat_region	579977	580132	71.8563	-	.	ID=match_15;Target=rnd-4_family-2239%23Unknown%20%28%20Recon%20Family%20Size%20%3D%2016%2C%20Final%20Multiple%20Alignment%20Size%20%3D%2016%20%29 49 215
Chromosome_01	AAT	repeat_region	580232	580241	70	-	.	ID=match_15;Target=rnd-4_family-2239%23Unknown%20%28%20Recon%20Family%20Size%20%3D%2016%2C%20Final%20Multiple%20Alignment%20Size%20%3D%2016%20%29 39 48
Chromosome_01	AAT	repeat_region	669964	669967	75	+	.	ID=match_18;Target=x3x3r8_major_cons%20%20 15346 15349
Chromosome_01	AAT	repeat_region	681072	681284	76.1261	+	.	ID=match_16;Target=rnd-4_family-2239%23Unknown%20%28%20Recon%20Family%20Size%20%3D%2016%2C%20Final%20Multiple%20Alignment%20Size%20%3D%2016%20%29 1 215
Chromosome_01	AAT	repeat_region	685266	685476	76.3889	-	.	ID=match_17;Target=rnd-3_family-85%23Unknown%20%28%20Recon%20Family%20Size%20%3D%2080%2C%20Final%20Multiple%20Alignment%20Size%20%3D%2041%20%29 1 213
Chromosome_01	AAT	repeat_region	685268	685428	82.0988	+	.	ID=match_18;Target=x3x3r8_major_cons%20%20 15350 15511
Chromosome_01	AAT	repeat_region	693917	693919	66.6667	+	.	ID=match_18;Target=x3x3r8_major_cons%20%20 15512 15514
Chromosome_01	AAT	repeat_region	698389	698595	75.8294	+	.	ID=match_19;Target=rnd-4_family-575%23Unknown%20%28%20Recon%20Family%20Size%20%3D%20106%2C%20Final%20Multiple%20Alignment%20Size%20%3D%20105%20%29 1 208
Chromosome_01	AAT	repeat_region	836941	837157	68.6636	+	.	ID=match_20;Target=rnd-4_family-575%23Unknown%20%28%20Recon%20Family%20Size%20%3D%20106%2C%20Final%20Multiple%20Alignment%20Size%20%3D%20105%20%29 1 208
Chromosome_01	AAT	repeat_region	944861	944873	53.8462	+	.	ID=match_41;Target=rnd-4_family-45%23LTR%2FCopia%20%28%20Recon%20Family%20Size%20%3D%2031%2C%20Final%20Multiple%20Alignment%20Size%20%3D%2022%20%29 10524 10536
Chromosome_01	AAT	repeat_region	977659	977663	60	+	.	ID=match_21;Target=rnd-4_family-45%23LTR%2FCopia%20%28%20Recon%20Family%20Size%20%3D%2031%2C%20Final%20Multiple%20Alignment%20Size%20%3D%2022%20%29 10531 10535
Chromosome_01	AAT	repeat_region	986755	986755	100	+	.	ID=match_31;Target=rnd-4_family-45%23LTR%2FCopia%20%28%20Recon%20Family%20Size%20%3D%2031%2C%20Final%20Multiple%20Alignment%20Size%20%3D%2022%20%29 10541 10541
Chromosome_01	AAT	repeat_region	994067	994083	70.5882	+	.	ID=match_37;Target=rnd-4_family-45%23LTR%2FCopia%20%28%20Recon%20Family%20Size%20%3D%2031%2C%20Final%20Multiple%20Alignment%20Size%20%3D%2022%20%29 10546 10562
Chromosome_01	AAT	repeat_region	998873	999371	59.1304	+	.	ID=match_21;Target=rnd-4_family-45%23LTR%2FCopia%20%28%20Recon%20Family%20Size%20%3D%2031%2C%20Final%20Multiple%20Alignment%20Size%20%3D%2022%20%29 10536 11054
Chromosome_01	AAT	repeat_region	998877	999371	59.2982	+	.	ID=match_41;Target=rnd-4_family-45%23LTR%2FCopia%20%28%20Recon%20Family%20Size%20%3D%2031%2C%20Final%20Multiple%20Alignment%20Size%20%3D%2022%20%29 10537 11054
Chromosome_01	AAT	repeat_region	998881	999371	59.292	+	.	ID=match_31;Target=rnd-4_family-45%23LTR%2FCopia%20%28%20Recon%20Family%20Size%20%3D%2031%2C%20Final%20Multiple%20Alignment%20Size%20%3D%2022%20%29 10542 11054
Chromosome_01	AAT	repeat_region	998903	999371	59.116	+	.	ID=match_37;Target=rnd-4_family-45%23LTR%2FCopia%20%28%20Recon%20Family%20Size%20%3D%2031%2C%20Final%20Multiple%20Alignment%20Size%20%3D%2022%20%29 10563 11054
Chromosome_01	AAT	repeat_region	999430	999820	59.7122	+	.	ID=match_21;Target=rnd-4_family-45%23LTR%2FCopia%20%28%20Recon%20Family%20Size%20%3D%2031%2C%20Final%20Multiple%20Alignment%20Size%20%3D%2022%20%29 11055 11403
Chromosome_01	AAT	repeat_region	999430	999820	59.7122	+	.	ID=match_31;Target=rnd-4_family-45%23LTR%2FCopia%20%28%20Recon%20Family%20Size%20%3D%2031%2C%20Final%20Multiple%20Alignment%20Size%20%3D%2022%20%29 11055 11403
Chromosome_01	AAT	repeat_region	999430	999820	59.7122	+	.	ID=match_37;Target=rnd-4_family-45%23LTR%2FCopia%20%28%20Recon%20Family%20Size%20%3D%2031%2C%20Final%20Multiple%20Alignment%20Size%20%3D%2022%20%29 11055 11403
Chromosome_01	AAT	repeat_region	999430	999820	59.7122	+	.	ID=match_41;Target=rnd-4_family-45%23LTR%2FCopia%20%28%20Recon%20Family%20Size%20%3D%2031%2C%20Final%20Multiple%20Alignment%20Size%20%3D%2022%20%29 11055 11403
Chromosome_01	AAT	repeat_region	999518	1000655	87.083	-	.	ID=match_22;Target=x15%20%20 5195 6353
Chromosome_01	AAT	repeat_region	999884	1000992	74.6444	-	.	ID=match_23;Target=rnd-4_family-45%23LTR%2FCopia%20%28%20Recon%20Family%20Size%20%3D%2031%2C%20Final%20Multiple%20Alignment%20Size%20%3D%2022%20%29 38874 40044
Chromosome_01	AAT	repeat_region	999884	1000992	74.6444	-	.	ID=match_28;Target=rnd-4_family-45%23LTR%2FCopia%20%28%20Recon%20Family%20Size%20%3D%2031%2C%20Final%20Multiple%20Alignment%20Size%20%3D%2022%20%29 38874 40044
Chromosome_01	AAT	repeat_region	999884	1000992	74.6444	-	.	ID=match_33;Target=rnd-4_family-45%23LTR%2FCopia%20%28%20Recon%20Family%20Size%20%3D%2031%2C%20Final%20Multiple%20Alignment%20Size%20%3D%2022%20%29 38874 40044
Chromosome_01	AAT	repeat_region	999884	1000992	74.6444	-	.	ID=match_35;Target=rnd-4_family-45%23LTR%2FCopia%20%28%20Recon%20Family%20Size%20%3D%2031%2C%20Final%20Multiple%20Alignment%20Size%20%3D%2022%20%29 38874 40044
Chromosome_01	AAT	repeat_region	999884	1000992	74.6444	-	.	ID=match_40;Target=rnd-4_family-45%23LTR%2FCopia%20%28%20Recon%20Family%20Size%20%3D%2031%2C%20Final%20Multiple%20Alignment%20Size%20%3D%2022%20%29 38874 40044
Chromosome_01	AAT	repeat_region	999887	1000041	61.7284	+	.	ID=match_21;Target=rnd-4_family-45%23LTR%2FCopia%20%28%20Recon%20Family%20Size%20%3D%2031%2C%20Final%20Multiple%20Alignment%20Size%20%3D%2022%20%29 11404 11547
Chromosome_01	AAT	repeat_region	999887	1000041	61.7284	+	.	ID=match_31;Target=rnd-4_family-45%23LTR%2FCopia%20%28%20Recon%20Family%20Size%20%3D%2031%2C%20Final%20Multiple%20Alignment%20Size%20%3D%2022%20%29 11404 11547
Chromosome_01	AAT	repeat_region	999887	1000041	61.7284	+	.	ID=match_37;Target=rnd-4_family-45%23LTR%2FCopia%20%28%20Recon%20Family%20Size%20%3D%2031%2C%20Final%20Multiple%20Alignment%20Size%20%3D%2022%20%29 11404 11547
Chromosome_01	AAT	repeat_region	999887	1000041	61.7284	+	.	ID=match_41;Target=rnd-4_family-45%23LTR%2FCopia%20%28%20Recon%20Family%20Size%20%3D%2031%2C%20Final%20Multiple%20Alignment%20Size%20%3D%2022%20%29 11404 11547
Chromosome_01	AAT	repeat_region	1000102	1000436	59.5568	+	.	ID=match_21;Target=rnd-4_family-45%23LTR%2FCopia%20%28%20Recon%20Family%20Size%20%3D%2031%2C%20Final%20Multiple%20Alignment%20Size%20%3D%2022%20%29 11548 11880
Chromosome_01	AAT	repeat_region	1000102	1000436	59.5568	+	.	ID=match_31;Target=rnd-4_family-45%23LTR%2FCopia%20%28%20Recon%20Family%20Size%20%3D%2031%2C%20Final%20Multiple%20Alignment%20Size%20%3D%2022%20%29 11548 11880
Chromosome_01	AAT	repeat_region	1000102	1000436	59.5568	+	.	ID=match_37;Target=rnd-4_family-45%23LTR%2FCopia%20%28%20Recon%20Family%20Size%20%3D%2031%2C%20Final%20Multiple%20Alignment%20Size%20%3D%2022%20%29 11548 11880
Chromosome_01	AAT	repeat_region	1000102	1000436	59.5568	+	.	ID=match_41;Target=rnd-4_family-45%23LTR%2FCopia%20%28%20Recon%20Family%20Size%20%3D%2031%2C%20Final%20Multiple%20Alignment%20Size%20%3D%2022%20%29 11548 11880
Chromosome_01	AAT	repeat_region	1000462	1000738	59.4156	+	.	ID=match_21;Target=rnd-4_family-45%23LTR%2FCopia%20%28%20Recon%20Family%20Size%20%3D%2031%2C%20Final%20Multiple%20Alignment%20Size%20%3D%2022%20%29 11881 12173
Chromosome_01	AAT	repeat_region	1000462	1000738	59.4156	+	.	ID=match_31;Target=rnd-4_family-45%23LTR%2FCopia%20%28%20Recon%20Family%20Size%20%3D%2031%2C%20Final%20Multiple%20Alignment%20Size%20%3D%2022%20%29 11881 12173
Chromosome_01	AAT	repeat_region	1000462	1000738	59.4156	+	.	ID=match_37;Target=rnd-4_family-45%23LTR%2FCopia%20%28%20Recon%20Family%20Size%20%3D%2031%2C%20Final%20Multiple%20Alignment%20Size%20%3D%2022%20%29 11881 12173
Chromosome_01	AAT	repeat_region	1000462	1000738	59.4156	+	.	ID=match_41;Target=rnd-4_family-45%23LTR%2FCopia%20%28%20Recon%20Family%20Size%20%3D%2031%2C%20Final%20Multiple%20Alignment%20Size%20%3D%2022%20%29 11881 12173
Chromosome_01	AAT	repeat_region	1000489	1003808	94.4228	+	.	ID=match_24;Target=r25%20%20 1 3335
Chromosome_01	AAT	repeat_region	1000835	1001321	57.4312	+	.	ID=match_21;Target=rnd-4_family-45%23LTR%2FCopia%20%28%20Recon%20Family%20Size%20%3D%2031%2C%20Final%20Multiple%20Alignment%20Size%20%3D%2022%20%29 12174 12672
Chromosome_01	AAT	repeat_region	1000835	1001321	57.4312	+	.	ID=match_31;Target=rnd-4_family-45%23LTR%2FCopia%20%28%20Recon%20Family%20Size%20%3D%2031%2C%20Final%20Multiple%20Alignment%20Size%20%3D%2022%20%29 12174 12672
Chromosome_01	AAT	repeat_region	1000835	1001321	57.4312	+	.	ID=match_37;Target=rnd-4_family-45%23LTR%2FCopia%20%28%20Recon%20Family%20Size%20%3D%2031%2C%20Final%20Multiple%20Alignment%20Size%20%3D%2022%20%29 12174 12672
Chromosome_01	AAT	repeat_region	1000835	1001321	57.4312	+	.	ID=match_41;Target=rnd-4_family-45%23LTR%2FCopia%20%28%20Recon%20Family%20Size%20%3D%2031%2C%20Final%20Multiple%20Alignment%20Size%20%3D%2022%20%29 12174 12672
Chromosome_01	AAT	repeat_region	1000859	1000968	61.7886	-	.	ID=match_22;Target=x15%20%20 5078 5194
Chromosome_01	AAT	repeat_region	1001037	1001160	58.4	-	.	ID=match_22;Target=x15%20%20 4969 5077
Chromosome_01	AAT	repeat_region	1001067	1004937	52.821	-	.	ID=match_23;Target=rnd-4_family-45%23LTR%2FCopia%20%28%20Recon%20Family%20Size%20%3D%2031%2C%20Final%20Multiple%20Alignment%20Size%20%3D%2022%20%29 34430 38873
Chromosome_01	AAT	repeat_region	1001067	1004937	52.821	-	.	ID=match_28;Target=rnd-4_family-45%23LTR%2FCopia%20%28%20Recon%20Family%20Size%20%3D%2031%2C%20Final%20Multiple%20Alignment%20Size%20%3D%2022%20%29 34430 38873
Chromosome_01	AAT	repeat_region	1001067	1004937	52.821	-	.	ID=match_33;Target=rnd-4_family-45%23LTR%2FCopia%20%28%20Recon%20Family%20Size%20%3D%2031%2C%20Final%20Multiple%20Alignment%20Size%20%3D%2022%20%29 34430 38873
Chromosome_01	AAT	repeat_region	1001067	1004937	52.821	-	.	ID=match_35;Target=rnd-4_family-45%23LTR%2FCopia%20%28%20Recon%20Family%20Size%20%3D%2031%2C%20Final%20Multiple%20Alignment%20Size%20%3D%2022%20%29 34430 38873
Chromosome_01	AAT	repeat_region	1001067	1004937	52.821	-	.	ID=match_40;Target=rnd-4_family-45%23LTR%2FCopia%20%28%20Recon%20Family%20Size%20%3D%2031%2C%20Final%20Multiple%20Alignment%20Size%20%3D%2022%20%29 34430 38873
Chromosome_01	AAT	repeat_region	1001135	1001376	55.4817	+	.	ID=match_49;Target=rnd-4_family-45%23LTR%2FCopia%20%28%20Recon%20Family%20Size%20%3D%2031%2C%20Final%20Multiple%20Alignment%20Size%20%3D%2022%20%29 10258 10550
Chromosome_01	AAT	repeat_region	1001297	1001376	60.4938	+	.	ID=match_48;Target=rnd-4_family-45%23LTR%2FCopia%20%28%20Recon%20Family%20Size%20%3D%2031%2C%20Final%20Multiple%20Alignment%20Size%20%3D%2022%20%29 10474 10550
Chromosome_01	AAT	repeat_region	1001502	1001667	58.7912	+	.	ID=match_21;Target=rnd-4_family-45%23LTR%2FCopia%20%28%20Recon%20Family%20Size%20%3D%2031%2C%20Final%20Multiple%20Alignment%20Size%20%3D%2022%20%29 12673 12839
Chromosome_01	AAT	repeat_region	1001502	1001667	58.7912	+	.	ID=match_31;Target=rnd-4_family-45%23LTR%2FCopia%20%28%20Recon%20Family%20Size%20%3D%2031%2C%20Final%20Multiple%20Alignment%20Size%20%3D%2022%20%29 12673 12839
Chromosome_01	AAT	repeat_region	1001502	1001667	58.7912	+	.	ID=match_37;Target=rnd-4_family-45%23LTR%2FCopia%20%28%20Recon%20Family%20Size%20%3D%2031%2C%20Final%20Multiple%20Alignment%20Size%20%3D%2022%20%29 12673 12839
Chromosome_01	AAT	repeat_region	1001502	1001667	58.7912	+	.	ID=match_41;Target=rnd-4_family-45%23LTR%2FCopia%20%28%20Recon%20Family%20Size%20%3D%2031%2C%20Final%20Multiple%20Alignment%20Size%20%3D%2022%20%29 12673 12839
Chromosome_01	AAT	repeat_region	1001538	1001814	58.0328	+	.	ID=match_48;Target=rnd-4_family-45%23LTR%2FCopia%20%28%20Recon%20Family%20Size%20%3D%2031%2C%20Final%20Multiple%20Alignment%20Size%20%3D%2022%20%29 10551 10843
Chromosome_01	AAT	repeat_region	1001538	1001814	58.0328	+	.	ID=match_49;Target=rnd-4_family-45%23LTR%2FCopia%20%28%20Recon%20Family%20Size%20%3D%2031%2C%20Final%20Multiple%20Alignment%20Size%20%3D%2022%20%29 10551 10843
Chromosome_01	AAT	repeat_region	1001708	1001794	68.3673	-	.	ID=match_22;Target=x15%20%20 4873 4968
Chromosome_01	AAT	repeat_region	1001914	1001995	60	+	.	ID=match_21;Target=rnd-4_family-45%23LTR%2FCopia%20%28%20Recon%20Family%20Size%20%3D%2031%2C%20Final%20Multiple%20Alignment%20Size%20%3D%2022%20%29 12840 12919
Chromosome_01	AAT	repeat_region	1001914	1001995	60	+	.	ID=match_31;Target=rnd-4_family-45%23LTR%2FCopia%20%28%20Recon%20Family%20Size%20%3D%2031%2C%20Final%20Multiple%20Alignment%20Size%20%3D%2022%20%29 12840 12919
Chromosome_01	AAT	repeat_region	1001914	1001995	60	+	.	ID=match_37;Target=rnd-4_family-45%23LTR%2FCopia%20%28%20Recon%20Family%20Size%20%3D%2031%2C%20Final%20Multiple%20Alignment%20Size%20%3D%2022%20%29 12840 12919
Chromosome_01	AAT	repeat_region	1001914	1001995	60	+	.	ID=match_41;Target=rnd-4_family-45%23LTR%2FCopia%20%28%20Recon%20Family%20Size%20%3D%2031%2C%20Final%20Multiple%20Alignment%20Size%20%3D%2022%20%29 12840 12919
Chromosome_01	AAT	repeat_region	1001981	1002425	57.4037	+	.	ID=match_48;Target=rnd-4_family-45%23LTR%2FCopia%20%28%20Recon%20Family%20Size%20%3D%2031%2C%20Final%20Multiple%20Alignment%20Size%20%3D%2022%20%29 10844 11296
Chromosome_01	AAT	repeat_region	1001981	1002425	57.4037	+	.	ID=match_49;Target=rnd-4_family-45%23LTR%2FCopia%20%28%20Recon%20Family%20Size%20%3D%2031%2C%20Final%20Multiple%20Alignment%20Size%20%3D%2022%20%29 10844 11296
Chromosome_01	AAT	repeat_region	1002122	1002203	64.7059	-	.	ID=match_22;Target=x15%20%20 4793 4872
Chromosome_01	AAT	repeat_region	1002440	1002683	56.7273	+	.	ID=match_21;Target=rnd-4_family-45%23LTR%2FCopia%20%28%20Recon%20Family%20Size%20%3D%2031%2C%20Final%20Multiple%20Alignment%20Size%20%3D%2022%20%29 12920 13179
Chromosome_01	AAT	repeat_region	1002440	1002683	56.7273	+	.	ID=match_31;Target=rnd-4_family-45%23LTR%2FCopia%20%28%20Recon%20Family%20Size%20%3D%2031%2C%20Final%20Multiple%20Alignment%20Size%20%3D%2022%20%29 12920 13179
Chromosome_01	AAT	repeat_region	1002440	1002683	56.7273	+	.	ID=match_37;Target=rnd-4_family-45%23LTR%2FCopia%20%28%20Recon%20Family%20Size%20%3D%2031%2C%20Final%20Multiple%20Alignment%20Size%20%3D%2022%20%29 12920 13179
Chromosome_01	AAT	repeat_region	1002440	1002683	56.7273	+	.	ID=match_41;Target=rnd-4_family-45%23LTR%2FCopia%20%28%20Recon%20Family%20Size%20%3D%2031%2C%20Final%20Multiple%20Alignment%20Size%20%3D%2022%20%29 12920 13179
Chromosome_01	AAT	repeat_region	1002454	1002594	60.4027	+	.	ID=match_48;Target=rnd-4_family-45%23LTR%2FCopia%20%28%20Recon%20Family%20Size%20%3D%2031%2C%20Final%20Multiple%20Alignment%20Size%20%3D%2022%20%29 11297 11443
Chromosome_01	AAT	repeat_region	1002454	1002594	60.4027	+	.	ID=match_49;Target=rnd-4_family-45%23LTR%2FCopia%20%28%20Recon%20Family%20Size%20%3D%2031%2C%20Final%20Multiple%20Alignment%20Size%20%3D%2022%20%29 11297 11443
Chromosome_01	AAT	repeat_region	1002763	1002914	59.7484	+	.	ID=match_21;Target=rnd-4_family-45%23LTR%2FCopia%20%28%20Recon%20Family%20Size%20%3D%2031%2C%20Final%20Multiple%20Alignment%20Size%20%3D%2022%20%29 13180 13333
Chromosome_01	AAT	repeat_region	1002763	1002914	59.7484	+	.	ID=match_31;Target=rnd-4_family-45%23LTR%2FCopia%20%28%20Recon%20Family%20Size%20%3D%2031%2C%20Final%20Multiple%20Alignment%20Size%20%3D%2022%20%29 13180 13333
Chromosome_01	AAT	repeat_region	1002763	1002914	59.7484	+	.	ID=match_37;Target=rnd-4_family-45%23LTR%2FCopia%20%28%20Recon%20Family%20Size%20%3D%2031%2C%20Final%20Multiple%20Alignment%20Size%20%3D%2022%20%29 13180 13333
Chromosome_01	AAT	repeat_region	1002763	1002914	59.7484	+	.	ID=match_41;Target=rnd-4_family-45%23LTR%2FCopia%20%28%20Recon%20Family%20Size%20%3D%2031%2C%20Final%20Multiple%20Alignment%20Size%20%3D%2022%20%29 13180 13333
Chromosome_01	AAT	repeat_region	1002885	1003324	56.4612	+	.	ID=match_48;Target=rnd-4_family-45%23LTR%2FCopia%20%28%20Recon%20Family%20Size%20%3D%2031%2C%20Final%20Multiple%20Alignment%20Size%20%3D%2022%20%29 11444 11927
Chromosome_01	AAT	repeat_region	1002885	1003324	56.4612	+	.	ID=match_49;Target=rnd-4_family-45%23LTR%2FCopia%20%28%20Recon%20Family%20Size%20%3D%2031%2C%20Final%20Multiple%20Alignment%20Size%20%3D%2022%20%29 11444 11927
Chromosome_01	AAT	repeat_region	1002928	1003046	62.0968	-	.	ID=match_46;Target=rnd-4_family-45%23LTR%2FCopia%20%28%20Recon%20Family%20Size%20%3D%2031%2C%20Final%20Multiple%20Alignment%20Size%20%3D%2022%20%29 32854 32960
Chromosome_01	AAT	repeat_region	1003130	1003461	58.8235	+	.	ID=match_21;Target=rnd-4_family-45%23LTR%2FCopia%20%28%20Recon%20Family%20Size%20%3D%2031%2C%20Final%20Multiple%20Alignment%20Size%20%3D%2022%20%29 13334 13661
Chromosome_01	AAT	repeat_region	1003130	1003461	58.8235	+	.	ID=match_31;Target=rnd-4_family-45%23LTR%2FCopia%20%28%20Recon%20Family%20Size%20%3D%2031%2C%20Final%20Multiple%20Alignment%20Size%20%3D%2022%20%29 13334 13661
Chromosome_01	AAT	repeat_region	1003130	1003461	58.8235	+	.	ID=match_37;Target=rnd-4_family-45%23LTR%2FCopia%20%28%20Recon%20Family%20Size%20%3D%2031%2C%20Final%20Multiple%20Alignment%20Size%20%3D%2022%20%29 13334 13661
Chromosome_01	AAT	repeat_region	1003130	1003461	58.8235	+	.	ID=match_41;Target=rnd-4_family-45%23LTR%2FCopia%20%28%20Recon%20Family%20Size%20%3D%2031%2C%20Final%20Multiple%20Alignment%20Size%20%3D%2022%20%29 13334 13661
Chromosome_01	AAT	repeat_region	1003233	1003334	59.633	-	.	ID=match_46;Target=rnd-4_family-45%23LTR%2FCopia%20%28%20Recon%20Family%20Size%20%3D%2031%2C%20Final%20Multiple%20Alignment%20Size%20%3D%2022%20%29 32751 32853
Chromosome_01	AAT	repeat_region	1003274	1003390	62.2951	-	.	ID=match_22;Target=x15%20%20 4676 4792
Chromosome_01	AAT	repeat_region	1003425	1004121	56.9288	+	.	ID=match_48;Target=rnd-4_family-45%23LTR%2FCopia%20%28%20Recon%20Family%20Size%20%3D%2031%2C%20Final%20Multiple%20Alignment%20Size%20%3D%2022%20%29 11928 12682
Chromosome_01	AAT	repeat_region	1003425	1004121	56.9288	+	.	ID=match_49;Target=rnd-4_family-45%23LTR%2FCopia%20%28%20Recon%20Family%20Size%20%3D%2031%2C%20Final%20Multiple%20Alignment%20Size%20%3D%2022%20%29 11928 12682
Chromosome_01	AAT	repeat_region	1003441	1003741	54.5455	-	.	ID=match_22;Target=x15%20%20 4363 4675
Chromosome_01	AAT	repeat_region	1003549	1003779	55.9184	-	.	ID=match_46;Target=rnd-4_family-45%23LTR%2FCopia%20%28%20Recon%20Family%20Size%20%3D%2031%2C%20Final%20Multiple%20Alignment%20Size%20%3D%2022%20%29 32529 32750
Chromosome_01	AAT	repeat_region	1003557	1003697	62	+	.	ID=match_21;Target=rnd-4_family-45%23LTR%2FCopia%20%28%20Recon%20Family%20Size%20%3D%2031%2C%20Final%20Multiple%20Alignment%20Size%20%3D%2022%20%29 13662 13798
Chromosome_01	AAT	repeat_region	1003557	1003697	62	+	.	ID=match_31;Target=rnd-4_family-45%23LTR%2FCopia%20%28%20Recon%20Family%20Size%20%3D%2031%2C%20Final%20Multiple%20Alignment%20Size%20%3D%2022%20%29 13662 13798
Chromosome_01	AAT	repeat_region	1003557	1003697	62	+	.	ID=match_37;Target=rnd-4_family-45%23LTR%2FCopia%20%28%20Recon%20Family%20Size%20%3D%2031%2C%20Final%20Multiple%20Alignment%20Size%20%3D%2022%20%29 13662 13798
Chromosome_01	AAT	repeat_region	1003557	1003697	62	+	.	ID=match_41;Target=rnd-4_family-45%23LTR%2FCopia%20%28%20Recon%20Family%20Size%20%3D%2031%2C%20Final%20Multiple%20Alignment%20Size%20%3D%2022%20%29 13662 13798
Chromosome_01	AAT	repeat_region	1003742	1006772	92.7303	-	.	ID=match_25;Target=r31%20%20 1 3040
Chromosome_01	AAT	repeat_region	1003795	1004121	59.6639	+	.	ID=match_61;Target=rnd-4_family-45%23LTR%2FCopia%20%28%20Recon%20Family%20Size%20%3D%2031%2C%20Final%20Multiple%20Alignment%20Size%20%3D%2022%20%29 12356 12682
Chromosome_01	AAT	repeat_region	1003796	1004121	59.8315	+	.	ID=match_62;Target=rnd-4_family-45%23LTR%2FCopia%20%28%20Recon%20Family%20Size%20%3D%2031%2C%20Final%20Multiple%20Alignment%20Size%20%3D%2022%20%29 12357 12682
Chromosome_01	AAT	repeat_region	1003808	1003908	68.8679	-	.	ID=match_22;Target=x15%20%20 4262 4362
Chromosome_01	AAT	repeat_region	1003838	1004359	58.1436	-	.	ID=match_46;Target=rnd-4_family-45%23LTR%2FCopia%20%28%20Recon%20Family%20Size%20%3D%2031%2C%20Final%20Multiple%20Alignment%20Size%20%3D%2022%20%29 31991 32528
Chromosome_01	AAT	repeat_region	1003851	1004006	60.7362	+	.	ID=match_21;Target=rnd-4_family-45%23LTR%2FCopia%20%28%20Recon%20Family%20Size%20%3D%2031%2C%20Final%20Multiple%20Alignment%20Size%20%3D%2022%20%29 13799 13946
Chromosome_01	AAT	repeat_region	1003851	1004006	60.7362	+	.	ID=match_31;Target=rnd-4_family-45%23LTR%2FCopia%20%28%20Recon%20Family%20Size%20%3D%2031%2C%20Final%20Multiple%20Alignment%20Size%20%3D%2022%20%29 13799 13946
Chromosome_01	AAT	repeat_region	1003851	1004006	60.7362	+	.	ID=match_37;Target=rnd-4_family-45%23LTR%2FCopia%20%28%20Recon%20Family%20Size%20%3D%2031%2C%20Final%20Multiple%20Alignment%20Size%20%3D%2022%20%29 13799 13946
Chromosome_01	AAT	repeat_region	1003851	1004006	60.7362	+	.	ID=match_41;Target=rnd-4_family-45%23LTR%2FCopia%20%28%20Recon%20Family%20Size%20%3D%2031%2C%20Final%20Multiple%20Alignment%20Size%20%3D%2022%20%29 13799 13946
Chromosome_01	AAT	repeat_region	1004089	1004372	57.7287	+	.	ID=match_21;Target=rnd-4_family-45%23LTR%2FCopia%20%28%20Recon%20Family%20Size%20%3D%2031%2C%20Final%20Multiple%20Alignment%20Size%20%3D%2022%20%29 13947 14238
Chromosome_01	AAT	repeat_region	1004089	1004372	57.7287	+	.	ID=match_31;Target=rnd-4_family-45%23LTR%2FCopia%20%28%20Recon%20Family%20Size%20%3D%2031%2C%20Final%20Multiple%20Alignment%20Size%20%3D%2022%20%29 13947 14238
Chromosome_01	AAT	repeat_region	1004089	1004372	57.7287	+	.	ID=match_37;Target=rnd-4_family-45%23LTR%2FCopia%20%28%20Recon%20Family%20Size%20%3D%2031%2C%20Final%20Multiple%20Alignment%20Size%20%3D%2022%20%29 13947 14238
Chromosome_01	AAT	repeat_region	1004089	1004372	57.7287	+	.	ID=match_41;Target=rnd-4_family-45%23LTR%2FCopia%20%28%20Recon%20Family%20Size%20%3D%2031%2C%20Final%20Multiple%20Alignment%20Size%20%3D%2022%20%29 13947 14238
Chromosome_01	AAT	repeat_region	1004155	1004621	55.8317	+	.	ID=match_48;Target=rnd-4_family-45%23LTR%2FCopia%20%28%20Recon%20Family%20Size%20%3D%2031%2C%20Final%20Multiple%20Alignment%20Size%20%3D%2022%20%29 12683 13182
Chromosome_01	AAT	repeat_region	1004155	1004621	55.8317	+	.	ID=match_49;Target=rnd-4_family-45%23LTR%2FCopia%20%28%20Recon%20Family%20Size%20%3D%2031%2C%20Final%20Multiple%20Alignment%20Size%20%3D%2022%20%29 12683 13182
Chromosome_01	AAT	repeat_region	1004155	1004621	55.8317	+	.	ID=match_61;Target=rnd-4_family-45%23LTR%2FCopia%20%28%20Recon%20Family%20Size%20%3D%2031%2C%20Final%20Multiple%20Alignment%20Size%20%3D%2022%20%29 12683 13182
Chromosome_01	AAT	repeat_region	1004155	1004621	55.8317	+	.	ID=match_62;Target=rnd-4_family-45%23LTR%2FCopia%20%28%20Recon%20Family%20Size%20%3D%2031%2C%20Final%20Multiple%20Alignment%20Size%20%3D%2022%20%29 12683 13182
Chromosome_01	AAT	repeat_region	1004299	1004540	55.2239	-	.	ID=match_22;Target=x15%20%20 4005 4261
Chromosome_01	AAT	repeat_region	1004456	1004583	64.6154	-	.	ID=match_46;Target=rnd-4_family-45%23LTR%2FCopia%20%28%20Recon%20Family%20Size%20%3D%2031%2C%20Final%20Multiple%20Alignment%20Size%20%3D%2022%20%29 31871 31990
Chromosome_01	AAT	repeat_region	1004472	1004927	54.326	+	.	ID=match_21;Target=rnd-4_family-45%23LTR%2FCopia%20%28%20Recon%20Family%20Size%20%3D%2031%2C%20Final%20Multiple%20Alignment%20Size%20%3D%2022%20%29 14239 14677
Chromosome_01	AAT	repeat_region	1004472	1004927	54.326	+	.	ID=match_31;Target=rnd-4_family-45%23LTR%2FCopia%20%28%20Recon%20Family%20Size%20%3D%2031%2C%20Final%20Multiple%20Alignment%20Size%20%3D%2022%20%29 14239 14677
Chromosome_01	AAT	repeat_region	1004472	1004927	54.326	+	.	ID=match_37;Target=rnd-4_family-45%23LTR%2FCopia%20%28%20Recon%20Family%20Size%20%3D%2031%2C%20Final%20Multiple%20Alignment%20Size%20%3D%2022%20%29 14239 14677
Chromosome_01	AAT	repeat_region	1004472	1004927	54.326	+	.	ID=match_41;Target=rnd-4_family-45%23LTR%2FCopia%20%28%20Recon%20Family%20Size%20%3D%2031%2C%20Final%20Multiple%20Alignment%20Size%20%3D%2022%20%29 14239 14677
Chromosome_01	AAT	repeat_region	1004715	1004860	58.1395	-	.	ID=match_46;Target=rnd-4_family-45%23LTR%2FCopia%20%28%20Recon%20Family%20Size%20%3D%2031%2C%20Final%20Multiple%20Alignment%20Size%20%3D%2022%20%29 31708 31870
Chromosome_01	AAT	repeat_region	1004740	1004820	67.4699	+	.	ID=match_48;Target=rnd-4_family-45%23LTR%2FCopia%20%28%20Recon%20Family%20Size%20%3D%2031%2C%20Final%20Multiple%20Alignment%20Size%20%3D%2022%20%29 13183 13258
Chromosome_01	AAT	repeat_region	1004740	1004820	67.4699	+	.	ID=match_49;Target=rnd-4_family-45%23LTR%2FCopia%20%28%20Recon%20Family%20Size%20%3D%2031%2C%20Final%20Multiple%20Alignment%20Size%20%3D%2022%20%29 13183 13258
Chromosome_01	AAT	repeat_region	1004740	1004820	67.4699	+	.	ID=match_61;Target=rnd-4_family-45%23LTR%2FCopia%20%28%20Recon%20Family%20Size%20%3D%2031%2C%20Final%20Multiple%20Alignment%20Size%20%3D%2022%20%29 13183 13258
Chromosome_01	AAT	repeat_region	1004740	1004820	67.4699	+	.	ID=match_62;Target=rnd-4_family-45%23LTR%2FCopia%20%28%20Recon%20Family%20Size%20%3D%2031%2C%20Final%20Multiple%20Alignment%20Size%20%3D%2022%20%29 13183 13258
Chromosome_01	AAT	repeat_region	1004950	1005046	64.0777	+	.	ID=match_48;Target=rnd-4_family-45%23LTR%2FCopia%20%28%20Recon%20Family%20Size%20%3D%2031%2C%20Final%20Multiple%20Alignment%20Size%20%3D%2022%20%29 13259 13356
Chromosome_01	AAT	repeat_region	1004950	1005046	64.0777	+	.	ID=match_49;Target=rnd-4_family-45%23LTR%2FCopia%20%28%20Recon%20Family%20Size%20%3D%2031%2C%20Final%20Multiple%20Alignment%20Size%20%3D%2022%20%29 13259 13356
Chromosome_01	AAT	repeat_region	1004950	1005046	64.0777	+	.	ID=match_61;Target=rnd-4_family-45%23LTR%2FCopia%20%28%20Recon%20Family%20Size%20%3D%2031%2C%20Final%20Multiple%20Alignment%20Size%20%3D%2022%20%29 13259 13356
Chromosome_01	AAT	repeat_region	1004950	1005046	64.0777	+	.	ID=match_62;Target=rnd-4_family-45%23LTR%2FCopia%20%28%20Recon%20Family%20Size%20%3D%2031%2C%20Final%20Multiple%20Alignment%20Size%20%3D%2022%20%29 13259 13356
Chromosome_01	AAT	repeat_region	1004995	1005915	54.1582	-	.	ID=match_23;Target=rnd-4_family-45%23LTR%2FCopia%20%28%20Recon%20Family%20Size%20%3D%2031%2C%20Final%20Multiple%20Alignment%20Size%20%3D%2022%20%29 33578 34429
Chromosome_01	AAT	repeat_region	1004995	1005915	54.1582	-	.	ID=match_28;Target=rnd-4_family-45%23LTR%2FCopia%20%28%20Recon%20Family%20Size%20%3D%2031%2C%20Final%20Multiple%20Alignment%20Size%20%3D%2022%20%29 33578 34429
Chromosome_01	AAT	repeat_region	1004995	1005915	54.1582	-	.	ID=match_33;Target=rnd-4_family-45%23LTR%2FCopia%20%28%20Recon%20Family%20Size%20%3D%2031%2C%20Final%20Multiple%20Alignment%20Size%20%3D%2022%20%29 33578 34429
Chromosome_01	AAT	repeat_region	1004995	1005915	54.1582	-	.	ID=match_35;Target=rnd-4_family-45%23LTR%2FCopia%20%28%20Recon%20Family%20Size%20%3D%2031%2C%20Final%20Multiple%20Alignment%20Size%20%3D%2022%20%29 33578 34429
Chromosome_01	AAT	repeat_region	1004995	1005915	54.1582	-	.	ID=match_40;Target=rnd-4_family-45%23LTR%2FCopia%20%28%20Recon%20Family%20Size%20%3D%2031%2C%20Final%20Multiple%20Alignment%20Size%20%3D%2022%20%29 33578 34429
Chromosome_01	AAT	repeat_region	1005016	1005074	65.5738	+	.	ID=match_21;Target=rnd-4_family-45%23LTR%2FCopia%20%28%20Recon%20Family%20Size%20%3D%2031%2C%20Final%20Multiple%20Alignment%20Size%20%3D%2022%20%29 14678 14733
Chromosome_01	AAT	repeat_region	1005016	1005074	65.5738	+	.	ID=match_31;Target=rnd-4_family-45%23LTR%2FCopia%20%28%20Recon%20Family%20Size%20%3D%2031%2C%20Final%20Multiple%20Alignment%20Size%20%3D%2022%20%29 14678 14733
Chromosome_01	AAT	repeat_region	1005016	1005074	65.5738	+	.	ID=match_37;Target=rnd-4_family-45%23LTR%2FCopia%20%28%20Recon%20Family%20Size%20%3D%2031%2C%20Final%20Multiple%20Alignment%20Size%20%3D%2022%20%29 14678 14733
Chromosome_01	AAT	repeat_region	1005016	1005074	65.5738	+	.	ID=match_41;Target=rnd-4_family-45%23LTR%2FCopia%20%28%20Recon%20Family%20Size%20%3D%2031%2C%20Final%20Multiple%20Alignment%20Size%20%3D%2022%20%29 14678 14733
Chromosome_01	AAT	repeat_region	1005134	1005223	61.2245	-	.	ID=match_46;Target=rnd-4_family-45%23LTR%2FCopia%20%28%20Recon%20Family%20Size%20%3D%2031%2C%20Final%20Multiple%20Alignment%20Size%20%3D%2022%20%29 31613 31707
Chromosome_01	AAT	repeat_region	1005135	1005244	60.6838	+	.	ID=match_48;Target=rnd-4_family-45%23LTR%2FCopia%20%28%20Recon%20Family%20Size%20%3D%2031%2C%20Final%20Multiple%20Alignment%20Size%20%3D%2022%20%29 13357 13464
Chromosome_01	AAT	repeat_region	1005135	1005244	60.6838	+	.	ID=match_49;Target=rnd-4_family-45%23LTR%2FCopia%20%28%20Recon%20Family%20Size%20%3D%2031%2C%20Final%20Multiple%20Alignment%20Size%20%3D%2022%20%29 13357 13464
Chromosome_01	AAT	repeat_region	1005135	1005244	60.6838	+	.	ID=match_61;Target=rnd-4_family-45%23LTR%2FCopia%20%28%20Recon%20Family%20Size%20%3D%2031%2C%20Final%20Multiple%20Alignment%20Size%20%3D%2022%20%29 13357 13464
Chromosome_01	AAT	repeat_region	1005135	1005244	60.6838	+	.	ID=match_62;Target=rnd-4_family-45%23LTR%2FCopia%20%28%20Recon%20Family%20Size%20%3D%2031%2C%20Final%20Multiple%20Alignment%20Size%20%3D%2022%20%29 13357 13464
Chromosome_01	AAT	repeat_region	1005152	1005365	58.3333	+	.	ID=match_21;Target=rnd-4_family-45%23LTR%2FCopia%20%28%20Recon%20Family%20Size%20%3D%2031%2C%20Final%20Multiple%20Alignment%20Size%20%3D%2022%20%29 14734 14970
Chromosome_01	AAT	repeat_region	1005152	1005365	58.3333	+	.	ID=match_31;Target=rnd-4_family-45%23LTR%2FCopia%20%28%20Recon%20Family%20Size%20%3D%2031%2C%20Final%20Multiple%20Alignment%20Size%20%3D%2022%20%29 14734 14970
Chromosome_01	AAT	repeat_region	1005152	1005365	58.3333	+	.	ID=match_37;Target=rnd-4_family-45%23LTR%2FCopia%20%28%20Recon%20Family%20Size%20%3D%2031%2C%20Final%20Multiple%20Alignment%20Size%20%3D%2022%20%29 14734 14970
Chromosome_01	AAT	repeat_region	1005152	1005365	58.3333	+	.	ID=match_41;Target=rnd-4_family-45%23LTR%2FCopia%20%28%20Recon%20Family%20Size%20%3D%2031%2C%20Final%20Multiple%20Alignment%20Size%20%3D%2022%20%29 14734 14970
Chromosome_01	AAT	repeat_region	1005188	1005370	62.1891	-	.	ID=match_22;Target=x15%20%20 3827 4004
Chromosome_01	AAT	repeat_region	1005317	1005586	58.5366	-	.	ID=match_46;Target=rnd-4_family-45%23LTR%2FCopia%20%28%20Recon%20Family%20Size%20%3D%2031%2C%20Final%20Multiple%20Alignment%20Size%20%3D%2022%20%29 31365 31612
Chromosome_01	AAT	repeat_region	1005546	1005627	62.5	+	.	ID=match_21;Target=rnd-4_family-45%23LTR%2FCopia%20%28%20Recon%20Family%20Size%20%3D%2031%2C%20Final%20Multiple%20Alignment%20Size%20%3D%2022%20%29 14971 15055
Chromosome_01	AAT	repeat_region	1005546	1005627	62.5	+	.	ID=match_31;Target=rnd-4_family-45%23LTR%2FCopia%20%28%20Recon%20Family%20Size%20%3D%2031%2C%20Final%20Multiple%20Alignment%20Size%20%3D%2022%20%29 14971 15055
Chromosome_01	AAT	repeat_region	1005546	1005627	62.5	+	.	ID=match_37;Target=rnd-4_family-45%23LTR%2FCopia%20%28%20Recon%20Family%20Size%20%3D%2031%2C%20Final%20Multiple%20Alignment%20Size%20%3D%2022%20%29 14971 15055
Chromosome_01	AAT	repeat_region	1005546	1005627	62.5	+	.	ID=match_41;Target=rnd-4_family-45%23LTR%2FCopia%20%28%20Recon%20Family%20Size%20%3D%2031%2C%20Final%20Multiple%20Alignment%20Size%20%3D%2022%20%29 14971 15055
Chromosome_01	AAT	repeat_region	1005663	1005881	58.6207	+	.	ID=match_21;Target=rnd-4_family-45%23LTR%2FCopia%20%28%20Recon%20Family%20Size%20%3D%2031%2C%20Final%20Multiple%20Alignment%20Size%20%3D%2022%20%29 15056 15259
Chromosome_01	AAT	repeat_region	1005663	1005881	58.6207	+	.	ID=match_31;Target=rnd-4_family-45%23LTR%2FCopia%20%28%20Recon%20Family%20Size%20%3D%2031%2C%20Final%20Multiple%20Alignment%20Size%20%3D%2022%20%29 15056 15259
Chromosome_01	AAT	repeat_region	1005663	1005881	58.6207	+	.	ID=match_37;Target=rnd-4_family-45%23LTR%2FCopia%20%28%20Recon%20Family%20Size%20%3D%2031%2C%20Final%20Multiple%20Alignment%20Size%20%3D%2022%20%29 15056 15259
Chromosome_01	AAT	repeat_region	1005663	1005881	58.6207	+	.	ID=match_41;Target=rnd-4_family-45%23LTR%2FCopia%20%28%20Recon%20Family%20Size%20%3D%2031%2C%20Final%20Multiple%20Alignment%20Size%20%3D%2022%20%29 15056 15259
Chromosome_01	AAT	repeat_region	1005786	1005789	100	-	.	ID=match_22;Target=x15%20%20 3823 3826
Chromosome_01	AAT	repeat_region	1005814	1006032	56.2771	-	.	ID=match_46;Target=rnd-4_family-45%23LTR%2FCopia%20%28%20Recon%20Family%20Size%20%3D%2031%2C%20Final%20Multiple%20Alignment%20Size%20%3D%2022%20%29 31154 31364
Chromosome_01	AAT	repeat_region	1005821	1005895	61.3333	+	.	ID=match_48;Target=rnd-4_family-45%23LTR%2FCopia%20%28%20Recon%20Family%20Size%20%3D%2031%2C%20Final%20Multiple%20Alignment%20Size%20%3D%2022%20%29 13465 13529
Chromosome_01	AAT	repeat_region	1005821	1005895	61.3333	+	.	ID=match_49;Target=rnd-4_family-45%23LTR%2FCopia%20%28%20Recon%20Family%20Size%20%3D%2031%2C%20Final%20Multiple%20Alignment%20Size%20%3D%2022%20%29 13465 13529
Chromosome_01	AAT	repeat_region	1005821	1005895	61.3333	+	.	ID=match_61;Target=rnd-4_family-45%23LTR%2FCopia%20%28%20Recon%20Family%20Size%20%3D%2031%2C%20Final%20Multiple%20Alignment%20Size%20%3D%2022%20%29 13465 13529
Chromosome_01	AAT	repeat_region	1005821	1005895	61.3333	+	.	ID=match_62;Target=rnd-4_family-45%23LTR%2FCopia%20%28%20Recon%20Family%20Size%20%3D%2031%2C%20Final%20Multiple%20Alignment%20Size%20%3D%2022%20%29 13465 13529
Chromosome_01	AAT	repeat_region	1005942	1015330	67.3971	-	.	ID=match_23;Target=rnd-4_family-45%23LTR%2FCopia%20%28%20Recon%20Family%20Size%20%3D%2031%2C%20Final%20Multiple%20Alignment%20Size%20%3D%2022%20%29 23055 33577
Chromosome_01	AAT	repeat_region	1005942	1015330	67.3971	-	.	ID=match_28;Target=rnd-4_family-45%23LTR%2FCopia%20%28%20Recon%20Family%20Size%20%3D%2031%2C%20Final%20Multiple%20Alignment%20Size%20%3D%2022%20%29 23055 33577
Chromosome_01	AAT	repeat_region	1005942	1015330	67.3971	-	.	ID=match_33;Target=rnd-4_family-45%23LTR%2FCopia%20%28%20Recon%20Family%20Size%20%3D%2031%2C%20Final%20Multiple%20Alignment%20Size%20%3D%2022%20%29 23055 33577
Chromosome_01	AAT	repeat_region	1005942	1015330	67.3971	-	.	ID=match_35;Target=rnd-4_family-45%23LTR%2FCopia%20%28%20Recon%20Family%20Size%20%3D%2031%2C%20Final%20Multiple%20Alignment%20Size%20%3D%2022%20%29 23055 33577
Chromosome_01	AAT	repeat_region	1005942	1015330	67.3971	-	.	ID=match_40;Target=rnd-4_family-45%23LTR%2FCopia%20%28%20Recon%20Family%20Size%20%3D%2031%2C%20Final%20Multiple%20Alignment%20Size%20%3D%2022%20%29 23055 33577
Chromosome_01	AAT	repeat_region	1005993	1006480	55.3931	-	.	ID=match_27;Target=x15%20%20 5850 6353
Chromosome_01	AAT	repeat_region	1006056	1006315	57.8014	-	.	ID=match_46;Target=rnd-4_family-45%23LTR%2FCopia%20%28%20Recon%20Family%20Size%20%3D%2031%2C%20Final%20Multiple%20Alignment%20Size%20%3D%2022%20%29 30885 31153
Chromosome_01	AAT	repeat_region	1006107	1006458	55.6122	+	.	ID=match_21;Target=rnd-4_family-45%23LTR%2FCopia%20%28%20Recon%20Family%20Size%20%3D%2031%2C%20Final%20Multiple%20Alignment%20Size%20%3D%2022%20%29 15260 15628
Chromosome_01	AAT	repeat_region	1006107	1006458	55.6122	+	.	ID=match_31;Target=rnd-4_family-45%23LTR%2FCopia%20%28%20Recon%20Family%20Size%20%3D%2031%2C%20Final%20Multiple%20Alignment%20Size%20%3D%2022%20%29 15260 15628
Chromosome_01	AAT	repeat_region	1006107	1006458	55.6122	+	.	ID=match_37;Target=rnd-4_family-45%23LTR%2FCopia%20%28%20Recon%20Family%20Size%20%3D%2031%2C%20Final%20Multiple%20Alignment%20Size%20%3D%2022%20%29 15260 15628
Chromosome_01	AAT	repeat_region	1006107	1006458	55.6122	+	.	ID=match_41;Target=rnd-4_family-45%23LTR%2FCopia%20%28%20Recon%20Family%20Size%20%3D%2031%2C%20Final%20Multiple%20Alignment%20Size%20%3D%2022%20%29 15260 15628
Chromosome_01	AAT	repeat_region	1006137	1006399	58.0205	+	.	ID=match_48;Target=rnd-4_family-45%23LTR%2FCopia%20%28%20Recon%20Family%20Size%20%3D%2031%2C%20Final%20Multiple%20Alignment%20Size%20%3D%2022%20%29 13530 13796
Chromosome_01	AAT	repeat_region	1006137	1006399	58.0205	+	.	ID=match_49;Target=rnd-4_family-45%23LTR%2FCopia%20%28%20Recon%20Family%20Size%20%3D%2031%2C%20Final%20Multiple%20Alignment%20Size%20%3D%2022%20%29 13530 13796
Chromosome_01	AAT	repeat_region	1006137	1006399	58.0205	+	.	ID=match_61;Target=rnd-4_family-45%23LTR%2FCopia%20%28%20Recon%20Family%20Size%20%3D%2031%2C%20Final%20Multiple%20Alignment%20Size%20%3D%2022%20%29 13530 13796
Chromosome_01	AAT	repeat_region	1006137	1006399	58.0205	+	.	ID=match_62;Target=rnd-4_family-45%23LTR%2FCopia%20%28%20Recon%20Family%20Size%20%3D%2031%2C%20Final%20Multiple%20Alignment%20Size%20%3D%2022%20%29 13530 13796
Chromosome_01	AAT	repeat_region	1006397	1006459	69.5652	-	.	ID=match_26;Target=rnd-4_family-45%23LTR%2FCopia%20%28%20Recon%20Family%20Size%20%3D%2031%2C%20Final%20Multiple%20Alignment%20Size%20%3D%2022%20%29 30695 30762
Chromosome_01	AAT	repeat_region	1006507	1006904	55.7018	-	.	ID=match_27;Target=x15%20%20 5429 5849
Chromosome_01	AAT	repeat_region	1006624	1006689	64.3836	-	.	ID=match_26;Target=rnd-4_family-45%23LTR%2FCopia%20%28%20Recon%20Family%20Size%20%3D%2031%2C%20Final%20Multiple%20Alignment%20Size%20%3D%2022%20%29 30627 30694
Chromosome_01	AAT	repeat_region	1006635	1006966	57.8488	+	.	ID=match_21;Target=rnd-4_family-45%23LTR%2FCopia%20%28%20Recon%20Family%20Size%20%3D%2031%2C%20Final%20Multiple%20Alignment%20Size%20%3D%2022%20%29 15629 15947
Chromosome_01	AAT	repeat_region	1006635	1006966	57.8488	+	.	ID=match_31;Target=rnd-4_family-45%23LTR%2FCopia%20%28%20Recon%20Family%20Size%20%3D%2031%2C%20Final%20Multiple%20Alignment%20Size%20%3D%2022%20%29 15629 15947
Chromosome_01	AAT	repeat_region	1006635	1006966	57.8488	+	.	ID=match_37;Target=rnd-4_family-45%23LTR%2FCopia%20%28%20Recon%20Family%20Size%20%3D%2031%2C%20Final%20Multiple%20Alignment%20Size%20%3D%2022%20%29 15629 15947
Chromosome_01	AAT	repeat_region	1006635	1006966	57.8488	+	.	ID=match_41;Target=rnd-4_family-45%23LTR%2FCopia%20%28%20Recon%20Family%20Size%20%3D%2031%2C%20Final%20Multiple%20Alignment%20Size%20%3D%2022%20%29 15629 15947
Chromosome_01	AAT	repeat_region	1006649	1007106	57.9918	-	.	ID=match_46;Target=rnd-4_family-45%23LTR%2FCopia%20%28%20Recon%20Family%20Size%20%3D%2031%2C%20Final%20Multiple%20Alignment%20Size%20%3D%2022%20%29 30430 30884
Chromosome_01	AAT	repeat_region	1006660	1006769	65.812	+	.	ID=match_48;Target=rnd-4_family-45%23LTR%2FCopia%20%28%20Recon%20Family%20Size%20%3D%2031%2C%20Final%20Multiple%20Alignment%20Size%20%3D%2022%20%29 13797 13908
Chromosome_01	AAT	repeat_region	1006660	1006769	65.812	+	.	ID=match_49;Target=rnd-4_family-45%23LTR%2FCopia%20%28%20Recon%20Family%20Size%20%3D%2031%2C%20Final%20Multiple%20Alignment%20Size%20%3D%2022%20%29 13797 13908
Chromosome_01	AAT	repeat_region	1006660	1006769	65.812	+	.	ID=match_61;Target=rnd-4_family-45%23LTR%2FCopia%20%28%20Recon%20Family%20Size%20%3D%2031%2C%20Final%20Multiple%20Alignment%20Size%20%3D%2022%20%29 13797 13908
Chromosome_01	AAT	repeat_region	1006660	1006769	65.812	+	.	ID=match_62;Target=rnd-4_family-45%23LTR%2FCopia%20%28%20Recon%20Family%20Size%20%3D%2031%2C%20Final%20Multiple%20Alignment%20Size%20%3D%2022%20%29 13797 13908
Chromosome_01	AAT	repeat_region	1006811	1007680	55.9606	+	.	ID=match_48;Target=rnd-4_family-45%23LTR%2FCopia%20%28%20Recon%20Family%20Size%20%3D%2031%2C%20Final%20Multiple%20Alignment%20Size%20%3D%2022%20%29 13909 14881
Chromosome_01	AAT	repeat_region	1006811	1007680	55.9606	+	.	ID=match_49;Target=rnd-4_family-45%23LTR%2FCopia%20%28%20Recon%20Family%20Size%20%3D%2031%2C%20Final%20Multiple%20Alignment%20Size%20%3D%2022%20%29 13909 14881
Chromosome_01	AAT	repeat_region	1006811	1007680	55.9606	+	.	ID=match_61;Target=rnd-4_family-45%23LTR%2FCopia%20%28%20Recon%20Family%20Size%20%3D%2031%2C%20Final%20Multiple%20Alignment%20Size%20%3D%2022%20%29 13909 14881
Chromosome_01	AAT	repeat_region	1006811	1007680	55.9606	+	.	ID=match_62;Target=rnd-4_family-45%23LTR%2FCopia%20%28%20Recon%20Family%20Size%20%3D%2031%2C%20Final%20Multiple%20Alignment%20Size%20%3D%2022%20%29 13909 14881
Chromosome_01	AAT	repeat_region	1006900	1007106	60.0939	-	.	ID=match_26;Target=rnd-4_family-45%23LTR%2FCopia%20%28%20Recon%20Family%20Size%20%3D%2031%2C%20Final%20Multiple%20Alignment%20Size%20%3D%2022%20%29 30430 30626
Chromosome_01	AAT	repeat_region	1006975	1008063	89.2157	-	.	ID=match_27;Target=x15%20%20 4311 5428
Chromosome_01	AAT	repeat_region	1007036	1007405	58.2474	+	.	ID=match_21;Target=rnd-4_family-45%23LTR%2FCopia%20%28%20Recon%20Family%20Size%20%3D%2031%2C%20Final%20Multiple%20Alignment%20Size%20%3D%2022%20%29 15948 16296
Chromosome_01	AAT	repeat_region	1007036	1007405	58.2474	+	.	ID=match_31;Target=rnd-4_family-45%23LTR%2FCopia%20%28%20Recon%20Family%20Size%20%3D%2031%2C%20Final%20Multiple%20Alignment%20Size%20%3D%2022%20%29 15948 16296
Chromosome_01	AAT	repeat_region	1007036	1007405	58.2474	+	.	ID=match_37;Target=rnd-4_family-45%23LTR%2FCopia%20%28%20Recon%20Family%20Size%20%3D%2031%2C%20Final%20Multiple%20Alignment%20Size%20%3D%2022%20%29 15948 16296
Chromosome_01	AAT	repeat_region	1007036	1007405	58.2474	+	.	ID=match_41;Target=rnd-4_family-45%23LTR%2FCopia%20%28%20Recon%20Family%20Size%20%3D%2031%2C%20Final%20Multiple%20Alignment%20Size%20%3D%2022%20%29 15948 16296
Chromosome_01	AAT	repeat_region	1007146	1007187	74.4186	-	.	ID=match_26;Target=rnd-4_family-45%23LTR%2FCopia%20%28%20Recon%20Family%20Size%20%3D%2031%2C%20Final%20Multiple%20Alignment%20Size%20%3D%2022%20%29 30390 30429
Chromosome_01	AAT	repeat_region	1007146	1007187	74.4186	-	.	ID=match_46;Target=rnd-4_family-45%23LTR%2FCopia%20%28%20Recon%20Family%20Size%20%3D%2031%2C%20Final%20Multiple%20Alignment%20Size%20%3D%2022%20%29 30390 30429
Chromosome_01	AAT	repeat_region	1007447	1007925	74.5794	-	.	ID=match_26;Target=rnd-4_family-45%23LTR%2FCopia%20%28%20Recon%20Family%20Size%20%3D%2031%2C%20Final%20Multiple%20Alignment%20Size%20%3D%2022%20%29 29862 30389
Chromosome_01	AAT	repeat_region	1007447	1007925	74.5794	-	.	ID=match_46;Target=rnd-4_family-45%23LTR%2FCopia%20%28%20Recon%20Family%20Size%20%3D%2031%2C%20Final%20Multiple%20Alignment%20Size%20%3D%2022%20%29 29862 30389
Chromosome_01	AAT	repeat_region	1007491	1007717	61.7647	+	.	ID=match_21;Target=rnd-4_family-45%23LTR%2FCopia%20%28%20Recon%20Family%20Size%20%3D%2031%2C%20Final%20Multiple%20Alignment%20Size%20%3D%2022%20%29 16297 16512
Chromosome_01	AAT	repeat_region	1007491	1007717	61.7647	+	.	ID=match_31;Target=rnd-4_family-45%23LTR%2FCopia%20%28%20Recon%20Family%20Size%20%3D%2031%2C%20Final%20Multiple%20Alignment%20Size%20%3D%2022%20%29 16297 16512
Chromosome_01	AAT	repeat_region	1007491	1007717	61.7647	+	.	ID=match_37;Target=rnd-4_family-45%23LTR%2FCopia%20%28%20Recon%20Family%20Size%20%3D%2031%2C%20Final%20Multiple%20Alignment%20Size%20%3D%2022%20%29 16297 16512
Chromosome_01	AAT	repeat_region	1007491	1007717	61.7647	+	.	ID=match_41;Target=rnd-4_family-45%23LTR%2FCopia%20%28%20Recon%20Family%20Size%20%3D%2031%2C%20Final%20Multiple%20Alignment%20Size%20%3D%2022%20%29 16297 16512
Chromosome_01	AAT	repeat_region	1007747	1009081	56.8763	+	.	ID=match_48;Target=rnd-4_family-45%23LTR%2FCopia%20%28%20Recon%20Family%20Size%20%3D%2031%2C%20Final%20Multiple%20Alignment%20Size%20%3D%2022%20%29 14882 16167
Chromosome_01	AAT	repeat_region	1007747	1009081	56.8763	+	.	ID=match_49;Target=rnd-4_family-45%23LTR%2FCopia%20%28%20Recon%20Family%20Size%20%3D%2031%2C%20Final%20Multiple%20Alignment%20Size%20%3D%2022%20%29 14882 16167
Chromosome_01	AAT	repeat_region	1007747	1009081	56.8763	+	.	ID=match_61;Target=rnd-4_family-45%23LTR%2FCopia%20%28%20Recon%20Family%20Size%20%3D%2031%2C%20Final%20Multiple%20Alignment%20Size%20%3D%2022%20%29 14882 16167
Chromosome_01	AAT	repeat_region	1007747	1009081	56.8763	+	.	ID=match_62;Target=rnd-4_family-45%23LTR%2FCopia%20%28%20Recon%20Family%20Size%20%3D%2031%2C%20Final%20Multiple%20Alignment%20Size%20%3D%2022%20%29 14882 16167
Chromosome_01	AAT	repeat_region	1007868	1008205	55.4054	+	.	ID=match_21;Target=rnd-4_family-45%23LTR%2FCopia%20%28%20Recon%20Family%20Size%20%3D%2031%2C%20Final%20Multiple%20Alignment%20Size%20%3D%2022%20%29 16513 16841
Chromosome_01	AAT	repeat_region	1007868	1008205	55.4054	+	.	ID=match_31;Target=rnd-4_family-45%23LTR%2FCopia%20%28%20Recon%20Family%20Size%20%3D%2031%2C%20Final%20Multiple%20Alignment%20Size%20%3D%2022%20%29 16513 16841
Chromosome_01	AAT	repeat_region	1007868	1008205	55.4054	+	.	ID=match_37;Target=rnd-4_family-45%23LTR%2FCopia%20%28%20Recon%20Family%20Size%20%3D%2031%2C%20Final%20Multiple%20Alignment%20Size%20%3D%2022%20%29 16513 16841
Chromosome_01	AAT	repeat_region	1007868	1008205	55.4054	+	.	ID=match_41;Target=rnd-4_family-45%23LTR%2FCopia%20%28%20Recon%20Family%20Size%20%3D%2031%2C%20Final%20Multiple%20Alignment%20Size%20%3D%2022%20%29 16513 16841
Chromosome_01	AAT	repeat_region	1008066	1009675	63.6577	+	.	ID=match_32;Target=pixie%20%20 1 1614
Chromosome_01	AAT	repeat_region	1008068	1009929	58.3453	-	.	ID=match_29;Target=molly%20%20 1 1897
Chromosome_01	AAT	repeat_region	1008068	1009929	93.5161	+	.	ID=match_30;Target=molly%20%20 1 1897
Chromosome_01	AAT	repeat_region	1008185	1008234	60.3774	-	.	ID=match_26;Target=rnd-4_family-45%23LTR%2FCopia%20%28%20Recon%20Family%20Size%20%3D%2031%2C%20Final%20Multiple%20Alignment%20Size%20%3D%2022%20%29 29813 29861
Chromosome_01	AAT	repeat_region	1008185	1008234	60.3774	-	.	ID=match_46;Target=rnd-4_family-45%23LTR%2FCopia%20%28%20Recon%20Family%20Size%20%3D%2031%2C%20Final%20Multiple%20Alignment%20Size%20%3D%2022%20%29 29813 29861
Chromosome_01	AAT	repeat_region	1008325	1008897	54.1176	-	.	ID=match_26;Target=rnd-4_family-45%23LTR%2FCopia%20%28%20Recon%20Family%20Size%20%3D%2031%2C%20Final%20Multiple%20Alignment%20Size%20%3D%2022%20%29 29175 29812
Chromosome_01	AAT	repeat_region	1008325	1008897	54.1176	-	.	ID=match_46;Target=rnd-4_family-45%23LTR%2FCopia%20%28%20Recon%20Family%20Size%20%3D%2031%2C%20Final%20Multiple%20Alignment%20Size%20%3D%2022%20%29 29175 29812
Chromosome_01	AAT	repeat_region	1008342	1008743	58.9202	+	.	ID=match_21;Target=rnd-4_family-45%23LTR%2FCopia%20%28%20Recon%20Family%20Size%20%3D%2031%2C%20Final%20Multiple%20Alignment%20Size%20%3D%2022%20%29 16842 17208
Chromosome_01	AAT	repeat_region	1008342	1008743	58.9202	+	.	ID=match_31;Target=rnd-4_family-45%23LTR%2FCopia%20%28%20Recon%20Family%20Size%20%3D%2031%2C%20Final%20Multiple%20Alignment%20Size%20%3D%2022%20%29 16842 17208
Chromosome_01	AAT	repeat_region	1008342	1008743	58.9202	+	.	ID=match_37;Target=rnd-4_family-45%23LTR%2FCopia%20%28%20Recon%20Family%20Size%20%3D%2031%2C%20Final%20Multiple%20Alignment%20Size%20%3D%2022%20%29 16842 17208
Chromosome_01	AAT	repeat_region	1008342	1008743	58.9202	+	.	ID=match_41;Target=rnd-4_family-45%23LTR%2FCopia%20%28%20Recon%20Family%20Size%20%3D%2031%2C%20Final%20Multiple%20Alignment%20Size%20%3D%2022%20%29 16842 17208
Chromosome_01	AAT	repeat_region	1008912	1009202	57.5758	+	.	ID=match_21;Target=rnd-4_family-45%23LTR%2FCopia%20%28%20Recon%20Family%20Size%20%3D%2031%2C%20Final%20Multiple%20Alignment%20Size%20%3D%2022%20%29 17209 17523
Chromosome_01	AAT	repeat_region	1008912	1009202	57.5758	+	.	ID=match_31;Target=rnd-4_family-45%23LTR%2FCopia%20%28%20Recon%20Family%20Size%20%3D%2031%2C%20Final%20Multiple%20Alignment%20Size%20%3D%2022%20%29 17209 17523
Chromosome_01	AAT	repeat_region	1008912	1009202	57.5758	+	.	ID=match_37;Target=rnd-4_family-45%23LTR%2FCopia%20%28%20Recon%20Family%20Size%20%3D%2031%2C%20Final%20Multiple%20Alignment%20Size%20%3D%2022%20%29 17209 17523
Chromosome_01	AAT	repeat_region	1008912	1009202	57.5758	+	.	ID=match_41;Target=rnd-4_family-45%23LTR%2FCopia%20%28%20Recon%20Family%20Size%20%3D%2031%2C%20Final%20Multiple%20Alignment%20Size%20%3D%2022%20%29 17209 17523
Chromosome_01	AAT	repeat_region	1008988	1009116	61.2676	-	.	ID=match_26;Target=rnd-4_family-45%23LTR%2FCopia%20%28%20Recon%20Family%20Size%20%3D%2031%2C%20Final%20Multiple%20Alignment%20Size%20%3D%2022%20%29 29037 29174
Chromosome_01	AAT	repeat_region	1008988	1009116	61.2676	-	.	ID=match_46;Target=rnd-4_family-45%23LTR%2FCopia%20%28%20Recon%20Family%20Size%20%3D%2031%2C%20Final%20Multiple%20Alignment%20Size%20%3D%2022%20%29 29037 29174
Chromosome_01	AAT	repeat_region	1009166	1009203	67.4419	+	.	ID=match_48;Target=rnd-4_family-45%23LTR%2FCopia%20%28%20Recon%20Family%20Size%20%3D%2031%2C%20Final%20Multiple%20Alignment%20Size%20%3D%2022%20%29 16168 16208
Chromosome_01	AAT	repeat_region	1009166	1009203	67.4419	+	.	ID=match_49;Target=rnd-4_family-45%23LTR%2FCopia%20%28%20Recon%20Family%20Size%20%3D%2031%2C%20Final%20Multiple%20Alignment%20Size%20%3D%2022%20%29 16168 16208
Chromosome_01	AAT	repeat_region	1009166	1009203	67.4419	+	.	ID=match_61;Target=rnd-4_family-45%23LTR%2FCopia%20%28%20Recon%20Family%20Size%20%3D%2031%2C%20Final%20Multiple%20Alignment%20Size%20%3D%2022%20%29 16168 16208
Chromosome_01	AAT	repeat_region	1009166	1009203	67.4419	+	.	ID=match_62;Target=rnd-4_family-45%23LTR%2FCopia%20%28%20Recon%20Family%20Size%20%3D%2031%2C%20Final%20Multiple%20Alignment%20Size%20%3D%2022%20%29 16168 16208
Chromosome_01	AAT	repeat_region	1009227	1009680	57.9918	+	.	ID=match_21;Target=rnd-4_family-45%23LTR%2FCopia%20%28%20Recon%20Family%20Size%20%3D%2031%2C%20Final%20Multiple%20Alignment%20Size%20%3D%2022%20%29 17524 17964
Chromosome_01	AAT	repeat_region	1009227	1009680	57.9918	+	.	ID=match_31;Target=rnd-4_family-45%23LTR%2FCopia%20%28%20Recon%20Family%20Size%20%3D%2031%2C%20Final%20Multiple%20Alignment%20Size%20%3D%2022%20%29 17524 17964
Chromosome_01	AAT	repeat_region	1009227	1009680	57.9918	+	.	ID=match_37;Target=rnd-4_family-45%23LTR%2FCopia%20%28%20Recon%20Family%20Size%20%3D%2031%2C%20Final%20Multiple%20Alignment%20Size%20%3D%2022%20%29 17524 17964
Chromosome_01	AAT	repeat_region	1009227	1009680	57.9918	+	.	ID=match_41;Target=rnd-4_family-45%23LTR%2FCopia%20%28%20Recon%20Family%20Size%20%3D%2031%2C%20Final%20Multiple%20Alignment%20Size%20%3D%2022%20%29 17524 17964
Chromosome_01	AAT	repeat_region	1009286	1009829	59.1906	+	.	ID=match_48;Target=rnd-4_family-45%23LTR%2FCopia%20%28%20Recon%20Family%20Size%20%3D%2031%2C%20Final%20Multiple%20Alignment%20Size%20%3D%2022%20%29 16209 16760
Chromosome_01	AAT	repeat_region	1009286	1009829	59.1906	+	.	ID=match_49;Target=rnd-4_family-45%23LTR%2FCopia%20%28%20Recon%20Family%20Size%20%3D%2031%2C%20Final%20Multiple%20Alignment%20Size%20%3D%2022%20%29 16209 16760
Chromosome_01	AAT	repeat_region	1009286	1009829	59.1906	+	.	ID=match_61;Target=rnd-4_family-45%23LTR%2FCopia%20%28%20Recon%20Family%20Size%20%3D%2031%2C%20Final%20Multiple%20Alignment%20Size%20%3D%2022%20%29 16209 16760
Chromosome_01	AAT	repeat_region	1009286	1009829	59.1906	+	.	ID=match_62;Target=rnd-4_family-45%23LTR%2FCopia%20%28%20Recon%20Family%20Size%20%3D%2031%2C%20Final%20Multiple%20Alignment%20Size%20%3D%2022%20%29 16209 16760
Chromosome_01	AAT	repeat_region	1009717	1009931	61.1111	+	.	ID=match_32;Target=pixie%20%20 1615 1855
Chromosome_01	AAT	repeat_region	1009917	1015330	78.4414	-	.	ID=match_26;Target=rnd-4_family-45%23LTR%2FCopia%20%28%20Recon%20Family%20Size%20%3D%2031%2C%20Final%20Multiple%20Alignment%20Size%20%3D%2022%20%29 23055 29036
Chromosome_01	AAT	repeat_region	1009917	1015330	78.4414	-	.	ID=match_46;Target=rnd-4_family-45%23LTR%2FCopia%20%28%20Recon%20Family%20Size%20%3D%2031%2C%20Final%20Multiple%20Alignment%20Size%20%3D%2022%20%29 23055 29036
Chromosome_01	AAT	repeat_region	1009928	1014171	91.4928	-	.	ID=match_27;Target=x15%20%20 1 4310
Chromosome_01	AAT	repeat_region	1009976	1011387	56.3719	+	.	ID=match_48;Target=rnd-4_family-45%23LTR%2FCopia%20%28%20Recon%20Family%20Size%20%3D%2031%2C%20Final%20Multiple%20Alignment%20Size%20%3D%2022%20%29 16761 18206
Chromosome_01	AAT	repeat_region	1009976	1011387	56.3719	+	.	ID=match_49;Target=rnd-4_family-45%23LTR%2FCopia%20%28%20Recon%20Family%20Size%20%3D%2031%2C%20Final%20Multiple%20Alignment%20Size%20%3D%2022%20%29 16761 18206
Chromosome_01	AAT	repeat_region	1009976	1011387	56.3719	+	.	ID=match_61;Target=rnd-4_family-45%23LTR%2FCopia%20%28%20Recon%20Family%20Size%20%3D%2031%2C%20Final%20Multiple%20Alignment%20Size%20%3D%2022%20%29 16761 18206
Chromosome_01	AAT	repeat_region	1009976	1011387	56.3719	+	.	ID=match_62;Target=rnd-4_family-45%23LTR%2FCopia%20%28%20Recon%20Family%20Size%20%3D%2031%2C%20Final%20Multiple%20Alignment%20Size%20%3D%2022%20%29 16761 18206
Chromosome_01	AAT	repeat_region	1009977	1010106	61.3636	+	.	ID=match_21;Target=rnd-4_family-45%23LTR%2FCopia%20%28%20Recon%20Family%20Size%20%3D%2031%2C%20Final%20Multiple%20Alignment%20Size%20%3D%2022%20%29 17965 18089
Chromosome_01	AAT	repeat_region	1009977	1010106	61.3636	+	.	ID=match_31;Target=rnd-4_family-45%23LTR%2FCopia%20%28%20Recon%20Family%20Size%20%3D%2031%2C%20Final%20Multiple%20Alignment%20Size%20%3D%2022%20%29 17965 18089
Chromosome_01	AAT	repeat_region	1009977	1010106	61.3636	+	.	ID=match_37;Target=rnd-4_family-45%23LTR%2FCopia%20%28%20Recon%20Family%20Size%20%3D%2031%2C%20Final%20Multiple%20Alignment%20Size%20%3D%2022%20%29 17965 18089
Chromosome_01	AAT	repeat_region	1009977	1010106	61.3636	+	.	ID=match_41;Target=rnd-4_family-45%23LTR%2FCopia%20%28%20Recon%20Family%20Size%20%3D%2031%2C%20Final%20Multiple%20Alignment%20Size%20%3D%2022%20%29 17965 18089
Chromosome_01	AAT	repeat_region	1010214	1010335	63.7037	+	.	ID=match_21;Target=rnd-4_family-45%23LTR%2FCopia%20%28%20Recon%20Family%20Size%20%3D%2031%2C%20Final%20Multiple%20Alignment%20Size%20%3D%2022%20%29 18090 18217
Chromosome_01	AAT	repeat_region	1010214	1010335	63.7037	+	.	ID=match_31;Target=rnd-4_family-45%23LTR%2FCopia%20%28%20Recon%20Family%20Size%20%3D%2031%2C%20Final%20Multiple%20Alignment%20Size%20%3D%2022%20%29 18090 18217
Chromosome_01	AAT	repeat_region	1010214	1010335	63.7037	+	.	ID=match_37;Target=rnd-4_family-45%23LTR%2FCopia%20%28%20Recon%20Family%20Size%20%3D%2031%2C%20Final%20Multiple%20Alignment%20Size%20%3D%2022%20%29 18090 18217
Chromosome_01	AAT	repeat_region	1010214	1010335	63.7037	+	.	ID=match_41;Target=rnd-4_family-45%23LTR%2FCopia%20%28%20Recon%20Family%20Size%20%3D%2031%2C%20Final%20Multiple%20Alignment%20Size%20%3D%2022%20%29 18090 18217
Chromosome_01	AAT	repeat_region	1010503	1010633	62.3288	+	.	ID=match_21;Target=rnd-4_family-45%23LTR%2FCopia%20%28%20Recon%20Family%20Size%20%3D%2031%2C%20Final%20Multiple%20Alignment%20Size%20%3D%2022%20%29 18218 18348
Chromosome_01	AAT	repeat_region	1010503	1010633	62.3288	+	.	ID=match_31;Target=rnd-4_family-45%23LTR%2FCopia%20%28%20Recon%20Family%20Size%20%3D%2031%2C%20Final%20Multiple%20Alignment%20Size%20%3D%2022%20%29 18218 18348
Chromosome_01	AAT	repeat_region	1010503	1010633	62.3288	+	.	ID=match_37;Target=rnd-4_family-45%23LTR%2FCopia%20%28%20Recon%20Family%20Size%20%3D%2031%2C%20Final%20Multiple%20Alignment%20Size%20%3D%2022%20%29 18218 18348
Chromosome_01	AAT	repeat_region	1010503	1010633	62.3288	+	.	ID=match_41;Target=rnd-4_family-45%23LTR%2FCopia%20%28%20Recon%20Family%20Size%20%3D%2031%2C%20Final%20Multiple%20Alignment%20Size%20%3D%2022%20%29 18218 18348
Chromosome_01	AAT	repeat_region	1011067	1011844	57.6512	+	.	ID=match_21;Target=rnd-4_family-45%23LTR%2FCopia%20%28%20Recon%20Family%20Size%20%3D%2031%2C%20Final%20Multiple%20Alignment%20Size%20%3D%2022%20%29 18349 19115
Chromosome_01	AAT	repeat_region	1011067	1011844	57.6512	+	.	ID=match_31;Target=rnd-4_family-45%23LTR%2FCopia%20%28%20Recon%20Family%20Size%20%3D%2031%2C%20Final%20Multiple%20Alignment%20Size%20%3D%2022%20%29 18349 19115
Chromosome_01	AAT	repeat_region	1011067	1011844	57.6512	+	.	ID=match_37;Target=rnd-4_family-45%23LTR%2FCopia%20%28%20Recon%20Family%20Size%20%3D%2031%2C%20Final%20Multiple%20Alignment%20Size%20%3D%2022%20%29 18349 19115
Chromosome_01	AAT	repeat_region	1011067	1011844	57.6512	+	.	ID=match_41;Target=rnd-4_family-45%23LTR%2FCopia%20%28%20Recon%20Family%20Size%20%3D%2031%2C%20Final%20Multiple%20Alignment%20Size%20%3D%2022%20%29 18349 19115
Chromosome_01	AAT	repeat_region	1011437	1011601	60.6742	+	.	ID=match_48;Target=rnd-4_family-45%23LTR%2FCopia%20%28%20Recon%20Family%20Size%20%3D%2031%2C%20Final%20Multiple%20Alignment%20Size%20%3D%2022%20%29 18207 18372
Chromosome_01	AAT	repeat_region	1011437	1011601	60.6742	+	.	ID=match_49;Target=rnd-4_family-45%23LTR%2FCopia%20%28%20Recon%20Family%20Size%20%3D%2031%2C%20Final%20Multiple%20Alignment%20Size%20%3D%2022%20%29 18207 18372
Chromosome_01	AAT	repeat_region	1011437	1011601	60.6742	+	.	ID=match_61;Target=rnd-4_family-45%23LTR%2FCopia%20%28%20Recon%20Family%20Size%20%3D%2031%2C%20Final%20Multiple%20Alignment%20Size%20%3D%2022%20%29 18207 18372
Chromosome_01	AAT	repeat_region	1011437	1011601	60.6742	+	.	ID=match_62;Target=rnd-4_family-45%23LTR%2FCopia%20%28%20Recon%20Family%20Size%20%3D%2031%2C%20Final%20Multiple%20Alignment%20Size%20%3D%2022%20%29 18207 18372
Chromosome_01	AAT	repeat_region	1011689	1012094	55.2402	+	.	ID=match_48;Target=rnd-4_family-45%23LTR%2FCopia%20%28%20Recon%20Family%20Size%20%3D%2031%2C%20Final%20Multiple%20Alignment%20Size%20%3D%2022%20%29 18373 18774
Chromosome_01	AAT	repeat_region	1011689	1012094	55.2402	+	.	ID=match_49;Target=rnd-4_family-45%23LTR%2FCopia%20%28%20Recon%20Family%20Size%20%3D%2031%2C%20Final%20Multiple%20Alignment%20Size%20%3D%2022%20%29 18373 18774
Chromosome_01	AAT	repeat_region	1011689	1012094	55.2402	+	.	ID=match_61;Target=rnd-4_family-45%23LTR%2FCopia%20%28%20Recon%20Family%20Size%20%3D%2031%2C%20Final%20Multiple%20Alignment%20Size%20%3D%2022%20%29 18373 18774
Chromosome_01	AAT	repeat_region	1011689	1012094	55.2402	+	.	ID=match_62;Target=rnd-4_family-45%23LTR%2FCopia%20%28%20Recon%20Family%20Size%20%3D%2031%2C%20Final%20Multiple%20Alignment%20Size%20%3D%2022%20%29 18373 18774
Chromosome_01	AAT	repeat_region	1011924	1012040	63.2812	+	.	ID=match_21;Target=rnd-4_family-45%23LTR%2FCopia%20%28%20Recon%20Family%20Size%20%3D%2031%2C%20Final%20Multiple%20Alignment%20Size%20%3D%2022%20%29 19116 19237
Chromosome_01	AAT	repeat_region	1011924	1012040	63.2812	+	.	ID=match_31;Target=rnd-4_family-45%23LTR%2FCopia%20%28%20Recon%20Family%20Size%20%3D%2031%2C%20Final%20Multiple%20Alignment%20Size%20%3D%2022%20%29 19116 19237
Chromosome_01	AAT	repeat_region	1011924	1012040	63.2812	+	.	ID=match_37;Target=rnd-4_family-45%23LTR%2FCopia%20%28%20Recon%20Family%20Size%20%3D%2031%2C%20Final%20Multiple%20Alignment%20Size%20%3D%2022%20%29 19116 19237
Chromosome_01	AAT	repeat_region	1011924	1012040	63.2812	+	.	ID=match_41;Target=rnd-4_family-45%23LTR%2FCopia%20%28%20Recon%20Family%20Size%20%3D%2031%2C%20Final%20Multiple%20Alignment%20Size%20%3D%2022%20%29 19116 19237
Chromosome_01	AAT	repeat_region	1012140	1012349	59.1304	+	.	ID=match_48;Target=rnd-4_family-45%23LTR%2FCopia%20%28%20Recon%20Family%20Size%20%3D%2031%2C%20Final%20Multiple%20Alignment%20Size%20%3D%2022%20%29 18775 18983
Chromosome_01	AAT	repeat_region	1012140	1012349	59.1304	+	.	ID=match_49;Target=rnd-4_family-45%23LTR%2FCopia%20%28%20Recon%20Family%20Size%20%3D%2031%2C%20Final%20Multiple%20Alignment%20Size%20%3D%2022%20%29 18775 18983
Chromosome_01	AAT	repeat_region	1012140	1012349	59.1304	+	.	ID=match_61;Target=rnd-4_family-45%23LTR%2FCopia%20%28%20Recon%20Family%20Size%20%3D%2031%2C%20Final%20Multiple%20Alignment%20Size%20%3D%2022%20%29 18775 18983
Chromosome_01	AAT	repeat_region	1012140	1012349	59.1304	+	.	ID=match_62;Target=rnd-4_family-45%23LTR%2FCopia%20%28%20Recon%20Family%20Size%20%3D%2031%2C%20Final%20Multiple%20Alignment%20Size%20%3D%2022%20%29 18775 18983
Chromosome_01	AAT	repeat_region	1012389	1012798	58.7963	+	.	ID=match_48;Target=rnd-4_family-45%23LTR%2FCopia%20%28%20Recon%20Family%20Size%20%3D%2031%2C%20Final%20Multiple%20Alignment%20Size%20%3D%2022%20%29 18984 19378
Chromosome_01	AAT	repeat_region	1012389	1012798	58.7963	+	.	ID=match_49;Target=rnd-4_family-45%23LTR%2FCopia%20%28%20Recon%20Family%20Size%20%3D%2031%2C%20Final%20Multiple%20Alignment%20Size%20%3D%2022%20%29 18984 19378
Chromosome_01	AAT	repeat_region	1012389	1012798	58.7963	+	.	ID=match_61;Target=rnd-4_family-45%23LTR%2FCopia%20%28%20Recon%20Family%20Size%20%3D%2031%2C%20Final%20Multiple%20Alignment%20Size%20%3D%2022%20%29 18984 19378
Chromosome_01	AAT	repeat_region	1012389	1012798	58.7963	+	.	ID=match_62;Target=rnd-4_family-45%23LTR%2FCopia%20%28%20Recon%20Family%20Size%20%3D%2031%2C%20Final%20Multiple%20Alignment%20Size%20%3D%2022%20%29 18984 19378
Chromosome_01	AAT	repeat_region	1012651	1012784	63.7681	+	.	ID=match_21;Target=rnd-4_family-45%23LTR%2FCopia%20%28%20Recon%20Family%20Size%20%3D%2031%2C%20Final%20Multiple%20Alignment%20Size%20%3D%2022%20%29 19238 19367
Chromosome_01	AAT	repeat_region	1012651	1012784	63.7681	+	.	ID=match_31;Target=rnd-4_family-45%23LTR%2FCopia%20%28%20Recon%20Family%20Size%20%3D%2031%2C%20Final%20Multiple%20Alignment%20Size%20%3D%2022%20%29 19238 19367
Chromosome_01	AAT	repeat_region	1012651	1012784	63.7681	+	.	ID=match_37;Target=rnd-4_family-45%23LTR%2FCopia%20%28%20Recon%20Family%20Size%20%3D%2031%2C%20Final%20Multiple%20Alignment%20Size%20%3D%2022%20%29 19238 19367
Chromosome_01	AAT	repeat_region	1012651	1012784	63.7681	+	.	ID=match_41;Target=rnd-4_family-45%23LTR%2FCopia%20%28%20Recon%20Family%20Size%20%3D%2031%2C%20Final%20Multiple%20Alignment%20Size%20%3D%2022%20%29 19238 19367
Chromosome_01	AAT	repeat_region	1012990	1013254	62.5442	+	.	ID=match_21;Target=rnd-4_family-45%23LTR%2FCopia%20%28%20Recon%20Family%20Size%20%3D%2031%2C%20Final%20Multiple%20Alignment%20Size%20%3D%2022%20%29 19368 19628
Chromosome_01	AAT	repeat_region	1012990	1013254	62.5442	+	.	ID=match_31;Target=rnd-4_family-45%23LTR%2FCopia%20%28%20Recon%20Family%20Size%20%3D%2031%2C%20Final%20Multiple%20Alignment%20Size%20%3D%2022%20%29 19368 19628
Chromosome_01	AAT	repeat_region	1012990	1013254	62.5442	+	.	ID=match_37;Target=rnd-4_family-45%23LTR%2FCopia%20%28%20Recon%20Family%20Size%20%3D%2031%2C%20Final%20Multiple%20Alignment%20Size%20%3D%2022%20%29 19368 19628
Chromosome_01	AAT	repeat_region	1012990	1013254	62.5442	+	.	ID=match_41;Target=rnd-4_family-45%23LTR%2FCopia%20%28%20Recon%20Family%20Size%20%3D%2031%2C%20Final%20Multiple%20Alignment%20Size%20%3D%2022%20%29 19368 19628
Chromosome_01	AAT	repeat_region	1013002	1013260	63.7011	+	.	ID=match_48;Target=rnd-4_family-45%23LTR%2FCopia%20%28%20Recon%20Family%20Size%20%3D%2031%2C%20Final%20Multiple%20Alignment%20Size%20%3D%2022%20%29 19379 19637
Chromosome_01	AAT	repeat_region	1013002	1013260	63.7011	+	.	ID=match_49;Target=rnd-4_family-45%23LTR%2FCopia%20%28%20Recon%20Family%20Size%20%3D%2031%2C%20Final%20Multiple%20Alignment%20Size%20%3D%2022%20%29 19379 19637
Chromosome_01	AAT	repeat_region	1013002	1013260	63.7011	+	.	ID=match_61;Target=rnd-4_family-45%23LTR%2FCopia%20%28%20Recon%20Family%20Size%20%3D%2031%2C%20Final%20Multiple%20Alignment%20Size%20%3D%2022%20%29 19379 19637
Chromosome_01	AAT	repeat_region	1013002	1013260	63.7011	+	.	ID=match_62;Target=rnd-4_family-45%23LTR%2FCopia%20%28%20Recon%20Family%20Size%20%3D%2031%2C%20Final%20Multiple%20Alignment%20Size%20%3D%2022%20%29 19379 19637
Chromosome_01	AAT	repeat_region	1013330	1013490	61.4458	+	.	ID=match_21;Target=rnd-4_family-45%23LTR%2FCopia%20%28%20Recon%20Family%20Size%20%3D%2031%2C%20Final%20Multiple%20Alignment%20Size%20%3D%2022%20%29 19629 19767
Chromosome_01	AAT	repeat_region	1013330	1013490	61.4458	+	.	ID=match_31;Target=rnd-4_family-45%23LTR%2FCopia%20%28%20Recon%20Family%20Size%20%3D%2031%2C%20Final%20Multiple%20Alignment%20Size%20%3D%2022%20%29 19629 19767
Chromosome_01	AAT	repeat_region	1013330	1013490	61.4458	+	.	ID=match_37;Target=rnd-4_family-45%23LTR%2FCopia%20%28%20Recon%20Family%20Size%20%3D%2031%2C%20Final%20Multiple%20Alignment%20Size%20%3D%2022%20%29 19629 19767
Chromosome_01	AAT	repeat_region	1013330	1013490	61.4458	+	.	ID=match_41;Target=rnd-4_family-45%23LTR%2FCopia%20%28%20Recon%20Family%20Size%20%3D%2031%2C%20Final%20Multiple%20Alignment%20Size%20%3D%2022%20%29 19629 19767
Chromosome_01	AAT	repeat_region	1013340	1013490	61.5385	+	.	ID=match_48;Target=rnd-4_family-45%23LTR%2FCopia%20%28%20Recon%20Family%20Size%20%3D%2031%2C%20Final%20Multiple%20Alignment%20Size%20%3D%2022%20%29 19638 19767
Chromosome_01	AAT	repeat_region	1013340	1013490	61.5385	+	.	ID=match_49;Target=rnd-4_family-45%23LTR%2FCopia%20%28%20Recon%20Family%20Size%20%3D%2031%2C%20Final%20Multiple%20Alignment%20Size%20%3D%2022%20%29 19638 19767
Chromosome_01	AAT	repeat_region	1013340	1013490	61.5385	+	.	ID=match_61;Target=rnd-4_family-45%23LTR%2FCopia%20%28%20Recon%20Family%20Size%20%3D%2031%2C%20Final%20Multiple%20Alignment%20Size%20%3D%2022%20%29 19638 19767
Chromosome_01	AAT	repeat_region	1013340	1013490	61.5385	+	.	ID=match_62;Target=rnd-4_family-45%23LTR%2FCopia%20%28%20Recon%20Family%20Size%20%3D%2031%2C%20Final%20Multiple%20Alignment%20Size%20%3D%2022%20%29 19638 19767
Chromosome_01	AAT	repeat_region	1013872	1015330	70.4641	-	.	ID=match_58;Target=rnd-4_family-45%23LTR%2FCopia%20%28%20Recon%20Family%20Size%20%3D%2031%2C%20Final%20Multiple%20Alignment%20Size%20%3D%2022%20%29 23055 24682
Chromosome_01	AAT	repeat_region	1013873	1014480	58.4795	+	.	ID=match_21;Target=rnd-4_family-45%23LTR%2FCopia%20%28%20Recon%20Family%20Size%20%3D%2031%2C%20Final%20Multiple%20Alignment%20Size%20%3D%2022%20%29 19768 20404
Chromosome_01	AAT	repeat_region	1013873	1014480	58.4795	+	.	ID=match_31;Target=rnd-4_family-45%23LTR%2FCopia%20%28%20Recon%20Family%20Size%20%3D%2031%2C%20Final%20Multiple%20Alignment%20Size%20%3D%2022%20%29 19768 20404
Chromosome_01	AAT	repeat_region	1013873	1014480	58.4795	+	.	ID=match_37;Target=rnd-4_family-45%23LTR%2FCopia%20%28%20Recon%20Family%20Size%20%3D%2031%2C%20Final%20Multiple%20Alignment%20Size%20%3D%2022%20%29 19768 20404
Chromosome_01	AAT	repeat_region	1013873	1014480	58.4795	+	.	ID=match_41;Target=rnd-4_family-45%23LTR%2FCopia%20%28%20Recon%20Family%20Size%20%3D%2031%2C%20Final%20Multiple%20Alignment%20Size%20%3D%2022%20%29 19768 20404
Chromosome_01	AAT	repeat_region	1013878	1014451	58.9062	+	.	ID=match_48;Target=rnd-4_family-45%23LTR%2FCopia%20%28%20Recon%20Family%20Size%20%3D%2031%2C%20Final%20Multiple%20Alignment%20Size%20%3D%2022%20%29 19768 20377
Chromosome_01	AAT	repeat_region	1013878	1014451	58.9062	+	.	ID=match_49;Target=rnd-4_family-45%23LTR%2FCopia%20%28%20Recon%20Family%20Size%20%3D%2031%2C%20Final%20Multiple%20Alignment%20Size%20%3D%2022%20%29 19768 20377
Chromosome_01	AAT	repeat_region	1013878	1014451	58.9062	+	.	ID=match_61;Target=rnd-4_family-45%23LTR%2FCopia%20%28%20Recon%20Family%20Size%20%3D%2031%2C%20Final%20Multiple%20Alignment%20Size%20%3D%2022%20%29 19768 20377
Chromosome_01	AAT	repeat_region	1013878	1014451	58.9062	+	.	ID=match_62;Target=rnd-4_family-45%23LTR%2FCopia%20%28%20Recon%20Family%20Size%20%3D%2031%2C%20Final%20Multiple%20Alignment%20Size%20%3D%2022%20%29 19768 20377
Chromosome_01	AAT	repeat_region	1014781	1014824	65.9091	+	.	ID=match_21;Target=rnd-4_family-45%23LTR%2FCopia%20%28%20Recon%20Family%20Size%20%3D%2031%2C%20Final%20Multiple%20Alignment%20Size%20%3D%2022%20%29 20405 20447
Chromosome_01	AAT	repeat_region	1014781	1014824	65.9091	+	.	ID=match_31;Target=rnd-4_family-45%23LTR%2FCopia%20%28%20Recon%20Family%20Size%20%3D%2031%2C%20Final%20Multiple%20Alignment%20Size%20%3D%2022%20%29 20405 20447
Chromosome_01	AAT	repeat_region	1014781	1014824	65.9091	+	.	ID=match_37;Target=rnd-4_family-45%23LTR%2FCopia%20%28%20Recon%20Family%20Size%20%3D%2031%2C%20Final%20Multiple%20Alignment%20Size%20%3D%2022%20%29 20405 20447
Chromosome_01	AAT	repeat_region	1014781	1014824	65.9091	+	.	ID=match_41;Target=rnd-4_family-45%23LTR%2FCopia%20%28%20Recon%20Family%20Size%20%3D%2031%2C%20Final%20Multiple%20Alignment%20Size%20%3D%2022%20%29 20405 20447
Chromosome_01	AAT	repeat_region	1014882	1015177	58.0822	+	.	ID=match_48;Target=rnd-4_family-45%23LTR%2FCopia%20%28%20Recon%20Family%20Size%20%3D%2031%2C%20Final%20Multiple%20Alignment%20Size%20%3D%2022%20%29 20378 20727
Chromosome_01	AAT	repeat_region	1014882	1015177	58.0822	+	.	ID=match_49;Target=rnd-4_family-45%23LTR%2FCopia%20%28%20Recon%20Family%20Size%20%3D%2031%2C%20Final%20Multiple%20Alignment%20Size%20%3D%2022%20%29 20378 20727
Chromosome_01	AAT	repeat_region	1014882	1015177	58.0822	+	.	ID=match_61;Target=rnd-4_family-45%23LTR%2FCopia%20%28%20Recon%20Family%20Size%20%3D%2031%2C%20Final%20Multiple%20Alignment%20Size%20%3D%2022%20%29 20378 20727
Chromosome_01	AAT	repeat_region	1014882	1015177	58.0822	+	.	ID=match_62;Target=rnd-4_family-45%23LTR%2FCopia%20%28%20Recon%20Family%20Size%20%3D%2031%2C%20Final%20Multiple%20Alignment%20Size%20%3D%2022%20%29 20378 20727
Chromosome_01	AAT	repeat_region	1014943	1015180	57.9661	+	.	ID=match_21;Target=rnd-4_family-45%23LTR%2FCopia%20%28%20Recon%20Family%20Size%20%3D%2031%2C%20Final%20Multiple%20Alignment%20Size%20%3D%2022%20%29 20448 20730
Chromosome_01	AAT	repeat_region	1014943	1015180	57.9661	+	.	ID=match_31;Target=rnd-4_family-45%23LTR%2FCopia%20%28%20Recon%20Family%20Size%20%3D%2031%2C%20Final%20Multiple%20Alignment%20Size%20%3D%2022%20%29 20448 20730
Chromosome_01	AAT	repeat_region	1014943	1015180	57.9661	+	.	ID=match_37;Target=rnd-4_family-45%23LTR%2FCopia%20%28%20Recon%20Family%20Size%20%3D%2031%2C%20Final%20Multiple%20Alignment%20Size%20%3D%2022%20%29 20448 20730
Chromosome_01	AAT	repeat_region	1014943	1015180	57.9661	+	.	ID=match_41;Target=rnd-4_family-45%23LTR%2FCopia%20%28%20Recon%20Family%20Size%20%3D%2031%2C%20Final%20Multiple%20Alignment%20Size%20%3D%2022%20%29 20448 20730
Chromosome_01	AAT	repeat_region	1015098	1015245	93.9597	-	.	ID=match_34;Target=x15%20%20 6205 6353
Chromosome_01	AAT	repeat_region	1015238	1017401	71.3409	+	.	ID=match_31;Target=rnd-4_family-45%23LTR%2FCopia%20%28%20Recon%20Family%20Size%20%3D%2031%2C%20Final%20Multiple%20Alignment%20Size%20%3D%2022%20%29 20731 22919
Chromosome_01	AAT	repeat_region	1015238	1017401	71.3409	+	.	ID=match_37;Target=rnd-4_family-45%23LTR%2FCopia%20%28%20Recon%20Family%20Size%20%3D%2031%2C%20Final%20Multiple%20Alignment%20Size%20%3D%2022%20%29 20731 22919
Chromosome_01	AAT	repeat_region	1015238	1017401	71.3409	+	.	ID=match_41;Target=rnd-4_family-45%23LTR%2FCopia%20%28%20Recon%20Family%20Size%20%3D%2031%2C%20Final%20Multiple%20Alignment%20Size%20%3D%2022%20%29 20731 22919
Chromosome_01	AAT	repeat_region	1015238	1017659	69.5771	+	.	ID=match_21;Target=rnd-4_family-45%23LTR%2FCopia%20%28%20Recon%20Family%20Size%20%3D%2031%2C%20Final%20Multiple%20Alignment%20Size%20%3D%2022%20%29 20731 23171
Chromosome_01	AAT	repeat_region	1015265	1017400	71.3216	+	.	ID=match_48;Target=rnd-4_family-45%23LTR%2FCopia%20%28%20Recon%20Family%20Size%20%3D%2031%2C%20Final%20Multiple%20Alignment%20Size%20%3D%2022%20%29 20728 22918
Chromosome_01	AAT	repeat_region	1015265	1017400	71.3216	+	.	ID=match_49;Target=rnd-4_family-45%23LTR%2FCopia%20%28%20Recon%20Family%20Size%20%3D%2031%2C%20Final%20Multiple%20Alignment%20Size%20%3D%2022%20%29 20728 22918
Chromosome_01	AAT	repeat_region	1015265	1017400	71.3216	+	.	ID=match_61;Target=rnd-4_family-45%23LTR%2FCopia%20%28%20Recon%20Family%20Size%20%3D%2031%2C%20Final%20Multiple%20Alignment%20Size%20%3D%2022%20%29 20728 22918
Chromosome_01	AAT	repeat_region	1015265	1017400	71.3216	+	.	ID=match_62;Target=rnd-4_family-45%23LTR%2FCopia%20%28%20Recon%20Family%20Size%20%3D%2031%2C%20Final%20Multiple%20Alignment%20Size%20%3D%2022%20%29 20728 22918
Chromosome_01	AAT	repeat_region	1015281	1015381	58.4158	-	.	ID=match_34;Target=x15%20%20 6111 6204
Chromosome_01	AAT	repeat_region	1015466	1015740	56.1905	-	.	ID=match_34;Target=x15%20%20 5809 6110
Chromosome_01	AAT	repeat_region	1015584	1017193	64.0143	+	.	ID=match_38;Target=pixie%20%20 1 1614
Chromosome_01	AAT	repeat_region	1015586	1017447	90.569	+	.	ID=match_36;Target=molly%20%20 1 1897
Chromosome_01	AAT	repeat_region	1015979	1016076	62.2642	-	.	ID=match_34;Target=x15%20%20 5707 5808
Chromosome_01	AAT	repeat_region	1016105	1016911	58.0317	-	.	ID=match_34;Target=x15%20%20 4884 5706
Chromosome_01	AAT	repeat_region	1016143	1016206	77.6119	-	.	ID=match_23;Target=rnd-4_family-45%23LTR%2FCopia%20%28%20Recon%20Family%20Size%20%3D%2031%2C%20Final%20Multiple%20Alignment%20Size%20%3D%2022%20%29 22992 23054
Chromosome_01	AAT	repeat_region	1016143	1016206	77.6119	-	.	ID=match_26;Target=rnd-4_family-45%23LTR%2FCopia%20%28%20Recon%20Family%20Size%20%3D%2031%2C%20Final%20Multiple%20Alignment%20Size%20%3D%2022%20%29 22992 23054
Chromosome_01	AAT	repeat_region	1016143	1016206	77.6119	-	.	ID=match_28;Target=rnd-4_family-45%23LTR%2FCopia%20%28%20Recon%20Family%20Size%20%3D%2031%2C%20Final%20Multiple%20Alignment%20Size%20%3D%2022%20%29 22992 23054
Chromosome_01	AAT	repeat_region	1016143	1016206	77.6119	-	.	ID=match_33;Target=rnd-4_family-45%23LTR%2FCopia%20%28%20Recon%20Family%20Size%20%3D%2031%2C%20Final%20Multiple%20Alignment%20Size%20%3D%2022%20%29 22992 23054
Chromosome_01	AAT	repeat_region	1016143	1016206	77.6119	-	.	ID=match_35;Target=rnd-4_family-45%23LTR%2FCopia%20%28%20Recon%20Family%20Size%20%3D%2031%2C%20Final%20Multiple%20Alignment%20Size%20%3D%2022%20%29 22992 23054
Chromosome_01	AAT	repeat_region	1016143	1016206	77.6119	-	.	ID=match_40;Target=rnd-4_family-45%23LTR%2FCopia%20%28%20Recon%20Family%20Size%20%3D%2031%2C%20Final%20Multiple%20Alignment%20Size%20%3D%2022%20%29 22992 23054
Chromosome_01	AAT	repeat_region	1016143	1016206	77.6119	-	.	ID=match_46;Target=rnd-4_family-45%23LTR%2FCopia%20%28%20Recon%20Family%20Size%20%3D%2031%2C%20Final%20Multiple%20Alignment%20Size%20%3D%2022%20%29 22992 23054
Chromosome_01	AAT	repeat_region	1016143	1016206	77.6119	-	.	ID=match_58;Target=rnd-4_family-45%23LTR%2FCopia%20%28%20Recon%20Family%20Size%20%3D%2031%2C%20Final%20Multiple%20Alignment%20Size%20%3D%2022%20%29 22992 23054
Chromosome_01	AAT	repeat_region	1016412	1016601	63.3166	-	.	ID=match_23;Target=rnd-4_family-45%23LTR%2FCopia%20%28%20Recon%20Family%20Size%20%3D%2031%2C%20Final%20Multiple%20Alignment%20Size%20%3D%2022%20%29 22806 22991
Chromosome_01	AAT	repeat_region	1016412	1016601	63.3166	-	.	ID=match_26;Target=rnd-4_family-45%23LTR%2FCopia%20%28%20Recon%20Family%20Size%20%3D%2031%2C%20Final%20Multiple%20Alignment%20Size%20%3D%2022%20%29 22806 22991
Chromosome_01	AAT	repeat_region	1016412	1016601	63.3166	-	.	ID=match_28;Target=rnd-4_family-45%23LTR%2FCopia%20%28%20Recon%20Family%20Size%20%3D%2031%2C%20Final%20Multiple%20Alignment%20Size%20%3D%2022%20%29 22806 22991
Chromosome_01	AAT	repeat_region	1016412	1016601	63.3166	-	.	ID=match_33;Target=rnd-4_family-45%23LTR%2FCopia%20%28%20Recon%20Family%20Size%20%3D%2031%2C%20Final%20Multiple%20Alignment%20Size%20%3D%2022%20%29 22806 22991
Chromosome_01	AAT	repeat_region	1016412	1016601	63.3166	-	.	ID=match_35;Target=rnd-4_family-45%23LTR%2FCopia%20%28%20Recon%20Family%20Size%20%3D%2031%2C%20Final%20Multiple%20Alignment%20Size%20%3D%2022%20%29 22806 22991
Chromosome_01	AAT	repeat_region	1016412	1016601	63.3166	-	.	ID=match_40;Target=rnd-4_family-45%23LTR%2FCopia%20%28%20Recon%20Family%20Size%20%3D%2031%2C%20Final%20Multiple%20Alignment%20Size%20%3D%2022%20%29 22806 22991
Chromosome_01	AAT	repeat_region	1016412	1016601	63.3166	-	.	ID=match_46;Target=rnd-4_family-45%23LTR%2FCopia%20%28%20Recon%20Family%20Size%20%3D%2031%2C%20Final%20Multiple%20Alignment%20Size%20%3D%2022%20%29 22806 22991
Chromosome_01	AAT	repeat_region	1016412	1016601	63.3166	-	.	ID=match_58;Target=rnd-4_family-45%23LTR%2FCopia%20%28%20Recon%20Family%20Size%20%3D%2031%2C%20Final%20Multiple%20Alignment%20Size%20%3D%2022%20%29 22806 22991
Chromosome_01	AAT	repeat_region	1016689	1016753	62.8205	-	.	ID=match_23;Target=rnd-4_family-45%23LTR%2FCopia%20%28%20Recon%20Family%20Size%20%3D%2031%2C%20Final%20Multiple%20Alignment%20Size%20%3D%2022%20%29 22728 22805
Chromosome_01	AAT	repeat_region	1016689	1016753	62.8205	-	.	ID=match_26;Target=rnd-4_family-45%23LTR%2FCopia%20%28%20Recon%20Family%20Size%20%3D%2031%2C%20Final%20Multiple%20Alignment%20Size%20%3D%2022%20%29 22728 22805
Chromosome_01	AAT	repeat_region	1016689	1016753	62.8205	-	.	ID=match_28;Target=rnd-4_family-45%23LTR%2FCopia%20%28%20Recon%20Family%20Size%20%3D%2031%2C%20Final%20Multiple%20Alignment%20Size%20%3D%2022%20%29 22728 22805
Chromosome_01	AAT	repeat_region	1016689	1016753	62.8205	-	.	ID=match_33;Target=rnd-4_family-45%23LTR%2FCopia%20%28%20Recon%20Family%20Size%20%3D%2031%2C%20Final%20Multiple%20Alignment%20Size%20%3D%2022%20%29 22728 22805
Chromosome_01	AAT	repeat_region	1016689	1016753	62.8205	-	.	ID=match_35;Target=rnd-4_family-45%23LTR%2FCopia%20%28%20Recon%20Family%20Size%20%3D%2031%2C%20Final%20Multiple%20Alignment%20Size%20%3D%2022%20%29 22728 22805
Chromosome_01	AAT	repeat_region	1016689	1016753	62.8205	-	.	ID=match_40;Target=rnd-4_family-45%23LTR%2FCopia%20%28%20Recon%20Family%20Size%20%3D%2031%2C%20Final%20Multiple%20Alignment%20Size%20%3D%2022%20%29 22728 22805
Chromosome_01	AAT	repeat_region	1016689	1016753	62.8205	-	.	ID=match_46;Target=rnd-4_family-45%23LTR%2FCopia%20%28%20Recon%20Family%20Size%20%3D%2031%2C%20Final%20Multiple%20Alignment%20Size%20%3D%2022%20%29 22728 22805
Chromosome_01	AAT	repeat_region	1016689	1016753	62.8205	-	.	ID=match_58;Target=rnd-4_family-45%23LTR%2FCopia%20%28%20Recon%20Family%20Size%20%3D%2031%2C%20Final%20Multiple%20Alignment%20Size%20%3D%2022%20%29 22728 22805
Chromosome_01	AAT	repeat_region	1016813	1016877	68.4932	-	.	ID=match_23;Target=rnd-4_family-45%23LTR%2FCopia%20%28%20Recon%20Family%20Size%20%3D%2031%2C%20Final%20Multiple%20Alignment%20Size%20%3D%2022%20%29 22657 22727
Chromosome_01	AAT	repeat_region	1016813	1016877	68.4932	-	.	ID=match_26;Target=rnd-4_family-45%23LTR%2FCopia%20%28%20Recon%20Family%20Size%20%3D%2031%2C%20Final%20Multiple%20Alignment%20Size%20%3D%2022%20%29 22657 22727
Chromosome_01	AAT	repeat_region	1016813	1016877	68.4932	-	.	ID=match_28;Target=rnd-4_family-45%23LTR%2FCopia%20%28%20Recon%20Family%20Size%20%3D%2031%2C%20Final%20Multiple%20Alignment%20Size%20%3D%2022%20%29 22657 22727
Chromosome_01	AAT	repeat_region	1016813	1016877	68.4932	-	.	ID=match_33;Target=rnd-4_family-45%23LTR%2FCopia%20%28%20Recon%20Family%20Size%20%3D%2031%2C%20Final%20Multiple%20Alignment%20Size%20%3D%2022%20%29 22657 22727
Chromosome_01	AAT	repeat_region	1016813	1016877	68.4932	-	.	ID=match_35;Target=rnd-4_family-45%23LTR%2FCopia%20%28%20Recon%20Family%20Size%20%3D%2031%2C%20Final%20Multiple%20Alignment%20Size%20%3D%2022%20%29 22657 22727
Chromosome_01	AAT	repeat_region	1016813	1016877	68.4932	-	.	ID=match_40;Target=rnd-4_family-45%23LTR%2FCopia%20%28%20Recon%20Family%20Size%20%3D%2031%2C%20Final%20Multiple%20Alignment%20Size%20%3D%2022%20%29 22657 22727
Chromosome_01	AAT	repeat_region	1016813	1016877	68.4932	-	.	ID=match_46;Target=rnd-4_family-45%23LTR%2FCopia%20%28%20Recon%20Family%20Size%20%3D%2031%2C%20Final%20Multiple%20Alignment%20Size%20%3D%2022%20%29 22657 22727
Chromosome_01	AAT	repeat_region	1016813	1016877	68.4932	-	.	ID=match_58;Target=rnd-4_family-45%23LTR%2FCopia%20%28%20Recon%20Family%20Size%20%3D%2031%2C%20Final%20Multiple%20Alignment%20Size%20%3D%2022%20%29 22657 22727
Chromosome_01	AAT	repeat_region	1017235	1017449	58.4	+	.	ID=match_38;Target=pixie%20%20 1615 1855
Chromosome_01	AAT	repeat_region	1017246	1017617	59.4937	-	.	ID=match_34;Target=x15%20%20 4525 4883
Chromosome_01	AAT	repeat_region	1017696	1018348	57.0487	+	.	ID=match_48;Target=rnd-4_family-45%23LTR%2FCopia%20%28%20Recon%20Family%20Size%20%3D%2031%2C%20Final%20Multiple%20Alignment%20Size%20%3D%2022%20%29 22919 23619
Chromosome_01	AAT	repeat_region	1017696	1018348	57.0487	+	.	ID=match_49;Target=rnd-4_family-45%23LTR%2FCopia%20%28%20Recon%20Family%20Size%20%3D%2031%2C%20Final%20Multiple%20Alignment%20Size%20%3D%2022%20%29 22919 23619
Chromosome_01	AAT	repeat_region	1017696	1018348	57.0487	+	.	ID=match_61;Target=rnd-4_family-45%23LTR%2FCopia%20%28%20Recon%20Family%20Size%20%3D%2031%2C%20Final%20Multiple%20Alignment%20Size%20%3D%2022%20%29 22919 23619
Chromosome_01	AAT	repeat_region	1017696	1018348	57.0487	+	.	ID=match_62;Target=rnd-4_family-45%23LTR%2FCopia%20%28%20Recon%20Family%20Size%20%3D%2031%2C%20Final%20Multiple%20Alignment%20Size%20%3D%2022%20%29 22919 23619
Chromosome_01	AAT	repeat_region	1017697	1018340	56.7024	+	.	ID=match_31;Target=rnd-4_family-45%23LTR%2FCopia%20%28%20Recon%20Family%20Size%20%3D%2031%2C%20Final%20Multiple%20Alignment%20Size%20%3D%2022%20%29 22920 23617
Chromosome_01	AAT	repeat_region	1017697	1018340	56.7024	+	.	ID=match_37;Target=rnd-4_family-45%23LTR%2FCopia%20%28%20Recon%20Family%20Size%20%3D%2031%2C%20Final%20Multiple%20Alignment%20Size%20%3D%2022%20%29 22920 23617
Chromosome_01	AAT	repeat_region	1017697	1018340	56.7024	+	.	ID=match_41;Target=rnd-4_family-45%23LTR%2FCopia%20%28%20Recon%20Family%20Size%20%3D%2031%2C%20Final%20Multiple%20Alignment%20Size%20%3D%2022%20%29 22920 23617
Chromosome_01	AAT	repeat_region	1017701	1017803	61.157	+	.	ID=match_21;Target=rnd-4_family-45%23LTR%2FCopia%20%28%20Recon%20Family%20Size%20%3D%2031%2C%20Final%20Multiple%20Alignment%20Size%20%3D%2022%20%29 23172 23283
Chromosome_01	AAT	repeat_region	1017718	1017853	57.971	-	.	ID=match_34;Target=x15%20%20 4394 4524
Chromosome_01	AAT	repeat_region	1018077	1018150	58.75	-	.	ID=match_23;Target=rnd-4_family-45%23LTR%2FCopia%20%28%20Recon%20Family%20Size%20%3D%2031%2C%20Final%20Multiple%20Alignment%20Size%20%3D%2022%20%29 22588 22656
Chromosome_01	AAT	repeat_region	1018077	1018150	58.75	-	.	ID=match_26;Target=rnd-4_family-45%23LTR%2FCopia%20%28%20Recon%20Family%20Size%20%3D%2031%2C%20Final%20Multiple%20Alignment%20Size%20%3D%2022%20%29 22588 22656
Chromosome_01	AAT	repeat_region	1018077	1018150	58.75	-	.	ID=match_28;Target=rnd-4_family-45%23LTR%2FCopia%20%28%20Recon%20Family%20Size%20%3D%2031%2C%20Final%20Multiple%20Alignment%20Size%20%3D%2022%20%29 22588 22656
Chromosome_01	AAT	repeat_region	1018077	1018150	58.75	-	.	ID=match_33;Target=rnd-4_family-45%23LTR%2FCopia%20%28%20Recon%20Family%20Size%20%3D%2031%2C%20Final%20Multiple%20Alignment%20Size%20%3D%2022%20%29 22588 22656
Chromosome_01	AAT	repeat_region	1018077	1018150	58.75	-	.	ID=match_35;Target=rnd-4_family-45%23LTR%2FCopia%20%28%20Recon%20Family%20Size%20%3D%2031%2C%20Final%20Multiple%20Alignment%20Size%20%3D%2022%20%29 22588 22656
Chromosome_01	AAT	repeat_region	1018077	1018150	58.75	-	.	ID=match_40;Target=rnd-4_family-45%23LTR%2FCopia%20%28%20Recon%20Family%20Size%20%3D%2031%2C%20Final%20Multiple%20Alignment%20Size%20%3D%2022%20%29 22588 22656
Chromosome_01	AAT	repeat_region	1018077	1018150	58.75	-	.	ID=match_46;Target=rnd-4_family-45%23LTR%2FCopia%20%28%20Recon%20Family%20Size%20%3D%2031%2C%20Final%20Multiple%20Alignment%20Size%20%3D%2022%20%29 22588 22656
Chromosome_01	AAT	repeat_region	1018077	1018150	58.75	-	.	ID=match_58;Target=rnd-4_family-45%23LTR%2FCopia%20%28%20Recon%20Family%20Size%20%3D%2031%2C%20Final%20Multiple%20Alignment%20Size%20%3D%2022%20%29 22588 22656
Chromosome_01	AAT	repeat_region	1018129	1018475	58.5562	-	.	ID=match_34;Target=x15%20%20 4046 4393
Chromosome_01	AAT	repeat_region	1018375	1018738	75.2688	+	.	ID=match_39;Target=r38%20%20 1 363
Chromosome_01	AAT	repeat_region	1018426	1019159	60.8434	+	.	ID=match_31;Target=rnd-4_family-45%23LTR%2FCopia%20%28%20Recon%20Family%20Size%20%3D%2031%2C%20Final%20Multiple%20Alignment%20Size%20%3D%2022%20%29 23618 24405
Chromosome_01	AAT	repeat_region	1018426	1019159	60.8434	+	.	ID=match_37;Target=rnd-4_family-45%23LTR%2FCopia%20%28%20Recon%20Family%20Size%20%3D%2031%2C%20Final%20Multiple%20Alignment%20Size%20%3D%2022%20%29 23618 24405
Chromosome_01	AAT	repeat_region	1018426	1019159	60.8434	+	.	ID=match_41;Target=rnd-4_family-45%23LTR%2FCopia%20%28%20Recon%20Family%20Size%20%3D%2031%2C%20Final%20Multiple%20Alignment%20Size%20%3D%2022%20%29 23618 24405
Chromosome_01	AAT	repeat_region	1018428	1019224	60.6129	+	.	ID=match_48;Target=rnd-4_family-45%23LTR%2FCopia%20%28%20Recon%20Family%20Size%20%3D%2031%2C%20Final%20Multiple%20Alignment%20Size%20%3D%2022%20%29 23620 24456
Chromosome_01	AAT	repeat_region	1018428	1019224	60.6129	+	.	ID=match_49;Target=rnd-4_family-45%23LTR%2FCopia%20%28%20Recon%20Family%20Size%20%3D%2031%2C%20Final%20Multiple%20Alignment%20Size%20%3D%2022%20%29 23620 24456
Chromosome_01	AAT	repeat_region	1018428	1019224	60.6129	+	.	ID=match_61;Target=rnd-4_family-45%23LTR%2FCopia%20%28%20Recon%20Family%20Size%20%3D%2031%2C%20Final%20Multiple%20Alignment%20Size%20%3D%2022%20%29 23620 24456
Chromosome_01	AAT	repeat_region	1018428	1019224	60.6129	+	.	ID=match_62;Target=rnd-4_family-45%23LTR%2FCopia%20%28%20Recon%20Family%20Size%20%3D%2031%2C%20Final%20Multiple%20Alignment%20Size%20%3D%2022%20%29 23620 24456
Chromosome_01	AAT	repeat_region	1018531	1019191	57.8591	-	.	ID=match_34;Target=x15%20%20 3357 4045
Chromosome_01	AAT	repeat_region	1018969	1019093	61.1111	-	.	ID=match_23;Target=rnd-4_family-45%23LTR%2FCopia%20%28%20Recon%20Family%20Size%20%3D%2031%2C%20Final%20Multiple%20Alignment%20Size%20%3D%2022%20%29 22452 22587
Chromosome_01	AAT	repeat_region	1018969	1019093	61.1111	-	.	ID=match_26;Target=rnd-4_family-45%23LTR%2FCopia%20%28%20Recon%20Family%20Size%20%3D%2031%2C%20Final%20Multiple%20Alignment%20Size%20%3D%2022%20%29 22452 22587
Chromosome_01	AAT	repeat_region	1018969	1019093	61.1111	-	.	ID=match_28;Target=rnd-4_family-45%23LTR%2FCopia%20%28%20Recon%20Family%20Size%20%3D%2031%2C%20Final%20Multiple%20Alignment%20Size%20%3D%2022%20%29 22452 22587
Chromosome_01	AAT	repeat_region	1018969	1019093	61.1111	-	.	ID=match_33;Target=rnd-4_family-45%23LTR%2FCopia%20%28%20Recon%20Family%20Size%20%3D%2031%2C%20Final%20Multiple%20Alignment%20Size%20%3D%2022%20%29 22452 22587
Chromosome_01	AAT	repeat_region	1018969	1019093	61.1111	-	.	ID=match_35;Target=rnd-4_family-45%23LTR%2FCopia%20%28%20Recon%20Family%20Size%20%3D%2031%2C%20Final%20Multiple%20Alignment%20Size%20%3D%2022%20%29 22452 22587
Chromosome_01	AAT	repeat_region	1018969	1019093	61.1111	-	.	ID=match_40;Target=rnd-4_family-45%23LTR%2FCopia%20%28%20Recon%20Family%20Size%20%3D%2031%2C%20Final%20Multiple%20Alignment%20Size%20%3D%2022%20%29 22452 22587
Chromosome_01	AAT	repeat_region	1018969	1019093	61.1111	-	.	ID=match_46;Target=rnd-4_family-45%23LTR%2FCopia%20%28%20Recon%20Family%20Size%20%3D%2031%2C%20Final%20Multiple%20Alignment%20Size%20%3D%2022%20%29 22452 22587
Chromosome_01	AAT	repeat_region	1018969	1019093	61.1111	-	.	ID=match_58;Target=rnd-4_family-45%23LTR%2FCopia%20%28%20Recon%20Family%20Size%20%3D%2031%2C%20Final%20Multiple%20Alignment%20Size%20%3D%2022%20%29 22452 22587
Chromosome_01	AAT	repeat_region	1018990	1019353	79.0191	-	.	ID=match_42;Target=r38%20%20 1 363
Chromosome_01	AAT	repeat_region	1019272	1019311	70	-	.	ID=match_43;Target=r51%20%20 769 806
Chromosome_01	AAT	repeat_region	1019393	1020030	72.6718	-	.	ID=match_43;Target=r51%20%20 127 768
Chromosome_01	AAT	repeat_region	1019422	1019995	55.9429	-	.	ID=match_34;Target=x15%20%20 2783 3356
Chromosome_01	AAT	repeat_region	1019595	1019928	60.3448	+	.	ID=match_31;Target=rnd-4_family-45%23LTR%2FCopia%20%28%20Recon%20Family%20Size%20%3D%2031%2C%20Final%20Multiple%20Alignment%20Size%20%3D%2022%20%29 24406 24793
Chromosome_01	AAT	repeat_region	1019595	1019928	60.3448	+	.	ID=match_37;Target=rnd-4_family-45%23LTR%2FCopia%20%28%20Recon%20Family%20Size%20%3D%2031%2C%20Final%20Multiple%20Alignment%20Size%20%3D%2022%20%29 24406 24793
Chromosome_01	AAT	repeat_region	1019595	1019928	60.3448	+	.	ID=match_41;Target=rnd-4_family-45%23LTR%2FCopia%20%28%20Recon%20Family%20Size%20%3D%2031%2C%20Final%20Multiple%20Alignment%20Size%20%3D%2022%20%29 24406 24793
Chromosome_01	AAT	repeat_region	1019628	1019925	60.9687	+	.	ID=match_48;Target=rnd-4_family-45%23LTR%2FCopia%20%28%20Recon%20Family%20Size%20%3D%2031%2C%20Final%20Multiple%20Alignment%20Size%20%3D%2022%20%29 24457 24790
Chromosome_01	AAT	repeat_region	1019628	1019925	60.9687	+	.	ID=match_49;Target=rnd-4_family-45%23LTR%2FCopia%20%28%20Recon%20Family%20Size%20%3D%2031%2C%20Final%20Multiple%20Alignment%20Size%20%3D%2022%20%29 24457 24790
Chromosome_01	AAT	repeat_region	1019628	1019925	60.9687	+	.	ID=match_61;Target=rnd-4_family-45%23LTR%2FCopia%20%28%20Recon%20Family%20Size%20%3D%2031%2C%20Final%20Multiple%20Alignment%20Size%20%3D%2022%20%29 24457 24790
Chromosome_01	AAT	repeat_region	1019628	1019925	60.9687	+	.	ID=match_62;Target=rnd-4_family-45%23LTR%2FCopia%20%28%20Recon%20Family%20Size%20%3D%2031%2C%20Final%20Multiple%20Alignment%20Size%20%3D%2022%20%29 24457 24790
Chromosome_01	AAT	repeat_region	1019987	1020819	76.3377	+	.	ID=match_44;Target=r51%20%20 1 838
Chromosome_01	AAT	repeat_region	1019989	1021837	60.7903	-	.	ID=match_47;Target=molly%20%20 1 1897
Chromosome_01	AAT	repeat_region	1019991	1020061	60	+	.	ID=match_48;Target=rnd-4_family-45%23LTR%2FCopia%20%28%20Recon%20Family%20Size%20%3D%2031%2C%20Final%20Multiple%20Alignment%20Size%20%3D%2022%20%29 24791 24862
Chromosome_01	AAT	repeat_region	1019991	1020061	60	+	.	ID=match_49;Target=rnd-4_family-45%23LTR%2FCopia%20%28%20Recon%20Family%20Size%20%3D%2031%2C%20Final%20Multiple%20Alignment%20Size%20%3D%2022%20%29 24791 24862
Chromosome_01	AAT	repeat_region	1019991	1020061	60	+	.	ID=match_61;Target=rnd-4_family-45%23LTR%2FCopia%20%28%20Recon%20Family%20Size%20%3D%2031%2C%20Final%20Multiple%20Alignment%20Size%20%3D%2022%20%29 24791 24862
Chromosome_01	AAT	repeat_region	1019991	1020061	60	+	.	ID=match_62;Target=rnd-4_family-45%23LTR%2FCopia%20%28%20Recon%20Family%20Size%20%3D%2031%2C%20Final%20Multiple%20Alignment%20Size%20%3D%2022%20%29 24791 24862
Chromosome_01	AAT	repeat_region	1020037	1020344	82.1429	+	.	ID=match_45;Target=x96%20%20 1 308
Chromosome_01	AAT	repeat_region	1020098	1020545	55.3816	-	.	ID=match_34;Target=x15%20%20 2312 2782
Chromosome_01	AAT	repeat_region	1020170	1020238	60.4938	+	.	ID=match_31;Target=rnd-4_family-45%23LTR%2FCopia%20%28%20Recon%20Family%20Size%20%3D%2031%2C%20Final%20Multiple%20Alignment%20Size%20%3D%2022%20%29 24794 24867
Chromosome_01	AAT	repeat_region	1020170	1020238	60.4938	+	.	ID=match_37;Target=rnd-4_family-45%23LTR%2FCopia%20%28%20Recon%20Family%20Size%20%3D%2031%2C%20Final%20Multiple%20Alignment%20Size%20%3D%2022%20%29 24794 24867
Chromosome_01	AAT	repeat_region	1020170	1020238	60.4938	+	.	ID=match_41;Target=rnd-4_family-45%23LTR%2FCopia%20%28%20Recon%20Family%20Size%20%3D%2031%2C%20Final%20Multiple%20Alignment%20Size%20%3D%2022%20%29 24794 24867
Chromosome_01	AAT	repeat_region	1020197	1020202	83.3333	-	.	ID=match_43;Target=r51%20%20 121 126
Chromosome_01	AAT	repeat_region	1020485	1022035	66.0366	-	.	ID=match_23;Target=rnd-4_family-45%23LTR%2FCopia%20%28%20Recon%20Family%20Size%20%3D%2031%2C%20Final%20Multiple%20Alignment%20Size%20%3D%2022%20%29 20895 22451
Chromosome_01	AAT	repeat_region	1020485	1022035	66.0366	-	.	ID=match_26;Target=rnd-4_family-45%23LTR%2FCopia%20%28%20Recon%20Family%20Size%20%3D%2031%2C%20Final%20Multiple%20Alignment%20Size%20%3D%2022%20%29 20895 22451
Chromosome_01	AAT	repeat_region	1020485	1022035	66.0366	-	.	ID=match_28;Target=rnd-4_family-45%23LTR%2FCopia%20%28%20Recon%20Family%20Size%20%3D%2031%2C%20Final%20Multiple%20Alignment%20Size%20%3D%2022%20%29 20895 22451
Chromosome_01	AAT	repeat_region	1020485	1022035	66.0366	-	.	ID=match_33;Target=rnd-4_family-45%23LTR%2FCopia%20%28%20Recon%20Family%20Size%20%3D%2031%2C%20Final%20Multiple%20Alignment%20Size%20%3D%2022%20%29 20895 22451
Chromosome_01	AAT	repeat_region	1020485	1022035	66.0366	-	.	ID=match_35;Target=rnd-4_family-45%23LTR%2FCopia%20%28%20Recon%20Family%20Size%20%3D%2031%2C%20Final%20Multiple%20Alignment%20Size%20%3D%2022%20%29 20895 22451
Chromosome_01	AAT	repeat_region	1020485	1022035	66.0366	-	.	ID=match_40;Target=rnd-4_family-45%23LTR%2FCopia%20%28%20Recon%20Family%20Size%20%3D%2031%2C%20Final%20Multiple%20Alignment%20Size%20%3D%2022%20%29 20895 22451
Chromosome_01	AAT	repeat_region	1020485	1022035	66.0366	-	.	ID=match_46;Target=rnd-4_family-45%23LTR%2FCopia%20%28%20Recon%20Family%20Size%20%3D%2031%2C%20Final%20Multiple%20Alignment%20Size%20%3D%2022%20%29 20895 22451
Chromosome_01	AAT	repeat_region	1020485	1022035	66.0366	-	.	ID=match_58;Target=rnd-4_family-45%23LTR%2FCopia%20%28%20Recon%20Family%20Size%20%3D%2031%2C%20Final%20Multiple%20Alignment%20Size%20%3D%2022%20%29 20895 22451
Chromosome_01	AAT	repeat_region	1020637	1020708	58.75	-	.	ID=match_34;Target=x15%20%20 2240 2311
Chromosome_01	AAT	repeat_region	1021212	1021353	56.4626	-	.	ID=match_34;Target=x15%20%20 2131 2239
Chromosome_01	AAT	repeat_region	1021281	1021544	57.0492	+	.	ID=match_48;Target=rnd-4_family-45%23LTR%2FCopia%20%28%20Recon%20Family%20Size%20%3D%2031%2C%20Final%20Multiple%20Alignment%20Size%20%3D%2022%20%29 24863 25143
Chromosome_01	AAT	repeat_region	1021281	1021544	57.0492	+	.	ID=match_49;Target=rnd-4_family-45%23LTR%2FCopia%20%28%20Recon%20Family%20Size%20%3D%2031%2C%20Final%20Multiple%20Alignment%20Size%20%3D%2022%20%29 24863 25143
Chromosome_01	AAT	repeat_region	1021281	1021544	57.0492	+	.	ID=match_61;Target=rnd-4_family-45%23LTR%2FCopia%20%28%20Recon%20Family%20Size%20%3D%2031%2C%20Final%20Multiple%20Alignment%20Size%20%3D%2022%20%29 24863 25143
Chromosome_01	AAT	repeat_region	1021281	1021544	57.0492	+	.	ID=match_62;Target=rnd-4_family-45%23LTR%2FCopia%20%28%20Recon%20Family%20Size%20%3D%2031%2C%20Final%20Multiple%20Alignment%20Size%20%3D%2022%20%29 24863 25143
Chromosome_01	AAT	repeat_region	1021286	1021544	56.9492	+	.	ID=match_31;Target=rnd-4_family-45%23LTR%2FCopia%20%28%20Recon%20Family%20Size%20%3D%2031%2C%20Final%20Multiple%20Alignment%20Size%20%3D%2022%20%29 24868 25143
Chromosome_01	AAT	repeat_region	1021286	1021544	56.9492	+	.	ID=match_37;Target=rnd-4_family-45%23LTR%2FCopia%20%28%20Recon%20Family%20Size%20%3D%2031%2C%20Final%20Multiple%20Alignment%20Size%20%3D%2022%20%29 24868 25143
Chromosome_01	AAT	repeat_region	1021286	1021544	56.9492	+	.	ID=match_41;Target=rnd-4_family-45%23LTR%2FCopia%20%28%20Recon%20Family%20Size%20%3D%2031%2C%20Final%20Multiple%20Alignment%20Size%20%3D%2022%20%29 24868 25143
Chromosome_01	AAT	repeat_region	1021441	1021459	75	-	.	ID=match_34;Target=x15%20%20 2111 2130
Chromosome_01	AAT	repeat_region	1021812	1022135	60.6414	+	.	ID=match_31;Target=rnd-4_family-45%23LTR%2FCopia%20%28%20Recon%20Family%20Size%20%3D%2031%2C%20Final%20Multiple%20Alignment%20Size%20%3D%2022%20%29 25144 25456
Chromosome_01	AAT	repeat_region	1021812	1022135	60.6414	+	.	ID=match_37;Target=rnd-4_family-45%23LTR%2FCopia%20%28%20Recon%20Family%20Size%20%3D%2031%2C%20Final%20Multiple%20Alignment%20Size%20%3D%2022%20%29 25144 25456
Chromosome_01	AAT	repeat_region	1021812	1022135	60.6414	+	.	ID=match_41;Target=rnd-4_family-45%23LTR%2FCopia%20%28%20Recon%20Family%20Size%20%3D%2031%2C%20Final%20Multiple%20Alignment%20Size%20%3D%2022%20%29 25144 25456
Chromosome_01	AAT	repeat_region	1021812	1022135	60.6414	+	.	ID=match_48;Target=rnd-4_family-45%23LTR%2FCopia%20%28%20Recon%20Family%20Size%20%3D%2031%2C%20Final%20Multiple%20Alignment%20Size%20%3D%2022%20%29 25144 25456
Chromosome_01	AAT	repeat_region	1021812	1022135	60.6414	+	.	ID=match_49;Target=rnd-4_family-45%23LTR%2FCopia%20%28%20Recon%20Family%20Size%20%3D%2031%2C%20Final%20Multiple%20Alignment%20Size%20%3D%2022%20%29 25144 25456
Chromosome_01	AAT	repeat_region	1021812	1022135	60.6414	+	.	ID=match_61;Target=rnd-4_family-45%23LTR%2FCopia%20%28%20Recon%20Family%20Size%20%3D%2031%2C%20Final%20Multiple%20Alignment%20Size%20%3D%2022%20%29 25144 25456
Chromosome_01	AAT	repeat_region	1021812	1022135	60.6414	+	.	ID=match_62;Target=rnd-4_family-45%23LTR%2FCopia%20%28%20Recon%20Family%20Size%20%3D%2031%2C%20Final%20Multiple%20Alignment%20Size%20%3D%2022%20%29 25144 25456
Chromosome_01	AAT	repeat_region	1022067	1023966	56.7199	-	.	ID=match_23;Target=rnd-4_family-45%23LTR%2FCopia%20%28%20Recon%20Family%20Size%20%3D%2031%2C%20Final%20Multiple%20Alignment%20Size%20%3D%2022%20%29 18895 20894
Chromosome_01	AAT	repeat_region	1022067	1023966	56.7199	-	.	ID=match_26;Target=rnd-4_family-45%23LTR%2FCopia%20%28%20Recon%20Family%20Size%20%3D%2031%2C%20Final%20Multiple%20Alignment%20Size%20%3D%2022%20%29 18895 20894
Chromosome_01	AAT	repeat_region	1022067	1023966	56.7199	-	.	ID=match_28;Target=rnd-4_family-45%23LTR%2FCopia%20%28%20Recon%20Family%20Size%20%3D%2031%2C%20Final%20Multiple%20Alignment%20Size%20%3D%2022%20%29 18895 20894
Chromosome_01	AAT	repeat_region	1022067	1023966	56.7199	-	.	ID=match_33;Target=rnd-4_family-45%23LTR%2FCopia%20%28%20Recon%20Family%20Size%20%3D%2031%2C%20Final%20Multiple%20Alignment%20Size%20%3D%2022%20%29 18895 20894
Chromosome_01	AAT	repeat_region	1022067	1023966	56.7199	-	.	ID=match_35;Target=rnd-4_family-45%23LTR%2FCopia%20%28%20Recon%20Family%20Size%20%3D%2031%2C%20Final%20Multiple%20Alignment%20Size%20%3D%2022%20%29 18895 20894
Chromosome_01	AAT	repeat_region	1022067	1023966	56.7199	-	.	ID=match_40;Target=rnd-4_family-45%23LTR%2FCopia%20%28%20Recon%20Family%20Size%20%3D%2031%2C%20Final%20Multiple%20Alignment%20Size%20%3D%2022%20%29 18895 20894
Chromosome_01	AAT	repeat_region	1022067	1023966	56.7199	-	.	ID=match_46;Target=rnd-4_family-45%23LTR%2FCopia%20%28%20Recon%20Family%20Size%20%3D%2031%2C%20Final%20Multiple%20Alignment%20Size%20%3D%2022%20%29 18895 20894
Chromosome_01	AAT	repeat_region	1022067	1023966	56.7199	-	.	ID=match_58;Target=rnd-4_family-45%23LTR%2FCopia%20%28%20Recon%20Family%20Size%20%3D%2031%2C%20Final%20Multiple%20Alignment%20Size%20%3D%2022%20%29 18895 20894
Chromosome_01	AAT	repeat_region	1022343	1022712	57.8431	+	.	ID=match_31;Target=rnd-4_family-45%23LTR%2FCopia%20%28%20Recon%20Family%20Size%20%3D%2031%2C%20Final%20Multiple%20Alignment%20Size%20%3D%2022%20%29 25457 25840
Chromosome_01	AAT	repeat_region	1022343	1022712	57.8431	+	.	ID=match_37;Target=rnd-4_family-45%23LTR%2FCopia%20%28%20Recon%20Family%20Size%20%3D%2031%2C%20Final%20Multiple%20Alignment%20Size%20%3D%2022%20%29 25457 25840
Chromosome_01	AAT	repeat_region	1022343	1022712	57.8431	+	.	ID=match_41;Target=rnd-4_family-45%23LTR%2FCopia%20%28%20Recon%20Family%20Size%20%3D%2031%2C%20Final%20Multiple%20Alignment%20Size%20%3D%2022%20%29 25457 25840
Chromosome_01	AAT	repeat_region	1022343	1022826	57.6493	+	.	ID=match_48;Target=rnd-4_family-45%23LTR%2FCopia%20%28%20Recon%20Family%20Size%20%3D%2031%2C%20Final%20Multiple%20Alignment%20Size%20%3D%2022%20%29 25457 25955
Chromosome_01	AAT	repeat_region	1022343	1022826	57.6493	+	.	ID=match_49;Target=rnd-4_family-45%23LTR%2FCopia%20%28%20Recon%20Family%20Size%20%3D%2031%2C%20Final%20Multiple%20Alignment%20Size%20%3D%2022%20%29 25457 25955
Chromosome_01	AAT	repeat_region	1022343	1022826	57.6493	+	.	ID=match_61;Target=rnd-4_family-45%23LTR%2FCopia%20%28%20Recon%20Family%20Size%20%3D%2031%2C%20Final%20Multiple%20Alignment%20Size%20%3D%2022%20%29 25457 25955
Chromosome_01	AAT	repeat_region	1022343	1022826	57.6493	+	.	ID=match_62;Target=rnd-4_family-45%23LTR%2FCopia%20%28%20Recon%20Family%20Size%20%3D%2031%2C%20Final%20Multiple%20Alignment%20Size%20%3D%2022%20%29 25457 25955
Chromosome_01	AAT	repeat_region	1022745	1023018	58.4775	+	.	ID=match_31;Target=rnd-4_family-45%23LTR%2FCopia%20%28%20Recon%20Family%20Size%20%3D%2031%2C%20Final%20Multiple%20Alignment%20Size%20%3D%2022%20%29 25841 26095
Chromosome_01	AAT	repeat_region	1022745	1023018	58.4775	+	.	ID=match_37;Target=rnd-4_family-45%23LTR%2FCopia%20%28%20Recon%20Family%20Size%20%3D%2031%2C%20Final%20Multiple%20Alignment%20Size%20%3D%2022%20%29 25841 26095
Chromosome_01	AAT	repeat_region	1022745	1023018	58.4775	+	.	ID=match_41;Target=rnd-4_family-45%23LTR%2FCopia%20%28%20Recon%20Family%20Size%20%3D%2031%2C%20Final%20Multiple%20Alignment%20Size%20%3D%2022%20%29 25841 26095
Chromosome_01	AAT	repeat_region	1022871	1023004	62.3288	+	.	ID=match_48;Target=rnd-4_family-45%23LTR%2FCopia%20%28%20Recon%20Family%20Size%20%3D%2031%2C%20Final%20Multiple%20Alignment%20Size%20%3D%2022%20%29 25956 26086
Chromosome_01	AAT	repeat_region	1022871	1023004	62.3288	+	.	ID=match_49;Target=rnd-4_family-45%23LTR%2FCopia%20%28%20Recon%20Family%20Size%20%3D%2031%2C%20Final%20Multiple%20Alignment%20Size%20%3D%2022%20%29 25956 26086
Chromosome_01	AAT	repeat_region	1022871	1023004	62.3288	+	.	ID=match_61;Target=rnd-4_family-45%23LTR%2FCopia%20%28%20Recon%20Family%20Size%20%3D%2031%2C%20Final%20Multiple%20Alignment%20Size%20%3D%2022%20%29 25956 26086
Chromosome_01	AAT	repeat_region	1022871	1023004	62.3288	+	.	ID=match_62;Target=rnd-4_family-45%23LTR%2FCopia%20%28%20Recon%20Family%20Size%20%3D%2031%2C%20Final%20Multiple%20Alignment%20Size%20%3D%2022%20%29 25956 26086
Chromosome_01	AAT	repeat_region	1022985	1023443	57.9055	-	.	ID=match_60;Target=rnd-4_family-45%23LTR%2FCopia%20%28%20Recon%20Family%20Size%20%3D%2031%2C%20Final%20Multiple%20Alignment%20Size%20%3D%2022%20%29 30044 30462
Chromosome_01	AAT	repeat_region	1023169	1023366	58.7065	+	.	ID=match_48;Target=rnd-4_family-45%23LTR%2FCopia%20%28%20Recon%20Family%20Size%20%3D%2031%2C%20Final%20Multiple%20Alignment%20Size%20%3D%2022%20%29 26087 26258
Chromosome_01	AAT	repeat_region	1023169	1023366	58.7065	+	.	ID=match_49;Target=rnd-4_family-45%23LTR%2FCopia%20%28%20Recon%20Family%20Size%20%3D%2031%2C%20Final%20Multiple%20Alignment%20Size%20%3D%2022%20%29 26087 26258
Chromosome_01	AAT	repeat_region	1023169	1023366	58.7065	+	.	ID=match_61;Target=rnd-4_family-45%23LTR%2FCopia%20%28%20Recon%20Family%20Size%20%3D%2031%2C%20Final%20Multiple%20Alignment%20Size%20%3D%2022%20%29 26087 26258
Chromosome_01	AAT	repeat_region	1023169	1023366	58.7065	+	.	ID=match_62;Target=rnd-4_family-45%23LTR%2FCopia%20%28%20Recon%20Family%20Size%20%3D%2031%2C%20Final%20Multiple%20Alignment%20Size%20%3D%2022%20%29 26087 26258
Chromosome_01	AAT	repeat_region	1023180	1023372	59.3909	+	.	ID=match_31;Target=rnd-4_family-45%23LTR%2FCopia%20%28%20Recon%20Family%20Size%20%3D%2031%2C%20Final%20Multiple%20Alignment%20Size%20%3D%2022%20%29 26096 26265
Chromosome_01	AAT	repeat_region	1023180	1023372	59.3909	+	.	ID=match_37;Target=rnd-4_family-45%23LTR%2FCopia%20%28%20Recon%20Family%20Size%20%3D%2031%2C%20Final%20Multiple%20Alignment%20Size%20%3D%2022%20%29 26096 26265
Chromosome_01	AAT	repeat_region	1023180	1023372	59.3909	+	.	ID=match_41;Target=rnd-4_family-45%23LTR%2FCopia%20%28%20Recon%20Family%20Size%20%3D%2031%2C%20Final%20Multiple%20Alignment%20Size%20%3D%2022%20%29 26096 26265
Chromosome_01	AAT	repeat_region	1023229	1024009	76.6033	-	.	ID=match_50;Target=r51%20%20 1 838
Chromosome_01	AAT	repeat_region	1023461	1023585	60.7692	+	.	ID=match_48;Target=rnd-4_family-45%23LTR%2FCopia%20%28%20Recon%20Family%20Size%20%3D%2031%2C%20Final%20Multiple%20Alignment%20Size%20%3D%2022%20%29 26259 26381
Chromosome_01	AAT	repeat_region	1023461	1023585	60.7692	+	.	ID=match_49;Target=rnd-4_family-45%23LTR%2FCopia%20%28%20Recon%20Family%20Size%20%3D%2031%2C%20Final%20Multiple%20Alignment%20Size%20%3D%2022%20%29 26259 26381
Chromosome_01	AAT	repeat_region	1023461	1023585	60.7692	+	.	ID=match_61;Target=rnd-4_family-45%23LTR%2FCopia%20%28%20Recon%20Family%20Size%20%3D%2031%2C%20Final%20Multiple%20Alignment%20Size%20%3D%2022%20%29 26259 26381
Chromosome_01	AAT	repeat_region	1023461	1023585	60.7692	+	.	ID=match_62;Target=rnd-4_family-45%23LTR%2FCopia%20%28%20Recon%20Family%20Size%20%3D%2031%2C%20Final%20Multiple%20Alignment%20Size%20%3D%2022%20%29 26259 26381
Chromosome_01	AAT	repeat_region	1023480	1023731	55.6738	-	.	ID=match_60;Target=rnd-4_family-45%23LTR%2FCopia%20%28%20Recon%20Family%20Size%20%3D%2031%2C%20Final%20Multiple%20Alignment%20Size%20%3D%2022%20%29 29786 30043
Chromosome_01	AAT	repeat_region	1023626	1024010	58.3138	+	.	ID=match_31;Target=rnd-4_family-45%23LTR%2FCopia%20%28%20Recon%20Family%20Size%20%3D%2031%2C%20Final%20Multiple%20Alignment%20Size%20%3D%2022%20%29 26266 26652
Chromosome_01	AAT	repeat_region	1023626	1024010	58.3138	+	.	ID=match_37;Target=rnd-4_family-45%23LTR%2FCopia%20%28%20Recon%20Family%20Size%20%3D%2031%2C%20Final%20Multiple%20Alignment%20Size%20%3D%2022%20%29 26266 26652
Chromosome_01	AAT	repeat_region	1023626	1024010	58.3138	+	.	ID=match_41;Target=rnd-4_family-45%23LTR%2FCopia%20%28%20Recon%20Family%20Size%20%3D%2031%2C%20Final%20Multiple%20Alignment%20Size%20%3D%2022%20%29 26266 26652
Chromosome_01	AAT	repeat_region	1023657	1023695	71.7949	+	.	ID=match_48;Target=rnd-4_family-45%23LTR%2FCopia%20%28%20Recon%20Family%20Size%20%3D%2031%2C%20Final%20Multiple%20Alignment%20Size%20%3D%2022%20%29 26382 26416
Chromosome_01	AAT	repeat_region	1023657	1023695	71.7949	+	.	ID=match_49;Target=rnd-4_family-45%23LTR%2FCopia%20%28%20Recon%20Family%20Size%20%3D%2031%2C%20Final%20Multiple%20Alignment%20Size%20%3D%2022%20%29 26382 26416
Chromosome_01	AAT	repeat_region	1023657	1023695	71.7949	+	.	ID=match_61;Target=rnd-4_family-45%23LTR%2FCopia%20%28%20Recon%20Family%20Size%20%3D%2031%2C%20Final%20Multiple%20Alignment%20Size%20%3D%2022%20%29 26382 26416
Chromosome_01	AAT	repeat_region	1023657	1023695	71.7949	+	.	ID=match_62;Target=rnd-4_family-45%23LTR%2FCopia%20%28%20Recon%20Family%20Size%20%3D%2031%2C%20Final%20Multiple%20Alignment%20Size%20%3D%2022%20%29 26382 26416
Chromosome_01	AAT	repeat_region	1023704	1024006	72.1875	-	.	ID=match_51;Target=x96%20%20 1 308
Chromosome_01	AAT	repeat_region	1023778	1024010	60.3175	+	.	ID=match_48;Target=rnd-4_family-45%23LTR%2FCopia%20%28%20Recon%20Family%20Size%20%3D%2031%2C%20Final%20Multiple%20Alignment%20Size%20%3D%2022%20%29 26417 26652
Chromosome_01	AAT	repeat_region	1023778	1024010	60.3175	+	.	ID=match_49;Target=rnd-4_family-45%23LTR%2FCopia%20%28%20Recon%20Family%20Size%20%3D%2031%2C%20Final%20Multiple%20Alignment%20Size%20%3D%2022%20%29 26417 26652
Chromosome_01	AAT	repeat_region	1023778	1024010	60.3175	+	.	ID=match_61;Target=rnd-4_family-45%23LTR%2FCopia%20%28%20Recon%20Family%20Size%20%3D%2031%2C%20Final%20Multiple%20Alignment%20Size%20%3D%2022%20%29 26417 26652
Chromosome_01	AAT	repeat_region	1023778	1024010	60.3175	+	.	ID=match_62;Target=rnd-4_family-45%23LTR%2FCopia%20%28%20Recon%20Family%20Size%20%3D%2031%2C%20Final%20Multiple%20Alignment%20Size%20%3D%2022%20%29 26417 26652
Chromosome_01	AAT	repeat_region	1023789	1024205	56.0166	-	.	ID=match_60;Target=rnd-4_family-45%23LTR%2FCopia%20%28%20Recon%20Family%20Size%20%3D%2031%2C%20Final%20Multiple%20Alignment%20Size%20%3D%2022%20%29 29331 29785
Chromosome_01	AAT	repeat_region	1023903	1025922	88.8615	-	.	ID=match_52;Target=x12%20%20 1 2023
Chromosome_01	AAT	repeat_region	1023903	1025922	88.8615	-	.	ID=match_53;Target=x12%20%20 1 2023
Chromosome_01	AAT	repeat_region	1024024	1024096	67.9012	-	.	ID=match_23;Target=rnd-4_family-45%23LTR%2FCopia%20%28%20Recon%20Family%20Size%20%3D%2031%2C%20Final%20Multiple%20Alignment%20Size%20%3D%2022%20%29 18823 18894
Chromosome_01	AAT	repeat_region	1024024	1024096	67.9012	-	.	ID=match_26;Target=rnd-4_family-45%23LTR%2FCopia%20%28%20Recon%20Family%20Size%20%3D%2031%2C%20Final%20Multiple%20Alignment%20Size%20%3D%2022%20%29 18823 18894
Chromosome_01	AAT	repeat_region	1024024	1024096	67.9012	-	.	ID=match_28;Target=rnd-4_family-45%23LTR%2FCopia%20%28%20Recon%20Family%20Size%20%3D%2031%2C%20Final%20Multiple%20Alignment%20Size%20%3D%2022%20%29 18823 18894
Chromosome_01	AAT	repeat_region	1024024	1024096	67.9012	-	.	ID=match_33;Target=rnd-4_family-45%23LTR%2FCopia%20%28%20Recon%20Family%20Size%20%3D%2031%2C%20Final%20Multiple%20Alignment%20Size%20%3D%2022%20%29 18823 18894
Chromosome_01	AAT	repeat_region	1024024	1024096	67.9012	-	.	ID=match_35;Target=rnd-4_family-45%23LTR%2FCopia%20%28%20Recon%20Family%20Size%20%3D%2031%2C%20Final%20Multiple%20Alignment%20Size%20%3D%2022%20%29 18823 18894
Chromosome_01	AAT	repeat_region	1024024	1024096	67.9012	-	.	ID=match_40;Target=rnd-4_family-45%23LTR%2FCopia%20%28%20Recon%20Family%20Size%20%3D%2031%2C%20Final%20Multiple%20Alignment%20Size%20%3D%2022%20%29 18823 18894
Chromosome_01	AAT	repeat_region	1024024	1024096	67.9012	-	.	ID=match_46;Target=rnd-4_family-45%23LTR%2FCopia%20%28%20Recon%20Family%20Size%20%3D%2031%2C%20Final%20Multiple%20Alignment%20Size%20%3D%2022%20%29 18823 18894
Chromosome_01	AAT	repeat_region	1024024	1024096	67.9012	-	.	ID=match_58;Target=rnd-4_family-45%23LTR%2FCopia%20%28%20Recon%20Family%20Size%20%3D%2031%2C%20Final%20Multiple%20Alignment%20Size%20%3D%2022%20%29 18823 18894
Chromosome_01	AAT	repeat_region	1024139	1024202	68.1818	+	.	ID=match_31;Target=rnd-4_family-45%23LTR%2FCopia%20%28%20Recon%20Family%20Size%20%3D%2031%2C%20Final%20Multiple%20Alignment%20Size%20%3D%2022%20%29 26653 26713
Chromosome_01	AAT	repeat_region	1024139	1024202	68.1818	+	.	ID=match_37;Target=rnd-4_family-45%23LTR%2FCopia%20%28%20Recon%20Family%20Size%20%3D%2031%2C%20Final%20Multiple%20Alignment%20Size%20%3D%2022%20%29 26653 26713
Chromosome_01	AAT	repeat_region	1024139	1024202	68.1818	+	.	ID=match_41;Target=rnd-4_family-45%23LTR%2FCopia%20%28%20Recon%20Family%20Size%20%3D%2031%2C%20Final%20Multiple%20Alignment%20Size%20%3D%2022%20%29 26653 26713
Chromosome_01	AAT	repeat_region	1024139	1024202	68.1818	+	.	ID=match_48;Target=rnd-4_family-45%23LTR%2FCopia%20%28%20Recon%20Family%20Size%20%3D%2031%2C%20Final%20Multiple%20Alignment%20Size%20%3D%2022%20%29 26653 26713
Chromosome_01	AAT	repeat_region	1024139	1024202	68.1818	+	.	ID=match_49;Target=rnd-4_family-45%23LTR%2FCopia%20%28%20Recon%20Family%20Size%20%3D%2031%2C%20Final%20Multiple%20Alignment%20Size%20%3D%2022%20%29 26653 26713
Chromosome_01	AAT	repeat_region	1024139	1024202	68.1818	+	.	ID=match_61;Target=rnd-4_family-45%23LTR%2FCopia%20%28%20Recon%20Family%20Size%20%3D%2031%2C%20Final%20Multiple%20Alignment%20Size%20%3D%2022%20%29 26653 26713
Chromosome_01	AAT	repeat_region	1024139	1024202	68.1818	+	.	ID=match_62;Target=rnd-4_family-45%23LTR%2FCopia%20%28%20Recon%20Family%20Size%20%3D%2031%2C%20Final%20Multiple%20Alignment%20Size%20%3D%2022%20%29 26653 26713
Chromosome_01	AAT	repeat_region	1024147	1025520	56.005	-	.	ID=match_23;Target=rnd-4_family-45%23LTR%2FCopia%20%28%20Recon%20Family%20Size%20%3D%2031%2C%20Final%20Multiple%20Alignment%20Size%20%3D%2022%20%29 17303 18822
Chromosome_01	AAT	repeat_region	1024147	1025520	56.005	-	.	ID=match_26;Target=rnd-4_family-45%23LTR%2FCopia%20%28%20Recon%20Family%20Size%20%3D%2031%2C%20Final%20Multiple%20Alignment%20Size%20%3D%2022%20%29 17303 18822
Chromosome_01	AAT	repeat_region	1024147	1025520	56.005	-	.	ID=match_28;Target=rnd-4_family-45%23LTR%2FCopia%20%28%20Recon%20Family%20Size%20%3D%2031%2C%20Final%20Multiple%20Alignment%20Size%20%3D%2022%20%29 17303 18822
Chromosome_01	AAT	repeat_region	1024147	1025520	56.005	-	.	ID=match_33;Target=rnd-4_family-45%23LTR%2FCopia%20%28%20Recon%20Family%20Size%20%3D%2031%2C%20Final%20Multiple%20Alignment%20Size%20%3D%2022%20%29 17303 18822
Chromosome_01	AAT	repeat_region	1024147	1025520	56.005	-	.	ID=match_35;Target=rnd-4_family-45%23LTR%2FCopia%20%28%20Recon%20Family%20Size%20%3D%2031%2C%20Final%20Multiple%20Alignment%20Size%20%3D%2022%20%29 17303 18822
Chromosome_01	AAT	repeat_region	1024147	1025520	56.005	-	.	ID=match_40;Target=rnd-4_family-45%23LTR%2FCopia%20%28%20Recon%20Family%20Size%20%3D%2031%2C%20Final%20Multiple%20Alignment%20Size%20%3D%2022%20%29 17303 18822
Chromosome_01	AAT	repeat_region	1024147	1025520	56.005	-	.	ID=match_46;Target=rnd-4_family-45%23LTR%2FCopia%20%28%20Recon%20Family%20Size%20%3D%2031%2C%20Final%20Multiple%20Alignment%20Size%20%3D%2022%20%29 17303 18822
Chromosome_01	AAT	repeat_region	1024147	1025520	56.005	-	.	ID=match_58;Target=rnd-4_family-45%23LTR%2FCopia%20%28%20Recon%20Family%20Size%20%3D%2031%2C%20Final%20Multiple%20Alignment%20Size%20%3D%2022%20%29 17303 18822
Chromosome_01	AAT	repeat_region	1024275	1024438	61.2717	+	.	ID=match_48;Target=rnd-4_family-45%23LTR%2FCopia%20%28%20Recon%20Family%20Size%20%3D%2031%2C%20Final%20Multiple%20Alignment%20Size%20%3D%2022%20%29 26714 26871
Chromosome_01	AAT	repeat_region	1024275	1024438	61.2717	+	.	ID=match_49;Target=rnd-4_family-45%23LTR%2FCopia%20%28%20Recon%20Family%20Size%20%3D%2031%2C%20Final%20Multiple%20Alignment%20Size%20%3D%2022%20%29 26714 26871
Chromosome_01	AAT	repeat_region	1024275	1024438	61.2717	+	.	ID=match_61;Target=rnd-4_family-45%23LTR%2FCopia%20%28%20Recon%20Family%20Size%20%3D%2031%2C%20Final%20Multiple%20Alignment%20Size%20%3D%2022%20%29 26714 26871
Chromosome_01	AAT	repeat_region	1024275	1024438	61.2717	+	.	ID=match_62;Target=rnd-4_family-45%23LTR%2FCopia%20%28%20Recon%20Family%20Size%20%3D%2031%2C%20Final%20Multiple%20Alignment%20Size%20%3D%2022%20%29 26714 26871
Chromosome_01	AAT	repeat_region	1024275	1024617	61.157	+	.	ID=match_31;Target=rnd-4_family-45%23LTR%2FCopia%20%28%20Recon%20Family%20Size%20%3D%2031%2C%20Final%20Multiple%20Alignment%20Size%20%3D%2022%20%29 26714 27046
Chromosome_01	AAT	repeat_region	1024275	1024617	61.157	+	.	ID=match_37;Target=rnd-4_family-45%23LTR%2FCopia%20%28%20Recon%20Family%20Size%20%3D%2031%2C%20Final%20Multiple%20Alignment%20Size%20%3D%2022%20%29 26714 27046
Chromosome_01	AAT	repeat_region	1024275	1024617	61.157	+	.	ID=match_41;Target=rnd-4_family-45%23LTR%2FCopia%20%28%20Recon%20Family%20Size%20%3D%2031%2C%20Final%20Multiple%20Alignment%20Size%20%3D%2022%20%29 26714 27046
Chromosome_01	AAT	repeat_region	1024407	1024709	58.1325	-	.	ID=match_60;Target=rnd-4_family-45%23LTR%2FCopia%20%28%20Recon%20Family%20Size%20%3D%2031%2C%20Final%20Multiple%20Alignment%20Size%20%3D%2022%20%29 29017 29330
Chromosome_01	AAT	repeat_region	1024525	1024702	65.4255	+	.	ID=match_48;Target=rnd-4_family-45%23LTR%2FCopia%20%28%20Recon%20Family%20Size%20%3D%2031%2C%20Final%20Multiple%20Alignment%20Size%20%3D%2022%20%29 26872 27049
Chromosome_01	AAT	repeat_region	1024525	1024702	65.4255	+	.	ID=match_49;Target=rnd-4_family-45%23LTR%2FCopia%20%28%20Recon%20Family%20Size%20%3D%2031%2C%20Final%20Multiple%20Alignment%20Size%20%3D%2022%20%29 26872 27049
Chromosome_01	AAT	repeat_region	1024525	1024702	65.4255	+	.	ID=match_61;Target=rnd-4_family-45%23LTR%2FCopia%20%28%20Recon%20Family%20Size%20%3D%2031%2C%20Final%20Multiple%20Alignment%20Size%20%3D%2022%20%29 26872 27049
Chromosome_01	AAT	repeat_region	1024525	1024702	65.4255	+	.	ID=match_62;Target=rnd-4_family-45%23LTR%2FCopia%20%28%20Recon%20Family%20Size%20%3D%2031%2C%20Final%20Multiple%20Alignment%20Size%20%3D%2022%20%29 26872 27049
Chromosome_01	AAT	repeat_region	1024658	1025001	55.5556	+	.	ID=match_31;Target=rnd-4_family-45%23LTR%2FCopia%20%28%20Recon%20Family%20Size%20%3D%2031%2C%20Final%20Multiple%20Alignment%20Size%20%3D%2022%20%29 27047 27398
Chromosome_01	AAT	repeat_region	1024841	1025040	60.8696	-	.	ID=match_60;Target=rnd-4_family-45%23LTR%2FCopia%20%28%20Recon%20Family%20Size%20%3D%2031%2C%20Final%20Multiple%20Alignment%20Size%20%3D%2022%20%29 28834 29016
Chromosome_01	AAT	repeat_region	1025091	1025224	60.274	+	.	ID=match_37;Target=rnd-4_family-45%23LTR%2FCopia%20%28%20Recon%20Family%20Size%20%3D%2031%2C%20Final%20Multiple%20Alignment%20Size%20%3D%2022%20%29 27047 27179
Chromosome_01	AAT	repeat_region	1025091	1025224	60.274	+	.	ID=match_41;Target=rnd-4_family-45%23LTR%2FCopia%20%28%20Recon%20Family%20Size%20%3D%2031%2C%20Final%20Multiple%20Alignment%20Size%20%3D%2022%20%29 27047 27179
Chromosome_01	AAT	repeat_region	1025094	1025181	61.9565	+	.	ID=match_48;Target=rnd-4_family-45%23LTR%2FCopia%20%28%20Recon%20Family%20Size%20%3D%2031%2C%20Final%20Multiple%20Alignment%20Size%20%3D%2022%20%29 27050 27134
Chromosome_01	AAT	repeat_region	1025094	1025181	61.9565	+	.	ID=match_49;Target=rnd-4_family-45%23LTR%2FCopia%20%28%20Recon%20Family%20Size%20%3D%2031%2C%20Final%20Multiple%20Alignment%20Size%20%3D%2022%20%29 27050 27134
Chromosome_01	AAT	repeat_region	1025094	1025181	61.9565	+	.	ID=match_61;Target=rnd-4_family-45%23LTR%2FCopia%20%28%20Recon%20Family%20Size%20%3D%2031%2C%20Final%20Multiple%20Alignment%20Size%20%3D%2022%20%29 27050 27134
Chromosome_01	AAT	repeat_region	1025094	1025181	61.9565	+	.	ID=match_62;Target=rnd-4_family-45%23LTR%2FCopia%20%28%20Recon%20Family%20Size%20%3D%2031%2C%20Final%20Multiple%20Alignment%20Size%20%3D%2022%20%29 27050 27134
Chromosome_01	AAT	repeat_region	1025117	1025369	59.2727	+	.	ID=match_31;Target=rnd-4_family-45%23LTR%2FCopia%20%28%20Recon%20Family%20Size%20%3D%2031%2C%20Final%20Multiple%20Alignment%20Size%20%3D%2022%20%29 27399 27658
Chromosome_01	AAT	repeat_region	1025199	1026315	59.4572	-	.	ID=match_60;Target=rnd-4_family-45%23LTR%2FCopia%20%28%20Recon%20Family%20Size%20%3D%2031%2C%20Final%20Multiple%20Alignment%20Size%20%3D%2022%20%29 27734 28833
Chromosome_01	AAT	repeat_region	1025422	1025610	62.1212	+	.	ID=match_31;Target=rnd-4_family-45%23LTR%2FCopia%20%28%20Recon%20Family%20Size%20%3D%2031%2C%20Final%20Multiple%20Alignment%20Size%20%3D%2022%20%29 27659 27835
Chromosome_01	AAT	repeat_region	1025585	1026328	57.1599	-	.	ID=match_23;Target=rnd-4_family-45%23LTR%2FCopia%20%28%20Recon%20Family%20Size%20%3D%2031%2C%20Final%20Multiple%20Alignment%20Size%20%3D%2022%20%29 16505 17302
Chromosome_01	AAT	repeat_region	1025585	1026328	57.1599	-	.	ID=match_26;Target=rnd-4_family-45%23LTR%2FCopia%20%28%20Recon%20Family%20Size%20%3D%2031%2C%20Final%20Multiple%20Alignment%20Size%20%3D%2022%20%29 16505 17302
Chromosome_01	AAT	repeat_region	1025585	1026328	57.1599	-	.	ID=match_28;Target=rnd-4_family-45%23LTR%2FCopia%20%28%20Recon%20Family%20Size%20%3D%2031%2C%20Final%20Multiple%20Alignment%20Size%20%3D%2022%20%29 16505 17302
Chromosome_01	AAT	repeat_region	1025585	1026328	57.1599	-	.	ID=match_33;Target=rnd-4_family-45%23LTR%2FCopia%20%28%20Recon%20Family%20Size%20%3D%2031%2C%20Final%20Multiple%20Alignment%20Size%20%3D%2022%20%29 16505 17302
Chromosome_01	AAT	repeat_region	1025585	1026328	57.1599	-	.	ID=match_35;Target=rnd-4_family-45%23LTR%2FCopia%20%28%20Recon%20Family%20Size%20%3D%2031%2C%20Final%20Multiple%20Alignment%20Size%20%3D%2022%20%29 16505 17302
Chromosome_01	AAT	repeat_region	1025585	1026328	57.1599	-	.	ID=match_40;Target=rnd-4_family-45%23LTR%2FCopia%20%28%20Recon%20Family%20Size%20%3D%2031%2C%20Final%20Multiple%20Alignment%20Size%20%3D%2022%20%29 16505 17302
Chromosome_01	AAT	repeat_region	1025585	1026328	57.1599	-	.	ID=match_46;Target=rnd-4_family-45%23LTR%2FCopia%20%28%20Recon%20Family%20Size%20%3D%2031%2C%20Final%20Multiple%20Alignment%20Size%20%3D%2022%20%29 16505 17302
Chromosome_01	AAT	repeat_region	1025585	1026328	57.1599	-	.	ID=match_58;Target=rnd-4_family-45%23LTR%2FCopia%20%28%20Recon%20Family%20Size%20%3D%2031%2C%20Final%20Multiple%20Alignment%20Size%20%3D%2022%20%29 16505 17302
Chromosome_01	AAT	repeat_region	1025587	1025765	61.7486	+	.	ID=match_48;Target=rnd-4_family-45%23LTR%2FCopia%20%28%20Recon%20Family%20Size%20%3D%2031%2C%20Final%20Multiple%20Alignment%20Size%20%3D%2022%20%29 27135 27290
Chromosome_01	AAT	repeat_region	1025587	1025765	61.7486	+	.	ID=match_49;Target=rnd-4_family-45%23LTR%2FCopia%20%28%20Recon%20Family%20Size%20%3D%2031%2C%20Final%20Multiple%20Alignment%20Size%20%3D%2022%20%29 27135 27290
Chromosome_01	AAT	repeat_region	1025587	1025765	61.7486	+	.	ID=match_61;Target=rnd-4_family-45%23LTR%2FCopia%20%28%20Recon%20Family%20Size%20%3D%2031%2C%20Final%20Multiple%20Alignment%20Size%20%3D%2022%20%29 27135 27290
Chromosome_01	AAT	repeat_region	1025587	1025765	61.7486	+	.	ID=match_62;Target=rnd-4_family-45%23LTR%2FCopia%20%28%20Recon%20Family%20Size%20%3D%2031%2C%20Final%20Multiple%20Alignment%20Size%20%3D%2022%20%29 27135 27290
Chromosome_01	AAT	repeat_region	1025632	1025784	60.8974	+	.	ID=match_37;Target=rnd-4_family-45%23LTR%2FCopia%20%28%20Recon%20Family%20Size%20%3D%2031%2C%20Final%20Multiple%20Alignment%20Size%20%3D%2022%20%29 27180 27299
Chromosome_01	AAT	repeat_region	1025632	1025784	60.8974	+	.	ID=match_41;Target=rnd-4_family-45%23LTR%2FCopia%20%28%20Recon%20Family%20Size%20%3D%2031%2C%20Final%20Multiple%20Alignment%20Size%20%3D%2022%20%29 27180 27299
Chromosome_01	AAT	repeat_region	1025657	1025812	64.881	+	.	ID=match_31;Target=rnd-4_family-45%23LTR%2FCopia%20%28%20Recon%20Family%20Size%20%3D%2031%2C%20Final%20Multiple%20Alignment%20Size%20%3D%2022%20%29 27836 27989
Chromosome_01	AAT	repeat_region	1025856	1025925	69.0141	+	.	ID=match_31;Target=rnd-4_family-45%23LTR%2FCopia%20%28%20Recon%20Family%20Size%20%3D%2031%2C%20Final%20Multiple%20Alignment%20Size%20%3D%2022%20%29 27990 28056
Chromosome_01	AAT	repeat_region	1025939	1026045	68.4211	+	.	ID=match_48;Target=rnd-4_family-45%23LTR%2FCopia%20%28%20Recon%20Family%20Size%20%3D%2031%2C%20Final%20Multiple%20Alignment%20Size%20%3D%2022%20%29 27291 27400
Chromosome_01	AAT	repeat_region	1025939	1026045	68.4211	+	.	ID=match_49;Target=rnd-4_family-45%23LTR%2FCopia%20%28%20Recon%20Family%20Size%20%3D%2031%2C%20Final%20Multiple%20Alignment%20Size%20%3D%2022%20%29 27291 27400
Chromosome_01	AAT	repeat_region	1025939	1026045	68.4211	+	.	ID=match_61;Target=rnd-4_family-45%23LTR%2FCopia%20%28%20Recon%20Family%20Size%20%3D%2031%2C%20Final%20Multiple%20Alignment%20Size%20%3D%2022%20%29 27291 27400
Chromosome_01	AAT	repeat_region	1025939	1026045	68.4211	+	.	ID=match_62;Target=rnd-4_family-45%23LTR%2FCopia%20%28%20Recon%20Family%20Size%20%3D%2031%2C%20Final%20Multiple%20Alignment%20Size%20%3D%2022%20%29 27291 27400
Chromosome_01	AAT	repeat_region	1025949	1026031	68.8889	+	.	ID=match_37;Target=rnd-4_family-45%23LTR%2FCopia%20%28%20Recon%20Family%20Size%20%3D%2031%2C%20Final%20Multiple%20Alignment%20Size%20%3D%2022%20%29 27300 27385
Chromosome_01	AAT	repeat_region	1025949	1026031	68.8889	+	.	ID=match_41;Target=rnd-4_family-45%23LTR%2FCopia%20%28%20Recon%20Family%20Size%20%3D%2031%2C%20Final%20Multiple%20Alignment%20Size%20%3D%2022%20%29 27300 27385
Chromosome_01	AAT	repeat_region	1026061	1026719	59.6844	+	.	ID=match_31;Target=rnd-4_family-45%23LTR%2FCopia%20%28%20Recon%20Family%20Size%20%3D%2031%2C%20Final%20Multiple%20Alignment%20Size%20%3D%2022%20%29 28057 28695
Chromosome_01	AAT	repeat_region	1026077	1026296	60.5263	+	.	ID=match_37;Target=rnd-4_family-45%23LTR%2FCopia%20%28%20Recon%20Family%20Size%20%3D%2031%2C%20Final%20Multiple%20Alignment%20Size%20%3D%2022%20%29 27386 27584
Chromosome_01	AAT	repeat_region	1026077	1026296	60.5263	+	.	ID=match_41;Target=rnd-4_family-45%23LTR%2FCopia%20%28%20Recon%20Family%20Size%20%3D%2031%2C%20Final%20Multiple%20Alignment%20Size%20%3D%2022%20%29 27386 27584
Chromosome_01	AAT	repeat_region	1026092	1026265	60.989	+	.	ID=match_48;Target=rnd-4_family-45%23LTR%2FCopia%20%28%20Recon%20Family%20Size%20%3D%2031%2C%20Final%20Multiple%20Alignment%20Size%20%3D%2022%20%29 27401 27561
Chromosome_01	AAT	repeat_region	1026092	1026265	60.989	+	.	ID=match_49;Target=rnd-4_family-45%23LTR%2FCopia%20%28%20Recon%20Family%20Size%20%3D%2031%2C%20Final%20Multiple%20Alignment%20Size%20%3D%2022%20%29 27401 27561
Chromosome_01	AAT	repeat_region	1026092	1026265	60.989	+	.	ID=match_61;Target=rnd-4_family-45%23LTR%2FCopia%20%28%20Recon%20Family%20Size%20%3D%2031%2C%20Final%20Multiple%20Alignment%20Size%20%3D%2022%20%29 27401 27561
Chromosome_01	AAT	repeat_region	1026092	1026265	60.989	+	.	ID=match_62;Target=rnd-4_family-45%23LTR%2FCopia%20%28%20Recon%20Family%20Size%20%3D%2031%2C%20Final%20Multiple%20Alignment%20Size%20%3D%2022%20%29 27401 27561
Chromosome_01	AAT	repeat_region	1026332	1026374	71.1538	+	.	ID=match_48;Target=rnd-4_family-45%23LTR%2FCopia%20%28%20Recon%20Family%20Size%20%3D%2031%2C%20Final%20Multiple%20Alignment%20Size%20%3D%2022%20%29 27562 27613
Chromosome_01	AAT	repeat_region	1026332	1026374	71.1538	+	.	ID=match_49;Target=rnd-4_family-45%23LTR%2FCopia%20%28%20Recon%20Family%20Size%20%3D%2031%2C%20Final%20Multiple%20Alignment%20Size%20%3D%2022%20%29 27562 27613
Chromosome_01	AAT	repeat_region	1026332	1026374	71.1538	+	.	ID=match_61;Target=rnd-4_family-45%23LTR%2FCopia%20%28%20Recon%20Family%20Size%20%3D%2031%2C%20Final%20Multiple%20Alignment%20Size%20%3D%2022%20%29 27562 27613
Chromosome_01	AAT	repeat_region	1026332	1026374	71.1538	+	.	ID=match_62;Target=rnd-4_family-45%23LTR%2FCopia%20%28%20Recon%20Family%20Size%20%3D%2031%2C%20Final%20Multiple%20Alignment%20Size%20%3D%2022%20%29 27562 27613
Chromosome_01	AAT	repeat_region	1026345	1028222	57.8972	-	.	ID=match_60;Target=rnd-4_family-45%23LTR%2FCopia%20%28%20Recon%20Family%20Size%20%3D%2031%2C%20Final%20Multiple%20Alignment%20Size%20%3D%2022%20%29 25744 27733
Chromosome_01	AAT	repeat_region	1026373	1026551	59.7938	-	.	ID=match_23;Target=rnd-4_family-45%23LTR%2FCopia%20%28%20Recon%20Family%20Size%20%3D%2031%2C%20Final%20Multiple%20Alignment%20Size%20%3D%2022%20%29 16324 16504
Chromosome_01	AAT	repeat_region	1026373	1026551	59.7938	-	.	ID=match_26;Target=rnd-4_family-45%23LTR%2FCopia%20%28%20Recon%20Family%20Size%20%3D%2031%2C%20Final%20Multiple%20Alignment%20Size%20%3D%2022%20%29 16324 16504
Chromosome_01	AAT	repeat_region	1026373	1026551	59.7938	-	.	ID=match_28;Target=rnd-4_family-45%23LTR%2FCopia%20%28%20Recon%20Family%20Size%20%3D%2031%2C%20Final%20Multiple%20Alignment%20Size%20%3D%2022%20%29 16324 16504
Chromosome_01	AAT	repeat_region	1026373	1026551	59.7938	-	.	ID=match_33;Target=rnd-4_family-45%23LTR%2FCopia%20%28%20Recon%20Family%20Size%20%3D%2031%2C%20Final%20Multiple%20Alignment%20Size%20%3D%2022%20%29 16324 16504
Chromosome_01	AAT	repeat_region	1026373	1026551	59.7938	-	.	ID=match_35;Target=rnd-4_family-45%23LTR%2FCopia%20%28%20Recon%20Family%20Size%20%3D%2031%2C%20Final%20Multiple%20Alignment%20Size%20%3D%2022%20%29 16324 16504
Chromosome_01	AAT	repeat_region	1026373	1026551	59.7938	-	.	ID=match_40;Target=rnd-4_family-45%23LTR%2FCopia%20%28%20Recon%20Family%20Size%20%3D%2031%2C%20Final%20Multiple%20Alignment%20Size%20%3D%2022%20%29 16324 16504
Chromosome_01	AAT	repeat_region	1026373	1026551	59.7938	-	.	ID=match_46;Target=rnd-4_family-45%23LTR%2FCopia%20%28%20Recon%20Family%20Size%20%3D%2031%2C%20Final%20Multiple%20Alignment%20Size%20%3D%2022%20%29 16324 16504
Chromosome_01	AAT	repeat_region	1026373	1026551	59.7938	-	.	ID=match_58;Target=rnd-4_family-45%23LTR%2FCopia%20%28%20Recon%20Family%20Size%20%3D%2031%2C%20Final%20Multiple%20Alignment%20Size%20%3D%2022%20%29 16324 16504
Chromosome_01	AAT	repeat_region	1026429	1026625	62.3188	+	.	ID=match_37;Target=rnd-4_family-45%23LTR%2FCopia%20%28%20Recon%20Family%20Size%20%3D%2031%2C%20Final%20Multiple%20Alignment%20Size%20%3D%2022%20%29 27585 27779
Chromosome_01	AAT	repeat_region	1026429	1026625	62.3188	+	.	ID=match_41;Target=rnd-4_family-45%23LTR%2FCopia%20%28%20Recon%20Family%20Size%20%3D%2031%2C%20Final%20Multiple%20Alignment%20Size%20%3D%2022%20%29 27585 27779
Chromosome_01	AAT	repeat_region	1026457	1026620	62.5731	+	.	ID=match_48;Target=rnd-4_family-45%23LTR%2FCopia%20%28%20Recon%20Family%20Size%20%3D%2031%2C%20Final%20Multiple%20Alignment%20Size%20%3D%2022%20%29 27614 27774
Chromosome_01	AAT	repeat_region	1026457	1026620	62.5731	+	.	ID=match_49;Target=rnd-4_family-45%23LTR%2FCopia%20%28%20Recon%20Family%20Size%20%3D%2031%2C%20Final%20Multiple%20Alignment%20Size%20%3D%2022%20%29 27614 27774
Chromosome_01	AAT	repeat_region	1026457	1026620	62.5731	+	.	ID=match_61;Target=rnd-4_family-45%23LTR%2FCopia%20%28%20Recon%20Family%20Size%20%3D%2031%2C%20Final%20Multiple%20Alignment%20Size%20%3D%2022%20%29 27614 27774
Chromosome_01	AAT	repeat_region	1026457	1026620	62.5731	+	.	ID=match_62;Target=rnd-4_family-45%23LTR%2FCopia%20%28%20Recon%20Family%20Size%20%3D%2031%2C%20Final%20Multiple%20Alignment%20Size%20%3D%2022%20%29 27614 27774
Chromosome_01	AAT	repeat_region	1026625	1027341	58.6381	-	.	ID=match_23;Target=rnd-4_family-45%23LTR%2FCopia%20%28%20Recon%20Family%20Size%20%3D%2031%2C%20Final%20Multiple%20Alignment%20Size%20%3D%2022%20%29 15586 16323
Chromosome_01	AAT	repeat_region	1026625	1027341	58.6381	-	.	ID=match_26;Target=rnd-4_family-45%23LTR%2FCopia%20%28%20Recon%20Family%20Size%20%3D%2031%2C%20Final%20Multiple%20Alignment%20Size%20%3D%2022%20%29 15586 16323
Chromosome_01	AAT	repeat_region	1026625	1027341	58.6381	-	.	ID=match_28;Target=rnd-4_family-45%23LTR%2FCopia%20%28%20Recon%20Family%20Size%20%3D%2031%2C%20Final%20Multiple%20Alignment%20Size%20%3D%2022%20%29 15586 16323
Chromosome_01	AAT	repeat_region	1026625	1027341	58.6381	-	.	ID=match_33;Target=rnd-4_family-45%23LTR%2FCopia%20%28%20Recon%20Family%20Size%20%3D%2031%2C%20Final%20Multiple%20Alignment%20Size%20%3D%2022%20%29 15586 16323
Chromosome_01	AAT	repeat_region	1026625	1027341	58.6381	-	.	ID=match_35;Target=rnd-4_family-45%23LTR%2FCopia%20%28%20Recon%20Family%20Size%20%3D%2031%2C%20Final%20Multiple%20Alignment%20Size%20%3D%2022%20%29 15586 16323
Chromosome_01	AAT	repeat_region	1026625	1027341	58.6381	-	.	ID=match_40;Target=rnd-4_family-45%23LTR%2FCopia%20%28%20Recon%20Family%20Size%20%3D%2031%2C%20Final%20Multiple%20Alignment%20Size%20%3D%2022%20%29 15586 16323
Chromosome_01	AAT	repeat_region	1026625	1027341	58.6381	-	.	ID=match_46;Target=rnd-4_family-45%23LTR%2FCopia%20%28%20Recon%20Family%20Size%20%3D%2031%2C%20Final%20Multiple%20Alignment%20Size%20%3D%2022%20%29 15586 16323
Chromosome_01	AAT	repeat_region	1026625	1027341	58.6381	-	.	ID=match_58;Target=rnd-4_family-45%23LTR%2FCopia%20%28%20Recon%20Family%20Size%20%3D%2031%2C%20Final%20Multiple%20Alignment%20Size%20%3D%2022%20%29 15586 16323
Chromosome_01	AAT	repeat_region	1026701	1026810	63.7097	+	.	ID=match_37;Target=rnd-4_family-45%23LTR%2FCopia%20%28%20Recon%20Family%20Size%20%3D%2031%2C%20Final%20Multiple%20Alignment%20Size%20%3D%2022%20%29 27780 27901
Chromosome_01	AAT	repeat_region	1026701	1026810	63.7097	+	.	ID=match_41;Target=rnd-4_family-45%23LTR%2FCopia%20%28%20Recon%20Family%20Size%20%3D%2031%2C%20Final%20Multiple%20Alignment%20Size%20%3D%2022%20%29 27780 27901
Chromosome_01	AAT	repeat_region	1026852	1027185	58.3106	+	.	ID=match_31;Target=rnd-4_family-45%23LTR%2FCopia%20%28%20Recon%20Family%20Size%20%3D%2031%2C%20Final%20Multiple%20Alignment%20Size%20%3D%2022%20%29 28696 29043
Chromosome_01	AAT	repeat_region	1027026	1027111	65.1163	+	.	ID=match_48;Target=rnd-4_family-45%23LTR%2FCopia%20%28%20Recon%20Family%20Size%20%3D%2031%2C%20Final%20Multiple%20Alignment%20Size%20%3D%2022%20%29 27775 27842
Chromosome_01	AAT	repeat_region	1027026	1027111	65.1163	+	.	ID=match_49;Target=rnd-4_family-45%23LTR%2FCopia%20%28%20Recon%20Family%20Size%20%3D%2031%2C%20Final%20Multiple%20Alignment%20Size%20%3D%2022%20%29 27775 27842
Chromosome_01	AAT	repeat_region	1027026	1027111	65.1163	+	.	ID=match_61;Target=rnd-4_family-45%23LTR%2FCopia%20%28%20Recon%20Family%20Size%20%3D%2031%2C%20Final%20Multiple%20Alignment%20Size%20%3D%2022%20%29 27775 27842
Chromosome_01	AAT	repeat_region	1027026	1027111	65.1163	+	.	ID=match_62;Target=rnd-4_family-45%23LTR%2FCopia%20%28%20Recon%20Family%20Size%20%3D%2031%2C%20Final%20Multiple%20Alignment%20Size%20%3D%2022%20%29 27775 27842
Chromosome_01	AAT	repeat_region	1027239	1027424	62.8866	+	.	ID=match_48;Target=rnd-4_family-45%23LTR%2FCopia%20%28%20Recon%20Family%20Size%20%3D%2031%2C%20Final%20Multiple%20Alignment%20Size%20%3D%2022%20%29 27843 28025
Chromosome_01	AAT	repeat_region	1027239	1027424	62.8866	+	.	ID=match_49;Target=rnd-4_family-45%23LTR%2FCopia%20%28%20Recon%20Family%20Size%20%3D%2031%2C%20Final%20Multiple%20Alignment%20Size%20%3D%2022%20%29 27843 28025
Chromosome_01	AAT	repeat_region	1027239	1027424	62.8866	+	.	ID=match_61;Target=rnd-4_family-45%23LTR%2FCopia%20%28%20Recon%20Family%20Size%20%3D%2031%2C%20Final%20Multiple%20Alignment%20Size%20%3D%2022%20%29 27843 28025
Chromosome_01	AAT	repeat_region	1027239	1027424	62.8866	+	.	ID=match_62;Target=rnd-4_family-45%23LTR%2FCopia%20%28%20Recon%20Family%20Size%20%3D%2031%2C%20Final%20Multiple%20Alignment%20Size%20%3D%2022%20%29 27843 28025
Chromosome_01	AAT	repeat_region	1027319	1027360	68.6275	+	.	ID=match_37;Target=rnd-4_family-45%23LTR%2FCopia%20%28%20Recon%20Family%20Size%20%3D%2031%2C%20Final%20Multiple%20Alignment%20Size%20%3D%2022%20%29 27902 27952
Chromosome_01	AAT	repeat_region	1027319	1027360	68.6275	+	.	ID=match_41;Target=rnd-4_family-45%23LTR%2FCopia%20%28%20Recon%20Family%20Size%20%3D%2031%2C%20Final%20Multiple%20Alignment%20Size%20%3D%2022%20%29 27902 27952
Chromosome_01	AAT	repeat_region	1027385	1027621	58.6066	-	.	ID=match_23;Target=rnd-4_family-45%23LTR%2FCopia%20%28%20Recon%20Family%20Size%20%3D%2031%2C%20Final%20Multiple%20Alignment%20Size%20%3D%2022%20%29 15372 15585
Chromosome_01	AAT	repeat_region	1027385	1027621	58.6066	-	.	ID=match_26;Target=rnd-4_family-45%23LTR%2FCopia%20%28%20Recon%20Family%20Size%20%3D%2031%2C%20Final%20Multiple%20Alignment%20Size%20%3D%2022%20%29 15372 15585
Chromosome_01	AAT	repeat_region	1027385	1027621	58.6066	-	.	ID=match_28;Target=rnd-4_family-45%23LTR%2FCopia%20%28%20Recon%20Family%20Size%20%3D%2031%2C%20Final%20Multiple%20Alignment%20Size%20%3D%2022%20%29 15372 15585
Chromosome_01	AAT	repeat_region	1027385	1027621	58.6066	-	.	ID=match_33;Target=rnd-4_family-45%23LTR%2FCopia%20%28%20Recon%20Family%20Size%20%3D%2031%2C%20Final%20Multiple%20Alignment%20Size%20%3D%2022%20%29 15372 15585
Chromosome_01	AAT	repeat_region	1027385	1027621	58.6066	-	.	ID=match_35;Target=rnd-4_family-45%23LTR%2FCopia%20%28%20Recon%20Family%20Size%20%3D%2031%2C%20Final%20Multiple%20Alignment%20Size%20%3D%2022%20%29 15372 15585
Chromosome_01	AAT	repeat_region	1027385	1027621	58.6066	-	.	ID=match_40;Target=rnd-4_family-45%23LTR%2FCopia%20%28%20Recon%20Family%20Size%20%3D%2031%2C%20Final%20Multiple%20Alignment%20Size%20%3D%2022%20%29 15372 15585
Chromosome_01	AAT	repeat_region	1027385	1027621	58.6066	-	.	ID=match_46;Target=rnd-4_family-45%23LTR%2FCopia%20%28%20Recon%20Family%20Size%20%3D%2031%2C%20Final%20Multiple%20Alignment%20Size%20%3D%2022%20%29 15372 15585
Chromosome_01	AAT	repeat_region	1027385	1027621	58.6066	-	.	ID=match_58;Target=rnd-4_family-45%23LTR%2FCopia%20%28%20Recon%20Family%20Size%20%3D%2031%2C%20Final%20Multiple%20Alignment%20Size%20%3D%2022%20%29 15372 15585
Chromosome_01	AAT	repeat_region	1027691	1028010	56.4607	-	.	ID=match_23;Target=rnd-4_family-45%23LTR%2FCopia%20%28%20Recon%20Family%20Size%20%3D%2031%2C%20Final%20Multiple%20Alignment%20Size%20%3D%2022%20%29 15059 15371
Chromosome_01	AAT	repeat_region	1027691	1028010	56.4607	-	.	ID=match_26;Target=rnd-4_family-45%23LTR%2FCopia%20%28%20Recon%20Family%20Size%20%3D%2031%2C%20Final%20Multiple%20Alignment%20Size%20%3D%2022%20%29 15059 15371
Chromosome_01	AAT	repeat_region	1027691	1028010	56.4607	-	.	ID=match_28;Target=rnd-4_family-45%23LTR%2FCopia%20%28%20Recon%20Family%20Size%20%3D%2031%2C%20Final%20Multiple%20Alignment%20Size%20%3D%2022%20%29 15059 15371
Chromosome_01	AAT	repeat_region	1027691	1028010	56.4607	-	.	ID=match_33;Target=rnd-4_family-45%23LTR%2FCopia%20%28%20Recon%20Family%20Size%20%3D%2031%2C%20Final%20Multiple%20Alignment%20Size%20%3D%2022%20%29 15059 15371
Chromosome_01	AAT	repeat_region	1027691	1028010	56.4607	-	.	ID=match_35;Target=rnd-4_family-45%23LTR%2FCopia%20%28%20Recon%20Family%20Size%20%3D%2031%2C%20Final%20Multiple%20Alignment%20Size%20%3D%2022%20%29 15059 15371
Chromosome_01	AAT	repeat_region	1027691	1028010	56.4607	-	.	ID=match_40;Target=rnd-4_family-45%23LTR%2FCopia%20%28%20Recon%20Family%20Size%20%3D%2031%2C%20Final%20Multiple%20Alignment%20Size%20%3D%2022%20%29 15059 15371
Chromosome_01	AAT	repeat_region	1027691	1028010	56.4607	-	.	ID=match_46;Target=rnd-4_family-45%23LTR%2FCopia%20%28%20Recon%20Family%20Size%20%3D%2031%2C%20Final%20Multiple%20Alignment%20Size%20%3D%2022%20%29 15059 15371
Chromosome_01	AAT	repeat_region	1027691	1028010	56.4607	-	.	ID=match_58;Target=rnd-4_family-45%23LTR%2FCopia%20%28%20Recon%20Family%20Size%20%3D%2031%2C%20Final%20Multiple%20Alignment%20Size%20%3D%2022%20%29 15059 15371
Chromosome_01	AAT	repeat_region	1027831	1027907	65	+	.	ID=match_37;Target=rnd-4_family-45%23LTR%2FCopia%20%28%20Recon%20Family%20Size%20%3D%2031%2C%20Final%20Multiple%20Alignment%20Size%20%3D%2022%20%29 27953 28031
Chromosome_01	AAT	repeat_region	1027831	1027907	65	+	.	ID=match_41;Target=rnd-4_family-45%23LTR%2FCopia%20%28%20Recon%20Family%20Size%20%3D%2031%2C%20Final%20Multiple%20Alignment%20Size%20%3D%2022%20%29 27953 28031
Chromosome_01	AAT	repeat_region	1028035	1028117	67.8161	+	.	ID=match_48;Target=rnd-4_family-45%23LTR%2FCopia%20%28%20Recon%20Family%20Size%20%3D%2031%2C%20Final%20Multiple%20Alignment%20Size%20%3D%2022%20%29 28026 28100
Chromosome_01	AAT	repeat_region	1028035	1028117	67.8161	+	.	ID=match_49;Target=rnd-4_family-45%23LTR%2FCopia%20%28%20Recon%20Family%20Size%20%3D%2031%2C%20Final%20Multiple%20Alignment%20Size%20%3D%2022%20%29 28026 28100
Chromosome_01	AAT	repeat_region	1028035	1028117	67.8161	+	.	ID=match_61;Target=rnd-4_family-45%23LTR%2FCopia%20%28%20Recon%20Family%20Size%20%3D%2031%2C%20Final%20Multiple%20Alignment%20Size%20%3D%2022%20%29 28026 28100
Chromosome_01	AAT	repeat_region	1028035	1028117	67.8161	+	.	ID=match_62;Target=rnd-4_family-45%23LTR%2FCopia%20%28%20Recon%20Family%20Size%20%3D%2031%2C%20Final%20Multiple%20Alignment%20Size%20%3D%2022%20%29 28026 28100
Chromosome_01	AAT	repeat_region	1028045	1028117	67.5676	+	.	ID=match_37;Target=rnd-4_family-45%23LTR%2FCopia%20%28%20Recon%20Family%20Size%20%3D%2031%2C%20Final%20Multiple%20Alignment%20Size%20%3D%2022%20%29 28032 28100
Chromosome_01	AAT	repeat_region	1028045	1028117	67.5676	+	.	ID=match_41;Target=rnd-4_family-45%23LTR%2FCopia%20%28%20Recon%20Family%20Size%20%3D%2031%2C%20Final%20Multiple%20Alignment%20Size%20%3D%2022%20%29 28032 28100
Chromosome_01	AAT	repeat_region	1028134	1028253	64.7541	-	.	ID=match_23;Target=rnd-4_family-45%23LTR%2FCopia%20%28%20Recon%20Family%20Size%20%3D%2031%2C%20Final%20Multiple%20Alignment%20Size%20%3D%2022%20%29 14951 15058
Chromosome_01	AAT	repeat_region	1028134	1028253	64.7541	-	.	ID=match_26;Target=rnd-4_family-45%23LTR%2FCopia%20%28%20Recon%20Family%20Size%20%3D%2031%2C%20Final%20Multiple%20Alignment%20Size%20%3D%2022%20%29 14951 15058
Chromosome_01	AAT	repeat_region	1028134	1028253	64.7541	-	.	ID=match_28;Target=rnd-4_family-45%23LTR%2FCopia%20%28%20Recon%20Family%20Size%20%3D%2031%2C%20Final%20Multiple%20Alignment%20Size%20%3D%2022%20%29 14951 15058
Chromosome_01	AAT	repeat_region	1028134	1028253	64.7541	-	.	ID=match_33;Target=rnd-4_family-45%23LTR%2FCopia%20%28%20Recon%20Family%20Size%20%3D%2031%2C%20Final%20Multiple%20Alignment%20Size%20%3D%2022%20%29 14951 15058
Chromosome_01	AAT	repeat_region	1028134	1028253	64.7541	-	.	ID=match_35;Target=rnd-4_family-45%23LTR%2FCopia%20%28%20Recon%20Family%20Size%20%3D%2031%2C%20Final%20Multiple%20Alignment%20Size%20%3D%2022%20%29 14951 15058
Chromosome_01	AAT	repeat_region	1028134	1028253	64.7541	-	.	ID=match_40;Target=rnd-4_family-45%23LTR%2FCopia%20%28%20Recon%20Family%20Size%20%3D%2031%2C%20Final%20Multiple%20Alignment%20Size%20%3D%2022%20%29 14951 15058
Chromosome_01	AAT	repeat_region	1028134	1028253	64.7541	-	.	ID=match_46;Target=rnd-4_family-45%23LTR%2FCopia%20%28%20Recon%20Family%20Size%20%3D%2031%2C%20Final%20Multiple%20Alignment%20Size%20%3D%2022%20%29 14951 15058
Chromosome_01	AAT	repeat_region	1028134	1028253	64.7541	-	.	ID=match_58;Target=rnd-4_family-45%23LTR%2FCopia%20%28%20Recon%20Family%20Size%20%3D%2031%2C%20Final%20Multiple%20Alignment%20Size%20%3D%2022%20%29 14951 15058
Chromosome_01	AAT	repeat_region	1028251	1030241	54.9498	-	.	ID=match_60;Target=rnd-4_family-45%23LTR%2FCopia%20%28%20Recon%20Family%20Size%20%3D%2031%2C%20Final%20Multiple%20Alignment%20Size%20%3D%2022%20%29 23621 25743
Chromosome_01	AAT	repeat_region	1028287	1028796	59.0994	+	.	ID=match_48;Target=rnd-4_family-45%23LTR%2FCopia%20%28%20Recon%20Family%20Size%20%3D%2031%2C%20Final%20Multiple%20Alignment%20Size%20%3D%2022%20%29 28101 28587
Chromosome_01	AAT	repeat_region	1028287	1028796	59.0994	+	.	ID=match_49;Target=rnd-4_family-45%23LTR%2FCopia%20%28%20Recon%20Family%20Size%20%3D%2031%2C%20Final%20Multiple%20Alignment%20Size%20%3D%2022%20%29 28101 28587
Chromosome_01	AAT	repeat_region	1028287	1028796	59.0994	+	.	ID=match_61;Target=rnd-4_family-45%23LTR%2FCopia%20%28%20Recon%20Family%20Size%20%3D%2031%2C%20Final%20Multiple%20Alignment%20Size%20%3D%2022%20%29 28101 28587
Chromosome_01	AAT	repeat_region	1028287	1028796	59.0994	+	.	ID=match_62;Target=rnd-4_family-45%23LTR%2FCopia%20%28%20Recon%20Family%20Size%20%3D%2031%2C%20Final%20Multiple%20Alignment%20Size%20%3D%2022%20%29 28101 28587
Chromosome_01	AAT	repeat_region	1028287	1028805	59.2251	+	.	ID=match_37;Target=rnd-4_family-45%23LTR%2FCopia%20%28%20Recon%20Family%20Size%20%3D%2031%2C%20Final%20Multiple%20Alignment%20Size%20%3D%2022%20%29 28101 28592
Chromosome_01	AAT	repeat_region	1028287	1028805	59.2251	+	.	ID=match_41;Target=rnd-4_family-45%23LTR%2FCopia%20%28%20Recon%20Family%20Size%20%3D%2031%2C%20Final%20Multiple%20Alignment%20Size%20%3D%2022%20%29 28101 28592
Chromosome_01	AAT	repeat_region	1028332	1028591	60.6498	-	.	ID=match_23;Target=rnd-4_family-45%23LTR%2FCopia%20%28%20Recon%20Family%20Size%20%3D%2031%2C%20Final%20Multiple%20Alignment%20Size%20%3D%2022%20%29 14699 14950
Chromosome_01	AAT	repeat_region	1028332	1028591	60.6498	-	.	ID=match_26;Target=rnd-4_family-45%23LTR%2FCopia%20%28%20Recon%20Family%20Size%20%3D%2031%2C%20Final%20Multiple%20Alignment%20Size%20%3D%2022%20%29 14699 14950
Chromosome_01	AAT	repeat_region	1028332	1028591	60.6498	-	.	ID=match_28;Target=rnd-4_family-45%23LTR%2FCopia%20%28%20Recon%20Family%20Size%20%3D%2031%2C%20Final%20Multiple%20Alignment%20Size%20%3D%2022%20%29 14699 14950
Chromosome_01	AAT	repeat_region	1028332	1028591	60.6498	-	.	ID=match_33;Target=rnd-4_family-45%23LTR%2FCopia%20%28%20Recon%20Family%20Size%20%3D%2031%2C%20Final%20Multiple%20Alignment%20Size%20%3D%2022%20%29 14699 14950
Chromosome_01	AAT	repeat_region	1028332	1028591	60.6498	-	.	ID=match_35;Target=rnd-4_family-45%23LTR%2FCopia%20%28%20Recon%20Family%20Size%20%3D%2031%2C%20Final%20Multiple%20Alignment%20Size%20%3D%2022%20%29 14699 14950
Chromosome_01	AAT	repeat_region	1028332	1028591	60.6498	-	.	ID=match_40;Target=rnd-4_family-45%23LTR%2FCopia%20%28%20Recon%20Family%20Size%20%3D%2031%2C%20Final%20Multiple%20Alignment%20Size%20%3D%2022%20%29 14699 14950
Chromosome_01	AAT	repeat_region	1028332	1028591	60.6498	-	.	ID=match_46;Target=rnd-4_family-45%23LTR%2FCopia%20%28%20Recon%20Family%20Size%20%3D%2031%2C%20Final%20Multiple%20Alignment%20Size%20%3D%2022%20%29 14699 14950
Chromosome_01	AAT	repeat_region	1028332	1028591	60.6498	-	.	ID=match_58;Target=rnd-4_family-45%23LTR%2FCopia%20%28%20Recon%20Family%20Size%20%3D%2031%2C%20Final%20Multiple%20Alignment%20Size%20%3D%2022%20%29 14699 14950
Chromosome_01	AAT	repeat_region	1028701	1029249	57.3506	-	.	ID=match_23;Target=rnd-4_family-45%23LTR%2FCopia%20%28%20Recon%20Family%20Size%20%3D%2031%2C%20Final%20Multiple%20Alignment%20Size%20%3D%2022%20%29 14127 14698
Chromosome_01	AAT	repeat_region	1028701	1029249	57.3506	-	.	ID=match_26;Target=rnd-4_family-45%23LTR%2FCopia%20%28%20Recon%20Family%20Size%20%3D%2031%2C%20Final%20Multiple%20Alignment%20Size%20%3D%2022%20%29 14127 14698
Chromosome_01	AAT	repeat_region	1028701	1029249	57.3506	-	.	ID=match_28;Target=rnd-4_family-45%23LTR%2FCopia%20%28%20Recon%20Family%20Size%20%3D%2031%2C%20Final%20Multiple%20Alignment%20Size%20%3D%2022%20%29 14127 14698
Chromosome_01	AAT	repeat_region	1028701	1029249	57.3506	-	.	ID=match_33;Target=rnd-4_family-45%23LTR%2FCopia%20%28%20Recon%20Family%20Size%20%3D%2031%2C%20Final%20Multiple%20Alignment%20Size%20%3D%2022%20%29 14127 14698
Chromosome_01	AAT	repeat_region	1028701	1029249	57.3506	-	.	ID=match_35;Target=rnd-4_family-45%23LTR%2FCopia%20%28%20Recon%20Family%20Size%20%3D%2031%2C%20Final%20Multiple%20Alignment%20Size%20%3D%2022%20%29 14127 14698
Chromosome_01	AAT	repeat_region	1028701	1029249	57.3506	-	.	ID=match_40;Target=rnd-4_family-45%23LTR%2FCopia%20%28%20Recon%20Family%20Size%20%3D%2031%2C%20Final%20Multiple%20Alignment%20Size%20%3D%2022%20%29 14127 14698
Chromosome_01	AAT	repeat_region	1028701	1029249	57.3506	-	.	ID=match_46;Target=rnd-4_family-45%23LTR%2FCopia%20%28%20Recon%20Family%20Size%20%3D%2031%2C%20Final%20Multiple%20Alignment%20Size%20%3D%2022%20%29 14127 14698
Chromosome_01	AAT	repeat_region	1028701	1029249	57.3506	-	.	ID=match_58;Target=rnd-4_family-45%23LTR%2FCopia%20%28%20Recon%20Family%20Size%20%3D%2031%2C%20Final%20Multiple%20Alignment%20Size%20%3D%2022%20%29 14127 14698
Chromosome_01	AAT	repeat_region	1028854	1028916	66.6667	+	.	ID=match_37;Target=rnd-4_family-45%23LTR%2FCopia%20%28%20Recon%20Family%20Size%20%3D%2031%2C%20Final%20Multiple%20Alignment%20Size%20%3D%2022%20%29 28593 28651
Chromosome_01	AAT	repeat_region	1028854	1028916	66.6667	+	.	ID=match_41;Target=rnd-4_family-45%23LTR%2FCopia%20%28%20Recon%20Family%20Size%20%3D%2031%2C%20Final%20Multiple%20Alignment%20Size%20%3D%2022%20%29 28593 28651
Chromosome_01	AAT	repeat_region	1029335	1029650	61.8182	+	.	ID=match_48;Target=rnd-4_family-45%23LTR%2FCopia%20%28%20Recon%20Family%20Size%20%3D%2031%2C%20Final%20Multiple%20Alignment%20Size%20%3D%2022%20%29 28588 28879
Chromosome_01	AAT	repeat_region	1029335	1029650	61.8182	+	.	ID=match_49;Target=rnd-4_family-45%23LTR%2FCopia%20%28%20Recon%20Family%20Size%20%3D%2031%2C%20Final%20Multiple%20Alignment%20Size%20%3D%2022%20%29 28588 28879
Chromosome_01	AAT	repeat_region	1029335	1029650	61.8182	+	.	ID=match_61;Target=rnd-4_family-45%23LTR%2FCopia%20%28%20Recon%20Family%20Size%20%3D%2031%2C%20Final%20Multiple%20Alignment%20Size%20%3D%2022%20%29 28588 28879
Chromosome_01	AAT	repeat_region	1029335	1029650	61.8182	+	.	ID=match_62;Target=rnd-4_family-45%23LTR%2FCopia%20%28%20Recon%20Family%20Size%20%3D%2031%2C%20Final%20Multiple%20Alignment%20Size%20%3D%2022%20%29 28588 28879
Chromosome_01	AAT	repeat_region	1029335	1030112	56.5953	-	.	ID=match_23;Target=rnd-4_family-45%23LTR%2FCopia%20%28%20Recon%20Family%20Size%20%3D%2031%2C%20Final%20Multiple%20Alignment%20Size%20%3D%2022%20%29 13303 14126
Chromosome_01	AAT	repeat_region	1029335	1030112	56.5953	-	.	ID=match_26;Target=rnd-4_family-45%23LTR%2FCopia%20%28%20Recon%20Family%20Size%20%3D%2031%2C%20Final%20Multiple%20Alignment%20Size%20%3D%2022%20%29 13303 14126
Chromosome_01	AAT	repeat_region	1029335	1030112	56.5953	-	.	ID=match_28;Target=rnd-4_family-45%23LTR%2FCopia%20%28%20Recon%20Family%20Size%20%3D%2031%2C%20Final%20Multiple%20Alignment%20Size%20%3D%2022%20%29 13303 14126
Chromosome_01	AAT	repeat_region	1029335	1030112	56.5953	-	.	ID=match_33;Target=rnd-4_family-45%23LTR%2FCopia%20%28%20Recon%20Family%20Size%20%3D%2031%2C%20Final%20Multiple%20Alignment%20Size%20%3D%2022%20%29 13303 14126
Chromosome_01	AAT	repeat_region	1029335	1030112	56.5953	-	.	ID=match_35;Target=rnd-4_family-45%23LTR%2FCopia%20%28%20Recon%20Family%20Size%20%3D%2031%2C%20Final%20Multiple%20Alignment%20Size%20%3D%2022%20%29 13303 14126
Chromosome_01	AAT	repeat_region	1029335	1030112	56.5953	-	.	ID=match_40;Target=rnd-4_family-45%23LTR%2FCopia%20%28%20Recon%20Family%20Size%20%3D%2031%2C%20Final%20Multiple%20Alignment%20Size%20%3D%2022%20%29 13303 14126
Chromosome_01	AAT	repeat_region	1029335	1030112	56.5953	-	.	ID=match_46;Target=rnd-4_family-45%23LTR%2FCopia%20%28%20Recon%20Family%20Size%20%3D%2031%2C%20Final%20Multiple%20Alignment%20Size%20%3D%2022%20%29 13303 14126
Chromosome_01	AAT	repeat_region	1029335	1030112	56.5953	-	.	ID=match_58;Target=rnd-4_family-45%23LTR%2FCopia%20%28%20Recon%20Family%20Size%20%3D%2031%2C%20Final%20Multiple%20Alignment%20Size%20%3D%2022%20%29 13303 14126
Chromosome_01	AAT	repeat_region	1029414	1029650	62.8	+	.	ID=match_37;Target=rnd-4_family-45%23LTR%2FCopia%20%28%20Recon%20Family%20Size%20%3D%2031%2C%20Final%20Multiple%20Alignment%20Size%20%3D%2022%20%29 28652 28879
Chromosome_01	AAT	repeat_region	1029414	1029650	62.8	+	.	ID=match_41;Target=rnd-4_family-45%23LTR%2FCopia%20%28%20Recon%20Family%20Size%20%3D%2031%2C%20Final%20Multiple%20Alignment%20Size%20%3D%2022%20%29 28652 28879
Chromosome_01	AAT	repeat_region	1029896	1030093	63.9269	+	.	ID=match_37;Target=rnd-4_family-45%23LTR%2FCopia%20%28%20Recon%20Family%20Size%20%3D%2031%2C%20Final%20Multiple%20Alignment%20Size%20%3D%2022%20%29 28880 29089
Chromosome_01	AAT	repeat_region	1029896	1030093	63.9269	+	.	ID=match_41;Target=rnd-4_family-45%23LTR%2FCopia%20%28%20Recon%20Family%20Size%20%3D%2031%2C%20Final%20Multiple%20Alignment%20Size%20%3D%2022%20%29 28880 29089
Chromosome_01	AAT	repeat_region	1029896	1030093	63.9269	+	.	ID=match_48;Target=rnd-4_family-45%23LTR%2FCopia%20%28%20Recon%20Family%20Size%20%3D%2031%2C%20Final%20Multiple%20Alignment%20Size%20%3D%2022%20%29 28880 29089
Chromosome_01	AAT	repeat_region	1029896	1030093	63.9269	+	.	ID=match_49;Target=rnd-4_family-45%23LTR%2FCopia%20%28%20Recon%20Family%20Size%20%3D%2031%2C%20Final%20Multiple%20Alignment%20Size%20%3D%2022%20%29 28880 29089
Chromosome_01	AAT	repeat_region	1029896	1030093	63.9269	+	.	ID=match_61;Target=rnd-4_family-45%23LTR%2FCopia%20%28%20Recon%20Family%20Size%20%3D%2031%2C%20Final%20Multiple%20Alignment%20Size%20%3D%2022%20%29 28880 29089
Chromosome_01	AAT	repeat_region	1029896	1030093	63.9269	+	.	ID=match_62;Target=rnd-4_family-45%23LTR%2FCopia%20%28%20Recon%20Family%20Size%20%3D%2031%2C%20Final%20Multiple%20Alignment%20Size%20%3D%2022%20%29 28880 29089
Chromosome_01	AAT	repeat_region	1030090	1030921	76.2573	-	.	ID=match_54;Target=pixie%20%20 1019 1855
Chromosome_01	AAT	repeat_region	1030090	1030921	76.2573	-	.	ID=match_55;Target=pixie%20%20 1019 1855
Chromosome_01	AAT	repeat_region	1030165	1030500	57.9251	-	.	ID=match_23;Target=rnd-4_family-45%23LTR%2FCopia%20%28%20Recon%20Family%20Size%20%3D%2031%2C%20Final%20Multiple%20Alignment%20Size%20%3D%2022%20%29 13015 13302
Chromosome_01	AAT	repeat_region	1030165	1030500	57.9251	-	.	ID=match_26;Target=rnd-4_family-45%23LTR%2FCopia%20%28%20Recon%20Family%20Size%20%3D%2031%2C%20Final%20Multiple%20Alignment%20Size%20%3D%2022%20%29 13015 13302
Chromosome_01	AAT	repeat_region	1030165	1030500	57.9251	-	.	ID=match_28;Target=rnd-4_family-45%23LTR%2FCopia%20%28%20Recon%20Family%20Size%20%3D%2031%2C%20Final%20Multiple%20Alignment%20Size%20%3D%2022%20%29 13015 13302
Chromosome_01	AAT	repeat_region	1030165	1030500	57.9251	-	.	ID=match_33;Target=rnd-4_family-45%23LTR%2FCopia%20%28%20Recon%20Family%20Size%20%3D%2031%2C%20Final%20Multiple%20Alignment%20Size%20%3D%2022%20%29 13015 13302
Chromosome_01	AAT	repeat_region	1030165	1030500	57.9251	-	.	ID=match_35;Target=rnd-4_family-45%23LTR%2FCopia%20%28%20Recon%20Family%20Size%20%3D%2031%2C%20Final%20Multiple%20Alignment%20Size%20%3D%2022%20%29 13015 13302
Chromosome_01	AAT	repeat_region	1030165	1030500	57.9251	-	.	ID=match_40;Target=rnd-4_family-45%23LTR%2FCopia%20%28%20Recon%20Family%20Size%20%3D%2031%2C%20Final%20Multiple%20Alignment%20Size%20%3D%2022%20%29 13015 13302
Chromosome_01	AAT	repeat_region	1030165	1030500	57.9251	-	.	ID=match_46;Target=rnd-4_family-45%23LTR%2FCopia%20%28%20Recon%20Family%20Size%20%3D%2031%2C%20Final%20Multiple%20Alignment%20Size%20%3D%2022%20%29 13015 13302
Chromosome_01	AAT	repeat_region	1030165	1030500	57.9251	-	.	ID=match_58;Target=rnd-4_family-45%23LTR%2FCopia%20%28%20Recon%20Family%20Size%20%3D%2031%2C%20Final%20Multiple%20Alignment%20Size%20%3D%2022%20%29 13015 13302
Chromosome_01	AAT	repeat_region	1030298	1033054	67.0292	-	.	ID=match_60;Target=rnd-4_family-45%23LTR%2FCopia%20%28%20Recon%20Family%20Size%20%3D%2031%2C%20Final%20Multiple%20Alignment%20Size%20%3D%2022%20%29 20818 23620
Chromosome_01	AAT	repeat_region	1030647	1030758	66.3866	-	.	ID=match_23;Target=rnd-4_family-45%23LTR%2FCopia%20%28%20Recon%20Family%20Size%20%3D%2031%2C%20Final%20Multiple%20Alignment%20Size%20%3D%2022%20%29 12897 13014
Chromosome_01	AAT	repeat_region	1030647	1030758	66.3866	-	.	ID=match_26;Target=rnd-4_family-45%23LTR%2FCopia%20%28%20Recon%20Family%20Size%20%3D%2031%2C%20Final%20Multiple%20Alignment%20Size%20%3D%2022%20%29 12897 13014
Chromosome_01	AAT	repeat_region	1030647	1030758	66.3866	-	.	ID=match_28;Target=rnd-4_family-45%23LTR%2FCopia%20%28%20Recon%20Family%20Size%20%3D%2031%2C%20Final%20Multiple%20Alignment%20Size%20%3D%2022%20%29 12897 13014
Chromosome_01	AAT	repeat_region	1030647	1030758	66.3866	-	.	ID=match_33;Target=rnd-4_family-45%23LTR%2FCopia%20%28%20Recon%20Family%20Size%20%3D%2031%2C%20Final%20Multiple%20Alignment%20Size%20%3D%2022%20%29 12897 13014
Chromosome_01	AAT	repeat_region	1030647	1030758	66.3866	-	.	ID=match_35;Target=rnd-4_family-45%23LTR%2FCopia%20%28%20Recon%20Family%20Size%20%3D%2031%2C%20Final%20Multiple%20Alignment%20Size%20%3D%2022%20%29 12897 13014
Chromosome_01	AAT	repeat_region	1030647	1030758	66.3866	-	.	ID=match_40;Target=rnd-4_family-45%23LTR%2FCopia%20%28%20Recon%20Family%20Size%20%3D%2031%2C%20Final%20Multiple%20Alignment%20Size%20%3D%2022%20%29 12897 13014
Chromosome_01	AAT	repeat_region	1030647	1030758	66.3866	-	.	ID=match_46;Target=rnd-4_family-45%23LTR%2FCopia%20%28%20Recon%20Family%20Size%20%3D%2031%2C%20Final%20Multiple%20Alignment%20Size%20%3D%2022%20%29 12897 13014
Chromosome_01	AAT	repeat_region	1030647	1030758	66.3866	-	.	ID=match_58;Target=rnd-4_family-45%23LTR%2FCopia%20%28%20Recon%20Family%20Size%20%3D%2031%2C%20Final%20Multiple%20Alignment%20Size%20%3D%2022%20%29 12897 13014
Chromosome_01	AAT	repeat_region	1030950	1032811	88.7836	-	.	ID=match_56;Target=molly%20%20 1 1897
Chromosome_01	AAT	repeat_region	1030950	1032811	78.3566	-	.	ID=match_57;Target=MOLLY_SN%20Mariner%2FTc1%20Parastagonospora%20nodorum 1 1862
Chromosome_01	AAT	repeat_region	1031023	1031088	63.6364	-	.	ID=match_23;Target=rnd-4_family-45%23LTR%2FCopia%20%28%20Recon%20Family%20Size%20%3D%2031%2C%20Final%20Multiple%20Alignment%20Size%20%3D%2022%20%29 12839 12896
Chromosome_01	AAT	repeat_region	1031023	1031088	63.6364	-	.	ID=match_26;Target=rnd-4_family-45%23LTR%2FCopia%20%28%20Recon%20Family%20Size%20%3D%2031%2C%20Final%20Multiple%20Alignment%20Size%20%3D%2022%20%29 12839 12896
Chromosome_01	AAT	repeat_region	1031023	1031088	63.6364	-	.	ID=match_28;Target=rnd-4_family-45%23LTR%2FCopia%20%28%20Recon%20Family%20Size%20%3D%2031%2C%20Final%20Multiple%20Alignment%20Size%20%3D%2022%20%29 12839 12896
Chromosome_01	AAT	repeat_region	1031023	1031088	63.6364	-	.	ID=match_33;Target=rnd-4_family-45%23LTR%2FCopia%20%28%20Recon%20Family%20Size%20%3D%2031%2C%20Final%20Multiple%20Alignment%20Size%20%3D%2022%20%29 12839 12896
Chromosome_01	AAT	repeat_region	1031023	1031088	63.6364	-	.	ID=match_35;Target=rnd-4_family-45%23LTR%2FCopia%20%28%20Recon%20Family%20Size%20%3D%2031%2C%20Final%20Multiple%20Alignment%20Size%20%3D%2022%20%29 12839 12896
Chromosome_01	AAT	repeat_region	1031023	1031088	63.6364	-	.	ID=match_40;Target=rnd-4_family-45%23LTR%2FCopia%20%28%20Recon%20Family%20Size%20%3D%2031%2C%20Final%20Multiple%20Alignment%20Size%20%3D%2022%20%29 12839 12896
Chromosome_01	AAT	repeat_region	1031023	1031088	63.6364	-	.	ID=match_46;Target=rnd-4_family-45%23LTR%2FCopia%20%28%20Recon%20Family%20Size%20%3D%2031%2C%20Final%20Multiple%20Alignment%20Size%20%3D%2022%20%29 12839 12896
Chromosome_01	AAT	repeat_region	1031023	1031088	63.6364	-	.	ID=match_58;Target=rnd-4_family-45%23LTR%2FCopia%20%28%20Recon%20Family%20Size%20%3D%2031%2C%20Final%20Multiple%20Alignment%20Size%20%3D%2022%20%29 12839 12896
Chromosome_01	AAT	repeat_region	1031789	1031995	69.7674	-	.	ID=match_54;Target=pixie%20%20 810 1018
Chromosome_01	AAT	repeat_region	1031789	1032813	64.4131	-	.	ID=match_55;Target=pixie%20%20 1 1018
Chromosome_01	AAT	repeat_region	1031805	1031851	68.0851	+	.	ID=match_48;Target=rnd-4_family-45%23LTR%2FCopia%20%28%20Recon%20Family%20Size%20%3D%2031%2C%20Final%20Multiple%20Alignment%20Size%20%3D%2022%20%29 29090 29133
Chromosome_01	AAT	repeat_region	1031805	1031851	68.0851	+	.	ID=match_49;Target=rnd-4_family-45%23LTR%2FCopia%20%28%20Recon%20Family%20Size%20%3D%2031%2C%20Final%20Multiple%20Alignment%20Size%20%3D%2022%20%29 29090 29133
Chromosome_01	AAT	repeat_region	1031805	1031851	68.0851	+	.	ID=match_61;Target=rnd-4_family-45%23LTR%2FCopia%20%28%20Recon%20Family%20Size%20%3D%2031%2C%20Final%20Multiple%20Alignment%20Size%20%3D%2022%20%29 29090 29133
Chromosome_01	AAT	repeat_region	1031805	1031851	68.0851	+	.	ID=match_62;Target=rnd-4_family-45%23LTR%2FCopia%20%28%20Recon%20Family%20Size%20%3D%2031%2C%20Final%20Multiple%20Alignment%20Size%20%3D%2022%20%29 29090 29133
Chromosome_01	AAT	repeat_region	1031805	1031863	66.1017	+	.	ID=match_37;Target=rnd-4_family-45%23LTR%2FCopia%20%28%20Recon%20Family%20Size%20%3D%2031%2C%20Final%20Multiple%20Alignment%20Size%20%3D%2022%20%29 29090 29143
Chromosome_01	AAT	repeat_region	1031805	1031863	66.1017	+	.	ID=match_41;Target=rnd-4_family-45%23LTR%2FCopia%20%28%20Recon%20Family%20Size%20%3D%2031%2C%20Final%20Multiple%20Alignment%20Size%20%3D%2022%20%29 29090 29143
Chromosome_01	AAT	repeat_region	1031856	1032088	61.0895	-	.	ID=match_23;Target=rnd-4_family-45%23LTR%2FCopia%20%28%20Recon%20Family%20Size%20%3D%2031%2C%20Final%20Multiple%20Alignment%20Size%20%3D%2022%20%29 12597 12838
Chromosome_01	AAT	repeat_region	1031856	1032088	61.0895	-	.	ID=match_26;Target=rnd-4_family-45%23LTR%2FCopia%20%28%20Recon%20Family%20Size%20%3D%2031%2C%20Final%20Multiple%20Alignment%20Size%20%3D%2022%20%29 12597 12838
Chromosome_01	AAT	repeat_region	1031856	1032088	61.0895	-	.	ID=match_28;Target=rnd-4_family-45%23LTR%2FCopia%20%28%20Recon%20Family%20Size%20%3D%2031%2C%20Final%20Multiple%20Alignment%20Size%20%3D%2022%20%29 12597 12838
Chromosome_01	AAT	repeat_region	1031856	1032088	61.0895	-	.	ID=match_33;Target=rnd-4_family-45%23LTR%2FCopia%20%28%20Recon%20Family%20Size%20%3D%2031%2C%20Final%20Multiple%20Alignment%20Size%20%3D%2022%20%29 12597 12838
Chromosome_01	AAT	repeat_region	1031856	1032088	61.0895	-	.	ID=match_35;Target=rnd-4_family-45%23LTR%2FCopia%20%28%20Recon%20Family%20Size%20%3D%2031%2C%20Final%20Multiple%20Alignment%20Size%20%3D%2022%20%29 12597 12838
Chromosome_01	AAT	repeat_region	1031856	1032088	61.0895	-	.	ID=match_40;Target=rnd-4_family-45%23LTR%2FCopia%20%28%20Recon%20Family%20Size%20%3D%2031%2C%20Final%20Multiple%20Alignment%20Size%20%3D%2022%20%29 12597 12838
Chromosome_01	AAT	repeat_region	1031856	1032088	61.0895	-	.	ID=match_46;Target=rnd-4_family-45%23LTR%2FCopia%20%28%20Recon%20Family%20Size%20%3D%2031%2C%20Final%20Multiple%20Alignment%20Size%20%3D%2022%20%29 12597 12838
Chromosome_01	AAT	repeat_region	1031856	1032088	61.0895	-	.	ID=match_58;Target=rnd-4_family-45%23LTR%2FCopia%20%28%20Recon%20Family%20Size%20%3D%2031%2C%20Final%20Multiple%20Alignment%20Size%20%3D%2022%20%29 12597 12838
Chromosome_01	AAT	repeat_region	1032132	1032254	65.1852	-	.	ID=match_23;Target=rnd-4_family-45%23LTR%2FCopia%20%28%20Recon%20Family%20Size%20%3D%2031%2C%20Final%20Multiple%20Alignment%20Size%20%3D%2022%20%29 12466 12596
Chromosome_01	AAT	repeat_region	1032132	1032254	65.1852	-	.	ID=match_26;Target=rnd-4_family-45%23LTR%2FCopia%20%28%20Recon%20Family%20Size%20%3D%2031%2C%20Final%20Multiple%20Alignment%20Size%20%3D%2022%20%29 12466 12596
Chromosome_01	AAT	repeat_region	1032132	1032254	65.1852	-	.	ID=match_28;Target=rnd-4_family-45%23LTR%2FCopia%20%28%20Recon%20Family%20Size%20%3D%2031%2C%20Final%20Multiple%20Alignment%20Size%20%3D%2022%20%29 12466 12596
Chromosome_01	AAT	repeat_region	1032132	1032254	65.1852	-	.	ID=match_33;Target=rnd-4_family-45%23LTR%2FCopia%20%28%20Recon%20Family%20Size%20%3D%2031%2C%20Final%20Multiple%20Alignment%20Size%20%3D%2022%20%29 12466 12596
Chromosome_01	AAT	repeat_region	1032132	1032254	65.1852	-	.	ID=match_35;Target=rnd-4_family-45%23LTR%2FCopia%20%28%20Recon%20Family%20Size%20%3D%2031%2C%20Final%20Multiple%20Alignment%20Size%20%3D%2022%20%29 12466 12596
Chromosome_01	AAT	repeat_region	1032132	1032254	65.1852	-	.	ID=match_40;Target=rnd-4_family-45%23LTR%2FCopia%20%28%20Recon%20Family%20Size%20%3D%2031%2C%20Final%20Multiple%20Alignment%20Size%20%3D%2022%20%29 12466 12596
Chromosome_01	AAT	repeat_region	1032132	1032254	65.1852	-	.	ID=match_46;Target=rnd-4_family-45%23LTR%2FCopia%20%28%20Recon%20Family%20Size%20%3D%2031%2C%20Final%20Multiple%20Alignment%20Size%20%3D%2022%20%29 12466 12596
Chromosome_01	AAT	repeat_region	1032132	1032254	65.1852	-	.	ID=match_58;Target=rnd-4_family-45%23LTR%2FCopia%20%28%20Recon%20Family%20Size%20%3D%2031%2C%20Final%20Multiple%20Alignment%20Size%20%3D%2022%20%29 12466 12596
Chromosome_01	AAT	repeat_region	1032320	1032393	61.3333	-	.	ID=match_23;Target=rnd-4_family-45%23LTR%2FCopia%20%28%20Recon%20Family%20Size%20%3D%2031%2C%20Final%20Multiple%20Alignment%20Size%20%3D%2022%20%29 12393 12465
Chromosome_01	AAT	repeat_region	1032320	1032393	61.3333	-	.	ID=match_26;Target=rnd-4_family-45%23LTR%2FCopia%20%28%20Recon%20Family%20Size%20%3D%2031%2C%20Final%20Multiple%20Alignment%20Size%20%3D%2022%20%29 12393 12465
Chromosome_01	AAT	repeat_region	1032320	1032393	61.3333	-	.	ID=match_28;Target=rnd-4_family-45%23LTR%2FCopia%20%28%20Recon%20Family%20Size%20%3D%2031%2C%20Final%20Multiple%20Alignment%20Size%20%3D%2022%20%29 12393 12465
Chromosome_01	AAT	repeat_region	1032320	1032393	61.3333	-	.	ID=match_33;Target=rnd-4_family-45%23LTR%2FCopia%20%28%20Recon%20Family%20Size%20%3D%2031%2C%20Final%20Multiple%20Alignment%20Size%20%3D%2022%20%29 12393 12465
Chromosome_01	AAT	repeat_region	1032320	1032393	61.3333	-	.	ID=match_35;Target=rnd-4_family-45%23LTR%2FCopia%20%28%20Recon%20Family%20Size%20%3D%2031%2C%20Final%20Multiple%20Alignment%20Size%20%3D%2022%20%29 12393 12465
Chromosome_01	AAT	repeat_region	1032320	1032393	61.3333	-	.	ID=match_40;Target=rnd-4_family-45%23LTR%2FCopia%20%28%20Recon%20Family%20Size%20%3D%2031%2C%20Final%20Multiple%20Alignment%20Size%20%3D%2022%20%29 12393 12465
Chromosome_01	AAT	repeat_region	1032320	1032393	61.3333	-	.	ID=match_46;Target=rnd-4_family-45%23LTR%2FCopia%20%28%20Recon%20Family%20Size%20%3D%2031%2C%20Final%20Multiple%20Alignment%20Size%20%3D%2022%20%29 12393 12465
Chromosome_01	AAT	repeat_region	1032320	1032393	61.3333	-	.	ID=match_58;Target=rnd-4_family-45%23LTR%2FCopia%20%28%20Recon%20Family%20Size%20%3D%2031%2C%20Final%20Multiple%20Alignment%20Size%20%3D%2022%20%29 12393 12465
Chromosome_01	AAT	repeat_region	1032463	1032625	57.7143	+	.	ID=match_48;Target=rnd-4_family-45%23LTR%2FCopia%20%28%20Recon%20Family%20Size%20%3D%2031%2C%20Final%20Multiple%20Alignment%20Size%20%3D%2022%20%29 29134 29306
Chromosome_01	AAT	repeat_region	1032463	1032625	57.7143	+	.	ID=match_49;Target=rnd-4_family-45%23LTR%2FCopia%20%28%20Recon%20Family%20Size%20%3D%2031%2C%20Final%20Multiple%20Alignment%20Size%20%3D%2022%20%29 29134 29306
Chromosome_01	AAT	repeat_region	1032463	1032625	57.7143	+	.	ID=match_61;Target=rnd-4_family-45%23LTR%2FCopia%20%28%20Recon%20Family%20Size%20%3D%2031%2C%20Final%20Multiple%20Alignment%20Size%20%3D%2022%20%29 29134 29306
Chromosome_01	AAT	repeat_region	1032463	1032625	57.7143	+	.	ID=match_62;Target=rnd-4_family-45%23LTR%2FCopia%20%28%20Recon%20Family%20Size%20%3D%2031%2C%20Final%20Multiple%20Alignment%20Size%20%3D%2022%20%29 29134 29306
Chromosome_01	AAT	repeat_region	1032472	1032625	57.5758	+	.	ID=match_37;Target=rnd-4_family-45%23LTR%2FCopia%20%28%20Recon%20Family%20Size%20%3D%2031%2C%20Final%20Multiple%20Alignment%20Size%20%3D%2022%20%29 29144 29306
Chromosome_01	AAT	repeat_region	1032472	1032625	57.5758	+	.	ID=match_41;Target=rnd-4_family-45%23LTR%2FCopia%20%28%20Recon%20Family%20Size%20%3D%2031%2C%20Final%20Multiple%20Alignment%20Size%20%3D%2022%20%29 29144 29306
Chromosome_01	AAT	repeat_region	1032491	1033061	58.3607	-	.	ID=match_23;Target=rnd-4_family-45%23LTR%2FCopia%20%28%20Recon%20Family%20Size%20%3D%2031%2C%20Final%20Multiple%20Alignment%20Size%20%3D%2022%20%29 11842 12392
Chromosome_01	AAT	repeat_region	1032491	1033061	58.3607	-	.	ID=match_26;Target=rnd-4_family-45%23LTR%2FCopia%20%28%20Recon%20Family%20Size%20%3D%2031%2C%20Final%20Multiple%20Alignment%20Size%20%3D%2022%20%29 11842 12392
Chromosome_01	AAT	repeat_region	1032491	1033061	58.3607	-	.	ID=match_28;Target=rnd-4_family-45%23LTR%2FCopia%20%28%20Recon%20Family%20Size%20%3D%2031%2C%20Final%20Multiple%20Alignment%20Size%20%3D%2022%20%29 11842 12392
Chromosome_01	AAT	repeat_region	1032491	1033061	58.3607	-	.	ID=match_33;Target=rnd-4_family-45%23LTR%2FCopia%20%28%20Recon%20Family%20Size%20%3D%2031%2C%20Final%20Multiple%20Alignment%20Size%20%3D%2022%20%29 11842 12392
Chromosome_01	AAT	repeat_region	1032491	1033061	58.3607	-	.	ID=match_35;Target=rnd-4_family-45%23LTR%2FCopia%20%28%20Recon%20Family%20Size%20%3D%2031%2C%20Final%20Multiple%20Alignment%20Size%20%3D%2022%20%29 11842 12392
Chromosome_01	AAT	repeat_region	1032491	1033061	58.3607	-	.	ID=match_40;Target=rnd-4_family-45%23LTR%2FCopia%20%28%20Recon%20Family%20Size%20%3D%2031%2C%20Final%20Multiple%20Alignment%20Size%20%3D%2022%20%29 11842 12392
Chromosome_01	AAT	repeat_region	1032491	1033061	58.3607	-	.	ID=match_46;Target=rnd-4_family-45%23LTR%2FCopia%20%28%20Recon%20Family%20Size%20%3D%2031%2C%20Final%20Multiple%20Alignment%20Size%20%3D%2022%20%29 11842 12392
Chromosome_01	AAT	repeat_region	1032491	1033061	58.3607	-	.	ID=match_58;Target=rnd-4_family-45%23LTR%2FCopia%20%28%20Recon%20Family%20Size%20%3D%2031%2C%20Final%20Multiple%20Alignment%20Size%20%3D%2022%20%29 11842 12392
Chromosome_01	AAT	repeat_region	1032918	1033090	90.7514	-	.	ID=match_59;Target=pixie%20%20 1683 1855
Chromosome_01	AAT	repeat_region	1033153	1033692	74.6858	+	.	ID=match_37;Target=rnd-4_family-45%23LTR%2FCopia%20%28%20Recon%20Family%20Size%20%3D%2031%2C%20Final%20Multiple%20Alignment%20Size%20%3D%2022%20%29 29307 29847
Chromosome_01	AAT	repeat_region	1033153	1033692	74.6858	+	.	ID=match_41;Target=rnd-4_family-45%23LTR%2FCopia%20%28%20Recon%20Family%20Size%20%3D%2031%2C%20Final%20Multiple%20Alignment%20Size%20%3D%2022%20%29 29307 29847
Chromosome_01	AAT	repeat_region	1033153	1033692	74.4186	+	.	ID=match_48;Target=rnd-4_family-45%23LTR%2FCopia%20%28%20Recon%20Family%20Size%20%3D%2031%2C%20Final%20Multiple%20Alignment%20Size%20%3D%2022%20%29 29307 29847
Chromosome_01	AAT	repeat_region	1033153	1033692	74.4186	+	.	ID=match_49;Target=rnd-4_family-45%23LTR%2FCopia%20%28%20Recon%20Family%20Size%20%3D%2031%2C%20Final%20Multiple%20Alignment%20Size%20%3D%2022%20%29 29307 29847
Chromosome_01	AAT	repeat_region	1033153	1033692	74.4186	+	.	ID=match_61;Target=rnd-4_family-45%23LTR%2FCopia%20%28%20Recon%20Family%20Size%20%3D%2031%2C%20Final%20Multiple%20Alignment%20Size%20%3D%2022%20%29 29307 29847
Chromosome_01	AAT	repeat_region	1033153	1033692	74.4186	+	.	ID=match_62;Target=rnd-4_family-45%23LTR%2FCopia%20%28%20Recon%20Family%20Size%20%3D%2031%2C%20Final%20Multiple%20Alignment%20Size%20%3D%2022%20%29 29307 29847
Chromosome_01	AAT	repeat_region	1033195	1033238	63.6364	-	.	ID=match_64;Target=molly%20%20 1563 1599
Chromosome_01	AAT	repeat_region	1033197	1033506	56.0117	-	.	ID=match_59;Target=pixie%20%20 1366 1682
Chromosome_01	AAT	repeat_region	1033217	1033450	58.7591	-	.	ID=match_23;Target=rnd-4_family-45%23LTR%2FCopia%20%28%20Recon%20Family%20Size%20%3D%2031%2C%20Final%20Multiple%20Alignment%20Size%20%3D%2022%20%29 11575 11841
Chromosome_01	AAT	repeat_region	1033217	1033450	58.7591	-	.	ID=match_26;Target=rnd-4_family-45%23LTR%2FCopia%20%28%20Recon%20Family%20Size%20%3D%2031%2C%20Final%20Multiple%20Alignment%20Size%20%3D%2022%20%29 11575 11841
Chromosome_01	AAT	repeat_region	1033217	1033450	58.7591	-	.	ID=match_28;Target=rnd-4_family-45%23LTR%2FCopia%20%28%20Recon%20Family%20Size%20%3D%2031%2C%20Final%20Multiple%20Alignment%20Size%20%3D%2022%20%29 11575 11841
Chromosome_01	AAT	repeat_region	1033217	1033450	58.7591	-	.	ID=match_33;Target=rnd-4_family-45%23LTR%2FCopia%20%28%20Recon%20Family%20Size%20%3D%2031%2C%20Final%20Multiple%20Alignment%20Size%20%3D%2022%20%29 11575 11841
Chromosome_01	AAT	repeat_region	1033217	1033450	58.7591	-	.	ID=match_35;Target=rnd-4_family-45%23LTR%2FCopia%20%28%20Recon%20Family%20Size%20%3D%2031%2C%20Final%20Multiple%20Alignment%20Size%20%3D%2022%20%29 11575 11841
Chromosome_01	AAT	repeat_region	1033217	1033450	58.7591	-	.	ID=match_40;Target=rnd-4_family-45%23LTR%2FCopia%20%28%20Recon%20Family%20Size%20%3D%2031%2C%20Final%20Multiple%20Alignment%20Size%20%3D%2022%20%29 11575 11841
Chromosome_01	AAT	repeat_region	1033217	1033450	58.7591	-	.	ID=match_46;Target=rnd-4_family-45%23LTR%2FCopia%20%28%20Recon%20Family%20Size%20%3D%2031%2C%20Final%20Multiple%20Alignment%20Size%20%3D%2022%20%29 11575 11841
Chromosome_01	AAT	repeat_region	1033217	1033450	58.7591	-	.	ID=match_58;Target=rnd-4_family-45%23LTR%2FCopia%20%28%20Recon%20Family%20Size%20%3D%2031%2C%20Final%20Multiple%20Alignment%20Size%20%3D%2022%20%29 11575 11841
Chromosome_01	AAT	repeat_region	1033228	1033506	55.3333	-	.	ID=match_63;Target=pixie%20%20 1366 1631
Chromosome_01	AAT	repeat_region	1033295	1033446	56.3218	+	.	ID=match_65;Target=pixie%20%20 1 158
Chromosome_01	AAT	repeat_region	1033355	1033901	55.2542	-	.	ID=match_60;Target=rnd-4_family-45%23LTR%2FCopia%20%28%20Recon%20Family%20Size%20%3D%2031%2C%20Final%20Multiple%20Alignment%20Size%20%3D%2022%20%29 20280 20817
Chromosome_01	AAT	repeat_region	1033414	1033622	58.1498	-	.	ID=match_64;Target=molly%20%20 1348 1562
Chromosome_01	AAT	repeat_region	1033554	1035119	56.9613	+	.	ID=match_65;Target=pixie%20%20 159 1855
Chromosome_01	AAT	repeat_region	1033567	1033792	56.1181	-	.	ID=match_23;Target=rnd-4_family-45%23LTR%2FCopia%20%28%20Recon%20Family%20Size%20%3D%2031%2C%20Final%20Multiple%20Alignment%20Size%20%3D%2022%20%29 11376 11574
Chromosome_01	AAT	repeat_region	1033567	1033792	56.1181	-	.	ID=match_26;Target=rnd-4_family-45%23LTR%2FCopia%20%28%20Recon%20Family%20Size%20%3D%2031%2C%20Final%20Multiple%20Alignment%20Size%20%3D%2022%20%29 11376 11574
Chromosome_01	AAT	repeat_region	1033567	1033792	56.1181	-	.	ID=match_28;Target=rnd-4_family-45%23LTR%2FCopia%20%28%20Recon%20Family%20Size%20%3D%2031%2C%20Final%20Multiple%20Alignment%20Size%20%3D%2022%20%29 11376 11574
Chromosome_01	AAT	repeat_region	1033567	1033792	56.1181	-	.	ID=match_33;Target=rnd-4_family-45%23LTR%2FCopia%20%28%20Recon%20Family%20Size%20%3D%2031%2C%20Final%20Multiple%20Alignment%20Size%20%3D%2022%20%29 11376 11574
Chromosome_01	AAT	repeat_region	1033567	1033792	56.1181	-	.	ID=match_35;Target=rnd-4_family-45%23LTR%2FCopia%20%28%20Recon%20Family%20Size%20%3D%2031%2C%20Final%20Multiple%20Alignment%20Size%20%3D%2022%20%29 11376 11574
Chromosome_01	AAT	repeat_region	1033567	1033792	56.1181	-	.	ID=match_40;Target=rnd-4_family-45%23LTR%2FCopia%20%28%20Recon%20Family%20Size%20%3D%2031%2C%20Final%20Multiple%20Alignment%20Size%20%3D%2022%20%29 11376 11574
Chromosome_01	AAT	repeat_region	1033567	1033792	56.1181	-	.	ID=match_46;Target=rnd-4_family-45%23LTR%2FCopia%20%28%20Recon%20Family%20Size%20%3D%2031%2C%20Final%20Multiple%20Alignment%20Size%20%3D%2022%20%29 11376 11574
Chromosome_01	AAT	repeat_region	1033567	1033792	56.1181	-	.	ID=match_58;Target=rnd-4_family-45%23LTR%2FCopia%20%28%20Recon%20Family%20Size%20%3D%2031%2C%20Final%20Multiple%20Alignment%20Size%20%3D%2022%20%29 11376 11574
Chromosome_01	AAT	repeat_region	1033761	1034823	90.0842	-	.	ID=match_59;Target=pixie%20%20 300 1365
Chromosome_01	AAT	repeat_region	1033761	1035119	89.7005	-	.	ID=match_63;Target=pixie%20%20 1 1365
Chromosome_01	AAT	repeat_region	1033801	1035117	65.0646	-	.	ID=match_64;Target=molly%20%20 1 1347
Chromosome_01	AAT	repeat_region	1033845	1034029	62.5616	-	.	ID=match_23;Target=rnd-4_family-45%23LTR%2FCopia%20%28%20Recon%20Family%20Size%20%3D%2031%2C%20Final%20Multiple%20Alignment%20Size%20%3D%2022%20%29 11180 11375
Chromosome_01	AAT	repeat_region	1033845	1034029	62.5616	-	.	ID=match_26;Target=rnd-4_family-45%23LTR%2FCopia%20%28%20Recon%20Family%20Size%20%3D%2031%2C%20Final%20Multiple%20Alignment%20Size%20%3D%2022%20%29 11180 11375
Chromosome_01	AAT	repeat_region	1033845	1034029	62.5616	-	.	ID=match_28;Target=rnd-4_family-45%23LTR%2FCopia%20%28%20Recon%20Family%20Size%20%3D%2031%2C%20Final%20Multiple%20Alignment%20Size%20%3D%2022%20%29 11180 11375
Chromosome_01	AAT	repeat_region	1033845	1034029	62.5616	-	.	ID=match_33;Target=rnd-4_family-45%23LTR%2FCopia%20%28%20Recon%20Family%20Size%20%3D%2031%2C%20Final%20Multiple%20Alignment%20Size%20%3D%2022%20%29 11180 11375
Chromosome_01	AAT	repeat_region	1033845	1034029	62.5616	-	.	ID=match_35;Target=rnd-4_family-45%23LTR%2FCopia%20%28%20Recon%20Family%20Size%20%3D%2031%2C%20Final%20Multiple%20Alignment%20Size%20%3D%2022%20%29 11180 11375
Chromosome_01	AAT	repeat_region	1033845	1034029	62.5616	-	.	ID=match_40;Target=rnd-4_family-45%23LTR%2FCopia%20%28%20Recon%20Family%20Size%20%3D%2031%2C%20Final%20Multiple%20Alignment%20Size%20%3D%2022%20%29 11180 11375
Chromosome_01	AAT	repeat_region	1033845	1034029	62.5616	-	.	ID=match_46;Target=rnd-4_family-45%23LTR%2FCopia%20%28%20Recon%20Family%20Size%20%3D%2031%2C%20Final%20Multiple%20Alignment%20Size%20%3D%2022%20%29 11180 11375
Chromosome_01	AAT	repeat_region	1033845	1034029	62.5616	-	.	ID=match_58;Target=rnd-4_family-45%23LTR%2FCopia%20%28%20Recon%20Family%20Size%20%3D%2031%2C%20Final%20Multiple%20Alignment%20Size%20%3D%2022%20%29 11180 11375
Chromosome_01	AAT	repeat_region	1033881	1034270	58.5132	+	.	ID=match_37;Target=rnd-4_family-45%23LTR%2FCopia%20%28%20Recon%20Family%20Size%20%3D%2031%2C%20Final%20Multiple%20Alignment%20Size%20%3D%2022%20%29 29848 30240
Chromosome_01	AAT	repeat_region	1033881	1034270	58.5132	+	.	ID=match_41;Target=rnd-4_family-45%23LTR%2FCopia%20%28%20Recon%20Family%20Size%20%3D%2031%2C%20Final%20Multiple%20Alignment%20Size%20%3D%2022%20%29 29848 30240
Chromosome_01	AAT	repeat_region	1033881	1034275	58.0796	+	.	ID=match_48;Target=rnd-4_family-45%23LTR%2FCopia%20%28%20Recon%20Family%20Size%20%3D%2031%2C%20Final%20Multiple%20Alignment%20Size%20%3D%2022%20%29 29848 30247
Chromosome_01	AAT	repeat_region	1033881	1034275	58.0796	+	.	ID=match_49;Target=rnd-4_family-45%23LTR%2FCopia%20%28%20Recon%20Family%20Size%20%3D%2031%2C%20Final%20Multiple%20Alignment%20Size%20%3D%2022%20%29 29848 30247
Chromosome_01	AAT	repeat_region	1033881	1034275	58.0796	+	.	ID=match_61;Target=rnd-4_family-45%23LTR%2FCopia%20%28%20Recon%20Family%20Size%20%3D%2031%2C%20Final%20Multiple%20Alignment%20Size%20%3D%2022%20%29 29848 30247
Chromosome_01	AAT	repeat_region	1033881	1034275	58.0796	+	.	ID=match_62;Target=rnd-4_family-45%23LTR%2FCopia%20%28%20Recon%20Family%20Size%20%3D%2031%2C%20Final%20Multiple%20Alignment%20Size%20%3D%2022%20%29 29848 30247
Chromosome_01	AAT	repeat_region	1033981	1034580	55.8781	-	.	ID=match_60;Target=rnd-4_family-45%23LTR%2FCopia%20%28%20Recon%20Family%20Size%20%3D%2031%2C%20Final%20Multiple%20Alignment%20Size%20%3D%2022%20%29 19630 20279
Chromosome_01	AAT	repeat_region	1034105	1034255	63.2258	-	.	ID=match_23;Target=rnd-4_family-45%23LTR%2FCopia%20%28%20Recon%20Family%20Size%20%3D%2031%2C%20Final%20Multiple%20Alignment%20Size%20%3D%2022%20%29 11045 11179
Chromosome_01	AAT	repeat_region	1034105	1034255	63.2258	-	.	ID=match_26;Target=rnd-4_family-45%23LTR%2FCopia%20%28%20Recon%20Family%20Size%20%3D%2031%2C%20Final%20Multiple%20Alignment%20Size%20%3D%2022%20%29 11045 11179
Chromosome_01	AAT	repeat_region	1034105	1034255	63.2258	-	.	ID=match_28;Target=rnd-4_family-45%23LTR%2FCopia%20%28%20Recon%20Family%20Size%20%3D%2031%2C%20Final%20Multiple%20Alignment%20Size%20%3D%2022%20%29 11045 11179
Chromosome_01	AAT	repeat_region	1034105	1034255	63.2258	-	.	ID=match_33;Target=rnd-4_family-45%23LTR%2FCopia%20%28%20Recon%20Family%20Size%20%3D%2031%2C%20Final%20Multiple%20Alignment%20Size%20%3D%2022%20%29 11045 11179
Chromosome_01	AAT	repeat_region	1034105	1034255	63.2258	-	.	ID=match_35;Target=rnd-4_family-45%23LTR%2FCopia%20%28%20Recon%20Family%20Size%20%3D%2031%2C%20Final%20Multiple%20Alignment%20Size%20%3D%2022%20%29 11045 11179
Chromosome_01	AAT	repeat_region	1034105	1034255	63.2258	-	.	ID=match_40;Target=rnd-4_family-45%23LTR%2FCopia%20%28%20Recon%20Family%20Size%20%3D%2031%2C%20Final%20Multiple%20Alignment%20Size%20%3D%2022%20%29 11045 11179
Chromosome_01	AAT	repeat_region	1034105	1034255	63.2258	-	.	ID=match_46;Target=rnd-4_family-45%23LTR%2FCopia%20%28%20Recon%20Family%20Size%20%3D%2031%2C%20Final%20Multiple%20Alignment%20Size%20%3D%2022%20%29 11045 11179
Chromosome_01	AAT	repeat_region	1034105	1034255	63.2258	-	.	ID=match_58;Target=rnd-4_family-45%23LTR%2FCopia%20%28%20Recon%20Family%20Size%20%3D%2031%2C%20Final%20Multiple%20Alignment%20Size%20%3D%2022%20%29 11045 11179
Chromosome_01	AAT	repeat_region	1034295	1034373	66.6667	-	.	ID=match_23;Target=rnd-4_family-45%23LTR%2FCopia%20%28%20Recon%20Family%20Size%20%3D%2031%2C%20Final%20Multiple%20Alignment%20Size%20%3D%2022%20%29 10960 11044
Chromosome_01	AAT	repeat_region	1034295	1034373	66.6667	-	.	ID=match_26;Target=rnd-4_family-45%23LTR%2FCopia%20%28%20Recon%20Family%20Size%20%3D%2031%2C%20Final%20Multiple%20Alignment%20Size%20%3D%2022%20%29 10960 11044
Chromosome_01	AAT	repeat_region	1034295	1034373	66.6667	-	.	ID=match_28;Target=rnd-4_family-45%23LTR%2FCopia%20%28%20Recon%20Family%20Size%20%3D%2031%2C%20Final%20Multiple%20Alignment%20Size%20%3D%2022%20%29 10960 11044
Chromosome_01	AAT	repeat_region	1034295	1034373	66.6667	-	.	ID=match_33;Target=rnd-4_family-45%23LTR%2FCopia%20%28%20Recon%20Family%20Size%20%3D%2031%2C%20Final%20Multiple%20Alignment%20Size%20%3D%2022%20%29 10960 11044
Chromosome_01	AAT	repeat_region	1034295	1034373	66.6667	-	.	ID=match_35;Target=rnd-4_family-45%23LTR%2FCopia%20%28%20Recon%20Family%20Size%20%3D%2031%2C%20Final%20Multiple%20Alignment%20Size%20%3D%2022%20%29 10960 11044
Chromosome_01	AAT	repeat_region	1034295	1034373	66.6667	-	.	ID=match_40;Target=rnd-4_family-45%23LTR%2FCopia%20%28%20Recon%20Family%20Size%20%3D%2031%2C%20Final%20Multiple%20Alignment%20Size%20%3D%2022%20%29 10960 11044
Chromosome_01	AAT	repeat_region	1034295	1034373	66.6667	-	.	ID=match_46;Target=rnd-4_family-45%23LTR%2FCopia%20%28%20Recon%20Family%20Size%20%3D%2031%2C%20Final%20Multiple%20Alignment%20Size%20%3D%2022%20%29 10960 11044
Chromosome_01	AAT	repeat_region	1034295	1034373	66.6667	-	.	ID=match_58;Target=rnd-4_family-45%23LTR%2FCopia%20%28%20Recon%20Family%20Size%20%3D%2031%2C%20Final%20Multiple%20Alignment%20Size%20%3D%2022%20%29 10960 11044
Chromosome_01	AAT	repeat_region	1034351	1034494	59.3548	+	.	ID=match_37;Target=rnd-4_family-45%23LTR%2FCopia%20%28%20Recon%20Family%20Size%20%3D%2031%2C%20Final%20Multiple%20Alignment%20Size%20%3D%2022%20%29 30241 30383
Chromosome_01	AAT	repeat_region	1034351	1034494	59.3548	+	.	ID=match_41;Target=rnd-4_family-45%23LTR%2FCopia%20%28%20Recon%20Family%20Size%20%3D%2031%2C%20Final%20Multiple%20Alignment%20Size%20%3D%2022%20%29 30241 30383
Chromosome_01	AAT	repeat_region	1034356	1034558	56.5421	+	.	ID=match_48;Target=rnd-4_family-45%23LTR%2FCopia%20%28%20Recon%20Family%20Size%20%3D%2031%2C%20Final%20Multiple%20Alignment%20Size%20%3D%2022%20%29 30248 30438
Chromosome_01	AAT	repeat_region	1034356	1034558	56.5421	+	.	ID=match_49;Target=rnd-4_family-45%23LTR%2FCopia%20%28%20Recon%20Family%20Size%20%3D%2031%2C%20Final%20Multiple%20Alignment%20Size%20%3D%2022%20%29 30248 30438
Chromosome_01	AAT	repeat_region	1034356	1034558	56.5421	+	.	ID=match_61;Target=rnd-4_family-45%23LTR%2FCopia%20%28%20Recon%20Family%20Size%20%3D%2031%2C%20Final%20Multiple%20Alignment%20Size%20%3D%2022%20%29 30248 30438
Chromosome_01	AAT	repeat_region	1034356	1034558	56.5421	+	.	ID=match_62;Target=rnd-4_family-45%23LTR%2FCopia%20%28%20Recon%20Family%20Size%20%3D%2031%2C%20Final%20Multiple%20Alignment%20Size%20%3D%2022%20%29 30248 30438
Chromosome_01	AAT	repeat_region	1034403	1034570	65.5367	-	.	ID=match_23;Target=rnd-4_family-45%23LTR%2FCopia%20%28%20Recon%20Family%20Size%20%3D%2031%2C%20Final%20Multiple%20Alignment%20Size%20%3D%2022%20%29 10799 10959
Chromosome_01	AAT	repeat_region	1034403	1034570	65.5367	-	.	ID=match_26;Target=rnd-4_family-45%23LTR%2FCopia%20%28%20Recon%20Family%20Size%20%3D%2031%2C%20Final%20Multiple%20Alignment%20Size%20%3D%2022%20%29 10799 10959
Chromosome_01	AAT	repeat_region	1034403	1034570	65.5367	-	.	ID=match_28;Target=rnd-4_family-45%23LTR%2FCopia%20%28%20Recon%20Family%20Size%20%3D%2031%2C%20Final%20Multiple%20Alignment%20Size%20%3D%2022%20%29 10799 10959
Chromosome_01	AAT	repeat_region	1034403	1034570	65.5367	-	.	ID=match_33;Target=rnd-4_family-45%23LTR%2FCopia%20%28%20Recon%20Family%20Size%20%3D%2031%2C%20Final%20Multiple%20Alignment%20Size%20%3D%2022%20%29 10799 10959
Chromosome_01	AAT	repeat_region	1034403	1034570	65.5367	-	.	ID=match_35;Target=rnd-4_family-45%23LTR%2FCopia%20%28%20Recon%20Family%20Size%20%3D%2031%2C%20Final%20Multiple%20Alignment%20Size%20%3D%2022%20%29 10799 10959
Chromosome_01	AAT	repeat_region	1034403	1034570	65.5367	-	.	ID=match_40;Target=rnd-4_family-45%23LTR%2FCopia%20%28%20Recon%20Family%20Size%20%3D%2031%2C%20Final%20Multiple%20Alignment%20Size%20%3D%2022%20%29 10799 10959
Chromosome_01	AAT	repeat_region	1034403	1034570	65.5367	-	.	ID=match_46;Target=rnd-4_family-45%23LTR%2FCopia%20%28%20Recon%20Family%20Size%20%3D%2031%2C%20Final%20Multiple%20Alignment%20Size%20%3D%2022%20%29 10799 10959
Chromosome_01	AAT	repeat_region	1034403	1034570	65.5367	-	.	ID=match_58;Target=rnd-4_family-45%23LTR%2FCopia%20%28%20Recon%20Family%20Size%20%3D%2031%2C%20Final%20Multiple%20Alignment%20Size%20%3D%2022%20%29 10799 10959
Chromosome_01	AAT	repeat_region	1034614	1035436	58.1901	-	.	ID=match_60;Target=rnd-4_family-45%23LTR%2FCopia%20%28%20Recon%20Family%20Size%20%3D%2031%2C%20Final%20Multiple%20Alignment%20Size%20%3D%2022%20%29 18849 19629
Chromosome_01	AAT	repeat_region	1034631	1034867	60.3922	+	.	ID=match_37;Target=rnd-4_family-45%23LTR%2FCopia%20%28%20Recon%20Family%20Size%20%3D%2031%2C%20Final%20Multiple%20Alignment%20Size%20%3D%2022%20%29 30384 30601
Chromosome_01	AAT	repeat_region	1034631	1035040	58.658	+	.	ID=match_41;Target=rnd-4_family-45%23LTR%2FCopia%20%28%20Recon%20Family%20Size%20%3D%2031%2C%20Final%20Multiple%20Alignment%20Size%20%3D%2022%20%29 30384 30798
Chromosome_01	AAT	repeat_region	1034636	1035401	57.9572	-	.	ID=match_33;Target=rnd-4_family-45%23LTR%2FCopia%20%28%20Recon%20Family%20Size%20%3D%2031%2C%20Final%20Multiple%20Alignment%20Size%20%3D%2022%20%29 10013 10798
Chromosome_01	AAT	repeat_region	1034636	1035402	58.0071	-	.	ID=match_26;Target=rnd-4_family-45%23LTR%2FCopia%20%28%20Recon%20Family%20Size%20%3D%2031%2C%20Final%20Multiple%20Alignment%20Size%20%3D%2022%20%29 10012 10798
Chromosome_01	AAT	repeat_region	1034636	1035402	58.0071	-	.	ID=match_28;Target=rnd-4_family-45%23LTR%2FCopia%20%28%20Recon%20Family%20Size%20%3D%2031%2C%20Final%20Multiple%20Alignment%20Size%20%3D%2022%20%29 10012 10798
Chromosome_01	AAT	repeat_region	1034636	1035402	58.0071	-	.	ID=match_35;Target=rnd-4_family-45%23LTR%2FCopia%20%28%20Recon%20Family%20Size%20%3D%2031%2C%20Final%20Multiple%20Alignment%20Size%20%3D%2022%20%29 10012 10798
Chromosome_01	AAT	repeat_region	1034636	1035402	58.0071	-	.	ID=match_46;Target=rnd-4_family-45%23LTR%2FCopia%20%28%20Recon%20Family%20Size%20%3D%2031%2C%20Final%20Multiple%20Alignment%20Size%20%3D%2022%20%29 10012 10798
Chromosome_01	AAT	repeat_region	1034636	1035402	58.0071	-	.	ID=match_58;Target=rnd-4_family-45%23LTR%2FCopia%20%28%20Recon%20Family%20Size%20%3D%2031%2C%20Final%20Multiple%20Alignment%20Size%20%3D%2022%20%29 10012 10798
Chromosome_01	AAT	repeat_region	1034636	1035411	58.0305	-	.	ID=match_23;Target=rnd-4_family-45%23LTR%2FCopia%20%28%20Recon%20Family%20Size%20%3D%2031%2C%20Final%20Multiple%20Alignment%20Size%20%3D%2022%20%29 10002 10798
Chromosome_01	AAT	repeat_region	1034636	1035412	57.9132	-	.	ID=match_40;Target=rnd-4_family-45%23LTR%2FCopia%20%28%20Recon%20Family%20Size%20%3D%2031%2C%20Final%20Multiple%20Alignment%20Size%20%3D%2022%20%29 10004 10798
Chromosome_01	AAT	repeat_region	1034691	1034999	59.2145	+	.	ID=match_49;Target=rnd-4_family-45%23LTR%2FCopia%20%28%20Recon%20Family%20Size%20%3D%2031%2C%20Final%20Multiple%20Alignment%20Size%20%3D%2022%20%29 30439 30727
Chromosome_01	AAT	repeat_region	1034691	1035038	60.4592	+	.	ID=match_48;Target=rnd-4_family-45%23LTR%2FCopia%20%28%20Recon%20Family%20Size%20%3D%2031%2C%20Final%20Multiple%20Alignment%20Size%20%3D%2022%20%29 30439 30796
Chromosome_01	AAT	repeat_region	1034691	1035038	60.4592	+	.	ID=match_61;Target=rnd-4_family-45%23LTR%2FCopia%20%28%20Recon%20Family%20Size%20%3D%2031%2C%20Final%20Multiple%20Alignment%20Size%20%3D%2022%20%29 30439 30796
Chromosome_01	AAT	repeat_region	1034691	1035038	60.4592	+	.	ID=match_62;Target=rnd-4_family-45%23LTR%2FCopia%20%28%20Recon%20Family%20Size%20%3D%2031%2C%20Final%20Multiple%20Alignment%20Size%20%3D%2022%20%29 30439 30796
Chromosome_01	AAT	repeat_region	1035101	1035206	60	+	.	ID=match_48;Target=rnd-4_family-45%23LTR%2FCopia%20%28%20Recon%20Family%20Size%20%3D%2031%2C%20Final%20Multiple%20Alignment%20Size%20%3D%2022%20%29 30797 30893
Chromosome_01	AAT	repeat_region	1035101	1035211	60	+	.	ID=match_61;Target=rnd-4_family-45%23LTR%2FCopia%20%28%20Recon%20Family%20Size%20%3D%2031%2C%20Final%20Multiple%20Alignment%20Size%20%3D%2022%20%29 30797 30898
Chromosome_01	AAT	repeat_region	1035101	1035211	60	+	.	ID=match_62;Target=rnd-4_family-45%23LTR%2FCopia%20%28%20Recon%20Family%20Size%20%3D%2031%2C%20Final%20Multiple%20Alignment%20Size%20%3D%2022%20%29 30797 30898
Chromosome_01	AAT	repeat_region	1035103	1035206	61.1111	+	.	ID=match_41;Target=rnd-4_family-45%23LTR%2FCopia%20%28%20Recon%20Family%20Size%20%3D%2031%2C%20Final%20Multiple%20Alignment%20Size%20%3D%2022%20%29 30799 30893
Chromosome_01	AAT	repeat_region	1035123	1035154	75	+	.	ID=match_49;Target=rnd-4_family-45%23LTR%2FCopia%20%28%20Recon%20Family%20Size%20%3D%2031%2C%20Final%20Multiple%20Alignment%20Size%20%3D%2022%20%29 30728 30763
Chromosome_01	AAT	repeat_region	1035321	1035367	72.549	+	.	ID=match_41;Target=rnd-4_family-45%23LTR%2FCopia%20%28%20Recon%20Family%20Size%20%3D%2031%2C%20Final%20Multiple%20Alignment%20Size%20%3D%2022%20%29 30894 30943
Chromosome_01	AAT	repeat_region	1035321	1035392	66.2338	+	.	ID=match_48;Target=rnd-4_family-45%23LTR%2FCopia%20%28%20Recon%20Family%20Size%20%3D%2031%2C%20Final%20Multiple%20Alignment%20Size%20%3D%2022%20%29 30894 30966
Chromosome_01	AAT	repeat_region	1037183	1037190	75	-	.	ID=match_33;Target=rnd-4_family-45%23LTR%2FCopia%20%28%20Recon%20Family%20Size%20%3D%2031%2C%20Final%20Multiple%20Alignment%20Size%20%3D%2022%20%29 10005 10012
Chromosome_01	AAT	repeat_region	1039962	1039978	58.8235	-	.	ID=match_23;Target=rnd-4_family-45%23LTR%2FCopia%20%28%20Recon%20Family%20Size%20%3D%2031%2C%20Final%20Multiple%20Alignment%20Size%20%3D%2022%20%29 9985 10001
Chromosome_01	AAT	repeat_region	1040966	1040977	66.6667	+	.	ID=match_48;Target=rnd-4_family-45%23LTR%2FCopia%20%28%20Recon%20Family%20Size%20%3D%2031%2C%20Final%20Multiple%20Alignment%20Size%20%3D%2022%20%29 30967 30978
Chromosome_01	AAT	repeat_region	1041114	1041120	71.4286	+	.	ID=match_49;Target=rnd-4_family-45%23LTR%2FCopia%20%28%20Recon%20Family%20Size%20%3D%2031%2C%20Final%20Multiple%20Alignment%20Size%20%3D%2022%20%29 30764 30770
Chromosome_01	AAT	repeat_region	1042909	1042913	80	-	.	ID=match_46;Target=rnd-4_family-45%23LTR%2FCopia%20%28%20Recon%20Family%20Size%20%3D%2031%2C%20Final%20Multiple%20Alignment%20Size%20%3D%2022%20%29 10007 10011
Chromosome_01	AAT	repeat_region	1043933	1043939	75	+	.	ID=match_61;Target=rnd-4_family-45%23LTR%2FCopia%20%28%20Recon%20Family%20Size%20%3D%2031%2C%20Final%20Multiple%20Alignment%20Size%20%3D%2022%20%29 30899 30906
Chromosome_01	AAT	repeat_region	1043933	1043940	77.7778	+	.	ID=match_62;Target=rnd-4_family-45%23LTR%2FCopia%20%28%20Recon%20Family%20Size%20%3D%2031%2C%20Final%20Multiple%20Alignment%20Size%20%3D%2022%20%29 30899 30907
Chromosome_01	AAT	repeat_region	1044874	1044875	100	-	.	ID=match_35;Target=rnd-4_family-45%23LTR%2FCopia%20%28%20Recon%20Family%20Size%20%3D%2031%2C%20Final%20Multiple%20Alignment%20Size%20%3D%2022%20%29 10010 10011
Chromosome_01	AAT	repeat_region	1046162	1046178	66.6667	-	.	ID=match_26;Target=rnd-4_family-45%23LTR%2FCopia%20%28%20Recon%20Family%20Size%20%3D%2031%2C%20Final%20Multiple%20Alignment%20Size%20%3D%2022%20%29 9994 10011
Chromosome_01	AAT	repeat_region	1053903	1053923	66.6667	-	.	ID=match_58;Target=rnd-4_family-45%23LTR%2FCopia%20%28%20Recon%20Family%20Size%20%3D%2031%2C%20Final%20Multiple%20Alignment%20Size%20%3D%2022%20%29 9992 10011
Chromosome_01	AAT	repeat_region	1062656	1062663	75	-	.	ID=match_60;Target=rnd-4_family-45%23LTR%2FCopia%20%28%20Recon%20Family%20Size%20%3D%2031%2C%20Final%20Multiple%20Alignment%20Size%20%3D%2022%20%29 18841 18848
Chromosome_01	AAT	repeat_region	1063309	1063309	100	+	.	ID=match_41;Target=rnd-4_family-45%23LTR%2FCopia%20%28%20Recon%20Family%20Size%20%3D%2031%2C%20Final%20Multiple%20Alignment%20Size%20%3D%2022%20%29 30944 30944
Chromosome_01	AAT	repeat_region	1084966	1084990	80.7692	-	.	ID=match_40;Target=rnd-4_family-45%23LTR%2FCopia%20%28%20Recon%20Family%20Size%20%3D%2031%2C%20Final%20Multiple%20Alignment%20Size%20%3D%2022%20%29 9978 10003
Chromosome_01	AAT	repeat_region	1087609	1087645	69.2308	-	.	ID=match_40;Target=rnd-4_family-45%23LTR%2FCopia%20%28%20Recon%20Family%20Size%20%3D%2031%2C%20Final%20Multiple%20Alignment%20Size%20%3D%2022%20%29 9940 9977
Chromosome_01	AAT	repeat_region	1093799	1093813	70.5882	-	.	ID=match_40;Target=rnd-4_family-45%23LTR%2FCopia%20%28%20Recon%20Family%20Size%20%3D%2031%2C%20Final%20Multiple%20Alignment%20Size%20%3D%2022%20%29 9923 9939
Chromosome_01	AAT	repeat_region	1136338	1136342	100	+	.	ID=match_68;Target=rnd-4_family-45%23LTR%2FCopia%20%28%20Recon%20Family%20Size%20%3D%2031%2C%20Final%20Multiple%20Alignment%20Size%20%3D%2022%20%29 29959 29963
Chromosome_01	AAT	repeat_region	1147398	1147418	66.6667	-	.	ID=match_66;Target=rnd-4_family-45%23LTR%2FCopia%20%28%20Recon%20Family%20Size%20%3D%2031%2C%20Final%20Multiple%20Alignment%20Size%20%3D%2022%20%29 21327 21346
Chromosome_01	AAT	repeat_region	1155900	1155900	100	-	.	ID=match_75;Target=rnd-4_family-45%23LTR%2FCopia%20%28%20Recon%20Family%20Size%20%3D%2031%2C%20Final%20Multiple%20Alignment%20Size%20%3D%2022%20%29 21758 21758
Chromosome_01	AAT	repeat_region	1162489	1162499	63.6364	+	.	ID=match_69;Target=r9%20%20 3824 3834
Chromosome_01	AAT	repeat_region	1165185	1165340	58.7209	-	.	ID=match_75;Target=rnd-4_family-45%23LTR%2FCopia%20%28%20Recon%20Family%20Size%20%3D%2031%2C%20Final%20Multiple%20Alignment%20Size%20%3D%2022%20%29 21594 21757
Chromosome_01	AAT	repeat_region	1165265	1165449	58.5366	+	.	ID=match_69;Target=r9%20%20 3835 4033
Chromosome_01	AAT	repeat_region	1165498	1165663	59.8802	-	.	ID=match_66;Target=rnd-4_family-45%23LTR%2FCopia%20%28%20Recon%20Family%20Size%20%3D%2031%2C%20Final%20Multiple%20Alignment%20Size%20%3D%2022%20%29 21193 21326
Chromosome_01	AAT	repeat_region	1165595	1165862	57.2464	-	.	ID=match_75;Target=rnd-4_family-45%23LTR%2FCopia%20%28%20Recon%20Family%20Size%20%3D%2031%2C%20Final%20Multiple%20Alignment%20Size%20%3D%2022%20%29 21348 21593
Chromosome_01	AAT	repeat_region	1165996	1166112	62.5	-	.	ID=match_66;Target=rnd-4_family-45%23LTR%2FCopia%20%28%20Recon%20Family%20Size%20%3D%2031%2C%20Final%20Multiple%20Alignment%20Size%20%3D%2022%20%29 21081 21192
Chromosome_01	AAT	repeat_region	1166088	1166315	58.7234	-	.	ID=match_75;Target=rnd-4_family-45%23LTR%2FCopia%20%28%20Recon%20Family%20Size%20%3D%2031%2C%20Final%20Multiple%20Alignment%20Size%20%3D%2022%20%29 21131 21347
Chromosome_01	AAT	repeat_region	1166147	1166277	60.7407	-	.	ID=match_66;Target=rnd-4_family-45%23LTR%2FCopia%20%28%20Recon%20Family%20Size%20%3D%2031%2C%20Final%20Multiple%20Alignment%20Size%20%3D%2022%20%29 20953 21080
Chromosome_01	AAT	repeat_region	1166223	1166280	66.129	+	.	ID=match_68;Target=rnd-4_family-45%23LTR%2FCopia%20%28%20Recon%20Family%20Size%20%3D%2031%2C%20Final%20Multiple%20Alignment%20Size%20%3D%2022%20%29 29964 30025
Chromosome_01	AAT	repeat_region	1166347	1166831	67.1906	-	.	ID=match_75;Target=rnd-4_family-45%23LTR%2FCopia%20%28%20Recon%20Family%20Size%20%3D%2031%2C%20Final%20Multiple%20Alignment%20Size%20%3D%2022%20%29 20662 21130
Chromosome_01	AAT	repeat_region	1166354	1175230	80.2651	+	.	ID=match_68;Target=rnd-4_family-45%23LTR%2FCopia%20%28%20Recon%20Family%20Size%20%3D%2031%2C%20Final%20Multiple%20Alignment%20Size%20%3D%2022%20%29 30026 38893
Chromosome_01	AAT	repeat_region	1166471	1173705	82.8757	+	.	ID=match_67;Target=rnd-4_family-54%23LTR%2FCopia%20%28%20Recon%20Family%20Size%20%3D%2025%2C%20Final%20Multiple%20Alignment%20Size%20%3D%2023%20%29 14421 21653
Chromosome_01	AAT	repeat_region	1166523	1170386	81.3683	-	.	ID=match_70;Target=x0%20%20 1 3961
Chromosome_01	AAT	repeat_region	1166523	1170386	81.3683	-	.	ID=match_71;Target=x0%20%20 1 3961
Chromosome_01	AAT	repeat_region	1166523	1170386	81.3683	-	.	ID=match_72;Target=x0%20%20 1 3961
Chromosome_01	AAT	repeat_region	1166523	1170386	81.3683	-	.	ID=match_73;Target=x0%20%20 1 3961
Chromosome_01	AAT	repeat_region	1166539	1166720	85.9459	+	.	ID=match_69;Target=r9%20%20 4034 4215
Chromosome_01	AAT	repeat_region	1166540	1166831	76.5101	-	.	ID=match_66;Target=rnd-4_family-45%23LTR%2FCopia%20%28%20Recon%20Family%20Size%20%3D%2031%2C%20Final%20Multiple%20Alignment%20Size%20%3D%2022%20%29 20662 20952
Chromosome_01	AAT	repeat_region	1171114	1175222	80.8541	+	.	ID=match_74;Target=r9%20%20 1 4215
Chromosome_01	AAT	repeat_region	1171114	1175222	80.8541	+	.	ID=match_77;Target=r9%20%20 1 4215
Chromosome_01	AAT	repeat_region	1173071	1173120	64.7059	-	.	ID=match_66;Target=rnd-4_family-45%23LTR%2FCopia%20%28%20Recon%20Family%20Size%20%3D%2031%2C%20Final%20Multiple%20Alignment%20Size%20%3D%2022%20%29 20614 20661
Chromosome_01	AAT	repeat_region	1173071	1173120	64.7059	-	.	ID=match_75;Target=rnd-4_family-45%23LTR%2FCopia%20%28%20Recon%20Family%20Size%20%3D%2031%2C%20Final%20Multiple%20Alignment%20Size%20%3D%2022%20%29 20614 20661
Chromosome_01	AAT	repeat_region	1173419	1173515	55.0459	-	.	ID=match_66;Target=rnd-4_family-45%23LTR%2FCopia%20%28%20Recon%20Family%20Size%20%3D%2031%2C%20Final%20Multiple%20Alignment%20Size%20%3D%2022%20%29 20505 20613
Chromosome_01	AAT	repeat_region	1173419	1173515	55.0459	-	.	ID=match_75;Target=rnd-4_family-45%23LTR%2FCopia%20%28%20Recon%20Family%20Size%20%3D%2031%2C%20Final%20Multiple%20Alignment%20Size%20%3D%2022%20%29 20505 20613
Chromosome_01	AAT	repeat_region	1175024	1175438	65.4709	-	.	ID=match_76;Target=x0%20%20 3540 3961
Chromosome_01	AAT	repeat_region	1175175	1175496	54.7278	-	.	ID=match_66;Target=rnd-4_family-45%23LTR%2FCopia%20%28%20Recon%20Family%20Size%20%3D%2031%2C%20Final%20Multiple%20Alignment%20Size%20%3D%2022%20%29 20178 20504
Chromosome_01	AAT	repeat_region	1175175	1175496	54.7278	-	.	ID=match_75;Target=rnd-4_family-45%23LTR%2FCopia%20%28%20Recon%20Family%20Size%20%3D%2031%2C%20Final%20Multiple%20Alignment%20Size%20%3D%2022%20%29 20178 20504
Chromosome_01	AAT	repeat_region	1175467	1175525	65.5738	+	.	ID=match_68;Target=rnd-4_family-45%23LTR%2FCopia%20%28%20Recon%20Family%20Size%20%3D%2031%2C%20Final%20Multiple%20Alignment%20Size%20%3D%2022%20%29 38894 38954
Chromosome_01	AAT	repeat_region	1175710	1176156	55.5556	-	.	ID=match_66;Target=rnd-4_family-45%23LTR%2FCopia%20%28%20Recon%20Family%20Size%20%3D%2031%2C%20Final%20Multiple%20Alignment%20Size%20%3D%2022%20%29 19689 20177
Chromosome_01	AAT	repeat_region	1175710	1176156	55.5556	-	.	ID=match_75;Target=rnd-4_family-45%23LTR%2FCopia%20%28%20Recon%20Family%20Size%20%3D%2031%2C%20Final%20Multiple%20Alignment%20Size%20%3D%2022%20%29 19689 20177
Chromosome_01	AAT	repeat_region	1175867	1176426	55.9876	+	.	ID=match_68;Target=rnd-4_family-45%23LTR%2FCopia%20%28%20Recon%20Family%20Size%20%3D%2031%2C%20Final%20Multiple%20Alignment%20Size%20%3D%2022%20%29 38955 39549
Chromosome_01	AAT	repeat_region	1175995	1176131	57.2414	-	.	ID=match_76;Target=x0%20%20 3413 3539
Chromosome_01	AAT	repeat_region	1176213	1176452	58.8235	-	.	ID=match_76;Target=x0%20%20 3199 3412
Chromosome_01	AAT	repeat_region	1176235	1176564	57.7586	-	.	ID=match_66;Target=rnd-4_family-45%23LTR%2FCopia%20%28%20Recon%20Family%20Size%20%3D%2031%2C%20Final%20Multiple%20Alignment%20Size%20%3D%2022%20%29 19379 19688
Chromosome_01	AAT	repeat_region	1176235	1176564	57.7586	-	.	ID=match_75;Target=rnd-4_family-45%23LTR%2FCopia%20%28%20Recon%20Family%20Size%20%3D%2031%2C%20Final%20Multiple%20Alignment%20Size%20%3D%2022%20%29 19379 19688
Chromosome_01	AAT	repeat_region	1176650	1177143	54.5	-	.	ID=match_76;Target=x0%20%20 2624 3198
Chromosome_01	AAT	repeat_region	1176690	1176887	58.5366	-	.	ID=match_66;Target=rnd-4_family-45%23LTR%2FCopia%20%28%20Recon%20Family%20Size%20%3D%2031%2C%20Final%20Multiple%20Alignment%20Size%20%3D%2022%20%29 19201 19378
Chromosome_01	AAT	repeat_region	1176690	1176887	58.5366	-	.	ID=match_75;Target=rnd-4_family-45%23LTR%2FCopia%20%28%20Recon%20Family%20Size%20%3D%2031%2C%20Final%20Multiple%20Alignment%20Size%20%3D%2022%20%29 19201 19378
Chromosome_01	AAT	repeat_region	1177074	1177295	56.9721	-	.	ID=match_66;Target=rnd-4_family-45%23LTR%2FCopia%20%28%20Recon%20Family%20Size%20%3D%2031%2C%20Final%20Multiple%20Alignment%20Size%20%3D%2022%20%29 18966 19200
Chromosome_01	AAT	repeat_region	1177074	1177295	56.9721	-	.	ID=match_75;Target=rnd-4_family-45%23LTR%2FCopia%20%28%20Recon%20Family%20Size%20%3D%2031%2C%20Final%20Multiple%20Alignment%20Size%20%3D%2022%20%29 18966 19200
Chromosome_01	AAT	repeat_region	1177404	1177437	80	-	.	ID=match_76;Target=x0%20%20 2591 2623
Chromosome_01	AAT	repeat_region	1177542	1177868	56.3187	-	.	ID=match_66;Target=rnd-4_family-45%23LTR%2FCopia%20%28%20Recon%20Family%20Size%20%3D%2031%2C%20Final%20Multiple%20Alignment%20Size%20%3D%2022%20%29 18622 18965
Chromosome_01	AAT	repeat_region	1177542	1177868	56.3187	-	.	ID=match_75;Target=rnd-4_family-45%23LTR%2FCopia%20%28%20Recon%20Family%20Size%20%3D%2031%2C%20Final%20Multiple%20Alignment%20Size%20%3D%2022%20%29 18622 18965
Chromosome_01	AAT	repeat_region	1177915	1178059	60.5096	-	.	ID=match_66;Target=rnd-4_family-45%23LTR%2FCopia%20%28%20Recon%20Family%20Size%20%3D%2031%2C%20Final%20Multiple%20Alignment%20Size%20%3D%2022%20%29 18478 18621
Chromosome_01	AAT	repeat_region	1177915	1178059	60.5096	-	.	ID=match_75;Target=rnd-4_family-45%23LTR%2FCopia%20%28%20Recon%20Family%20Size%20%3D%2031%2C%20Final%20Multiple%20Alignment%20Size%20%3D%2022%20%29 18478 18621
Chromosome_01	AAT	repeat_region	1177944	1178012	69.3333	-	.	ID=match_76;Target=x0%20%20 2522 2590
Chromosome_01	AAT	repeat_region	1178136	1178352	54.4	-	.	ID=match_76;Target=x0%20%20 2288 2521
Chromosome_01	AAT	repeat_region	1178228	1178266	57.4468	-	.	ID=match_66;Target=rnd-4_family-45%23LTR%2FCopia%20%28%20Recon%20Family%20Size%20%3D%2031%2C%20Final%20Multiple%20Alignment%20Size%20%3D%2022%20%29 18431 18477
Chromosome_01	AAT	repeat_region	1178228	1178266	57.4468	-	.	ID=match_75;Target=rnd-4_family-45%23LTR%2FCopia%20%28%20Recon%20Family%20Size%20%3D%2031%2C%20Final%20Multiple%20Alignment%20Size%20%3D%2022%20%29 18431 18477
Chromosome_01	AAT	repeat_region	1178362	1178732	59.5361	-	.	ID=match_66;Target=rnd-4_family-45%23LTR%2FCopia%20%28%20Recon%20Family%20Size%20%3D%2031%2C%20Final%20Multiple%20Alignment%20Size%20%3D%2022%20%29 18098 18430
Chromosome_01	AAT	repeat_region	1178362	1178732	59.5361	-	.	ID=match_75;Target=rnd-4_family-45%23LTR%2FCopia%20%28%20Recon%20Family%20Size%20%3D%2031%2C%20Final%20Multiple%20Alignment%20Size%20%3D%2022%20%29 18098 18430
Chromosome_01	AAT	repeat_region	1178389	1178507	60.9756	-	.	ID=match_76;Target=x0%20%20 2168 2287
Chromosome_01	AAT	repeat_region	1178790	1178984	57.971	-	.	ID=match_66;Target=rnd-4_family-45%23LTR%2FCopia%20%28%20Recon%20Family%20Size%20%3D%2031%2C%20Final%20Multiple%20Alignment%20Size%20%3D%2022%20%29 17906 18097
Chromosome_01	AAT	repeat_region	1178790	1178984	57.971	-	.	ID=match_75;Target=rnd-4_family-45%23LTR%2FCopia%20%28%20Recon%20Family%20Size%20%3D%2031%2C%20Final%20Multiple%20Alignment%20Size%20%3D%2022%20%29 17906 18097
Chromosome_01	AAT	repeat_region	1178891	1178967	58.8889	-	.	ID=match_76;Target=x0%20%20 2091 2167
Chromosome_01	AAT	repeat_region	1179278	1179370	67.6768	-	.	ID=match_66;Target=rnd-4_family-45%23LTR%2FCopia%20%28%20Recon%20Family%20Size%20%3D%2031%2C%20Final%20Multiple%20Alignment%20Size%20%3D%2022%20%29 17812 17905
Chromosome_01	AAT	repeat_region	1179278	1179370	67.6768	-	.	ID=match_75;Target=rnd-4_family-45%23LTR%2FCopia%20%28%20Recon%20Family%20Size%20%3D%2031%2C%20Final%20Multiple%20Alignment%20Size%20%3D%2022%20%29 17812 17905
Chromosome_01	AAT	repeat_region	1179411	1180298	55.3554	-	.	ID=match_66;Target=rnd-4_family-45%23LTR%2FCopia%20%28%20Recon%20Family%20Size%20%3D%2031%2C%20Final%20Multiple%20Alignment%20Size%20%3D%2022%20%29 16896 17811
Chromosome_01	AAT	repeat_region	1179411	1180298	55.3554	-	.	ID=match_75;Target=rnd-4_family-45%23LTR%2FCopia%20%28%20Recon%20Family%20Size%20%3D%2031%2C%20Final%20Multiple%20Alignment%20Size%20%3D%2022%20%29 16896 17811
Chromosome_01	AAT	repeat_region	1180335	1182259	55.6127	-	.	ID=match_66;Target=rnd-4_family-45%23LTR%2FCopia%20%28%20Recon%20Family%20Size%20%3D%2031%2C%20Final%20Multiple%20Alignment%20Size%20%3D%2022%20%29 14882 16895
Chromosome_01	AAT	repeat_region	1180335	1182259	55.6127	-	.	ID=match_75;Target=rnd-4_family-45%23LTR%2FCopia%20%28%20Recon%20Family%20Size%20%3D%2031%2C%20Final%20Multiple%20Alignment%20Size%20%3D%2022%20%29 14882 16895
Chromosome_01	AAT	repeat_region	1182642	1182718	69.1358	-	.	ID=match_66;Target=rnd-4_family-45%23LTR%2FCopia%20%28%20Recon%20Family%20Size%20%3D%2031%2C%20Final%20Multiple%20Alignment%20Size%20%3D%2022%20%29 14807 14881
Chromosome_01	AAT	repeat_region	1182642	1182718	69.1358	-	.	ID=match_75;Target=rnd-4_family-45%23LTR%2FCopia%20%28%20Recon%20Family%20Size%20%3D%2031%2C%20Final%20Multiple%20Alignment%20Size%20%3D%2022%20%29 14807 14881
Chromosome_01	AAT	repeat_region	1182968	1183036	66.6667	-	.	ID=match_66;Target=rnd-4_family-45%23LTR%2FCopia%20%28%20Recon%20Family%20Size%20%3D%2031%2C%20Final%20Multiple%20Alignment%20Size%20%3D%2022%20%29 14742 14806
Chromosome_01	AAT	repeat_region	1182968	1183036	66.6667	-	.	ID=match_75;Target=rnd-4_family-45%23LTR%2FCopia%20%28%20Recon%20Family%20Size%20%3D%2031%2C%20Final%20Multiple%20Alignment%20Size%20%3D%2022%20%29 14742 14806
Chromosome_01	AAT	repeat_region	1183195	1183753	57.8512	-	.	ID=match_66;Target=rnd-4_family-45%23LTR%2FCopia%20%28%20Recon%20Family%20Size%20%3D%2031%2C%20Final%20Multiple%20Alignment%20Size%20%3D%2022%20%29 14208 14741
Chromosome_01	AAT	repeat_region	1183195	1183753	57.8512	-	.	ID=match_75;Target=rnd-4_family-45%23LTR%2FCopia%20%28%20Recon%20Family%20Size%20%3D%2031%2C%20Final%20Multiple%20Alignment%20Size%20%3D%2022%20%29 14208 14741
Chromosome_01	AAT	repeat_region	1183803	1184017	56.3636	-	.	ID=match_66;Target=rnd-4_family-45%23LTR%2FCopia%20%28%20Recon%20Family%20Size%20%3D%2031%2C%20Final%20Multiple%20Alignment%20Size%20%3D%2022%20%29 14016 14207
Chromosome_01	AAT	repeat_region	1183803	1184017	56.3636	-	.	ID=match_75;Target=rnd-4_family-45%23LTR%2FCopia%20%28%20Recon%20Family%20Size%20%3D%2031%2C%20Final%20Multiple%20Alignment%20Size%20%3D%2022%20%29 14016 14207
Chromosome_01	AAT	repeat_region	1184064	1184420	59.0331	-	.	ID=match_66;Target=rnd-4_family-45%23LTR%2FCopia%20%28%20Recon%20Family%20Size%20%3D%2031%2C%20Final%20Multiple%20Alignment%20Size%20%3D%2022%20%29 13654 14015
Chromosome_01	AAT	repeat_region	1184064	1184420	59.0331	-	.	ID=match_75;Target=rnd-4_family-45%23LTR%2FCopia%20%28%20Recon%20Family%20Size%20%3D%2031%2C%20Final%20Multiple%20Alignment%20Size%20%3D%2022%20%29 13654 14015
Chromosome_01	AAT	repeat_region	1184608	1184993	56.4403	-	.	ID=match_66;Target=rnd-4_family-45%23LTR%2FCopia%20%28%20Recon%20Family%20Size%20%3D%2031%2C%20Final%20Multiple%20Alignment%20Size%20%3D%2022%20%29 13257 13653
Chromosome_01	AAT	repeat_region	1184608	1184993	56.4403	-	.	ID=match_75;Target=rnd-4_family-45%23LTR%2FCopia%20%28%20Recon%20Family%20Size%20%3D%2031%2C%20Final%20Multiple%20Alignment%20Size%20%3D%2022%20%29 13257 13653
Chromosome_01	AAT	repeat_region	1187534	1187542	66.6667	-	.	ID=match_66;Target=rnd-4_family-45%23LTR%2FCopia%20%28%20Recon%20Family%20Size%20%3D%2031%2C%20Final%20Multiple%20Alignment%20Size%20%3D%2022%20%29 13248 13256
Chromosome_01	AAT	repeat_region	1196036	1196044	77.7778	-	.	ID=match_75;Target=rnd-4_family-45%23LTR%2FCopia%20%28%20Recon%20Family%20Size%20%3D%2031%2C%20Final%20Multiple%20Alignment%20Size%20%3D%2022%20%29 13248 13256
Chromosome_01	AAT	repeat_region	1228448	1228451	75	+	.	ID=match_82;Target=rnd-4_family-45%23LTR%2FCopia%20%28%20Recon%20Family%20Size%20%3D%2031%2C%20Final%20Multiple%20Alignment%20Size%20%3D%2022%20%29 13656 13659
Chromosome_01	AAT	repeat_region	1236951	1236951	100	+	.	ID=match_85;Target=rnd-4_family-45%23LTR%2FCopia%20%28%20Recon%20Family%20Size%20%3D%2031%2C%20Final%20Multiple%20Alignment%20Size%20%3D%2022%20%29 13656 13656
Chromosome_01	AAT	repeat_region	1245525	1245530	66.6667	+	.	ID=match_83;Target=x0%20%20 1519 1524
Chromosome_01	AAT	repeat_region	1246239	1246926	60.6142	+	.	ID=match_85;Target=rnd-4_family-45%23LTR%2FCopia%20%28%20Recon%20Family%20Size%20%3D%2031%2C%20Final%20Multiple%20Alignment%20Size%20%3D%2022%20%29 13657 14344
Chromosome_01	AAT	repeat_region	1246242	1246926	60.5898	+	.	ID=match_82;Target=rnd-4_family-45%23LTR%2FCopia%20%28%20Recon%20Family%20Size%20%3D%2031%2C%20Final%20Multiple%20Alignment%20Size%20%3D%2022%20%29 13660 14344
Chromosome_01	AAT	repeat_region	1246286	1246837	58.6491	+	.	ID=match_83;Target=x0%20%20 1525 2099
Chromosome_01	AAT	repeat_region	1246884	1247132	60.7774	+	.	ID=match_83;Target=x0%20%20 2100 2367
Chromosome_01	AAT	repeat_region	1247021	1247791	58.3744	+	.	ID=match_82;Target=rnd-4_family-45%23LTR%2FCopia%20%28%20Recon%20Family%20Size%20%3D%2031%2C%20Final%20Multiple%20Alignment%20Size%20%3D%2022%20%29 14345 15069
Chromosome_01	AAT	repeat_region	1247021	1247791	58.3744	+	.	ID=match_85;Target=rnd-4_family-45%23LTR%2FCopia%20%28%20Recon%20Family%20Size%20%3D%2031%2C%20Final%20Multiple%20Alignment%20Size%20%3D%2022%20%29 14345 15069
Chromosome_01	AAT	repeat_region	1247364	1247907	55.8773	+	.	ID=match_83;Target=x0%20%20 2368 2905
Chromosome_01	AAT	repeat_region	1248054	1248156	62.3932	+	.	ID=match_82;Target=rnd-4_family-45%23LTR%2FCopia%20%28%20Recon%20Family%20Size%20%3D%2031%2C%20Final%20Multiple%20Alignment%20Size%20%3D%2022%20%29 15070 15181
Chromosome_01	AAT	repeat_region	1248054	1248156	62.3932	+	.	ID=match_85;Target=rnd-4_family-45%23LTR%2FCopia%20%28%20Recon%20Family%20Size%20%3D%2031%2C%20Final%20Multiple%20Alignment%20Size%20%3D%2022%20%29 15070 15181
Chromosome_01	AAT	repeat_region	1248061	1248270	56.3636	-	.	ID=match_80;Target=rnd-4_family-45%23LTR%2FCopia%20%28%20Recon%20Family%20Size%20%3D%2031%2C%20Final%20Multiple%20Alignment%20Size%20%3D%2022%20%29 39755 39948
Chromosome_01	AAT	repeat_region	1248238	1248379	57.1429	+	.	ID=match_83;Target=x0%20%20 2906 3055
Chromosome_01	AAT	repeat_region	1248303	1249034	56.1905	-	.	ID=match_80;Target=rnd-4_family-45%23LTR%2FCopia%20%28%20Recon%20Family%20Size%20%3D%2031%2C%20Final%20Multiple%20Alignment%20Size%20%3D%2022%20%29 38975 39754
Chromosome_01	AAT	repeat_region	1248364	1248571	57.438	+	.	ID=match_82;Target=rnd-4_family-45%23LTR%2FCopia%20%28%20Recon%20Family%20Size%20%3D%2031%2C%20Final%20Multiple%20Alignment%20Size%20%3D%2022%20%29 15182 15414
Chromosome_01	AAT	repeat_region	1248364	1248571	57.438	+	.	ID=match_85;Target=rnd-4_family-45%23LTR%2FCopia%20%28%20Recon%20Family%20Size%20%3D%2031%2C%20Final%20Multiple%20Alignment%20Size%20%3D%2022%20%29 15182 15414
Chromosome_01	AAT	repeat_region	1248405	1248759	55.6098	+	.	ID=match_83;Target=x0%20%20 3056 3430
Chromosome_01	AAT	repeat_region	1248650	1249292	57.1831	+	.	ID=match_82;Target=rnd-4_family-45%23LTR%2FCopia%20%28%20Recon%20Family%20Size%20%3D%2031%2C%20Final%20Multiple%20Alignment%20Size%20%3D%2022%20%29 15415 16064
Chromosome_01	AAT	repeat_region	1248650	1249292	57.1831	+	.	ID=match_85;Target=rnd-4_family-45%23LTR%2FCopia%20%28%20Recon%20Family%20Size%20%3D%2031%2C%20Final%20Multiple%20Alignment%20Size%20%3D%2022%20%29 15415 16064
Chromosome_01	AAT	repeat_region	1248824	1249116	58.6319	+	.	ID=match_83;Target=x0%20%20 3431 3714
Chromosome_01	AAT	repeat_region	1249172	1257974	92.4612	-	.	ID=match_80;Target=rnd-4_family-45%23LTR%2FCopia%20%28%20Recon%20Family%20Size%20%3D%2031%2C%20Final%20Multiple%20Alignment%20Size%20%3D%2022%20%29 30174 38974
Chromosome_01	AAT	repeat_region	1249227	1249478	82.2394	+	.	ID=match_83;Target=x0%20%20 3715 3961
Chromosome_01	AAT	repeat_region	1249270	1253379	92.4372	-	.	ID=match_81;Target=r9%20%20 1 4215
Chromosome_01	AAT	repeat_region	1249337	1249490	60	+	.	ID=match_82;Target=rnd-4_family-45%23LTR%2FCopia%20%28%20Recon%20Family%20Size%20%3D%2031%2C%20Final%20Multiple%20Alignment%20Size%20%3D%2022%20%29 16065 16223
Chromosome_01	AAT	repeat_region	1249337	1249490	60	+	.	ID=match_85;Target=rnd-4_family-45%23LTR%2FCopia%20%28%20Recon%20Family%20Size%20%3D%2031%2C%20Final%20Multiple%20Alignment%20Size%20%3D%2022%20%29 16065 16223
Chromosome_01	AAT	repeat_region	1249649	1249819	60.5714	+	.	ID=match_82;Target=rnd-4_family-45%23LTR%2FCopia%20%28%20Recon%20Family%20Size%20%3D%2031%2C%20Final%20Multiple%20Alignment%20Size%20%3D%2022%20%29 16224 16372
Chromosome_01	AAT	repeat_region	1249649	1249819	60.5714	+	.	ID=match_85;Target=rnd-4_family-45%23LTR%2FCopia%20%28%20Recon%20Family%20Size%20%3D%2031%2C%20Final%20Multiple%20Alignment%20Size%20%3D%2022%20%29 16224 16372
Chromosome_01	AAT	repeat_region	1249961	1249998	72.5	+	.	ID=match_82;Target=rnd-4_family-45%23LTR%2FCopia%20%28%20Recon%20Family%20Size%20%3D%2031%2C%20Final%20Multiple%20Alignment%20Size%20%3D%2022%20%29 16373 16412
Chromosome_01	AAT	repeat_region	1249961	1249998	72.5	+	.	ID=match_85;Target=rnd-4_family-45%23LTR%2FCopia%20%28%20Recon%20Family%20Size%20%3D%2031%2C%20Final%20Multiple%20Alignment%20Size%20%3D%2022%20%29 16373 16412
Chromosome_01	AAT	repeat_region	1250023	1250081	66.6667	+	.	ID=match_82;Target=rnd-4_family-45%23LTR%2FCopia%20%28%20Recon%20Family%20Size%20%3D%2031%2C%20Final%20Multiple%20Alignment%20Size%20%3D%2022%20%29 16413 16472
Chromosome_01	AAT	repeat_region	1250023	1250081	66.6667	+	.	ID=match_85;Target=rnd-4_family-45%23LTR%2FCopia%20%28%20Recon%20Family%20Size%20%3D%2031%2C%20Final%20Multiple%20Alignment%20Size%20%3D%2022%20%29 16413 16472
Chromosome_01	AAT	repeat_region	1250189	1250404	60.1594	+	.	ID=match_82;Target=rnd-4_family-45%23LTR%2FCopia%20%28%20Recon%20Family%20Size%20%3D%2031%2C%20Final%20Multiple%20Alignment%20Size%20%3D%2022%20%29 16473 16712
Chromosome_01	AAT	repeat_region	1250189	1250404	60.1594	+	.	ID=match_85;Target=rnd-4_family-45%23LTR%2FCopia%20%28%20Recon%20Family%20Size%20%3D%2031%2C%20Final%20Multiple%20Alignment%20Size%20%3D%2022%20%29 16473 16712
Chromosome_01	AAT	repeat_region	1250567	1250781	57.9592	+	.	ID=match_82;Target=rnd-4_family-45%23LTR%2FCopia%20%28%20Recon%20Family%20Size%20%3D%2031%2C%20Final%20Multiple%20Alignment%20Size%20%3D%2022%20%29 16713 16947
Chromosome_01	AAT	repeat_region	1250567	1250781	57.9592	+	.	ID=match_85;Target=rnd-4_family-45%23LTR%2FCopia%20%28%20Recon%20Family%20Size%20%3D%2031%2C%20Final%20Multiple%20Alignment%20Size%20%3D%2022%20%29 16713 16947
Chromosome_01	AAT	repeat_region	1250786	1257953	94.261	-	.	ID=match_78;Target=rnd-4_family-54%23LTR%2FCopia%20%28%20Recon%20Family%20Size%20%3D%2025%2C%20Final%20Multiple%20Alignment%20Size%20%3D%2023%20%29 14486 21653
Chromosome_01	AAT	repeat_region	1250786	1258025	93.7715	-	.	ID=match_79;Target=rnd-4_family-54%23LTR%2FCopia%20%28%20Recon%20Family%20Size%20%3D%2025%2C%20Final%20Multiple%20Alignment%20Size%20%3D%2023%20%29 14427 21653
Chromosome_01	AAT	repeat_region	1251219	1252035	57.7449	+	.	ID=match_82;Target=rnd-4_family-45%23LTR%2FCopia%20%28%20Recon%20Family%20Size%20%3D%2031%2C%20Final%20Multiple%20Alignment%20Size%20%3D%2022%20%29 16948 17766
Chromosome_01	AAT	repeat_region	1251219	1252035	57.7449	+	.	ID=match_85;Target=rnd-4_family-45%23LTR%2FCopia%20%28%20Recon%20Family%20Size%20%3D%2031%2C%20Final%20Multiple%20Alignment%20Size%20%3D%2022%20%29 16948 17766
Chromosome_01	AAT	repeat_region	1252398	1252653	57.2391	+	.	ID=match_82;Target=rnd-4_family-45%23LTR%2FCopia%20%28%20Recon%20Family%20Size%20%3D%2031%2C%20Final%20Multiple%20Alignment%20Size%20%3D%2022%20%29 17767 18057
Chromosome_01	AAT	repeat_region	1252398	1252653	57.2391	+	.	ID=match_85;Target=rnd-4_family-45%23LTR%2FCopia%20%28%20Recon%20Family%20Size%20%3D%2031%2C%20Final%20Multiple%20Alignment%20Size%20%3D%2022%20%29 17767 18057
Chromosome_01	AAT	repeat_region	1252683	1252756	58.1081	+	.	ID=match_82;Target=rnd-4_family-45%23LTR%2FCopia%20%28%20Recon%20Family%20Size%20%3D%2031%2C%20Final%20Multiple%20Alignment%20Size%20%3D%2022%20%29 18058 18122
Chromosome_01	AAT	repeat_region	1252683	1252756	58.1081	+	.	ID=match_85;Target=rnd-4_family-45%23LTR%2FCopia%20%28%20Recon%20Family%20Size%20%3D%2031%2C%20Final%20Multiple%20Alignment%20Size%20%3D%2022%20%29 18058 18122
Chromosome_01	AAT	repeat_region	1252927	1253326	57.7181	+	.	ID=match_82;Target=rnd-4_family-45%23LTR%2FCopia%20%28%20Recon%20Family%20Size%20%3D%2031%2C%20Final%20Multiple%20Alignment%20Size%20%3D%2022%20%29 18123 18524
Chromosome_01	AAT	repeat_region	1252927	1253326	57.7181	+	.	ID=match_85;Target=rnd-4_family-45%23LTR%2FCopia%20%28%20Recon%20Family%20Size%20%3D%2031%2C%20Final%20Multiple%20Alignment%20Size%20%3D%2022%20%29 18123 18524
Chromosome_01	AAT	repeat_region	1253481	1253527	67.9245	+	.	ID=match_82;Target=rnd-4_family-45%23LTR%2FCopia%20%28%20Recon%20Family%20Size%20%3D%2031%2C%20Final%20Multiple%20Alignment%20Size%20%3D%2022%20%29 18525 18577
Chromosome_01	AAT	repeat_region	1253481	1253527	67.9245	+	.	ID=match_85;Target=rnd-4_family-45%23LTR%2FCopia%20%28%20Recon%20Family%20Size%20%3D%2031%2C%20Final%20Multiple%20Alignment%20Size%20%3D%2022%20%29 18525 18577
Chromosome_01	AAT	repeat_region	1253579	1254182	56.6667	+	.	ID=match_82;Target=rnd-4_family-45%23LTR%2FCopia%20%28%20Recon%20Family%20Size%20%3D%2031%2C%20Final%20Multiple%20Alignment%20Size%20%3D%2022%20%29 18578 19113
Chromosome_01	AAT	repeat_region	1253579	1254182	56.6667	+	.	ID=match_85;Target=rnd-4_family-45%23LTR%2FCopia%20%28%20Recon%20Family%20Size%20%3D%2031%2C%20Final%20Multiple%20Alignment%20Size%20%3D%2022%20%29 18578 19113
Chromosome_01	AAT	repeat_region	1254107	1257971	92.0535	+	.	ID=match_84;Target=x0%20%20 1 3961
Chromosome_01	AAT	repeat_region	1254310	1254456	60	+	.	ID=match_82;Target=rnd-4_family-45%23LTR%2FCopia%20%28%20Recon%20Family%20Size%20%3D%2031%2C%20Final%20Multiple%20Alignment%20Size%20%3D%2022%20%29 19114 19263
Chromosome_01	AAT	repeat_region	1254310	1254456	60	+	.	ID=match_85;Target=rnd-4_family-45%23LTR%2FCopia%20%28%20Recon%20Family%20Size%20%3D%2031%2C%20Final%20Multiple%20Alignment%20Size%20%3D%2022%20%29 19114 19263
Chromosome_01	AAT	repeat_region	1254524	1254788	61.3793	+	.	ID=match_82;Target=rnd-4_family-45%23LTR%2FCopia%20%28%20Recon%20Family%20Size%20%3D%2031%2C%20Final%20Multiple%20Alignment%20Size%20%3D%2022%20%29 19264 19541
Chromosome_01	AAT	repeat_region	1254524	1254788	61.3793	+	.	ID=match_85;Target=rnd-4_family-45%23LTR%2FCopia%20%28%20Recon%20Family%20Size%20%3D%2031%2C%20Final%20Multiple%20Alignment%20Size%20%3D%2022%20%29 19264 19541
Chromosome_01	AAT	repeat_region	1254946	1255079	61.9403	+	.	ID=match_82;Target=rnd-4_family-45%23LTR%2FCopia%20%28%20Recon%20Family%20Size%20%3D%2031%2C%20Final%20Multiple%20Alignment%20Size%20%3D%2022%20%29 19542 19665
Chromosome_01	AAT	repeat_region	1254946	1255079	61.9403	+	.	ID=match_85;Target=rnd-4_family-45%23LTR%2FCopia%20%28%20Recon%20Family%20Size%20%3D%2031%2C%20Final%20Multiple%20Alignment%20Size%20%3D%2022%20%29 19542 19665
Chromosome_01	AAT	repeat_region	1255213	1255323	63.8655	+	.	ID=match_82;Target=rnd-4_family-45%23LTR%2FCopia%20%28%20Recon%20Family%20Size%20%3D%2031%2C%20Final%20Multiple%20Alignment%20Size%20%3D%2022%20%29 19666 19777
Chromosome_01	AAT	repeat_region	1255213	1255323	63.8655	+	.	ID=match_85;Target=rnd-4_family-45%23LTR%2FCopia%20%28%20Recon%20Family%20Size%20%3D%2031%2C%20Final%20Multiple%20Alignment%20Size%20%3D%2022%20%29 19666 19777
Chromosome_01	AAT	repeat_region	1255434	1255611	59.4595	+	.	ID=match_82;Target=rnd-4_family-45%23LTR%2FCopia%20%28%20Recon%20Family%20Size%20%3D%2031%2C%20Final%20Multiple%20Alignment%20Size%20%3D%2022%20%29 19778 19929
Chromosome_01	AAT	repeat_region	1255434	1255611	59.4595	+	.	ID=match_85;Target=rnd-4_family-45%23LTR%2FCopia%20%28%20Recon%20Family%20Size%20%3D%2031%2C%20Final%20Multiple%20Alignment%20Size%20%3D%2022%20%29 19778 19929
Chromosome_01	AAT	repeat_region	1255644	1255790	62.7451	+	.	ID=match_82;Target=rnd-4_family-45%23LTR%2FCopia%20%28%20Recon%20Family%20Size%20%3D%2031%2C%20Final%20Multiple%20Alignment%20Size%20%3D%2022%20%29 19930 20074
Chromosome_01	AAT	repeat_region	1255644	1255790	62.7451	+	.	ID=match_85;Target=rnd-4_family-45%23LTR%2FCopia%20%28%20Recon%20Family%20Size%20%3D%2031%2C%20Final%20Multiple%20Alignment%20Size%20%3D%2022%20%29 19930 20074
Chromosome_01	AAT	repeat_region	1256019	1256220	58.4541	+	.	ID=match_82;Target=rnd-4_family-45%23LTR%2FCopia%20%28%20Recon%20Family%20Size%20%3D%2031%2C%20Final%20Multiple%20Alignment%20Size%20%3D%2022%20%29 20075 20261
Chromosome_01	AAT	repeat_region	1256019	1256220	58.4541	+	.	ID=match_85;Target=rnd-4_family-45%23LTR%2FCopia%20%28%20Recon%20Family%20Size%20%3D%2031%2C%20Final%20Multiple%20Alignment%20Size%20%3D%2022%20%29 20075 20261
Chromosome_01	AAT	repeat_region	1256939	1257986	94.1794	-	.	ID=match_88;Target=rnd-4_family-54%23LTR%2FCopia%20%28%20Recon%20Family%20Size%20%3D%2025%2C%20Final%20Multiple%20Alignment%20Size%20%3D%2023%20%29 14458 15499
Chromosome_01	AAT	repeat_region	1257313	1257962	66.1202	+	.	ID=match_82;Target=rnd-4_family-45%23LTR%2FCopia%20%28%20Recon%20Family%20Size%20%3D%2031%2C%20Final%20Multiple%20Alignment%20Size%20%3D%2022%20%29 20262 20959
Chromosome_01	AAT	repeat_region	1257313	1257962	66.1202	+	.	ID=match_85;Target=rnd-4_family-45%23LTR%2FCopia%20%28%20Recon%20Family%20Size%20%3D%2031%2C%20Final%20Multiple%20Alignment%20Size%20%3D%2022%20%29 20262 20959
Chromosome_01	AAT	repeat_region	1257773	1258128	74.0838	-	.	ID=match_86;Target=r9%20%20 3848 4215
Chromosome_01	AAT	repeat_region	1257996	1258062	66.6667	-	.	ID=match_80;Target=rnd-4_family-45%23LTR%2FCopia%20%28%20Recon%20Family%20Size%20%3D%2031%2C%20Final%20Multiple%20Alignment%20Size%20%3D%2022%20%29 30106 30173
Chromosome_01	AAT	repeat_region	1258092	1265474	93.663	+	.	ID=match_87;Target=x11%20%20 1 7400
Chromosome_01	AAT	repeat_region	1258104	1258531	58.5903	-	.	ID=match_78;Target=rnd-4_family-54%23LTR%2FCopia%20%28%20Recon%20Family%20Size%20%3D%2025%2C%20Final%20Multiple%20Alignment%20Size%20%3D%2023%20%29 14082 14485
Chromosome_01	AAT	repeat_region	1258130	1258534	56.8075	-	.	ID=match_80;Target=rnd-4_family-45%23LTR%2FCopia%20%28%20Recon%20Family%20Size%20%3D%2031%2C%20Final%20Multiple%20Alignment%20Size%20%3D%2022%20%29 29735 30105
Chromosome_01	AAT	repeat_region	1258256	1258317	62.9032	-	.	ID=match_86;Target=r9%20%20 3802 3847
Chromosome_01	AAT	repeat_region	1258399	1258808	58.5153	-	.	ID=match_88;Target=rnd-4_family-54%23LTR%2FCopia%20%28%20Recon%20Family%20Size%20%3D%2025%2C%20Final%20Multiple%20Alignment%20Size%20%3D%2023%20%29 14031 14457
Chromosome_01	AAT	repeat_region	1258497	1259407	56.1618	-	.	ID=match_86;Target=r9%20%20 2783 3801
Chromosome_01	AAT	repeat_region	1258504	1258585	64.2857	+	.	ID=match_82;Target=rnd-4_family-45%23LTR%2FCopia%20%28%20Recon%20Family%20Size%20%3D%2031%2C%20Final%20Multiple%20Alignment%20Size%20%3D%2022%20%29 20960 21033
Chromosome_01	AAT	repeat_region	1258504	1258585	64.2857	+	.	ID=match_85;Target=rnd-4_family-45%23LTR%2FCopia%20%28%20Recon%20Family%20Size%20%3D%2031%2C%20Final%20Multiple%20Alignment%20Size%20%3D%2022%20%29 20960 21033
Chromosome_01	AAT	repeat_region	1258567	1259271	58.9404	-	.	ID=match_78;Target=rnd-4_family-54%23LTR%2FCopia%20%28%20Recon%20Family%20Size%20%3D%2025%2C%20Final%20Multiple%20Alignment%20Size%20%3D%2023%20%29 13390 14081
Chromosome_01	AAT	repeat_region	1258632	1259246	59.1304	+	.	ID=match_82;Target=rnd-4_family-45%23LTR%2FCopia%20%28%20Recon%20Family%20Size%20%3D%2031%2C%20Final%20Multiple%20Alignment%20Size%20%3D%2022%20%29 21034 21682
Chromosome_01	AAT	repeat_region	1258632	1259246	59.1304	+	.	ID=match_85;Target=rnd-4_family-45%23LTR%2FCopia%20%28%20Recon%20Family%20Size%20%3D%2031%2C%20Final%20Multiple%20Alignment%20Size%20%3D%2022%20%29 21034 21682
Chromosome_01	AAT	repeat_region	1258680	1258941	59.5238	-	.	ID=match_80;Target=rnd-4_family-45%23LTR%2FCopia%20%28%20Recon%20Family%20Size%20%3D%2031%2C%20Final%20Multiple%20Alignment%20Size%20%3D%2022%20%29 29455 29734
Chromosome_01	AAT	repeat_region	1258831	1258889	68.75	-	.	ID=match_88;Target=rnd-4_family-54%23LTR%2FCopia%20%28%20Recon%20Family%20Size%20%3D%2025%2C%20Final%20Multiple%20Alignment%20Size%20%3D%2023%20%29 13970 14030
Chromosome_01	AAT	repeat_region	1259018	1259447	59.8753	-	.	ID=match_88;Target=rnd-4_family-54%23LTR%2FCopia%20%28%20Recon%20Family%20Size%20%3D%2025%2C%20Final%20Multiple%20Alignment%20Size%20%3D%2023%20%29 13538 13969
Chromosome_01	AAT	repeat_region	1259101	1259255	57.8616	-	.	ID=match_80;Target=rnd-4_family-45%23LTR%2FCopia%20%28%20Recon%20Family%20Size%20%3D%2031%2C%20Final%20Multiple%20Alignment%20Size%20%3D%2022%20%29 29317 29454
Chromosome_01	AAT	repeat_region	1259404	1259454	67.9245	-	.	ID=match_78;Target=rnd-4_family-54%23LTR%2FCopia%20%28%20Recon%20Family%20Size%20%3D%2025%2C%20Final%20Multiple%20Alignment%20Size%20%3D%2023%20%29 13337 13389
Chromosome_01	AAT	repeat_region	1259513	1259564	69.6429	-	.	ID=match_86;Target=r9%20%20 2731 2782
Chromosome_01	AAT	repeat_region	1259517	1259680	58.427	+	.	ID=match_82;Target=rnd-4_family-45%23LTR%2FCopia%20%28%20Recon%20Family%20Size%20%3D%2031%2C%20Final%20Multiple%20Alignment%20Size%20%3D%2022%20%29 21683 21841
Chromosome_01	AAT	repeat_region	1259517	1259680	58.427	+	.	ID=match_85;Target=rnd-4_family-45%23LTR%2FCopia%20%28%20Recon%20Family%20Size%20%3D%2031%2C%20Final%20Multiple%20Alignment%20Size%20%3D%2022%20%29 21683 21841
Chromosome_01	AAT	repeat_region	1259521	1260472	57.7452	-	.	ID=match_88;Target=rnd-4_family-54%23LTR%2FCopia%20%28%20Recon%20Family%20Size%20%3D%2025%2C%20Final%20Multiple%20Alignment%20Size%20%3D%2023%20%29 12518 13537
Chromosome_01	AAT	repeat_region	1259521	1260567	57.8947	-	.	ID=match_78;Target=rnd-4_family-54%23LTR%2FCopia%20%28%20Recon%20Family%20Size%20%3D%2025%2C%20Final%20Multiple%20Alignment%20Size%20%3D%2023%20%29 12287 13336
Chromosome_01	AAT	repeat_region	1259553	1259819	55.4098	-	.	ID=match_80;Target=rnd-4_family-45%23LTR%2FCopia%20%28%20Recon%20Family%20Size%20%3D%2031%2C%20Final%20Multiple%20Alignment%20Size%20%3D%2022%20%29 29034 29316
Chromosome_01	AAT	repeat_region	1259868	1260139	57.6433	+	.	ID=match_82;Target=rnd-4_family-45%23LTR%2FCopia%20%28%20Recon%20Family%20Size%20%3D%2031%2C%20Final%20Multiple%20Alignment%20Size%20%3D%2022%20%29 21842 22137
Chromosome_01	AAT	repeat_region	1259868	1260139	57.6433	+	.	ID=match_85;Target=rnd-4_family-45%23LTR%2FCopia%20%28%20Recon%20Family%20Size%20%3D%2031%2C%20Final%20Multiple%20Alignment%20Size%20%3D%2022%20%29 21842 22137
Chromosome_01	AAT	repeat_region	1259946	1260089	63.1579	-	.	ID=match_80;Target=rnd-4_family-45%23LTR%2FCopia%20%28%20Recon%20Family%20Size%20%3D%2031%2C%20Final%20Multiple%20Alignment%20Size%20%3D%2022%20%29 28898 29033
Chromosome_01	AAT	repeat_region	1260036	1260089	69.0909	-	.	ID=match_86;Target=r9%20%20 2687 2730
Chromosome_01	AAT	repeat_region	1260118	1260342	60.6838	-	.	ID=match_80;Target=rnd-4_family-45%23LTR%2FCopia%20%28%20Recon%20Family%20Size%20%3D%2031%2C%20Final%20Multiple%20Alignment%20Size%20%3D%2022%20%29 28705 28897
Chromosome_01	AAT	repeat_region	1260166	1260558	55.792	-	.	ID=match_86;Target=r9%20%20 2301 2686
Chromosome_01	AAT	repeat_region	1260194	1260294	62.1359	+	.	ID=match_82;Target=rnd-4_family-45%23LTR%2FCopia%20%28%20Recon%20Family%20Size%20%3D%2031%2C%20Final%20Multiple%20Alignment%20Size%20%3D%2022%20%29 22138 22239
Chromosome_01	AAT	repeat_region	1260194	1260294	62.1359	+	.	ID=match_85;Target=rnd-4_family-45%23LTR%2FCopia%20%28%20Recon%20Family%20Size%20%3D%2031%2C%20Final%20Multiple%20Alignment%20Size%20%3D%2022%20%29 22138 22239
Chromosome_01	AAT	repeat_region	1260396	1260758	55.314	+	.	ID=match_82;Target=rnd-4_family-45%23LTR%2FCopia%20%28%20Recon%20Family%20Size%20%3D%2031%2C%20Final%20Multiple%20Alignment%20Size%20%3D%2022%20%29 22240 22634
Chromosome_01	AAT	repeat_region	1260396	1260758	55.314	+	.	ID=match_85;Target=rnd-4_family-45%23LTR%2FCopia%20%28%20Recon%20Family%20Size%20%3D%2031%2C%20Final%20Multiple%20Alignment%20Size%20%3D%2022%20%29 22240 22634
Chromosome_01	AAT	repeat_region	1260619	1260660	66.6667	-	.	ID=match_80;Target=rnd-4_family-45%23LTR%2FCopia%20%28%20Recon%20Family%20Size%20%3D%2031%2C%20Final%20Multiple%20Alignment%20Size%20%3D%2022%20%29 28663 28704
Chromosome_01	AAT	repeat_region	1260621	1260692	63.4146	-	.	ID=match_86;Target=r9%20%20 2219 2300
Chromosome_01	AAT	repeat_region	1260714	1260826	60.177	-	.	ID=match_88;Target=rnd-4_family-54%23LTR%2FCopia%20%28%20Recon%20Family%20Size%20%3D%2025%2C%20Final%20Multiple%20Alignment%20Size%20%3D%2023%20%29 12410 12517
Chromosome_01	AAT	repeat_region	1260742	1260771	78.125	-	.	ID=match_78;Target=rnd-4_family-54%23LTR%2FCopia%20%28%20Recon%20Family%20Size%20%3D%2025%2C%20Final%20Multiple%20Alignment%20Size%20%3D%2023%20%29 12255 12286
Chromosome_01	AAT	repeat_region	1260803	1261423	57.7039	+	.	ID=match_82;Target=rnd-4_family-45%23LTR%2FCopia%20%28%20Recon%20Family%20Size%20%3D%2031%2C%20Final%20Multiple%20Alignment%20Size%20%3D%2022%20%29 22635 23236
Chromosome_01	AAT	repeat_region	1260803	1261423	57.7039	+	.	ID=match_85;Target=rnd-4_family-45%23LTR%2FCopia%20%28%20Recon%20Family%20Size%20%3D%2031%2C%20Final%20Multiple%20Alignment%20Size%20%3D%2022%20%29 22635 23236
Chromosome_01	AAT	repeat_region	1260854	1260978	66.4062	-	.	ID=match_80;Target=rnd-4_family-45%23LTR%2FCopia%20%28%20Recon%20Family%20Size%20%3D%2031%2C%20Final%20Multiple%20Alignment%20Size%20%3D%2022%20%29 28544 28662
Chromosome_01	AAT	repeat_region	1260857	1261569	57.4007	-	.	ID=match_86;Target=r9%20%20 1440 2218
Chromosome_01	AAT	repeat_region	1260867	1261168	57.1839	-	.	ID=match_78;Target=rnd-4_family-54%23LTR%2FCopia%20%28%20Recon%20Family%20Size%20%3D%2025%2C%20Final%20Multiple%20Alignment%20Size%20%3D%2023%20%29 11926 12254
Chromosome_01	AAT	repeat_region	1260976	1261680	57.6485	-	.	ID=match_88;Target=rnd-4_family-54%23LTR%2FCopia%20%28%20Recon%20Family%20Size%20%3D%2025%2C%20Final%20Multiple%20Alignment%20Size%20%3D%2023%20%29 11676 12409
Chromosome_01	AAT	repeat_region	1261353	1261884	57.6667	-	.	ID=match_80;Target=rnd-4_family-45%23LTR%2FCopia%20%28%20Recon%20Family%20Size%20%3D%2031%2C%20Final%20Multiple%20Alignment%20Size%20%3D%2022%20%29 27998 28543
Chromosome_01	AAT	repeat_region	1261515	1261748	62.8352	+	.	ID=match_82;Target=rnd-4_family-45%23LTR%2FCopia%20%28%20Recon%20Family%20Size%20%3D%2031%2C%20Final%20Multiple%20Alignment%20Size%20%3D%2022%20%29 23237 23478
Chromosome_01	AAT	repeat_region	1261515	1261748	62.8352	+	.	ID=match_85;Target=rnd-4_family-45%23LTR%2FCopia%20%28%20Recon%20Family%20Size%20%3D%2031%2C%20Final%20Multiple%20Alignment%20Size%20%3D%2022%20%29 23237 23478
Chromosome_01	AAT	repeat_region	1261745	1261966	62.1739	-	.	ID=match_86;Target=r9%20%20 1225 1439
Chromosome_01	AAT	repeat_region	1261883	1262498	57.9909	-	.	ID=match_88;Target=rnd-4_family-54%23LTR%2FCopia%20%28%20Recon%20Family%20Size%20%3D%2025%2C%20Final%20Multiple%20Alignment%20Size%20%3D%2023%20%29 11097 11675
Chromosome_01	AAT	repeat_region	1261998	1262780	53.2258	+	.	ID=match_82;Target=rnd-4_family-45%23LTR%2FCopia%20%28%20Recon%20Family%20Size%20%3D%2031%2C%20Final%20Multiple%20Alignment%20Size%20%3D%2022%20%29 23479 24344
Chromosome_01	AAT	repeat_region	1261998	1262780	53.2258	+	.	ID=match_85;Target=rnd-4_family-45%23LTR%2FCopia%20%28%20Recon%20Family%20Size%20%3D%2031%2C%20Final%20Multiple%20Alignment%20Size%20%3D%2022%20%29 23479 24344
Chromosome_01	AAT	repeat_region	1262377	1262536	56.6265	-	.	ID=match_80;Target=rnd-4_family-45%23LTR%2FCopia%20%28%20Recon%20Family%20Size%20%3D%2031%2C%20Final%20Multiple%20Alignment%20Size%20%3D%2022%20%29 27871 27997
Chromosome_01	AAT	repeat_region	1262609	1263804	55.5636	-	.	ID=match_88;Target=rnd-4_family-54%23LTR%2FCopia%20%28%20Recon%20Family%20Size%20%3D%2025%2C%20Final%20Multiple%20Alignment%20Size%20%3D%2023%20%29 9822 11096
Chromosome_01	AAT	repeat_region	1262694	1262761	72.0588	-	.	ID=match_80;Target=rnd-4_family-45%23LTR%2FCopia%20%28%20Recon%20Family%20Size%20%3D%2031%2C%20Final%20Multiple%20Alignment%20Size%20%3D%2022%20%29 27804 27870
Chromosome_01	AAT	repeat_region	1262821	1263014	62.381	+	.	ID=match_82;Target=rnd-4_family-45%23LTR%2FCopia%20%28%20Recon%20Family%20Size%20%3D%2031%2C%20Final%20Multiple%20Alignment%20Size%20%3D%2022%20%29 24345 24542
Chromosome_01	AAT	repeat_region	1262821	1263014	62.381	+	.	ID=match_85;Target=rnd-4_family-45%23LTR%2FCopia%20%28%20Recon%20Family%20Size%20%3D%2031%2C%20Final%20Multiple%20Alignment%20Size%20%3D%2022%20%29 24345 24542
Chromosome_01	AAT	repeat_region	1262836	1262929	63.8095	-	.	ID=match_80;Target=rnd-4_family-45%23LTR%2FCopia%20%28%20Recon%20Family%20Size%20%3D%2031%2C%20Final%20Multiple%20Alignment%20Size%20%3D%2022%20%29 27706 27803
Chromosome_01	AAT	repeat_region	1263102	1263366	60.8553	+	.	ID=match_82;Target=rnd-4_family-45%23LTR%2FCopia%20%28%20Recon%20Family%20Size%20%3D%2031%2C%20Final%20Multiple%20Alignment%20Size%20%3D%2022%20%29 24543 24832
Chromosome_01	AAT	repeat_region	1263102	1263366	60.8553	+	.	ID=match_85;Target=rnd-4_family-45%23LTR%2FCopia%20%28%20Recon%20Family%20Size%20%3D%2031%2C%20Final%20Multiple%20Alignment%20Size%20%3D%2022%20%29 24543 24832
Chromosome_01	AAT	repeat_region	1263636	1264002	58.8089	-	.	ID=match_80;Target=rnd-4_family-45%23LTR%2FCopia%20%28%20Recon%20Family%20Size%20%3D%2031%2C%20Final%20Multiple%20Alignment%20Size%20%3D%2022%20%29 27345 27705
Chromosome_01	AAT	repeat_region	1263785	1263892	61.0619	+	.	ID=match_82;Target=rnd-4_family-45%23LTR%2FCopia%20%28%20Recon%20Family%20Size%20%3D%2031%2C%20Final%20Multiple%20Alignment%20Size%20%3D%2022%20%29 24833 24938
Chromosome_01	AAT	repeat_region	1263785	1263892	61.0619	+	.	ID=match_85;Target=rnd-4_family-45%23LTR%2FCopia%20%28%20Recon%20Family%20Size%20%3D%2031%2C%20Final%20Multiple%20Alignment%20Size%20%3D%2022%20%29 24833 24938
Chromosome_01	AAT	repeat_region	1263840	1264884	56.6524	-	.	ID=match_88;Target=rnd-4_family-54%23LTR%2FCopia%20%28%20Recon%20Family%20Size%20%3D%2025%2C%20Final%20Multiple%20Alignment%20Size%20%3D%2023%20%29 8754 9821
Chromosome_01	AAT	repeat_region	1264094	1264187	59.0476	-	.	ID=match_80;Target=rnd-4_family-45%23LTR%2FCopia%20%28%20Recon%20Family%20Size%20%3D%2031%2C%20Final%20Multiple%20Alignment%20Size%20%3D%2022%20%29 27251 27344
Chromosome_01	AAT	repeat_region	1264234	1264374	61.3793	+	.	ID=match_82;Target=rnd-4_family-45%23LTR%2FCopia%20%28%20Recon%20Family%20Size%20%3D%2031%2C%20Final%20Multiple%20Alignment%20Size%20%3D%2022%20%29 24939 25074
Chromosome_01	AAT	repeat_region	1264234	1264374	61.3793	+	.	ID=match_85;Target=rnd-4_family-45%23LTR%2FCopia%20%28%20Recon%20Family%20Size%20%3D%2031%2C%20Final%20Multiple%20Alignment%20Size%20%3D%2022%20%29 24939 25074
Chromosome_01	AAT	repeat_region	1264331	1264501	57.4359	-	.	ID=match_80;Target=rnd-4_family-45%23LTR%2FCopia%20%28%20Recon%20Family%20Size%20%3D%2031%2C%20Final%20Multiple%20Alignment%20Size%20%3D%2022%20%29 27067 27250
Chromosome_01	AAT	repeat_region	1264702	1265131	60.4603	+	.	ID=match_82;Target=rnd-4_family-45%23LTR%2FCopia%20%28%20Recon%20Family%20Size%20%3D%2031%2C%20Final%20Multiple%20Alignment%20Size%20%3D%2022%20%29 25075 25516
Chromosome_01	AAT	repeat_region	1264702	1265131	60.4603	+	.	ID=match_85;Target=rnd-4_family-45%23LTR%2FCopia%20%28%20Recon%20Family%20Size%20%3D%2031%2C%20Final%20Multiple%20Alignment%20Size%20%3D%2022%20%29 25075 25516
Chromosome_01	AAT	repeat_region	1264797	1264838	69.0476	-	.	ID=match_80;Target=rnd-4_family-45%23LTR%2FCopia%20%28%20Recon%20Family%20Size%20%3D%2031%2C%20Final%20Multiple%20Alignment%20Size%20%3D%2022%20%29 27025 27066
Chromosome_01	AAT	repeat_region	1265029	1265722	56.9191	-	.	ID=match_88;Target=rnd-4_family-54%23LTR%2FCopia%20%28%20Recon%20Family%20Size%20%3D%2025%2C%20Final%20Multiple%20Alignment%20Size%20%3D%2023%20%29 8070 8753
Chromosome_01	AAT	repeat_region	1265458	1265713	59.1398	+	.	ID=match_82;Target=rnd-4_family-45%23LTR%2FCopia%20%28%20Recon%20Family%20Size%20%3D%2031%2C%20Final%20Multiple%20Alignment%20Size%20%3D%2022%20%29 25517 25775
Chromosome_01	AAT	repeat_region	1265458	1265713	59.1398	+	.	ID=match_85;Target=rnd-4_family-45%23LTR%2FCopia%20%28%20Recon%20Family%20Size%20%3D%2031%2C%20Final%20Multiple%20Alignment%20Size%20%3D%2022%20%29 25517 25775
Chromosome_01	AAT	repeat_region	1265876	1266108	62.9032	-	.	ID=match_80;Target=rnd-4_family-45%23LTR%2FCopia%20%28%20Recon%20Family%20Size%20%3D%2031%2C%20Final%20Multiple%20Alignment%20Size%20%3D%2022%20%29 26794 27024
Chromosome_01	AAT	repeat_region	1265899	1267957	55.6818	-	.	ID=match_88;Target=rnd-4_family-54%23LTR%2FCopia%20%28%20Recon%20Family%20Size%20%3D%2025%2C%20Final%20Multiple%20Alignment%20Size%20%3D%2023%20%29 5751 8069
Chromosome_01	AAT	repeat_region	1265927	1266201	58.75	+	.	ID=match_82;Target=rnd-4_family-45%23LTR%2FCopia%20%28%20Recon%20Family%20Size%20%3D%2031%2C%20Final%20Multiple%20Alignment%20Size%20%3D%2022%20%29 25776 26081
Chromosome_01	AAT	repeat_region	1265927	1266201	58.75	+	.	ID=match_85;Target=rnd-4_family-45%23LTR%2FCopia%20%28%20Recon%20Family%20Size%20%3D%2031%2C%20Final%20Multiple%20Alignment%20Size%20%3D%2022%20%29 25776 26081
Chromosome_01	AAT	repeat_region	1266198	1266343	59.5506	-	.	ID=match_80;Target=rnd-4_family-45%23LTR%2FCopia%20%28%20Recon%20Family%20Size%20%3D%2031%2C%20Final%20Multiple%20Alignment%20Size%20%3D%2022%20%29 26618 26793
Chromosome_01	AAT	repeat_region	1266402	1266518	62.5899	-	.	ID=match_80;Target=rnd-4_family-45%23LTR%2FCopia%20%28%20Recon%20Family%20Size%20%3D%2031%2C%20Final%20Multiple%20Alignment%20Size%20%3D%2022%20%29 26481 26617
Chromosome_01	AAT	repeat_region	1266579	1267100	58.9831	+	.	ID=match_82;Target=rnd-4_family-45%23LTR%2FCopia%20%28%20Recon%20Family%20Size%20%3D%2031%2C%20Final%20Multiple%20Alignment%20Size%20%3D%2022%20%29 26082 26636
Chromosome_01	AAT	repeat_region	1266579	1267100	58.9831	+	.	ID=match_85;Target=rnd-4_family-45%23LTR%2FCopia%20%28%20Recon%20Family%20Size%20%3D%2031%2C%20Final%20Multiple%20Alignment%20Size%20%3D%2022%20%29 26082 26636
Chromosome_01	AAT	repeat_region	1266784	1268045	58.8785	-	.	ID=match_80;Target=rnd-4_family-45%23LTR%2FCopia%20%28%20Recon%20Family%20Size%20%3D%2031%2C%20Final%20Multiple%20Alignment%20Size%20%3D%2022%20%29 25200 26480
Chromosome_01	AAT	repeat_region	1267241	1268533	58.0867	+	.	ID=match_85;Target=rnd-4_family-45%23LTR%2FCopia%20%28%20Recon%20Family%20Size%20%3D%2031%2C%20Final%20Multiple%20Alignment%20Size%20%3D%2022%20%29 26637 27984
Chromosome_01	AAT	repeat_region	1267241	1268592	57.6338	+	.	ID=match_82;Target=rnd-4_family-45%23LTR%2FCopia%20%28%20Recon%20Family%20Size%20%3D%2031%2C%20Final%20Multiple%20Alignment%20Size%20%3D%2022%20%29 26637 28044
Chromosome_01	AAT	repeat_region	1267987	1268261	59.8007	-	.	ID=match_88;Target=rnd-4_family-54%23LTR%2FCopia%20%28%20Recon%20Family%20Size%20%3D%2025%2C%20Final%20Multiple%20Alignment%20Size%20%3D%2023%20%29 5484 5750
Chromosome_01	AAT	repeat_region	1268314	1268497	61.7225	-	.	ID=match_88;Target=rnd-4_family-54%23LTR%2FCopia%20%28%20Recon%20Family%20Size%20%3D%2025%2C%20Final%20Multiple%20Alignment%20Size%20%3D%2023%20%29 5288 5483
Chromosome_01	AAT	repeat_region	1268332	1268433	61.4679	-	.	ID=match_80;Target=rnd-4_family-45%23LTR%2FCopia%20%28%20Recon%20Family%20Size%20%3D%2031%2C%20Final%20Multiple%20Alignment%20Size%20%3D%2022%20%29 25098 25199
Chromosome_01	AAT	repeat_region	1277094	1277095	100	+	.	ID=match_85;Target=rnd-4_family-45%23LTR%2FCopia%20%28%20Recon%20Family%20Size%20%3D%2031%2C%20Final%20Multiple%20Alignment%20Size%20%3D%2022%20%29 27985 27986
Chromosome_01	AAT	repeat_region	1278686	1278692	87.5	-	.	ID=match_88;Target=rnd-4_family-54%23LTR%2FCopia%20%28%20Recon%20Family%20Size%20%3D%2025%2C%20Final%20Multiple%20Alignment%20Size%20%3D%2023%20%29 5280 5287
Chromosome_01	AAT	repeat_region	1288166	1288172	71.4286	-	.	ID=match_80;Target=rnd-4_family-45%23LTR%2FCopia%20%28%20Recon%20Family%20Size%20%3D%2031%2C%20Final%20Multiple%20Alignment%20Size%20%3D%2022%20%29 25091 25097
Chromosome_01	AAT	repeat_region	1507999	1508006	62.5	-	.	ID=match_90;Target=rnd-4_family-45%23LTR%2FCopia%20%28%20Recon%20Family%20Size%20%3D%2031%2C%20Final%20Multiple%20Alignment%20Size%20%3D%2022%20%29 18405 18412
Chromosome_01	AAT	repeat_region	1524941	1524946	83.3333	-	.	ID=match_91;Target=rnd-4_family-54%23LTR%2FCopia%20%28%20Recon%20Family%20Size%20%3D%2025%2C%20Final%20Multiple%20Alignment%20Size%20%3D%2023%20%29 16573 16578
Chromosome_01	AAT	repeat_region	1529081	1529088	50	+	.	ID=match_89;Target=r10%20%20 632 639
Chromosome_01	AAT	repeat_region	1529570	1530160	57.7273	-	.	ID=match_91;Target=rnd-4_family-54%23LTR%2FCopia%20%28%20Recon%20Family%20Size%20%3D%2025%2C%20Final%20Multiple%20Alignment%20Size%20%3D%2023%20%29 15966 16572
Chromosome_01	AAT	repeat_region	1529598	1529970	58.3541	-	.	ID=match_90;Target=rnd-4_family-45%23LTR%2FCopia%20%28%20Recon%20Family%20Size%20%3D%2031%2C%20Final%20Multiple%20Alignment%20Size%20%3D%2022%20%29 18040 18404
Chromosome_01	AAT	repeat_region	1529655	1529968	59.8214	+	.	ID=match_89;Target=r10%20%20 640 967
Chromosome_01	AAT	repeat_region	1530077	1530568	69.4245	-	.	ID=match_90;Target=rnd-4_family-45%23LTR%2FCopia%20%28%20Recon%20Family%20Size%20%3D%2031%2C%20Final%20Multiple%20Alignment%20Size%20%3D%2022%20%29 17501 18039
Chromosome_01	AAT	repeat_region	1530085	1530439	76.8421	+	.	ID=match_89;Target=r10%20%20 968 1325
Chromosome_01	AAT	repeat_region	1530447	1531336	56.3218	-	.	ID=match_91;Target=rnd-4_family-54%23LTR%2FCopia%20%28%20Recon%20Family%20Size%20%3D%2025%2C%20Final%20Multiple%20Alignment%20Size%20%3D%2023%20%29 15107 15965
Chromosome_01	AAT	repeat_region	1530604	1530794	61.3333	-	.	ID=match_90;Target=rnd-4_family-45%23LTR%2FCopia%20%28%20Recon%20Family%20Size%20%3D%2031%2C%20Final%20Multiple%20Alignment%20Size%20%3D%2022%20%29 17287 17500
Chromosome_01	AAT	repeat_region	1530839	1532633	57.0929	-	.	ID=match_90;Target=rnd-4_family-45%23LTR%2FCopia%20%28%20Recon%20Family%20Size%20%3D%2031%2C%20Final%20Multiple%20Alignment%20Size%20%3D%2022%20%29 15419 17286
Chromosome_01	AAT	repeat_region	1531403	1532127	57.3113	-	.	ID=match_91;Target=rnd-4_family-54%23LTR%2FCopia%20%28%20Recon%20Family%20Size%20%3D%2025%2C%20Final%20Multiple%20Alignment%20Size%20%3D%2023%20%29 14316 15106
Chromosome_01	AAT	repeat_region	1532247	1532464	60.4938	-	.	ID=match_91;Target=rnd-4_family-54%23LTR%2FCopia%20%28%20Recon%20Family%20Size%20%3D%2025%2C%20Final%20Multiple%20Alignment%20Size%20%3D%2023%20%29 14085 14315
Chromosome_01	AAT	repeat_region	1532497	1533091	58.6567	-	.	ID=match_91;Target=rnd-4_family-54%23LTR%2FCopia%20%28%20Recon%20Family%20Size%20%3D%2025%2C%20Final%20Multiple%20Alignment%20Size%20%3D%2023%20%29 13450 14084
Chromosome_01	AAT	repeat_region	1532928	1533512	56.9863	-	.	ID=match_90;Target=rnd-4_family-45%23LTR%2FCopia%20%28%20Recon%20Family%20Size%20%3D%2031%2C%20Final%20Multiple%20Alignment%20Size%20%3D%2022%20%29 14712 15418
Chromosome_01	AAT	repeat_region	1533118	1533626	56.7241	-	.	ID=match_91;Target=rnd-4_family-54%23LTR%2FCopia%20%28%20Recon%20Family%20Size%20%3D%2025%2C%20Final%20Multiple%20Alignment%20Size%20%3D%2023%20%29 12902 13449
Chromosome_01	AAT	repeat_region	1533672	1533750	58.2278	-	.	ID=match_91;Target=rnd-4_family-54%23LTR%2FCopia%20%28%20Recon%20Family%20Size%20%3D%2025%2C%20Final%20Multiple%20Alignment%20Size%20%3D%2023%20%29 12828 12901
Chromosome_01	AAT	repeat_region	1533817	1534063	78.1955	-	.	ID=match_91;Target=rnd-4_family-54%23LTR%2FCopia%20%28%20Recon%20Family%20Size%20%3D%2025%2C%20Final%20Multiple%20Alignment%20Size%20%3D%2023%20%29 12574 12827
Chromosome_01	AAT	repeat_region	1534030	1534202	61.0526	-	.	ID=match_90;Target=rnd-4_family-45%23LTR%2FCopia%20%28%20Recon%20Family%20Size%20%3D%2031%2C%20Final%20Multiple%20Alignment%20Size%20%3D%2022%20%29 14541 14711
Chromosome_01	AAT	repeat_region	1534438	1534674	59.4595	-	.	ID=match_90;Target=rnd-4_family-45%23LTR%2FCopia%20%28%20Recon%20Family%20Size%20%3D%2031%2C%20Final%20Multiple%20Alignment%20Size%20%3D%2022%20%29 14286 14540
Chromosome_01	AAT	repeat_region	1534635	1534783	60.5714	-	.	ID=match_91;Target=rnd-4_family-54%23LTR%2FCopia%20%28%20Recon%20Family%20Size%20%3D%2025%2C%20Final%20Multiple%20Alignment%20Size%20%3D%2023%20%29 12412 12573
Chromosome_01	AAT	repeat_region	1534740	1542070	94.0405	+	.	ID=match_92;Target=x11%20%20 1 7400
Chromosome_01	AAT	repeat_region	1534842	1535698	58.0311	-	.	ID=match_91;Target=rnd-4_family-54%23LTR%2FCopia%20%28%20Recon%20Family%20Size%20%3D%2025%2C%20Final%20Multiple%20Alignment%20Size%20%3D%2023%20%29 11538 12411
Chromosome_01	AAT	repeat_region	1534899	1535193	60.2606	-	.	ID=match_90;Target=rnd-4_family-45%23LTR%2FCopia%20%28%20Recon%20Family%20Size%20%3D%2031%2C%20Final%20Multiple%20Alignment%20Size%20%3D%2022%20%29 14001 14285
Chromosome_01	AAT	repeat_region	1535454	1535591	62.585	-	.	ID=match_90;Target=rnd-4_family-45%23LTR%2FCopia%20%28%20Recon%20Family%20Size%20%3D%2031%2C%20Final%20Multiple%20Alignment%20Size%20%3D%2022%20%29 13862 14000
Chromosome_01	AAT	repeat_region	1535678	1535915	61.39	-	.	ID=match_90;Target=rnd-4_family-45%23LTR%2FCopia%20%28%20Recon%20Family%20Size%20%3D%2031%2C%20Final%20Multiple%20Alignment%20Size%20%3D%2022%20%29 13622 13861
Chromosome_01	AAT	repeat_region	1536013	1536104	61.9565	-	.	ID=match_90;Target=rnd-4_family-45%23LTR%2FCopia%20%28%20Recon%20Family%20Size%20%3D%2031%2C%20Final%20Multiple%20Alignment%20Size%20%3D%2022%20%29 13535 13621
Chromosome_01	AAT	repeat_region	1536158	1536307	62.6582	-	.	ID=match_91;Target=rnd-4_family-54%23LTR%2FCopia%20%28%20Recon%20Family%20Size%20%3D%2025%2C%20Final%20Multiple%20Alignment%20Size%20%3D%2023%20%29 11397 11537
Chromosome_01	AAT	repeat_region	1536335	1536444	65.812	-	.	ID=match_90;Target=rnd-4_family-45%23LTR%2FCopia%20%28%20Recon%20Family%20Size%20%3D%2031%2C%20Final%20Multiple%20Alignment%20Size%20%3D%2022%20%29 13427 13534
Chromosome_01	AAT	repeat_region	1536509	1536921	54.7619	-	.	ID=match_90;Target=rnd-4_family-45%23LTR%2FCopia%20%28%20Recon%20Family%20Size%20%3D%2031%2C%20Final%20Multiple%20Alignment%20Size%20%3D%2022%20%29 13009 13426
Chromosome_01	AAT	repeat_region	1536552	1536756	59.5455	-	.	ID=match_91;Target=rnd-4_family-54%23LTR%2FCopia%20%28%20Recon%20Family%20Size%20%3D%2025%2C%20Final%20Multiple%20Alignment%20Size%20%3D%2023%20%29 11200 11396
Chromosome_01	AAT	repeat_region	1536815	1537211	58.0189	-	.	ID=match_91;Target=rnd-4_family-54%23LTR%2FCopia%20%28%20Recon%20Family%20Size%20%3D%2025%2C%20Final%20Multiple%20Alignment%20Size%20%3D%2023%20%29 10820 11199
Chromosome_01	AAT	repeat_region	1537108	1537218	60.7143	-	.	ID=match_90;Target=rnd-4_family-45%23LTR%2FCopia%20%28%20Recon%20Family%20Size%20%3D%2031%2C%20Final%20Multiple%20Alignment%20Size%20%3D%2022%20%29 12870 13008
Chromosome_01	AAT	repeat_region	1537295	1537585	58.3596	-	.	ID=match_91;Target=rnd-4_family-54%23LTR%2FCopia%20%28%20Recon%20Family%20Size%20%3D%2025%2C%20Final%20Multiple%20Alignment%20Size%20%3D%2023%20%29 10512 10819
Chromosome_01	AAT	repeat_region	1537383	1537958	57.508	-	.	ID=match_90;Target=rnd-4_family-45%23LTR%2FCopia%20%28%20Recon%20Family%20Size%20%3D%2031%2C%20Final%20Multiple%20Alignment%20Size%20%3D%2022%20%29 12305 12869
Chromosome_01	AAT	repeat_region	1537625	1538415	56.351	-	.	ID=match_91;Target=rnd-4_family-54%23LTR%2FCopia%20%28%20Recon%20Family%20Size%20%3D%2025%2C%20Final%20Multiple%20Alignment%20Size%20%3D%2023%20%29 9719 10511
Chromosome_01	AAT	repeat_region	1537992	1538068	68.1818	-	.	ID=match_90;Target=rnd-4_family-45%23LTR%2FCopia%20%28%20Recon%20Family%20Size%20%3D%2031%2C%20Final%20Multiple%20Alignment%20Size%20%3D%2022%20%29 12219 12304
Chromosome_01	AAT	repeat_region	1538206	1538303	64.7619	-	.	ID=match_90;Target=rnd-4_family-45%23LTR%2FCopia%20%28%20Recon%20Family%20Size%20%3D%2031%2C%20Final%20Multiple%20Alignment%20Size%20%3D%2022%20%29 12123 12218
Chromosome_01	AAT	repeat_region	1538447	1538600	59.7701	-	.	ID=match_90;Target=rnd-4_family-45%23LTR%2FCopia%20%28%20Recon%20Family%20Size%20%3D%2031%2C%20Final%20Multiple%20Alignment%20Size%20%3D%2022%20%29 11962 12122
Chromosome_01	AAT	repeat_region	1538555	1538716	58.011	-	.	ID=match_91;Target=rnd-4_family-54%23LTR%2FCopia%20%28%20Recon%20Family%20Size%20%3D%2025%2C%20Final%20Multiple%20Alignment%20Size%20%3D%2023%20%29 9544 9718
Chromosome_01	AAT	repeat_region	1538746	1538822	65.0602	-	.	ID=match_90;Target=rnd-4_family-45%23LTR%2FCopia%20%28%20Recon%20Family%20Size%20%3D%2031%2C%20Final%20Multiple%20Alignment%20Size%20%3D%2022%20%29 11881 11961
Chromosome_01	AAT	repeat_region	1538957	1539582	59.292	-	.	ID=match_91;Target=rnd-4_family-54%23LTR%2FCopia%20%28%20Recon%20Family%20Size%20%3D%2025%2C%20Final%20Multiple%20Alignment%20Size%20%3D%2023%20%29 8925 9543
Chromosome_01	AAT	repeat_region	1539331	1539701	59.1146	-	.	ID=match_90;Target=rnd-4_family-45%23LTR%2FCopia%20%28%20Recon%20Family%20Size%20%3D%2031%2C%20Final%20Multiple%20Alignment%20Size%20%3D%2022%20%29 11529 11880
Chromosome_01	AAT	repeat_region	1539745	1539982	57.1984	-	.	ID=match_91;Target=rnd-4_family-54%23LTR%2FCopia%20%28%20Recon%20Family%20Size%20%3D%2025%2C%20Final%20Multiple%20Alignment%20Size%20%3D%2023%20%29 8709 8924
Chromosome_01	AAT	repeat_region	1540091	1540161	65.3333	-	.	ID=match_90;Target=rnd-4_family-45%23LTR%2FCopia%20%28%20Recon%20Family%20Size%20%3D%2031%2C%20Final%20Multiple%20Alignment%20Size%20%3D%2022%20%29 11461 11528
Chromosome_01	AAT	repeat_region	1540273	1540337	70.5882	-	.	ID=match_91;Target=rnd-4_family-54%23LTR%2FCopia%20%28%20Recon%20Family%20Size%20%3D%2025%2C%20Final%20Multiple%20Alignment%20Size%20%3D%2023%20%29 8646 8708
Chromosome_01	AAT	repeat_region	1540391	1540429	64.1026	-	.	ID=match_91;Target=rnd-4_family-54%23LTR%2FCopia%20%28%20Recon%20Family%20Size%20%3D%2025%2C%20Final%20Multiple%20Alignment%20Size%20%3D%2023%20%29 8608 8645
Chromosome_01	AAT	repeat_region	1540446	1540592	61.5894	-	.	ID=match_90;Target=rnd-4_family-45%23LTR%2FCopia%20%28%20Recon%20Family%20Size%20%3D%2031%2C%20Final%20Multiple%20Alignment%20Size%20%3D%2022%20%29 11325 11460
Chromosome_01	AAT	repeat_region	1540463	1540648	58.0808	-	.	ID=match_91;Target=rnd-4_family-54%23LTR%2FCopia%20%28%20Recon%20Family%20Size%20%3D%2025%2C%20Final%20Multiple%20Alignment%20Size%20%3D%2023%20%29 8431 8607
Chromosome_01	AAT	repeat_region	1540967	1541192	53.0612	-	.	ID=match_91;Target=rnd-4_family-54%23LTR%2FCopia%20%28%20Recon%20Family%20Size%20%3D%2025%2C%20Final%20Multiple%20Alignment%20Size%20%3D%2023%20%29 8147 8430
Chromosome_01	AAT	repeat_region	1541225	1541408	55.102	-	.	ID=match_91;Target=rnd-4_family-54%23LTR%2FCopia%20%28%20Recon%20Family%20Size%20%3D%2025%2C%20Final%20Multiple%20Alignment%20Size%20%3D%2023%20%29 7979 8146
Chromosome_01	AAT	repeat_region	1541379	1541458	63.5417	-	.	ID=match_90;Target=rnd-4_family-45%23LTR%2FCopia%20%28%20Recon%20Family%20Size%20%3D%2031%2C%20Final%20Multiple%20Alignment%20Size%20%3D%2022%20%29 11233 11324
Chromosome_01	AAT	repeat_region	1541619	1541710	62.5	-	.	ID=match_91;Target=rnd-4_family-54%23LTR%2FCopia%20%28%20Recon%20Family%20Size%20%3D%2025%2C%20Final%20Multiple%20Alignment%20Size%20%3D%2023%20%29 7885 7978
Chromosome_01	AAT	repeat_region	1541798	1541886	65.9341	-	.	ID=match_91;Target=rnd-4_family-54%23LTR%2FCopia%20%28%20Recon%20Family%20Size%20%3D%2025%2C%20Final%20Multiple%20Alignment%20Size%20%3D%2023%20%29 7810 7884
Chromosome_01	AAT	repeat_region	1541916	1542217	58.2583	-	.	ID=match_90;Target=rnd-4_family-45%23LTR%2FCopia%20%28%20Recon%20Family%20Size%20%3D%2031%2C%20Final%20Multiple%20Alignment%20Size%20%3D%2022%20%29 10923 11232
Chromosome_01	AAT	repeat_region	1542054	1542331	54.5161	-	.	ID=match_91;Target=rnd-4_family-54%23LTR%2FCopia%20%28%20Recon%20Family%20Size%20%3D%2025%2C%20Final%20Multiple%20Alignment%20Size%20%3D%2023%20%29 7541 7809
Chromosome_01	AAT	repeat_region	1542464	1542555	66.3158	-	.	ID=match_90;Target=rnd-4_family-45%23LTR%2FCopia%20%28%20Recon%20Family%20Size%20%3D%2031%2C%20Final%20Multiple%20Alignment%20Size%20%3D%2022%20%29 10834 10922
Chromosome_01	AAT	repeat_region	1542480	1542770	55.6474	-	.	ID=match_91;Target=rnd-4_family-54%23LTR%2FCopia%20%28%20Recon%20Family%20Size%20%3D%2025%2C%20Final%20Multiple%20Alignment%20Size%20%3D%2023%20%29 7192 7540
Chromosome_01	AAT	repeat_region	1542679	1542824	59.3333	-	.	ID=match_90;Target=rnd-4_family-45%23LTR%2FCopia%20%28%20Recon%20Family%20Size%20%3D%2031%2C%20Final%20Multiple%20Alignment%20Size%20%3D%2022%20%29 10693 10833
Chromosome_01	AAT	repeat_region	1542793	1542943	61.5385	-	.	ID=match_91;Target=rnd-4_family-54%23LTR%2FCopia%20%28%20Recon%20Family%20Size%20%3D%2025%2C%20Final%20Multiple%20Alignment%20Size%20%3D%2023%20%29 7057 7191
Chromosome_01	AAT	repeat_region	1543118	1543291	60	-	.	ID=match_91;Target=rnd-4_family-54%23LTR%2FCopia%20%28%20Recon%20Family%20Size%20%3D%2025%2C%20Final%20Multiple%20Alignment%20Size%20%3D%2023%20%29 6899 7056
Chromosome_01	AAT	repeat_region	1543148	1543315	60.7955	-	.	ID=match_90;Target=rnd-4_family-45%23LTR%2FCopia%20%28%20Recon%20Family%20Size%20%3D%2031%2C%20Final%20Multiple%20Alignment%20Size%20%3D%2022%20%29 10539 10692
Chromosome_01	AAT	repeat_region	1543351	1543504	60.1064	-	.	ID=match_91;Target=rnd-4_family-54%23LTR%2FCopia%20%28%20Recon%20Family%20Size%20%3D%2025%2C%20Final%20Multiple%20Alignment%20Size%20%3D%2023%20%29 6715 6898
Chromosome_01	AAT	repeat_region	1543558	1543738	63.4021	-	.	ID=match_90;Target=rnd-4_family-45%23LTR%2FCopia%20%28%20Recon%20Family%20Size%20%3D%2031%2C%20Final%20Multiple%20Alignment%20Size%20%3D%2022%20%29 10354 10538
Chromosome_01	AAT	repeat_region	1543694	1545067	57.7104	-	.	ID=match_91;Target=rnd-4_family-54%23LTR%2FCopia%20%28%20Recon%20Family%20Size%20%3D%2025%2C%20Final%20Multiple%20Alignment%20Size%20%3D%2023%20%29 5368 6714
Chromosome_01	AAT	repeat_region	1543817	1543969	63.0303	-	.	ID=match_90;Target=rnd-4_family-45%23LTR%2FCopia%20%28%20Recon%20Family%20Size%20%3D%2031%2C%20Final%20Multiple%20Alignment%20Size%20%3D%2022%20%29 10203 10353
Chromosome_01	AAT	repeat_region	1544439	1544533	67	-	.	ID=match_90;Target=rnd-4_family-45%23LTR%2FCopia%20%28%20Recon%20Family%20Size%20%3D%2031%2C%20Final%20Multiple%20Alignment%20Size%20%3D%2022%20%29 10110 10202
Chromosome_01	AAT	repeat_region	1544925	1544974	66.6667	-	.	ID=match_90;Target=rnd-4_family-45%23LTR%2FCopia%20%28%20Recon%20Family%20Size%20%3D%2031%2C%20Final%20Multiple%20Alignment%20Size%20%3D%2022%20%29 10050 10109
Chromosome_01	AAT	repeat_region	1548140	1548143	100	-	.	ID=match_90;Target=rnd-4_family-45%23LTR%2FCopia%20%28%20Recon%20Family%20Size%20%3D%2031%2C%20Final%20Multiple%20Alignment%20Size%20%3D%2022%20%29 10046 10049
Chromosome_01	AAT	repeat_region	1746771	1746957	65.0442	+	.	ID=match_94;Target=rnd-4_family-2239%23Unknown%20%28%20Recon%20Family%20Size%20%3D%2016%2C%20Final%20Multiple%20Alignment%20Size%20%3D%2016%20%29 1 215
Chromosome_01	AAT	repeat_region	1746773	1746957	63.3929	+	.	ID=match_93;Target=rnd-3_family-85%23Unknown%20%28%20Recon%20Family%20Size%20%3D%2080%2C%20Final%20Multiple%20Alignment%20Size%20%3D%2041%20%29 1 213
Chromosome_01	AAT	repeat_region	1939741	1939746	83.3333	+	.	ID=match_103;Target=rnd-4_family-45%23LTR%2FCopia%20%28%20Recon%20Family%20Size%20%3D%2031%2C%20Final%20Multiple%20Alignment%20Size%20%3D%2022%20%29 10987 10992
Chromosome_01	AAT	repeat_region	1943821	1943835	87.5	+	.	ID=match_103;Target=rnd-4_family-45%23LTR%2FCopia%20%28%20Recon%20Family%20Size%20%3D%2031%2C%20Final%20Multiple%20Alignment%20Size%20%3D%2022%20%29 10993 11008
Chromosome_01	AAT	repeat_region	1943908	1950223	89.0926	+	.	ID=match_95;Target=x3x3r8_major_cons%20%20 1 6601
Chromosome_01	AAT	repeat_region	1943970	1944296	57.8212	+	.	ID=match_103;Target=rnd-4_family-45%23LTR%2FCopia%20%28%20Recon%20Family%20Size%20%3D%2031%2C%20Final%20Multiple%20Alignment%20Size%20%3D%2022%20%29 11009 11322
Chromosome_01	AAT	repeat_region	1944472	1944640	62.5	+	.	ID=match_103;Target=rnd-4_family-45%23LTR%2FCopia%20%28%20Recon%20Family%20Size%20%3D%2031%2C%20Final%20Multiple%20Alignment%20Size%20%3D%2022%20%29 11323 11505
Chromosome_01	AAT	repeat_region	1944905	1944949	67.9245	+	.	ID=match_103;Target=rnd-4_family-45%23LTR%2FCopia%20%28%20Recon%20Family%20Size%20%3D%2031%2C%20Final%20Multiple%20Alignment%20Size%20%3D%2022%20%29 11506 11557
Chromosome_01	AAT	repeat_region	1945041	1945342	56.7164	+	.	ID=match_103;Target=rnd-4_family-45%23LTR%2FCopia%20%28%20Recon%20Family%20Size%20%3D%2031%2C%20Final%20Multiple%20Alignment%20Size%20%3D%2022%20%29 11558 11873
Chromosome_01	AAT	repeat_region	1945466	1945721	57.1956	+	.	ID=match_103;Target=rnd-4_family-45%23LTR%2FCopia%20%28%20Recon%20Family%20Size%20%3D%2031%2C%20Final%20Multiple%20Alignment%20Size%20%3D%2022%20%29 11874 12118
Chromosome_01	AAT	repeat_region	1945750	1946027	56.9079	+	.	ID=match_103;Target=rnd-4_family-45%23LTR%2FCopia%20%28%20Recon%20Family%20Size%20%3D%2031%2C%20Final%20Multiple%20Alignment%20Size%20%3D%2022%20%29 12119 12396
Chromosome_01	AAT	repeat_region	1946054	1946096	70.4545	+	.	ID=match_103;Target=rnd-4_family-45%23LTR%2FCopia%20%28%20Recon%20Family%20Size%20%3D%2031%2C%20Final%20Multiple%20Alignment%20Size%20%3D%2022%20%29 12397 12440
Chromosome_01	AAT	repeat_region	1946194	1946413	58.296	+	.	ID=match_100;Target=r9%20%20 2938 3140
Chromosome_01	AAT	repeat_region	1946444	1946525	66.6667	-	.	ID=match_98;Target=rnd-4_family-45%23LTR%2FCopia%20%28%20Recon%20Family%20Size%20%3D%2031%2C%20Final%20Multiple%20Alignment%20Size%20%3D%2022%20%29 39966 40044
Chromosome_01	AAT	repeat_region	1946536	1946904	57.3529	+	.	ID=match_103;Target=rnd-4_family-45%23LTR%2FCopia%20%28%20Recon%20Family%20Size%20%3D%2031%2C%20Final%20Multiple%20Alignment%20Size%20%3D%2022%20%29 12441 12822
Chromosome_01	AAT	repeat_region	1946564	1946905	62.0968	+	.	ID=match_100;Target=r9%20%20 3141 3498
Chromosome_01	AAT	repeat_region	1946638	1946668	78.7879	-	.	ID=match_98;Target=rnd-4_family-45%23LTR%2FCopia%20%28%20Recon%20Family%20Size%20%3D%2031%2C%20Final%20Multiple%20Alignment%20Size%20%3D%2022%20%29 39934 39965
Chromosome_01	AAT	repeat_region	1946706	1946759	71.4286	-	.	ID=match_98;Target=rnd-4_family-45%23LTR%2FCopia%20%28%20Recon%20Family%20Size%20%3D%2031%2C%20Final%20Multiple%20Alignment%20Size%20%3D%2022%20%29 39879 39933
Chromosome_01	AAT	repeat_region	1946909	1946950	66.6667	-	.	ID=match_98;Target=rnd-4_family-45%23LTR%2FCopia%20%28%20Recon%20Family%20Size%20%3D%2031%2C%20Final%20Multiple%20Alignment%20Size%20%3D%2022%20%29 39838 39878
Chromosome_01	AAT	repeat_region	1947068	1947200	58.6667	+	.	ID=match_100;Target=r9%20%20 3499 3640
Chromosome_01	AAT	repeat_region	1947378	1947495	62.4	+	.	ID=match_103;Target=rnd-4_family-45%23LTR%2FCopia%20%28%20Recon%20Family%20Size%20%3D%2031%2C%20Final%20Multiple%20Alignment%20Size%20%3D%2022%20%29 12823 12941
Chromosome_01	AAT	repeat_region	1947563	1947897	58.4488	+	.	ID=match_103;Target=rnd-4_family-45%23LTR%2FCopia%20%28%20Recon%20Family%20Size%20%3D%2031%2C%20Final%20Multiple%20Alignment%20Size%20%3D%2022%20%29 12942 13282
Chromosome_01	AAT	repeat_region	1947589	1947715	61.4815	+	.	ID=match_100;Target=r9%20%20 3641 3761
Chromosome_01	AAT	repeat_region	1947711	1947760	68	-	.	ID=match_98;Target=rnd-4_family-45%23LTR%2FCopia%20%28%20Recon%20Family%20Size%20%3D%2031%2C%20Final%20Multiple%20Alignment%20Size%20%3D%2022%20%29 39791 39837
Chromosome_01	AAT	repeat_region	1948037	1948101	60.2941	+	.	ID=match_103;Target=rnd-4_family-45%23LTR%2FCopia%20%28%20Recon%20Family%20Size%20%3D%2031%2C%20Final%20Multiple%20Alignment%20Size%20%3D%2022%20%29 13283 13340
Chromosome_01	AAT	repeat_region	1948160	1948388	56.8465	+	.	ID=match_103;Target=rnd-4_family-45%23LTR%2FCopia%20%28%20Recon%20Family%20Size%20%3D%2031%2C%20Final%20Multiple%20Alignment%20Size%20%3D%2022%20%29 13341 13550
Chromosome_01	AAT	repeat_region	1948243	1948459	57.6271	+	.	ID=match_108;Target=rnd-4_family-45%23LTR%2FCopia%20%28%20Recon%20Family%20Size%20%3D%2031%2C%20Final%20Multiple%20Alignment%20Size%20%3D%2022%20%29 29851 30061
Chromosome_01	AAT	repeat_region	1948551	1948614	63.5135	+	.	ID=match_103;Target=rnd-4_family-45%23LTR%2FCopia%20%28%20Recon%20Family%20Size%20%3D%2031%2C%20Final%20Multiple%20Alignment%20Size%20%3D%2022%20%29 13551 13620
Chromosome_01	AAT	repeat_region	1948577	1948708	60.5839	+	.	ID=match_100;Target=r9%20%20 3762 3880
Chromosome_01	AAT	repeat_region	1948720	1949606	57.1717	+	.	ID=match_103;Target=rnd-4_family-45%23LTR%2FCopia%20%28%20Recon%20Family%20Size%20%3D%2031%2C%20Final%20Multiple%20Alignment%20Size%20%3D%2022%20%29 13621 14564
Chromosome_01	AAT	repeat_region	1949008	1949109	64.2202	+	.	ID=match_100;Target=r9%20%20 3881 3979
Chromosome_01	AAT	repeat_region	1949069	1949161	68.0412	-	.	ID=match_98;Target=rnd-4_family-45%23LTR%2FCopia%20%28%20Recon%20Family%20Size%20%3D%2031%2C%20Final%20Multiple%20Alignment%20Size%20%3D%2022%20%29 39706 39790
Chromosome_01	AAT	repeat_region	1949316	1949396	67.0588	-	.	ID=match_98;Target=rnd-4_family-45%23LTR%2FCopia%20%28%20Recon%20Family%20Size%20%3D%2031%2C%20Final%20Multiple%20Alignment%20Size%20%3D%2022%20%29 39625 39705
Chromosome_01	AAT	repeat_region	1949488	1949612	57.554	+	.	ID=match_97;Target=rnd-4_family-45%23LTR%2FCopia%20%28%20Recon%20Family%20Size%20%3D%2031%2C%20Final%20Multiple%20Alignment%20Size%20%3D%2022%20%29 38323 38453
Chromosome_01	AAT	repeat_region	1949667	1949796	59.5588	+	.	ID=match_97;Target=rnd-4_family-45%23LTR%2FCopia%20%28%20Recon%20Family%20Size%20%3D%2031%2C%20Final%20Multiple%20Alignment%20Size%20%3D%2022%20%29 38454 38585
Chromosome_01	AAT	repeat_region	1949674	1949790	62.2222	+	.	ID=match_108;Target=rnd-4_family-45%23LTR%2FCopia%20%28%20Recon%20Family%20Size%20%3D%2031%2C%20Final%20Multiple%20Alignment%20Size%20%3D%2022%20%29 30062 30190
Chromosome_01	AAT	repeat_region	1949710	1949860	56.1728	+	.	ID=match_103;Target=rnd-4_family-45%23LTR%2FCopia%20%28%20Recon%20Family%20Size%20%3D%2031%2C%20Final%20Multiple%20Alignment%20Size%20%3D%2022%20%29 14565 14716
Chromosome_01	AAT	repeat_region	1949953	1950167	59.6639	+	.	ID=match_103;Target=rnd-4_family-45%23LTR%2FCopia%20%28%20Recon%20Family%20Size%20%3D%2031%2C%20Final%20Multiple%20Alignment%20Size%20%3D%2022%20%29 14717 14933
Chromosome_01	AAT	repeat_region	1950094	1950479	75	+	.	ID=match_97;Target=rnd-4_family-45%23LTR%2FCopia%20%28%20Recon%20Family%20Size%20%3D%2031%2C%20Final%20Multiple%20Alignment%20Size%20%3D%2022%20%29 38586 38957
Chromosome_01	AAT	repeat_region	1950157	1950452	77.7027	+	.	ID=match_96;Target=rnd-4_family-54%23LTR%2FCopia%20%28%20Recon%20Family%20Size%20%3D%2025%2C%20Final%20Multiple%20Alignment%20Size%20%3D%2023%20%29 8695 8972
Chromosome_01	AAT	repeat_region	1950169	1950403	82.7731	+	.	ID=match_100;Target=r9%20%20 3980 4215
Chromosome_01	AAT	repeat_region	1950207	1950437	80.3279	-	.	ID=match_99;Target=x0%20%20 3723 3961
Chromosome_01	AAT	repeat_region	1950221	1950398	92.1788	+	.	ID=match_108;Target=rnd-4_family-45%23LTR%2FCopia%20%28%20Recon%20Family%20Size%20%3D%2031%2C%20Final%20Multiple%20Alignment%20Size%20%3D%2022%20%29 30191 30369
Chromosome_01	AAT	repeat_region	1950255	1950446	59.8131	+	.	ID=match_103;Target=rnd-4_family-45%23LTR%2FCopia%20%28%20Recon%20Family%20Size%20%3D%2031%2C%20Final%20Multiple%20Alignment%20Size%20%3D%2022%20%29 14934 15128
Chromosome_01	AAT	repeat_region	1950405	1950484	63.8554	-	.	ID=match_98;Target=rnd-4_family-45%23LTR%2FCopia%20%28%20Recon%20Family%20Size%20%3D%2031%2C%20Final%20Multiple%20Alignment%20Size%20%3D%2022%20%29 39545 39624
Chromosome_01	AAT	repeat_region	1950410	1957985	88.9015	+	.	ID=match_95;Target=x3x3r8_major_cons%20%20 6602 14557
Chromosome_01	AAT	repeat_region	1950536	1950548	61.5385	+	.	ID=match_96;Target=rnd-4_family-54%23LTR%2FCopia%20%28%20Recon%20Family%20Size%20%3D%2025%2C%20Final%20Multiple%20Alignment%20Size%20%3D%2023%20%29 8973 8985
Chromosome_01	AAT	repeat_region	1950668	1950784	61.5385	+	.	ID=match_108;Target=rnd-4_family-45%23LTR%2FCopia%20%28%20Recon%20Family%20Size%20%3D%2031%2C%20Final%20Multiple%20Alignment%20Size%20%3D%2022%20%29 30370 30467
Chromosome_01	AAT	repeat_region	1950719	1950931	60.084	-	.	ID=match_99;Target=x0%20%20 3501 3722
Chromosome_01	AAT	repeat_region	1950843	1950942	60.8696	-	.	ID=match_98;Target=rnd-4_family-45%23LTR%2FCopia%20%28%20Recon%20Family%20Size%20%3D%2031%2C%20Final%20Multiple%20Alignment%20Size%20%3D%2022%20%29 39438 39544
Chromosome_01	AAT	repeat_region	1950979	1951152	59.375	-	.	ID=match_98;Target=rnd-4_family-45%23LTR%2FCopia%20%28%20Recon%20Family%20Size%20%3D%2031%2C%20Final%20Multiple%20Alignment%20Size%20%3D%2022%20%29 39259 39437
Chromosome_01	AAT	repeat_region	1951029	1951458	57.0039	+	.	ID=match_103;Target=rnd-4_family-45%23LTR%2FCopia%20%28%20Recon%20Family%20Size%20%3D%2031%2C%20Final%20Multiple%20Alignment%20Size%20%3D%2022%20%29 15129 15613
Chromosome_01	AAT	repeat_region	1951424	1951542	59.0909	+	.	ID=match_108;Target=rnd-4_family-45%23LTR%2FCopia%20%28%20Recon%20Family%20Size%20%3D%2031%2C%20Final%20Multiple%20Alignment%20Size%20%3D%2022%20%29 30468 30597
Chromosome_01	AAT	repeat_region	1951487	1951630	60.2649	-	.	ID=match_99;Target=x0%20%20 3369 3500
Chromosome_01	AAT	repeat_region	1952191	1952749	56.6343	+	.	ID=match_103;Target=rnd-4_family-45%23LTR%2FCopia%20%28%20Recon%20Family%20Size%20%3D%2031%2C%20Final%20Multiple%20Alignment%20Size%20%3D%2022%20%29 15614 16190
Chromosome_01	AAT	repeat_region	1952368	1952772	58.351	+	.	ID=match_108;Target=rnd-4_family-45%23LTR%2FCopia%20%28%20Recon%20Family%20Size%20%3D%2031%2C%20Final%20Multiple%20Alignment%20Size%20%3D%2022%20%29 30598 31034
Chromosome_01	AAT	repeat_region	1952405	1952576	62.5	-	.	ID=match_98;Target=rnd-4_family-45%23LTR%2FCopia%20%28%20Recon%20Family%20Size%20%3D%2031%2C%20Final%20Multiple%20Alignment%20Size%20%3D%2022%20%29 39095 39258
Chromosome_01	AAT	repeat_region	1952477	1957985	89.1485	+	.	ID=match_110;Target=x3x3r8_major_cons%20%20 8780 14557
Chromosome_01	AAT	repeat_region	1952493	1952766	58.2278	-	.	ID=match_99;Target=x0%20%20 3078 3368
Chromosome_01	AAT	repeat_region	1952848	1952922	67.1053	-	.	ID=match_99;Target=x0%20%20 3007 3077
Chromosome_01	AAT	repeat_region	1952959	1953326	57.1072	+	.	ID=match_103;Target=rnd-4_family-45%23LTR%2FCopia%20%28%20Recon%20Family%20Size%20%3D%2031%2C%20Final%20Multiple%20Alignment%20Size%20%3D%2022%20%29 16191 16556
Chromosome_01	AAT	repeat_region	1952987	1953137	59.7561	+	.	ID=match_108;Target=rnd-4_family-45%23LTR%2FCopia%20%28%20Recon%20Family%20Size%20%3D%2031%2C%20Final%20Multiple%20Alignment%20Size%20%3D%2022%20%29 31035 31186
Chromosome_01	AAT	repeat_region	1953102	1953419	55.8266	-	.	ID=match_99;Target=x0%20%20 2659 3006
Chromosome_01	AAT	repeat_region	1953172	1953419	59.707	+	.	ID=match_108;Target=rnd-4_family-45%23LTR%2FCopia%20%28%20Recon%20Family%20Size%20%3D%2031%2C%20Final%20Multiple%20Alignment%20Size%20%3D%2022%20%29 31187 31444
Chromosome_01	AAT	repeat_region	1953467	1953718	59.5331	+	.	ID=match_103;Target=rnd-4_family-45%23LTR%2FCopia%20%28%20Recon%20Family%20Size%20%3D%2031%2C%20Final%20Multiple%20Alignment%20Size%20%3D%2022%20%29 16557 16774
Chromosome_01	AAT	repeat_region	1953490	1953603	59.4828	-	.	ID=match_99;Target=x0%20%20 2563 2658
Chromosome_01	AAT	repeat_region	1953495	1953627	57.4468	+	.	ID=match_108;Target=rnd-4_family-45%23LTR%2FCopia%20%28%20Recon%20Family%20Size%20%3D%2031%2C%20Final%20Multiple%20Alignment%20Size%20%3D%2022%20%29 31445 31565
Chromosome_01	AAT	repeat_region	1953718	1953879	55.3763	+	.	ID=match_108;Target=rnd-4_family-45%23LTR%2FCopia%20%28%20Recon%20Family%20Size%20%3D%2031%2C%20Final%20Multiple%20Alignment%20Size%20%3D%2022%20%29 31566 31743
Chromosome_01	AAT	repeat_region	1953801	1953946	61.8421	+	.	ID=match_103;Target=rnd-4_family-45%23LTR%2FCopia%20%28%20Recon%20Family%20Size%20%3D%2031%2C%20Final%20Multiple%20Alignment%20Size%20%3D%2022%20%29 16775 16914
Chromosome_01	AAT	repeat_region	1954050	1954148	61	-	.	ID=match_99;Target=x0%20%20 2475 2562
Chromosome_01	AAT	repeat_region	1954110	1954246	64.1892	-	.	ID=match_98;Target=rnd-4_family-45%23LTR%2FCopia%20%28%20Recon%20Family%20Size%20%3D%2031%2C%20Final%20Multiple%20Alignment%20Size%20%3D%2022%20%29 38955 39094
Chromosome_01	AAT	repeat_region	1954155	1954213	70	+	.	ID=match_108;Target=rnd-4_family-45%23LTR%2FCopia%20%28%20Recon%20Family%20Size%20%3D%2031%2C%20Final%20Multiple%20Alignment%20Size%20%3D%2022%20%29 31744 31802
Chromosome_01	AAT	repeat_region	1954589	1954727	60	+	.	ID=match_103;Target=rnd-4_family-45%23LTR%2FCopia%20%28%20Recon%20Family%20Size%20%3D%2031%2C%20Final%20Multiple%20Alignment%20Size%20%3D%2022%20%29 16915 17032
Chromosome_01	AAT	repeat_region	1954881	1955038	56.6474	+	.	ID=match_108;Target=rnd-4_family-45%23LTR%2FCopia%20%28%20Recon%20Family%20Size%20%3D%2031%2C%20Final%20Multiple%20Alignment%20Size%20%3D%2022%20%29 31803 31957
Chromosome_01	AAT	repeat_region	1954971	1955127	60.7955	+	.	ID=match_103;Target=rnd-4_family-45%23LTR%2FCopia%20%28%20Recon%20Family%20Size%20%3D%2031%2C%20Final%20Multiple%20Alignment%20Size%20%3D%2022%20%29 17033 17203
Chromosome_01	AAT	repeat_region	1955191	1955437	56.6308	+	.	ID=match_103;Target=rnd-4_family-45%23LTR%2FCopia%20%28%20Recon%20Family%20Size%20%3D%2031%2C%20Final%20Multiple%20Alignment%20Size%20%3D%2022%20%29 17204 17463
Chromosome_01	AAT	repeat_region	1955410	1955553	59.7403	+	.	ID=match_108;Target=rnd-4_family-45%23LTR%2FCopia%20%28%20Recon%20Family%20Size%20%3D%2031%2C%20Final%20Multiple%20Alignment%20Size%20%3D%2022%20%29 31958 32094
Chromosome_01	AAT	repeat_region	1955550	1955792	56.2724	+	.	ID=match_103;Target=rnd-4_family-45%23LTR%2FCopia%20%28%20Recon%20Family%20Size%20%3D%2031%2C%20Final%20Multiple%20Alignment%20Size%20%3D%2022%20%29 17464 17736
Chromosome_01	AAT	repeat_region	1955585	1955748	56.4706	+	.	ID=match_108;Target=rnd-4_family-45%23LTR%2FCopia%20%28%20Recon%20Family%20Size%20%3D%2031%2C%20Final%20Multiple%20Alignment%20Size%20%3D%2022%20%29 32095 32228
Chromosome_01	AAT	repeat_region	1956077	1956351	57.9805	+	.	ID=match_108;Target=rnd-4_family-45%23LTR%2FCopia%20%28%20Recon%20Family%20Size%20%3D%2031%2C%20Final%20Multiple%20Alignment%20Size%20%3D%2022%20%29 32229 32510
Chromosome_01	AAT	repeat_region	1956136	1956279	56.7901	+	.	ID=match_103;Target=rnd-4_family-45%23LTR%2FCopia%20%28%20Recon%20Family%20Size%20%3D%2031%2C%20Final%20Multiple%20Alignment%20Size%20%3D%2022%20%29 17737 17888
Chromosome_01	AAT	repeat_region	1956326	1956814	57.6336	+	.	ID=match_103;Target=rnd-4_family-45%23LTR%2FCopia%20%28%20Recon%20Family%20Size%20%3D%2031%2C%20Final%20Multiple%20Alignment%20Size%20%3D%2022%20%29 17889 18372
Chromosome_01	AAT	repeat_region	1956407	1956459	62.2642	+	.	ID=match_108;Target=rnd-4_family-45%23LTR%2FCopia%20%28%20Recon%20Family%20Size%20%3D%2031%2C%20Final%20Multiple%20Alignment%20Size%20%3D%2022%20%29 32511 32556
Chromosome_01	AAT	repeat_region	1956718	1956872	62.0253	+	.	ID=match_108;Target=rnd-4_family-45%23LTR%2FCopia%20%28%20Recon%20Family%20Size%20%3D%2031%2C%20Final%20Multiple%20Alignment%20Size%20%3D%2022%20%29 32557 32693
Chromosome_01	AAT	repeat_region	1956820	1956924	64.2857	+	.	ID=match_105;Target=x0%20%20 3022 3127
Chromosome_01	AAT	repeat_region	1957038	1957268	60.0823	+	.	ID=match_103;Target=rnd-4_family-45%23LTR%2FCopia%20%28%20Recon%20Family%20Size%20%3D%2031%2C%20Final%20Multiple%20Alignment%20Size%20%3D%2022%20%29 18373 18598
Chromosome_01	AAT	repeat_region	1957226	1957403	59.4059	+	.	ID=match_108;Target=rnd-4_family-45%23LTR%2FCopia%20%28%20Recon%20Family%20Size%20%3D%2031%2C%20Final%20Multiple%20Alignment%20Size%20%3D%2022%20%29 32694 32889
Chromosome_01	AAT	repeat_region	1957535	1957685	60.241	+	.	ID=match_103;Target=rnd-4_family-45%23LTR%2FCopia%20%28%20Recon%20Family%20Size%20%3D%2031%2C%20Final%20Multiple%20Alignment%20Size%20%3D%2022%20%29 18599 18760
Chromosome_01	AAT	repeat_region	1957788	1957882	58.0952	+	.	ID=match_103;Target=rnd-4_family-45%23LTR%2FCopia%20%28%20Recon%20Family%20Size%20%3D%2031%2C%20Final%20Multiple%20Alignment%20Size%20%3D%2022%20%29 18761 18864
Chromosome_01	AAT	repeat_region	1957943	1958012	63.0137	-	.	ID=match_98;Target=rnd-4_family-45%23LTR%2FCopia%20%28%20Recon%20Family%20Size%20%3D%2031%2C%20Final%20Multiple%20Alignment%20Size%20%3D%2022%20%29 38887 38954
Chromosome_01	AAT	repeat_region	1957945	1958046	58.3333	+	.	ID=match_103;Target=rnd-4_family-45%23LTR%2FCopia%20%28%20Recon%20Family%20Size%20%3D%2031%2C%20Final%20Multiple%20Alignment%20Size%20%3D%2022%20%29 18865 18960
Chromosome_01	AAT	repeat_region	1958134	1958181	64.5833	+	.	ID=match_103;Target=rnd-4_family-45%23LTR%2FCopia%20%28%20Recon%20Family%20Size%20%3D%2031%2C%20Final%20Multiple%20Alignment%20Size%20%3D%2022%20%29 18961 19007
Chromosome_01	AAT	repeat_region	1958183	1958265	62.6374	+	.	ID=match_108;Target=rnd-4_family-45%23LTR%2FCopia%20%28%20Recon%20Family%20Size%20%3D%2031%2C%20Final%20Multiple%20Alignment%20Size%20%3D%2022%20%29 32890 32973
Chromosome_01	AAT	repeat_region	1958216	1960559	92.6602	+	.	ID=match_95;Target=x3x3r8_major_cons%20%20 14558 16914
Chromosome_01	AAT	repeat_region	1958216	1960563	92.5879	+	.	ID=match_110;Target=x3x3r8_major_cons%20%20 14558 16918
Chromosome_01	AAT	repeat_region	1958219	1958569	56.7775	+	.	ID=match_103;Target=rnd-4_family-45%23LTR%2FCopia%20%28%20Recon%20Family%20Size%20%3D%2031%2C%20Final%20Multiple%20Alignment%20Size%20%3D%2022%20%29 19008 19378
Chromosome_01	AAT	repeat_region	1958220	1958383	61.1429	+	.	ID=match_105;Target=x0%20%20 3128 3291
Chromosome_01	AAT	repeat_region	1958427	1958553	62.8788	+	.	ID=match_108;Target=rnd-4_family-45%23LTR%2FCopia%20%28%20Recon%20Family%20Size%20%3D%2031%2C%20Final%20Multiple%20Alignment%20Size%20%3D%2022%20%29 32974 33088
Chromosome_01	AAT	repeat_region	1958645	1958739	64.486	+	.	ID=match_108;Target=rnd-4_family-45%23LTR%2FCopia%20%28%20Recon%20Family%20Size%20%3D%2031%2C%20Final%20Multiple%20Alignment%20Size%20%3D%2022%20%29 33089 33191
Chromosome_01	AAT	repeat_region	1958677	1958805	61.8056	+	.	ID=match_103;Target=rnd-4_family-45%23LTR%2FCopia%20%28%20Recon%20Family%20Size%20%3D%2031%2C%20Final%20Multiple%20Alignment%20Size%20%3D%2022%20%29 19379 19514
Chromosome_01	AAT	repeat_region	1958907	1959121	59.5556	+	.	ID=match_103;Target=rnd-4_family-45%23LTR%2FCopia%20%28%20Recon%20Family%20Size%20%3D%2031%2C%20Final%20Multiple%20Alignment%20Size%20%3D%2022%20%29 19515 19711
Chromosome_01	AAT	repeat_region	1959062	1959280	60.8511	+	.	ID=match_105;Target=x0%20%20 3292 3507
Chromosome_01	AAT	repeat_region	1959160	1959347	58.7629	+	.	ID=match_103;Target=rnd-4_family-45%23LTR%2FCopia%20%28%20Recon%20Family%20Size%20%3D%2031%2C%20Final%20Multiple%20Alignment%20Size%20%3D%2022%20%29 19712 19880
Chromosome_01	AAT	repeat_region	1959359	1959366	75	-	.	ID=match_102;Target=rnd-4_family-45%23LTR%2FCopia%20%28%20Recon%20Family%20Size%20%3D%2031%2C%20Final%20Multiple%20Alignment%20Size%20%3D%2022%20%29 39153 39160
Chromosome_01	AAT	repeat_region	1959438	1959637	56.2771	+	.	ID=match_103;Target=rnd-4_family-45%23LTR%2FCopia%20%28%20Recon%20Family%20Size%20%3D%2031%2C%20Final%20Multiple%20Alignment%20Size%20%3D%2022%20%29 19881 20098
Chromosome_01	AAT	repeat_region	1959607	1959817	57.1429	+	.	ID=match_105;Target=x0%20%20 3508 3748
Chromosome_01	AAT	repeat_region	1959630	1959671	75	-	.	ID=match_102;Target=rnd-4_family-45%23LTR%2FCopia%20%28%20Recon%20Family%20Size%20%3D%2031%2C%20Final%20Multiple%20Alignment%20Size%20%3D%2022%20%29 39110 39152
Chromosome_01	AAT	repeat_region	1959787	1959926	60.5263	+	.	ID=match_103;Target=rnd-4_family-45%23LTR%2FCopia%20%28%20Recon%20Family%20Size%20%3D%2031%2C%20Final%20Multiple%20Alignment%20Size%20%3D%2022%20%29 20099 20238
Chromosome_01	AAT	repeat_region	1959986	1960432	56.6731	+	.	ID=match_103;Target=rnd-4_family-45%23LTR%2FCopia%20%28%20Recon%20Family%20Size%20%3D%2031%2C%20Final%20Multiple%20Alignment%20Size%20%3D%2022%20%29 20239 20729
Chromosome_01	AAT	repeat_region	1960042	1960152	63.1579	-	.	ID=match_102;Target=rnd-4_family-45%23LTR%2FCopia%20%28%20Recon%20Family%20Size%20%3D%2031%2C%20Final%20Multiple%20Alignment%20Size%20%3D%2022%20%29 39007 39109
Chromosome_01	AAT	repeat_region	1960099	1960417	58.1717	+	.	ID=match_108;Target=rnd-4_family-45%23LTR%2FCopia%20%28%20Recon%20Family%20Size%20%3D%2031%2C%20Final%20Multiple%20Alignment%20Size%20%3D%2022%20%29 33192 33528
Chromosome_01	AAT	repeat_region	1960407	1960536	57.6642	-	.	ID=match_102;Target=rnd-4_family-45%23LTR%2FCopia%20%28%20Recon%20Family%20Size%20%3D%2031%2C%20Final%20Multiple%20Alignment%20Size%20%3D%2022%20%29 38887 39006
Chromosome_01	AAT	repeat_region	1960557	1960780	76.2931	+	.	ID=match_105;Target=x0%20%20 3749 3961
Chromosome_01	AAT	repeat_region	1960561	1969396	80.6321	-	.	ID=match_102;Target=rnd-4_family-45%23LTR%2FCopia%20%28%20Recon%20Family%20Size%20%3D%2031%2C%20Final%20Multiple%20Alignment%20Size%20%3D%2022%20%29 30044 38886
Chromosome_01	AAT	repeat_region	1960561	1969397	80.623	-	.	ID=match_98;Target=rnd-4_family-45%23LTR%2FCopia%20%28%20Recon%20Family%20Size%20%3D%2031%2C%20Final%20Multiple%20Alignment%20Size%20%3D%2022%20%29 30043 38886
Chromosome_01	AAT	repeat_region	1960563	1964671	80.4508	-	.	ID=match_104;Target=r9%20%20 1 4215
Chromosome_01	AAT	repeat_region	1960563	1964671	80.4508	-	.	ID=match_106;Target=r9%20%20 1 4215
Chromosome_01	AAT	repeat_region	1962080	1969315	83.1126	-	.	ID=match_101;Target=rnd-4_family-54%23LTR%2FCopia%20%28%20Recon%20Family%20Size%20%3D%2025%2C%20Final%20Multiple%20Alignment%20Size%20%3D%2023%20%29 14419 21653
Chromosome_01	AAT	repeat_region	1965399	1969269	82.1735	+	.	ID=match_107;Target=x0%20%20 1 3961
Chromosome_01	AAT	repeat_region	1967586	1967591	83.3333	+	.	ID=match_95;Target=x3x3r8_major_cons%20%20 16915 16920
Chromosome_01	AAT	repeat_region	1967705	1967743	68.2927	+	.	ID=match_103;Target=rnd-4_family-45%23LTR%2FCopia%20%28%20Recon%20Family%20Size%20%3D%2031%2C%20Final%20Multiple%20Alignment%20Size%20%3D%2022%20%29 20730 20770
Chromosome_01	AAT	repeat_region	1969064	1969348	75.7679	+	.	ID=match_103;Target=rnd-4_family-45%23LTR%2FCopia%20%28%20Recon%20Family%20Size%20%3D%2031%2C%20Final%20Multiple%20Alignment%20Size%20%3D%2022%20%29 20771 21057
Chromosome_01	AAT	repeat_region	1969065	1969265	80.8824	-	.	ID=match_109;Target=r9%20%20 4015 4215
Chromosome_01	AAT	repeat_region	1969252	1976257	91.7818	+	.	ID=match_110;Target=x3x3r8_major_cons%20%20 16919 24005
Chromosome_01	AAT	repeat_region	1969432	1969825	55.9322	+	.	ID=match_103;Target=rnd-4_family-45%23LTR%2FCopia%20%28%20Recon%20Family%20Size%20%3D%2031%2C%20Final%20Multiple%20Alignment%20Size%20%3D%2022%20%29 21058 21439
Chromosome_01	AAT	repeat_region	1969560	1969741	60.5263	+	.	ID=match_108;Target=rnd-4_family-45%23LTR%2FCopia%20%28%20Recon%20Family%20Size%20%3D%2031%2C%20Final%20Multiple%20Alignment%20Size%20%3D%2022%20%29 33529 33707
Chromosome_01	AAT	repeat_region	1969573	1969872	54.9206	-	.	ID=match_102;Target=rnd-4_family-45%23LTR%2FCopia%20%28%20Recon%20Family%20Size%20%3D%2031%2C%20Final%20Multiple%20Alignment%20Size%20%3D%2022%20%29 29764 30043
Chromosome_01	AAT	repeat_region	1969574	1969884	55.9006	-	.	ID=match_98;Target=rnd-4_family-45%23LTR%2FCopia%20%28%20Recon%20Family%20Size%20%3D%2031%2C%20Final%20Multiple%20Alignment%20Size%20%3D%2022%20%29 29752 30042
Chromosome_01	AAT	repeat_region	1969769	1969867	64.8649	-	.	ID=match_109;Target=r9%20%20 3910 4014
Chromosome_01	AAT	repeat_region	1969775	1970226	58.1109	+	.	ID=match_108;Target=rnd-4_family-45%23LTR%2FCopia%20%28%20Recon%20Family%20Size%20%3D%2031%2C%20Final%20Multiple%20Alignment%20Size%20%3D%2022%20%29 33708 34136
Chromosome_01	AAT	repeat_region	1969862	1969952	65.9574	+	.	ID=match_103;Target=rnd-4_family-45%23LTR%2FCopia%20%28%20Recon%20Family%20Size%20%3D%2031%2C%20Final%20Multiple%20Alignment%20Size%20%3D%2022%20%29 21440 21525
Chromosome_01	AAT	repeat_region	1969967	1970085	56.1644	-	.	ID=match_109;Target=r9%20%20 3769 3909
Chromosome_01	AAT	repeat_region	1970062	1970300	57.1984	-	.	ID=match_98;Target=rnd-4_family-45%23LTR%2FCopia%20%28%20Recon%20Family%20Size%20%3D%2031%2C%20Final%20Multiple%20Alignment%20Size%20%3D%2022%20%29 29509 29751
Chromosome_01	AAT	repeat_region	1970067	1970298	55.9387	-	.	ID=match_102;Target=rnd-4_family-45%23LTR%2FCopia%20%28%20Recon%20Family%20Size%20%3D%2031%2C%20Final%20Multiple%20Alignment%20Size%20%3D%2022%20%29 29511 29763
Chromosome_01	AAT	repeat_region	1970333	1970421	64.2857	+	.	ID=match_108;Target=rnd-4_family-45%23LTR%2FCopia%20%28%20Recon%20Family%20Size%20%3D%2031%2C%20Final%20Multiple%20Alignment%20Size%20%3D%2022%20%29 34137 34227
Chromosome_01	AAT	repeat_region	1970556	1970845	56.0472	+	.	ID=match_103;Target=rnd-4_family-45%23LTR%2FCopia%20%28%20Recon%20Family%20Size%20%3D%2031%2C%20Final%20Multiple%20Alignment%20Size%20%3D%2022%20%29 21526 21853
Chromosome_01	AAT	repeat_region	1970681	1970753	65.7534	-	.	ID=match_102;Target=rnd-4_family-45%23LTR%2FCopia%20%28%20Recon%20Family%20Size%20%3D%2031%2C%20Final%20Multiple%20Alignment%20Size%20%3D%2022%20%29 29440 29510
Chromosome_01	AAT	repeat_region	1970683	1970774	64.5161	-	.	ID=match_98;Target=rnd-4_family-45%23LTR%2FCopia%20%28%20Recon%20Family%20Size%20%3D%2031%2C%20Final%20Multiple%20Alignment%20Size%20%3D%2022%20%29 29418 29508
Chromosome_01	AAT	repeat_region	1970710	1970874	61.7486	+	.	ID=match_108;Target=rnd-4_family-45%23LTR%2FCopia%20%28%20Recon%20Family%20Size%20%3D%2031%2C%20Final%20Multiple%20Alignment%20Size%20%3D%2022%20%29 34228 34390
Chromosome_01	AAT	repeat_region	1970795	1970954	59.2814	-	.	ID=match_109;Target=r9%20%20 3614 3768
Chromosome_01	AAT	repeat_region	1970921	1970979	64.1791	-	.	ID=match_102;Target=rnd-4_family-45%23LTR%2FCopia%20%28%20Recon%20Family%20Size%20%3D%2031%2C%20Final%20Multiple%20Alignment%20Size%20%3D%2022%20%29 29374 29439
Chromosome_01	AAT	repeat_region	1970949	1971019	64	+	.	ID=match_103;Target=rnd-4_family-45%23LTR%2FCopia%20%28%20Recon%20Family%20Size%20%3D%2031%2C%20Final%20Multiple%20Alignment%20Size%20%3D%2022%20%29 21854 21922
Chromosome_01	AAT	repeat_region	1971152	1971274	59.2308	-	.	ID=match_109;Target=r9%20%20 3486 3613
Chromosome_01	AAT	repeat_region	1971177	1971225	59.2593	-	.	ID=match_98;Target=rnd-4_family-45%23LTR%2FCopia%20%28%20Recon%20Family%20Size%20%3D%2031%2C%20Final%20Multiple%20Alignment%20Size%20%3D%2022%20%29 29367 29417
Chromosome_01	AAT	repeat_region	1971336	1971461	60.274	+	.	ID=match_103;Target=rnd-4_family-45%23LTR%2FCopia%20%28%20Recon%20Family%20Size%20%3D%2031%2C%20Final%20Multiple%20Alignment%20Size%20%3D%2022%20%29 21923 22068
Chromosome_01	AAT	repeat_region	1971369	1971530	53.3333	-	.	ID=match_102;Target=rnd-4_family-45%23LTR%2FCopia%20%28%20Recon%20Family%20Size%20%3D%2031%2C%20Final%20Multiple%20Alignment%20Size%20%3D%2022%20%29 29198 29373
Chromosome_01	AAT	repeat_region	1971651	1971920	57.5342	+	.	ID=match_108;Target=rnd-4_family-45%23LTR%2FCopia%20%28%20Recon%20Family%20Size%20%3D%2031%2C%20Final%20Multiple%20Alignment%20Size%20%3D%2022%20%29 34391 34647
Chromosome_01	AAT	repeat_region	1971696	1972070	58.4352	+	.	ID=match_103;Target=rnd-4_family-45%23LTR%2FCopia%20%28%20Recon%20Family%20Size%20%3D%2031%2C%20Final%20Multiple%20Alignment%20Size%20%3D%2022%20%29 22069 22444
Chromosome_01	AAT	repeat_region	1971697	1971837	55.2448	-	.	ID=match_102;Target=rnd-4_family-45%23LTR%2FCopia%20%28%20Recon%20Family%20Size%20%3D%2031%2C%20Final%20Multiple%20Alignment%20Size%20%3D%2022%20%29 29085 29197
Chromosome_01	AAT	repeat_region	1971755	1971777	87.5	-	.	ID=match_109;Target=r9%20%20 3462 3485
Chromosome_01	AAT	repeat_region	1971986	1972099	67.7966	-	.	ID=match_102;Target=rnd-4_family-45%23LTR%2FCopia%20%28%20Recon%20Family%20Size%20%3D%2031%2C%20Final%20Multiple%20Alignment%20Size%20%3D%2022%20%29 28980 29084
Chromosome_01	AAT	repeat_region	1972165	1972188	75	-	.	ID=match_109;Target=r9%20%20 3438 3461
Chromosome_01	AAT	repeat_region	1972306	1972359	68.5185	+	.	ID=match_108;Target=rnd-4_family-45%23LTR%2FCopia%20%28%20Recon%20Family%20Size%20%3D%2031%2C%20Final%20Multiple%20Alignment%20Size%20%3D%2022%20%29 34648 34697
Chromosome_01	AAT	repeat_region	1972432	1972673	58.2418	+	.	ID=match_103;Target=rnd-4_family-45%23LTR%2FCopia%20%28%20Recon%20Family%20Size%20%3D%2031%2C%20Final%20Multiple%20Alignment%20Size%20%3D%2022%20%29 22445 22700
Chromosome_01	AAT	repeat_region	1972476	1972548	64.9351	+	.	ID=match_108;Target=rnd-4_family-45%23LTR%2FCopia%20%28%20Recon%20Family%20Size%20%3D%2031%2C%20Final%20Multiple%20Alignment%20Size%20%3D%2022%20%29 34698 34764
Chromosome_01	AAT	repeat_region	1972477	1972533	61.7647	-	.	ID=match_102;Target=rnd-4_family-45%23LTR%2FCopia%20%28%20Recon%20Family%20Size%20%3D%2031%2C%20Final%20Multiple%20Alignment%20Size%20%3D%2022%20%29 28914 28979
Chromosome_01	AAT	repeat_region	1972598	1972858	54.7101	+	.	ID=match_108;Target=rnd-4_family-45%23LTR%2FCopia%20%28%20Recon%20Family%20Size%20%3D%2031%2C%20Final%20Multiple%20Alignment%20Size%20%3D%2022%20%29 34765 35013
Chromosome_01	AAT	repeat_region	1972616	1972698	55.2083	-	.	ID=match_102;Target=rnd-4_family-45%23LTR%2FCopia%20%28%20Recon%20Family%20Size%20%3D%2031%2C%20Final%20Multiple%20Alignment%20Size%20%3D%2022%20%29 28823 28913
Chromosome_01	AAT	repeat_region	1972653	1972694	69.0476	-	.	ID=match_109;Target=r9%20%20 3396 3437
Chromosome_01	AAT	repeat_region	1972887	1972963	66.2791	+	.	ID=match_103;Target=rnd-4_family-45%23LTR%2FCopia%20%28%20Recon%20Family%20Size%20%3D%2031%2C%20Final%20Multiple%20Alignment%20Size%20%3D%2022%20%29 22701 22785
Chromosome_01	AAT	repeat_region	1972890	1972999	59.8291	-	.	ID=match_102;Target=rnd-4_family-45%23LTR%2FCopia%20%28%20Recon%20Family%20Size%20%3D%2031%2C%20Final%20Multiple%20Alignment%20Size%20%3D%2022%20%29 28709 28822
Chromosome_01	AAT	repeat_region	1972897	1973002	59.6639	+	.	ID=match_108;Target=rnd-4_family-45%23LTR%2FCopia%20%28%20Recon%20Family%20Size%20%3D%2031%2C%20Final%20Multiple%20Alignment%20Size%20%3D%2022%20%29 35014 35124
Chromosome_01	AAT	repeat_region	1972910	1973217	59.0769	-	.	ID=match_109;Target=r9%20%20 3098 3395
Chromosome_01	AAT	repeat_region	1973065	1973288	59.7561	-	.	ID=match_102;Target=rnd-4_family-45%23LTR%2FCopia%20%28%20Recon%20Family%20Size%20%3D%2031%2C%20Final%20Multiple%20Alignment%20Size%20%3D%2022%20%29 28489 28708
Chromosome_01	AAT	repeat_region	1973100	1973547	58.2505	+	.	ID=match_103;Target=rnd-4_family-45%23LTR%2FCopia%20%28%20Recon%20Family%20Size%20%3D%2031%2C%20Final%20Multiple%20Alignment%20Size%20%3D%2022%20%29 22786 23263
Chromosome_01	AAT	repeat_region	1973251	1973296	63.0435	-	.	ID=match_109;Target=r9%20%20 3055 3097
Chromosome_01	AAT	repeat_region	1973864	1974079	59.292	+	.	ID=match_103;Target=rnd-4_family-45%23LTR%2FCopia%20%28%20Recon%20Family%20Size%20%3D%2031%2C%20Final%20Multiple%20Alignment%20Size%20%3D%2022%20%29 23264 23456
Chromosome_01	AAT	repeat_region	1974225	1974400	57.868	-	.	ID=match_102;Target=rnd-4_family-45%23LTR%2FCopia%20%28%20Recon%20Family%20Size%20%3D%2031%2C%20Final%20Multiple%20Alignment%20Size%20%3D%2022%20%29 28313 28488
Chromosome_01	AAT	repeat_region	1974289	1974447	61.1429	+	.	ID=match_108;Target=rnd-4_family-45%23LTR%2FCopia%20%28%20Recon%20Family%20Size%20%3D%2031%2C%20Final%20Multiple%20Alignment%20Size%20%3D%2022%20%29 35125 35296
Chromosome_01	AAT	repeat_region	1974495	1975264	56.7442	+	.	ID=match_108;Target=rnd-4_family-45%23LTR%2FCopia%20%28%20Recon%20Family%20Size%20%3D%2031%2C%20Final%20Multiple%20Alignment%20Size%20%3D%2022%20%29 35297 36087
Chromosome_01	AAT	repeat_region	1974712	1974844	61.5894	-	.	ID=match_102;Target=rnd-4_family-45%23LTR%2FCopia%20%28%20Recon%20Family%20Size%20%3D%2031%2C%20Final%20Multiple%20Alignment%20Size%20%3D%2022%20%29 28172 28312
Chromosome_01	AAT	repeat_region	1974830	1974921	60.2151	+	.	ID=match_103;Target=rnd-4_family-45%23LTR%2FCopia%20%28%20Recon%20Family%20Size%20%3D%2031%2C%20Final%20Multiple%20Alignment%20Size%20%3D%2022%20%29 23457 23542
Chromosome_01	AAT	repeat_region	1974964	1975373	58.0046	-	.	ID=match_102;Target=rnd-4_family-45%23LTR%2FCopia%20%28%20Recon%20Family%20Size%20%3D%2031%2C%20Final%20Multiple%20Alignment%20Size%20%3D%2022%20%29 27811 28171
Chromosome_01	AAT	repeat_region	1974993	1975245	55.6777	+	.	ID=match_103;Target=rnd-4_family-45%23LTR%2FCopia%20%28%20Recon%20Family%20Size%20%3D%2031%2C%20Final%20Multiple%20Alignment%20Size%20%3D%2022%20%29 23543 23803
Chromosome_01	AAT	repeat_region	1975597	1975837	57.0896	-	.	ID=match_102;Target=rnd-4_family-45%23LTR%2FCopia%20%28%20Recon%20Family%20Size%20%3D%2031%2C%20Final%20Multiple%20Alignment%20Size%20%3D%2022%20%29 27555 27810
Chromosome_01	AAT	repeat_region	1975683	1975857	59.3583	+	.	ID=match_108;Target=rnd-4_family-45%23LTR%2FCopia%20%28%20Recon%20Family%20Size%20%3D%2031%2C%20Final%20Multiple%20Alignment%20Size%20%3D%2022%20%29 36088 36246
Chromosome_01	AAT	repeat_region	1975770	1975846	67.8571	+	.	ID=match_103;Target=rnd-4_family-45%23LTR%2FCopia%20%28%20Recon%20Family%20Size%20%3D%2031%2C%20Final%20Multiple%20Alignment%20Size%20%3D%2022%20%29 23804 23884
Chromosome_01	AAT	repeat_region	1976037	1976118	56.6265	+	.	ID=match_108;Target=rnd-4_family-45%23LTR%2FCopia%20%28%20Recon%20Family%20Size%20%3D%2031%2C%20Final%20Multiple%20Alignment%20Size%20%3D%2022%20%29 36247 36320
Chromosome_01	AAT	repeat_region	1979882	1979885	100	+	.	ID=match_103;Target=rnd-4_family-45%23LTR%2FCopia%20%28%20Recon%20Family%20Size%20%3D%2031%2C%20Final%20Multiple%20Alignment%20Size%20%3D%2022%20%29 23885 23888
Chromosome_01	AAT	repeat_region	1988375	1988387	69.2308	+	.	ID=match_108;Target=rnd-4_family-45%23LTR%2FCopia%20%28%20Recon%20Family%20Size%20%3D%2031%2C%20Final%20Multiple%20Alignment%20Size%20%3D%2022%20%29 36321 36333
Chromosome_01	AAT	repeat_region	1999447	1999447	100	-	.	ID=match_102;Target=rnd-4_family-45%23LTR%2FCopia%20%28%20Recon%20Family%20Size%20%3D%2031%2C%20Final%20Multiple%20Alignment%20Size%20%3D%2022%20%29 27554 27554
Chromosome_01	AAT	repeat_region	2117152	2117346	70.8134	-	.	ID=match_111;Target=rnd-4_family-575%23Unknown%20%28%20Recon%20Family%20Size%20%3D%20106%2C%20Final%20Multiple%20Alignment%20Size%20%3D%20105%20%29 1 208
Chromosome_01	AAT	repeat_region	2158940	2159156	70.0461	-	.	ID=match_112;Target=rnd-4_family-575%23Unknown%20%28%20Recon%20Family%20Size%20%3D%20106%2C%20Final%20Multiple%20Alignment%20Size%20%3D%20105%20%29 1 208
Chromosome_01	AAT	repeat_region	2293297	2295358	68.1471	-	.	ID=match_113;Target=r39%20%20 1 2075
Chromosome_01	AAT	repeat_region	2293297	2295358	68.1471	-	.	ID=match_114;Target=r39%20%20 1 2075
Chromosome_01	AAT	repeat_region	2418306	2418514	77.619	+	.	ID=match_115;Target=rnd-4_family-575%23Unknown%20%28%20Recon%20Family%20Size%20%3D%20106%2C%20Final%20Multiple%20Alignment%20Size%20%3D%20105%20%29 1 208
Chromosome_01	AAT	repeat_region	2513477	2513693	80.2752	-	.	ID=match_116;Target=rnd-4_family-2239%23Unknown%20%28%20Recon%20Family%20Size%20%3D%2016%2C%20Final%20Multiple%20Alignment%20Size%20%3D%2016%20%29 1 215
Chromosome_01	AAT	repeat_region	3139989	3140196	76.9231	-	.	ID=match_117;Target=rnd-4_family-575%23Unknown%20%28%20Recon%20Family%20Size%20%3D%20106%2C%20Final%20Multiple%20Alignment%20Size%20%3D%20105%20%29 1 208
Chromosome_01	AAT	repeat_region	3155744	3155959	82.1429	+	.	ID=match_118;Target=rnd-4_family-144%23Unknown%20%28%20Recon%20Family%20Size%20%3D%2040%2C%20Final%20Multiple%20Alignment%20Size%20%3D%2038%20%29 1 223
Chromosome_01	AAT	repeat_region	3375277	3375493	76.1468	+	.	ID=match_119;Target=rnd-4_family-674%23Unknown%20%28%20Recon%20Family%20Size%20%3D%2023%2C%20Final%20Multiple%20Alignment%20Size%20%3D%2022%20%29 1 217
Chromosome_01	AAT	repeat_region	3402852	3402854	66.6667	+	.	ID=match_121;Target=rnd-4_family-45%23LTR%2FCopia%20%28%20Recon%20Family%20Size%20%3D%2031%2C%20Final%20Multiple%20Alignment%20Size%20%3D%2022%20%29 29922 29924
Chromosome_01	AAT	repeat_region	3413912	3413912	100	-	.	ID=match_124;Target=rnd-4_family-45%23LTR%2FCopia%20%28%20Recon%20Family%20Size%20%3D%2031%2C%20Final%20Multiple%20Alignment%20Size%20%3D%2022%20%29 21368 21368
Chromosome_01	AAT	repeat_region	3421795	3421798	100	+	.	ID=match_132;Target=rnd-4_family-45%23LTR%2FCopia%20%28%20Recon%20Family%20Size%20%3D%2031%2C%20Final%20Multiple%20Alignment%20Size%20%3D%2022%20%29 22776 22779
Chromosome_01	AAT	repeat_region	3422414	3422414	100	-	.	ID=match_127;Target=rnd-4_family-45%23LTR%2FCopia%20%28%20Recon%20Family%20Size%20%3D%2031%2C%20Final%20Multiple%20Alignment%20Size%20%3D%2022%20%29 21404 21404
Chromosome_01	AAT	repeat_region	3429025	3429026	100	+	.	ID=match_125;Target=r9%20%20 3958 3959
Chromosome_01	AAT	repeat_region	3429485	3429489	60	-	.	ID=match_120;Target=r25%20%20 738 742
Chromosome_01	AAT	repeat_region	3432031	3432237	59.276	-	.	ID=match_127;Target=rnd-4_family-45%23LTR%2FCopia%20%28%20Recon%20Family%20Size%20%3D%2031%2C%20Final%20Multiple%20Alignment%20Size%20%3D%2022%20%29 21206 21403
Chromosome_01	AAT	repeat_region	3432042	3432244	58.2938	-	.	ID=match_120;Target=r25%20%20 547 737
Chromosome_01	AAT	repeat_region	3432079	3432302	58.8235	-	.	ID=match_124;Target=rnd-4_family-45%23LTR%2FCopia%20%28%20Recon%20Family%20Size%20%3D%2031%2C%20Final%20Multiple%20Alignment%20Size%20%3D%2022%20%29 21151 21367
Chromosome_01	AAT	repeat_region	3432283	3432318	70.7317	-	.	ID=match_127;Target=rnd-4_family-45%23LTR%2FCopia%20%28%20Recon%20Family%20Size%20%3D%2031%2C%20Final%20Multiple%20Alignment%20Size%20%3D%2022%20%29 21165 21205
Chromosome_01	AAT	repeat_region	3432291	3432769	59.5194	-	.	ID=match_120;Target=r25%20%20 48 546
Chromosome_01	AAT	repeat_region	3432358	3432585	57.4468	-	.	ID=match_127;Target=rnd-4_family-45%23LTR%2FCopia%20%28%20Recon%20Family%20Size%20%3D%2031%2C%20Final%20Multiple%20Alignment%20Size%20%3D%2022%20%29 20957 21164
Chromosome_01	AAT	repeat_region	3432370	3432589	57.7778	-	.	ID=match_124;Target=rnd-4_family-45%23LTR%2FCopia%20%28%20Recon%20Family%20Size%20%3D%2031%2C%20Final%20Multiple%20Alignment%20Size%20%3D%2022%20%29 20953 21150
Chromosome_01	AAT	repeat_region	3432382	3432717	59.673	+	.	ID=match_132;Target=rnd-4_family-45%23LTR%2FCopia%20%28%20Recon%20Family%20Size%20%3D%2031%2C%20Final%20Multiple%20Alignment%20Size%20%3D%2022%20%29 22780 23123
Chromosome_01	AAT	repeat_region	3432453	3432693	58.5938	+	.	ID=match_121;Target=rnd-4_family-45%23LTR%2FCopia%20%28%20Recon%20Family%20Size%20%3D%2031%2C%20Final%20Multiple%20Alignment%20Size%20%3D%2022%20%29 29925 30151
Chromosome_01	AAT	repeat_region	3432511	3432550	72.5	+	.	ID=match_125;Target=r9%20%20 3960 3998
Chromosome_01	AAT	repeat_region	3432802	3432847	66	-	.	ID=match_120;Target=r25%20%20 1 47
Chromosome_01	AAT	repeat_region	3432882	3432892	64.2857	-	.	ID=match_131;Target=rnd-4_family-45%23LTR%2FCopia%20%28%20Recon%20Family%20Size%20%3D%2031%2C%20Final%20Multiple%20Alignment%20Size%20%3D%2022%20%29 22347 22360
Chromosome_01	AAT	repeat_region	3432983	3440219	92.6314	+	.	ID=match_122;Target=rnd-4_family-54%23LTR%2FCopia%20%28%20Recon%20Family%20Size%20%3D%2025%2C%20Final%20Multiple%20Alignment%20Size%20%3D%2023%20%29 14427 21653
Chromosome_01	AAT	repeat_region	3432995	3433162	62.069	-	.	ID=match_131;Target=rnd-4_family-45%23LTR%2FCopia%20%28%20Recon%20Family%20Size%20%3D%2031%2C%20Final%20Multiple%20Alignment%20Size%20%3D%2022%20%29 22196 22346
Chromosome_01	AAT	repeat_region	3433014	3441856	90.1553	+	.	ID=match_121;Target=rnd-4_family-45%23LTR%2FCopia%20%28%20Recon%20Family%20Size%20%3D%2031%2C%20Final%20Multiple%20Alignment%20Size%20%3D%2022%20%29 30152 39032
Chromosome_01	AAT	repeat_region	3433025	3433234	85.2535	+	.	ID=match_125;Target=r9%20%20 3999 4215
Chromosome_01	AAT	repeat_region	3433034	3436900	91.3471	-	.	ID=match_123;Target=x0%20%20 1 3961
Chromosome_01	AAT	repeat_region	3433049	3433331	78.6441	-	.	ID=match_127;Target=rnd-4_family-45%23LTR%2FCopia%20%28%20Recon%20Family%20Size%20%3D%2031%2C%20Final%20Multiple%20Alignment%20Size%20%3D%2022%20%29 20679 20956
Chromosome_01	AAT	repeat_region	3433054	3433845	63.2335	-	.	ID=match_124;Target=rnd-4_family-45%23LTR%2FCopia%20%28%20Recon%20Family%20Size%20%3D%2031%2C%20Final%20Multiple%20Alignment%20Size%20%3D%2022%20%29 20207 20952
Chromosome_01	AAT	repeat_region	3433236	3434030	55.711	+	.	ID=match_132;Target=rnd-4_family-45%23LTR%2FCopia%20%28%20Recon%20Family%20Size%20%3D%2031%2C%20Final%20Multiple%20Alignment%20Size%20%3D%2022%20%29 23124 23899
Chromosome_01	AAT	repeat_region	3433331	3433430	57.1429	-	.	ID=match_131;Target=rnd-4_family-45%23LTR%2FCopia%20%28%20Recon%20Family%20Size%20%3D%2031%2C%20Final%20Multiple%20Alignment%20Size%20%3D%2022%20%29 22102 22195
Chromosome_01	AAT	repeat_region	3433526	3433694	55.6757	-	.	ID=match_131;Target=rnd-4_family-45%23LTR%2FCopia%20%28%20Recon%20Family%20Size%20%3D%2031%2C%20Final%20Multiple%20Alignment%20Size%20%3D%2022%20%29 21927 22101
Chromosome_01	AAT	repeat_region	3434105	3434166	61.2903	-	.	ID=match_124;Target=rnd-4_family-45%23LTR%2FCopia%20%28%20Recon%20Family%20Size%20%3D%2031%2C%20Final%20Multiple%20Alignment%20Size%20%3D%2022%20%29 20159 20206
Chromosome_01	AAT	repeat_region	3434330	3434360	74.1935	-	.	ID=match_131;Target=rnd-4_family-45%23LTR%2FCopia%20%28%20Recon%20Family%20Size%20%3D%2031%2C%20Final%20Multiple%20Alignment%20Size%20%3D%2022%20%29 21896 21926
Chromosome_01	AAT	repeat_region	3434376	3434439	64.6154	-	.	ID=match_127;Target=rnd-4_family-45%23LTR%2FCopia%20%28%20Recon%20Family%20Size%20%3D%2031%2C%20Final%20Multiple%20Alignment%20Size%20%3D%2022%20%29 20619 20678
Chromosome_01	AAT	repeat_region	3434396	3435072	56.5452	-	.	ID=match_124;Target=rnd-4_family-45%23LTR%2FCopia%20%28%20Recon%20Family%20Size%20%3D%2031%2C%20Final%20Multiple%20Alignment%20Size%20%3D%2022%20%29 19472 20158
Chromosome_01	AAT	repeat_region	3434502	3434561	67.7419	-	.	ID=match_131;Target=rnd-4_family-45%23LTR%2FCopia%20%28%20Recon%20Family%20Size%20%3D%2031%2C%20Final%20Multiple%20Alignment%20Size%20%3D%2022%20%29 21835 21895
Chromosome_01	AAT	repeat_region	3434749	3434804	64.7059	-	.	ID=match_131;Target=rnd-4_family-45%23LTR%2FCopia%20%28%20Recon%20Family%20Size%20%3D%2031%2C%20Final%20Multiple%20Alignment%20Size%20%3D%2022%20%29 21767 21834
Chromosome_01	AAT	repeat_region	3434823	3435139	55.6923	+	.	ID=match_132;Target=rnd-4_family-45%23LTR%2FCopia%20%28%20Recon%20Family%20Size%20%3D%2031%2C%20Final%20Multiple%20Alignment%20Size%20%3D%2022%20%29 23900 24195
Chromosome_01	AAT	repeat_region	3434953	3435155	57.277	-	.	ID=match_131;Target=rnd-4_family-45%23LTR%2FCopia%20%28%20Recon%20Family%20Size%20%3D%2031%2C%20Final%20Multiple%20Alignment%20Size%20%3D%2022%20%29 21571 21766
Chromosome_01	AAT	repeat_region	3435016	3435142	58.2192	-	.	ID=match_127;Target=rnd-4_family-45%23LTR%2FCopia%20%28%20Recon%20Family%20Size%20%3D%2031%2C%20Final%20Multiple%20Alignment%20Size%20%3D%2022%20%29 20474 20618
Chromosome_01	AAT	repeat_region	3435264	3435361	52.2936	+	.	ID=match_132;Target=rnd-4_family-45%23LTR%2FCopia%20%28%20Recon%20Family%20Size%20%3D%2031%2C%20Final%20Multiple%20Alignment%20Size%20%3D%2022%20%29 24196 24304
Chromosome_01	AAT	repeat_region	3435279	3435502	59.9156	-	.	ID=match_124;Target=rnd-4_family-45%23LTR%2FCopia%20%28%20Recon%20Family%20Size%20%3D%2031%2C%20Final%20Multiple%20Alignment%20Size%20%3D%2022%20%29 19255 19471
Chromosome_01	AAT	repeat_region	3435313	3435507	58.371	-	.	ID=match_127;Target=rnd-4_family-45%23LTR%2FCopia%20%28%20Recon%20Family%20Size%20%3D%2031%2C%20Final%20Multiple%20Alignment%20Size%20%3D%2022%20%29 20259 20473
Chromosome_01	AAT	repeat_region	3435457	3435767	57.3864	+	.	ID=match_132;Target=rnd-4_family-45%23LTR%2FCopia%20%28%20Recon%20Family%20Size%20%3D%2031%2C%20Final%20Multiple%20Alignment%20Size%20%3D%2022%20%29 24305 24636
Chromosome_01	AAT	repeat_region	3435731	3435990	60.1476	-	.	ID=match_124;Target=rnd-4_family-45%23LTR%2FCopia%20%28%20Recon%20Family%20Size%20%3D%2031%2C%20Final%20Multiple%20Alignment%20Size%20%3D%2022%20%29 19004 19254
Chromosome_01	AAT	repeat_region	3435792	3436044	55.0676	-	.	ID=match_127;Target=rnd-4_family-45%23LTR%2FCopia%20%28%20Recon%20Family%20Size%20%3D%2031%2C%20Final%20Multiple%20Alignment%20Size%20%3D%2022%20%29 19987 20258
Chromosome_01	AAT	repeat_region	3436170	3436268	63.4615	-	.	ID=match_127;Target=rnd-4_family-45%23LTR%2FCopia%20%28%20Recon%20Family%20Size%20%3D%2031%2C%20Final%20Multiple%20Alignment%20Size%20%3D%2022%20%29 19887 19986
Chromosome_01	AAT	repeat_region	3436812	3436922	62.3932	-	.	ID=match_127;Target=rnd-4_family-45%23LTR%2FCopia%20%28%20Recon%20Family%20Size%20%3D%2031%2C%20Final%20Multiple%20Alignment%20Size%20%3D%2022%20%29 19780 19886
Chromosome_01	AAT	repeat_region	3436824	3436867	70.2128	-	.	ID=match_131;Target=rnd-4_family-45%23LTR%2FCopia%20%28%20Recon%20Family%20Size%20%3D%2031%2C%20Final%20Multiple%20Alignment%20Size%20%3D%2022%20%29 21526 21570
Chromosome_01	AAT	repeat_region	3436896	3436994	62.6168	+	.	ID=match_132;Target=rnd-4_family-45%23LTR%2FCopia%20%28%20Recon%20Family%20Size%20%3D%2031%2C%20Final%20Multiple%20Alignment%20Size%20%3D%2022%20%29 24637 24739
Chromosome_01	AAT	repeat_region	3436920	3436974	67.8571	-	.	ID=match_124;Target=rnd-4_family-45%23LTR%2FCopia%20%28%20Recon%20Family%20Size%20%3D%2031%2C%20Final%20Multiple%20Alignment%20Size%20%3D%2022%20%29 18951 19003
Chromosome_01	AAT	repeat_region	3436958	3437145	60.1036	-	.	ID=match_127;Target=rnd-4_family-45%23LTR%2FCopia%20%28%20Recon%20Family%20Size%20%3D%2031%2C%20Final%20Multiple%20Alignment%20Size%20%3D%2022%20%29 19611 19779
Chromosome_01	AAT	repeat_region	3436973	3437017	71.1111	-	.	ID=match_131;Target=rnd-4_family-45%23LTR%2FCopia%20%28%20Recon%20Family%20Size%20%3D%2031%2C%20Final%20Multiple%20Alignment%20Size%20%3D%2022%20%29 21481 21525
Chromosome_01	AAT	repeat_region	3437303	3437335	80	-	.	ID=match_131;Target=rnd-4_family-45%23LTR%2FCopia%20%28%20Recon%20Family%20Size%20%3D%2031%2C%20Final%20Multiple%20Alignment%20Size%20%3D%2022%20%29 21447 21480
Chromosome_01	AAT	repeat_region	3437429	3437696	58.8028	-	.	ID=match_127;Target=rnd-4_family-45%23LTR%2FCopia%20%28%20Recon%20Family%20Size%20%3D%2031%2C%20Final%20Multiple%20Alignment%20Size%20%3D%2022%20%29 19355 19610
Chromosome_01	AAT	repeat_region	3437444	3437717	55.873	+	.	ID=match_132;Target=rnd-4_family-45%23LTR%2FCopia%20%28%20Recon%20Family%20Size%20%3D%2031%2C%20Final%20Multiple%20Alignment%20Size%20%3D%2022%20%29 24740 25034
Chromosome_01	AAT	repeat_region	3437628	3441736	90.8422	+	.	ID=match_126;Target=r9%20%20 1 4215
Chromosome_01	AAT	repeat_region	3437868	3437898	70.9677	+	.	ID=match_132;Target=rnd-4_family-45%23LTR%2FCopia%20%28%20Recon%20Family%20Size%20%3D%2031%2C%20Final%20Multiple%20Alignment%20Size%20%3D%2022%20%29 25035 25065
Chromosome_01	AAT	repeat_region	3437957	3438301	56.7901	-	.	ID=match_124;Target=rnd-4_family-45%23LTR%2FCopia%20%28%20Recon%20Family%20Size%20%3D%2031%2C%20Final%20Multiple%20Alignment%20Size%20%3D%2022%20%29 18569 18950
Chromosome_01	AAT	repeat_region	3438136	3438419	59.164	-	.	ID=match_127;Target=rnd-4_family-45%23LTR%2FCopia%20%28%20Recon%20Family%20Size%20%3D%2031%2C%20Final%20Multiple%20Alignment%20Size%20%3D%2022%20%29 19065 19354
Chromosome_01	AAT	repeat_region	3438222	3438493	57.732	-	.	ID=match_131;Target=rnd-4_family-45%23LTR%2FCopia%20%28%20Recon%20Family%20Size%20%3D%2031%2C%20Final%20Multiple%20Alignment%20Size%20%3D%2022%20%29 21181 21446
Chromosome_01	AAT	repeat_region	3438344	3438495	58.3333	+	.	ID=match_132;Target=rnd-4_family-45%23LTR%2FCopia%20%28%20Recon%20Family%20Size%20%3D%2031%2C%20Final%20Multiple%20Alignment%20Size%20%3D%2022%20%29 25066 25193
Chromosome_01	AAT	repeat_region	3438610	3438681	62.5	-	.	ID=match_127;Target=rnd-4_family-45%23LTR%2FCopia%20%28%20Recon%20Family%20Size%20%3D%2031%2C%20Final%20Multiple%20Alignment%20Size%20%3D%2022%20%29 19000 19064
Chromosome_01	AAT	repeat_region	3438899	3439140	58.8462	-	.	ID=match_124;Target=rnd-4_family-45%23LTR%2FCopia%20%28%20Recon%20Family%20Size%20%3D%2031%2C%20Final%20Multiple%20Alignment%20Size%20%3D%2022%20%29 18341 18568
Chromosome_01	AAT	repeat_region	3439600	3439793	61.3065	-	.	ID=match_127;Target=rnd-4_family-45%23LTR%2FCopia%20%28%20Recon%20Family%20Size%20%3D%2031%2C%20Final%20Multiple%20Alignment%20Size%20%3D%2022%20%29 18816 18999
Chromosome_01	AAT	repeat_region	3439643	3439754	61.8644	-	.	ID=match_124;Target=rnd-4_family-45%23LTR%2FCopia%20%28%20Recon%20Family%20Size%20%3D%2031%2C%20Final%20Multiple%20Alignment%20Size%20%3D%2022%20%29 18228 18340
Chromosome_01	AAT	repeat_region	3440135	3440335	56.0185	-	.	ID=match_131;Target=rnd-4_family-45%23LTR%2FCopia%20%28%20Recon%20Family%20Size%20%3D%2031%2C%20Final%20Multiple%20Alignment%20Size%20%3D%2022%20%29 20982 21180
Chromosome_01	AAT	repeat_region	3440269	3440332	71.0145	-	.	ID=match_124;Target=rnd-4_family-45%23LTR%2FCopia%20%28%20Recon%20Family%20Size%20%3D%2031%2C%20Final%20Multiple%20Alignment%20Size%20%3D%2022%20%29 18160 18227
Chromosome_01	AAT	repeat_region	3440288	3440339	67.8571	-	.	ID=match_127;Target=rnd-4_family-45%23LTR%2FCopia%20%28%20Recon%20Family%20Size%20%3D%2031%2C%20Final%20Multiple%20Alignment%20Size%20%3D%2022%20%29 18761 18815
Chromosome_01	AAT	repeat_region	3440680	3440809	61.5942	-	.	ID=match_127;Target=rnd-4_family-45%23LTR%2FCopia%20%28%20Recon%20Family%20Size%20%3D%2031%2C%20Final%20Multiple%20Alignment%20Size%20%3D%2022%20%29 18630 18760
Chromosome_01	AAT	repeat_region	3440818	3440896	61.7284	+	.	ID=match_132;Target=rnd-4_family-45%23LTR%2FCopia%20%28%20Recon%20Family%20Size%20%3D%2031%2C%20Final%20Multiple%20Alignment%20Size%20%3D%2022%20%29 25194 25264
Chromosome_01	AAT	repeat_region	3441147	3441233	60.2273	+	.	ID=match_132;Target=rnd-4_family-45%23LTR%2FCopia%20%28%20Recon%20Family%20Size%20%3D%2031%2C%20Final%20Multiple%20Alignment%20Size%20%3D%2022%20%29 25265 25350
Chromosome_01	AAT	repeat_region	3441207	3441475	57.947	-	.	ID=match_124;Target=rnd-4_family-45%23LTR%2FCopia%20%28%20Recon%20Family%20Size%20%3D%2031%2C%20Final%20Multiple%20Alignment%20Size%20%3D%2022%20%29 17875 18159
Chromosome_01	AAT	repeat_region	3441388	3441444	58.3333	-	.	ID=match_135;Target=rnd-4_family-45%23LTR%2FCopia%20%28%20Recon%20Family%20Size%20%3D%2031%2C%20Final%20Multiple%20Alignment%20Size%20%3D%2022%20%29 20983 21040
Chromosome_01	AAT	repeat_region	3441519	3441881	73.9474	-	.	ID=match_135;Target=rnd-4_family-45%23LTR%2FCopia%20%28%20Recon%20Family%20Size%20%3D%2031%2C%20Final%20Multiple%20Alignment%20Size%20%3D%2022%20%29 20622 20982
Chromosome_01	AAT	repeat_region	3441520	3441881	74.1425	-	.	ID=match_131;Target=rnd-4_family-45%23LTR%2FCopia%20%28%20Recon%20Family%20Size%20%3D%2031%2C%20Final%20Multiple%20Alignment%20Size%20%3D%2022%20%29 20622 20981
Chromosome_01	AAT	repeat_region	3441530	3441839	75.7764	-	.	ID=match_128;Target=x0%20%20 3660 3961
Chromosome_01	AAT	repeat_region	3441695	3441759	67.6923	-	.	ID=match_127;Target=rnd-4_family-45%23LTR%2FCopia%20%28%20Recon%20Family%20Size%20%3D%2031%2C%20Final%20Multiple%20Alignment%20Size%20%3D%2022%20%29 18574 18629
Chromosome_01	AAT	repeat_region	3442086	3442940	56.5547	+	.	ID=match_121;Target=rnd-4_family-45%23LTR%2FCopia%20%28%20Recon%20Family%20Size%20%3D%2031%2C%20Final%20Multiple%20Alignment%20Size%20%3D%2022%20%29 39033 39839
Chromosome_01	AAT	repeat_region	3442102	3442761	56.7989	-	.	ID=match_124;Target=rnd-4_family-45%23LTR%2FCopia%20%28%20Recon%20Family%20Size%20%3D%2031%2C%20Final%20Multiple%20Alignment%20Size%20%3D%2022%20%29 17238 17874
Chromosome_01	AAT	repeat_region	3442148	3442205	64.4068	-	.	ID=match_127;Target=rnd-4_family-45%23LTR%2FCopia%20%28%20Recon%20Family%20Size%20%3D%2031%2C%20Final%20Multiple%20Alignment%20Size%20%3D%2022%20%29 18520 18573
Chromosome_01	AAT	repeat_region	3442167	3442340	60.452	-	.	ID=match_128;Target=x0%20%20 3510 3659
Chromosome_01	AAT	repeat_region	3442309	3442420	59.4828	+	.	ID=match_132;Target=rnd-4_family-45%23LTR%2FCopia%20%28%20Recon%20Family%20Size%20%3D%2031%2C%20Final%20Multiple%20Alignment%20Size%20%3D%2022%20%29 25351 25466
Chromosome_01	AAT	repeat_region	3442493	3442874	56.4165	-	.	ID=match_128;Target=x0%20%20 3134 3509
Chromosome_01	AAT	repeat_region	3442666	3442838	62.5698	-	.	ID=match_127;Target=rnd-4_family-45%23LTR%2FCopia%20%28%20Recon%20Family%20Size%20%3D%2031%2C%20Final%20Multiple%20Alignment%20Size%20%3D%2022%20%29 18365 18519
Chromosome_01	AAT	repeat_region	3442775	3442909	62.5	-	.	ID=match_131;Target=rnd-4_family-45%23LTR%2FCopia%20%28%20Recon%20Family%20Size%20%3D%2031%2C%20Final%20Multiple%20Alignment%20Size%20%3D%2022%20%29 20488 20621
Chromosome_01	AAT	repeat_region	3442775	3442909	62.5	-	.	ID=match_135;Target=rnd-4_family-45%23LTR%2FCopia%20%28%20Recon%20Family%20Size%20%3D%2031%2C%20Final%20Multiple%20Alignment%20Size%20%3D%2022%20%29 20488 20621
Chromosome_01	AAT	repeat_region	3442854	3443007	61.4907	-	.	ID=match_124;Target=rnd-4_family-45%23LTR%2FCopia%20%28%20Recon%20Family%20Size%20%3D%2031%2C%20Final%20Multiple%20Alignment%20Size%20%3D%2022%20%29 17084 17237
Chromosome_01	AAT	repeat_region	3442904	3443238	56.1644	-	.	ID=match_128;Target=x0%20%20 2800 3133
Chromosome_01	AAT	repeat_region	3442917	3443016	62.7273	-	.	ID=match_127;Target=rnd-4_family-45%23LTR%2FCopia%20%28%20Recon%20Family%20Size%20%3D%2031%2C%20Final%20Multiple%20Alignment%20Size%20%3D%2022%20%29 18255 18364
Chromosome_01	AAT	repeat_region	3442995	3443201	60.9524	+	.	ID=match_132;Target=rnd-4_family-45%23LTR%2FCopia%20%28%20Recon%20Family%20Size%20%3D%2031%2C%20Final%20Multiple%20Alignment%20Size%20%3D%2022%20%29 25467 25647
Chromosome_01	AAT	repeat_region	3443065	3443181	59.8291	-	.	ID=match_127;Target=rnd-4_family-45%23LTR%2FCopia%20%28%20Recon%20Family%20Size%20%3D%2031%2C%20Final%20Multiple%20Alignment%20Size%20%3D%2022%20%29 18148 18254
Chromosome_01	AAT	repeat_region	3443158	3444210	55.9617	-	.	ID=match_124;Target=rnd-4_family-45%23LTR%2FCopia%20%28%20Recon%20Family%20Size%20%3D%2031%2C%20Final%20Multiple%20Alignment%20Size%20%3D%2022%20%29 16079 17083
Chromosome_01	AAT	repeat_region	3443242	3443302	73.0159	-	.	ID=match_131;Target=rnd-4_family-45%23LTR%2FCopia%20%28%20Recon%20Family%20Size%20%3D%2031%2C%20Final%20Multiple%20Alignment%20Size%20%3D%2022%20%29 20428 20487
Chromosome_01	AAT	repeat_region	3443242	3443302	73.0159	-	.	ID=match_135;Target=rnd-4_family-45%23LTR%2FCopia%20%28%20Recon%20Family%20Size%20%3D%2031%2C%20Final%20Multiple%20Alignment%20Size%20%3D%2022%20%29 20428 20487
Chromosome_01	AAT	repeat_region	3443270	3443591	57.4713	-	.	ID=match_128;Target=x0%20%20 2480 2799
Chromosome_01	AAT	repeat_region	3443273	3443302	75	-	.	ID=match_127;Target=rnd-4_family-45%23LTR%2FCopia%20%28%20Recon%20Family%20Size%20%3D%2031%2C%20Final%20Multiple%20Alignment%20Size%20%3D%2022%20%29 18116 18147
Chromosome_01	AAT	repeat_region	3443360	3443485	58.6466	+	.	ID=match_132;Target=rnd-4_family-45%23LTR%2FCopia%20%28%20Recon%20Family%20Size%20%3D%2031%2C%20Final%20Multiple%20Alignment%20Size%20%3D%2022%20%29 25648 25759
Chromosome_01	AAT	repeat_region	3443515	3443591	63.9535	+	.	ID=match_132;Target=rnd-4_family-45%23LTR%2FCopia%20%28%20Recon%20Family%20Size%20%3D%2031%2C%20Final%20Multiple%20Alignment%20Size%20%3D%2022%20%29 25760 25843
Chromosome_01	AAT	repeat_region	3443591	3443772	63.2979	-	.	ID=match_131;Target=rnd-4_family-45%23LTR%2FCopia%20%28%20Recon%20Family%20Size%20%3D%2031%2C%20Final%20Multiple%20Alignment%20Size%20%3D%2022%20%29 20251 20427
Chromosome_01	AAT	repeat_region	3443591	3443772	63.2979	-	.	ID=match_135;Target=rnd-4_family-45%23LTR%2FCopia%20%28%20Recon%20Family%20Size%20%3D%2031%2C%20Final%20Multiple%20Alignment%20Size%20%3D%2022%20%29 20251 20427
Chromosome_01	AAT	repeat_region	3443637	3443752	59.8361	-	.	ID=match_128;Target=x0%20%20 2368 2479
Chromosome_01	AAT	repeat_region	3443686	3443966	60.8247	+	.	ID=match_132;Target=rnd-4_family-45%23LTR%2FCopia%20%28%20Recon%20Family%20Size%20%3D%2031%2C%20Final%20Multiple%20Alignment%20Size%20%3D%2022%20%29 25844 26086
Chromosome_01	AAT	repeat_region	3443829	3444114	55.9633	-	.	ID=match_128;Target=x0%20%20 2065 2367
Chromosome_01	AAT	repeat_region	3443915	3444008	65.6863	-	.	ID=match_131;Target=rnd-4_family-45%23LTR%2FCopia%20%28%20Recon%20Family%20Size%20%3D%2031%2C%20Final%20Multiple%20Alignment%20Size%20%3D%2022%20%29 20149 20250
Chromosome_01	AAT	repeat_region	3443915	3444008	65.6863	-	.	ID=match_135;Target=rnd-4_family-45%23LTR%2FCopia%20%28%20Recon%20Family%20Size%20%3D%2031%2C%20Final%20Multiple%20Alignment%20Size%20%3D%2022%20%29 20149 20250
Chromosome_01	AAT	repeat_region	3444034	3444182	60.5096	+	.	ID=match_132;Target=rnd-4_family-45%23LTR%2FCopia%20%28%20Recon%20Family%20Size%20%3D%2031%2C%20Final%20Multiple%20Alignment%20Size%20%3D%2022%20%29 26087 26231
Chromosome_01	AAT	repeat_region	3444356	3444508	56.962	-	.	ID=match_124;Target=rnd-4_family-45%23LTR%2FCopia%20%28%20Recon%20Family%20Size%20%3D%2031%2C%20Final%20Multiple%20Alignment%20Size%20%3D%2022%20%29 15933 16078
Chromosome_01	AAT	repeat_region	3444356	3444527	58.6207	+	.	ID=match_132;Target=rnd-4_family-45%23LTR%2FCopia%20%28%20Recon%20Family%20Size%20%3D%2031%2C%20Final%20Multiple%20Alignment%20Size%20%3D%2022%20%29 26232 26382
Chromosome_01	AAT	repeat_region	3444454	3445464	58.2577	-	.	ID=match_131;Target=rnd-4_family-45%23LTR%2FCopia%20%28%20Recon%20Family%20Size%20%3D%2031%2C%20Final%20Multiple%20Alignment%20Size%20%3D%2022%20%29 19117 20148
Chromosome_01	AAT	repeat_region	3444454	3445464	58.2577	-	.	ID=match_135;Target=rnd-4_family-45%23LTR%2FCopia%20%28%20Recon%20Family%20Size%20%3D%2031%2C%20Final%20Multiple%20Alignment%20Size%20%3D%2022%20%29 19117 20148
Chromosome_01	AAT	repeat_region	3444468	3444516	65.4545	-	.	ID=match_127;Target=rnd-4_family-45%23LTR%2FCopia%20%28%20Recon%20Family%20Size%20%3D%2031%2C%20Final%20Multiple%20Alignment%20Size%20%3D%2022%20%29 18061 18115
Chromosome_01	AAT	repeat_region	3444494	3444674	60.6796	-	.	ID=match_128;Target=x0%20%20 1870 2064
Chromosome_01	AAT	repeat_region	3444579	3444784	58.6364	-	.	ID=match_127;Target=rnd-4_family-45%23LTR%2FCopia%20%28%20Recon%20Family%20Size%20%3D%2031%2C%20Final%20Multiple%20Alignment%20Size%20%3D%2022%20%29 17859 18060
Chromosome_01	AAT	repeat_region	3444625	3444709	63.2184	-	.	ID=match_124;Target=rnd-4_family-45%23LTR%2FCopia%20%28%20Recon%20Family%20Size%20%3D%2031%2C%20Final%20Multiple%20Alignment%20Size%20%3D%2022%20%29 15848 15932
Chromosome_01	AAT	repeat_region	3444758	3444933	58.4615	+	.	ID=match_132;Target=rnd-4_family-45%23LTR%2FCopia%20%28%20Recon%20Family%20Size%20%3D%2031%2C%20Final%20Multiple%20Alignment%20Size%20%3D%2022%20%29 26383 26563
Chromosome_01	AAT	repeat_region	3444760	3445052	57.2785	-	.	ID=match_128;Target=x0%20%20 1580 1869
Chromosome_01	AAT	repeat_region	3444764	3445002	60.4743	-	.	ID=match_124;Target=rnd-4_family-45%23LTR%2FCopia%20%28%20Recon%20Family%20Size%20%3D%2031%2C%20Final%20Multiple%20Alignment%20Size%20%3D%2022%20%29 15629 15847
Chromosome_01	AAT	repeat_region	3444830	3444925	69	-	.	ID=match_127;Target=rnd-4_family-45%23LTR%2FCopia%20%28%20Recon%20Family%20Size%20%3D%2031%2C%20Final%20Multiple%20Alignment%20Size%20%3D%2022%20%29 17771 17858
Chromosome_01	AAT	repeat_region	3444955	3445077	58.1081	-	.	ID=match_127;Target=rnd-4_family-45%23LTR%2FCopia%20%28%20Recon%20Family%20Size%20%3D%2031%2C%20Final%20Multiple%20Alignment%20Size%20%3D%2022%20%29 17626 17770
Chromosome_01	AAT	repeat_region	3444990	3445081	63.8095	+	.	ID=match_132;Target=rnd-4_family-45%23LTR%2FCopia%20%28%20Recon%20Family%20Size%20%3D%2031%2C%20Final%20Multiple%20Alignment%20Size%20%3D%2022%20%29 26564 26665
Chromosome_01	AAT	repeat_region	3445132	3445315	59.8985	-	.	ID=match_128;Target=x0%20%20 1397 1579
Chromosome_01	AAT	repeat_region	3445274	3445884	56.5891	-	.	ID=match_124;Target=rnd-4_family-45%23LTR%2FCopia%20%28%20Recon%20Family%20Size%20%3D%2031%2C%20Final%20Multiple%20Alignment%20Size%20%3D%2022%20%29 15061 15628
Chromosome_01	AAT	repeat_region	3445347	3445465	60	-	.	ID=match_128;Target=x0%20%20 1268 1396
Chromosome_01	AAT	repeat_region	3445375	3445468	61.8557	+	.	ID=match_132;Target=rnd-4_family-45%23LTR%2FCopia%20%28%20Recon%20Family%20Size%20%3D%2031%2C%20Final%20Multiple%20Alignment%20Size%20%3D%2022%20%29 26666 26761
Chromosome_01	AAT	repeat_region	3445573	3445653	64.2857	-	.	ID=match_131;Target=rnd-4_family-45%23LTR%2FCopia%20%28%20Recon%20Family%20Size%20%3D%2031%2C%20Final%20Multiple%20Alignment%20Size%20%3D%2022%20%29 19035 19116
Chromosome_01	AAT	repeat_region	3445573	3445653	64.2857	-	.	ID=match_135;Target=rnd-4_family-45%23LTR%2FCopia%20%28%20Recon%20Family%20Size%20%3D%2031%2C%20Final%20Multiple%20Alignment%20Size%20%3D%2022%20%29 19035 19116
Chromosome_01	AAT	repeat_region	3445742	3445887	63.0573	-	.	ID=match_127;Target=rnd-4_family-45%23LTR%2FCopia%20%28%20Recon%20Family%20Size%20%3D%2031%2C%20Final%20Multiple%20Alignment%20Size%20%3D%2022%20%29 17471 17625
Chromosome_01	AAT	repeat_region	3445774	3445846	67.5676	-	.	ID=match_131;Target=rnd-4_family-45%23LTR%2FCopia%20%28%20Recon%20Family%20Size%20%3D%2031%2C%20Final%20Multiple%20Alignment%20Size%20%3D%2022%20%29 18966 19034
Chromosome_01	AAT	repeat_region	3445774	3445846	67.5676	-	.	ID=match_135;Target=rnd-4_family-45%23LTR%2FCopia%20%28%20Recon%20Family%20Size%20%3D%2031%2C%20Final%20Multiple%20Alignment%20Size%20%3D%2022%20%29 18966 19034
Chromosome_01	AAT	repeat_region	3446038	3446622	56.3467	-	.	ID=match_127;Target=rnd-4_family-45%23LTR%2FCopia%20%28%20Recon%20Family%20Size%20%3D%2031%2C%20Final%20Multiple%20Alignment%20Size%20%3D%2022%20%29 16878 17470
Chromosome_01	AAT	repeat_region	3446110	3446803	57.9301	-	.	ID=match_131;Target=rnd-4_family-45%23LTR%2FCopia%20%28%20Recon%20Family%20Size%20%3D%2031%2C%20Final%20Multiple%20Alignment%20Size%20%3D%2022%20%29 18292 18965
Chromosome_01	AAT	repeat_region	3446110	3446803	57.9301	-	.	ID=match_135;Target=rnd-4_family-45%23LTR%2FCopia%20%28%20Recon%20Family%20Size%20%3D%2031%2C%20Final%20Multiple%20Alignment%20Size%20%3D%2022%20%29 18292 18965
Chromosome_01	AAT	repeat_region	3446115	3446341	60.7759	+	.	ID=match_132;Target=rnd-4_family-45%23LTR%2FCopia%20%28%20Recon%20Family%20Size%20%3D%2031%2C%20Final%20Multiple%20Alignment%20Size%20%3D%2022%20%29 26762 26977
Chromosome_01	AAT	repeat_region	3446251	3446637	61.0553	-	.	ID=match_124;Target=rnd-4_family-45%23LTR%2FCopia%20%28%20Recon%20Family%20Size%20%3D%2031%2C%20Final%20Multiple%20Alignment%20Size%20%3D%2022%20%29 14711 15060
Chromosome_01	AAT	repeat_region	3446538	3446971	58.0713	+	.	ID=match_132;Target=rnd-4_family-45%23LTR%2FCopia%20%28%20Recon%20Family%20Size%20%3D%2031%2C%20Final%20Multiple%20Alignment%20Size%20%3D%2022%20%29 26978 27404
Chromosome_01	AAT	repeat_region	3446709	3446911	61.3527	-	.	ID=match_124;Target=rnd-4_family-45%23LTR%2FCopia%20%28%20Recon%20Family%20Size%20%3D%2031%2C%20Final%20Multiple%20Alignment%20Size%20%3D%2022%20%29 14523 14710
Chromosome_01	AAT	repeat_region	3446797	3446842	69.5652	-	.	ID=match_127;Target=rnd-4_family-45%23LTR%2FCopia%20%28%20Recon%20Family%20Size%20%3D%2031%2C%20Final%20Multiple%20Alignment%20Size%20%3D%2022%20%29 16837 16877
Chromosome_01	AAT	repeat_region	3446865	3447207	57.3333	-	.	ID=match_127;Target=rnd-4_family-45%23LTR%2FCopia%20%28%20Recon%20Family%20Size%20%3D%2031%2C%20Final%20Multiple%20Alignment%20Size%20%3D%2022%20%29 16503 16836
Chromosome_01	AAT	repeat_region	3447093	3447207	60.5042	-	.	ID=match_124;Target=rnd-4_family-45%23LTR%2FCopia%20%28%20Recon%20Family%20Size%20%3D%2031%2C%20Final%20Multiple%20Alignment%20Size%20%3D%2022%20%29 14412 14522
Chromosome_01	AAT	repeat_region	3447112	3447493	57.8199	+	.	ID=match_132;Target=rnd-4_family-45%23LTR%2FCopia%20%28%20Recon%20Family%20Size%20%3D%2031%2C%20Final%20Multiple%20Alignment%20Size%20%3D%2022%20%29 27405 27787
Chromosome_01	AAT	repeat_region	3447213	3448052	55.2769	-	.	ID=match_131;Target=rnd-4_family-45%23LTR%2FCopia%20%28%20Recon%20Family%20Size%20%3D%2031%2C%20Final%20Multiple%20Alignment%20Size%20%3D%2022%20%29 17428 18291
Chromosome_01	AAT	repeat_region	3447213	3448052	55.2769	-	.	ID=match_135;Target=rnd-4_family-45%23LTR%2FCopia%20%28%20Recon%20Family%20Size%20%3D%2031%2C%20Final%20Multiple%20Alignment%20Size%20%3D%2022%20%29 17428 18291
Chromosome_01	AAT	repeat_region	3447284	3447517	60.4743	-	.	ID=match_124;Target=rnd-4_family-45%23LTR%2FCopia%20%28%20Recon%20Family%20Size%20%3D%2031%2C%20Final%20Multiple%20Alignment%20Size%20%3D%2022%20%29 14171 14411
Chromosome_01	AAT	repeat_region	3447567	3447873	59.6273	+	.	ID=match_132;Target=rnd-4_family-45%23LTR%2FCopia%20%28%20Recon%20Family%20Size%20%3D%2031%2C%20Final%20Multiple%20Alignment%20Size%20%3D%2022%20%29 27788 28088
Chromosome_01	AAT	repeat_region	3447644	3447857	59.009	-	.	ID=match_127;Target=rnd-4_family-45%23LTR%2FCopia%20%28%20Recon%20Family%20Size%20%3D%2031%2C%20Final%20Multiple%20Alignment%20Size%20%3D%2022%20%29 16297 16502
Chromosome_01	AAT	repeat_region	3447669	3447783	62.5	-	.	ID=match_124;Target=rnd-4_family-45%23LTR%2FCopia%20%28%20Recon%20Family%20Size%20%3D%2031%2C%20Final%20Multiple%20Alignment%20Size%20%3D%2022%20%29 14042 14170
Chromosome_01	AAT	repeat_region	3447824	3447908	59.1398	-	.	ID=match_124;Target=rnd-4_family-45%23LTR%2FCopia%20%28%20Recon%20Family%20Size%20%3D%2031%2C%20Final%20Multiple%20Alignment%20Size%20%3D%2022%20%29 13955 14041
Chromosome_01	AAT	repeat_region	3447994	3448075	62.9213	-	.	ID=match_124;Target=rnd-4_family-45%23LTR%2FCopia%20%28%20Recon%20Family%20Size%20%3D%2031%2C%20Final%20Multiple%20Alignment%20Size%20%3D%2022%20%29 13868 13954
Chromosome_01	AAT	repeat_region	3447995	3448123	61.7647	+	.	ID=match_133;Target=r9%20%20 2301 2422
Chromosome_01	AAT	repeat_region	3448083	3448225	62.1795	+	.	ID=match_132;Target=rnd-4_family-45%23LTR%2FCopia%20%28%20Recon%20Family%20Size%20%3D%2031%2C%20Final%20Multiple%20Alignment%20Size%20%3D%2022%20%29 28089 28235
Chromosome_01	AAT	repeat_region	3448164	3448530	58.377	-	.	ID=match_124;Target=rnd-4_family-45%23LTR%2FCopia%20%28%20Recon%20Family%20Size%20%3D%2031%2C%20Final%20Multiple%20Alignment%20Size%20%3D%2022%20%29 13527 13867
Chromosome_01	AAT	repeat_region	3448168	3448290	62.0155	+	.	ID=match_133;Target=r9%20%20 2423 2539
Chromosome_01	AAT	repeat_region	3448182	3449004	56.7929	-	.	ID=match_131;Target=rnd-4_family-45%23LTR%2FCopia%20%28%20Recon%20Family%20Size%20%3D%2031%2C%20Final%20Multiple%20Alignment%20Size%20%3D%2022%20%29 16619 17427
Chromosome_01	AAT	repeat_region	3448182	3449004	56.7929	-	.	ID=match_135;Target=rnd-4_family-45%23LTR%2FCopia%20%28%20Recon%20Family%20Size%20%3D%2031%2C%20Final%20Multiple%20Alignment%20Size%20%3D%2022%20%29 16619 17427
Chromosome_01	AAT	repeat_region	3448243	3448405	61.0778	-	.	ID=match_127;Target=rnd-4_family-45%23LTR%2FCopia%20%28%20Recon%20Family%20Size%20%3D%2031%2C%20Final%20Multiple%20Alignment%20Size%20%3D%2022%20%29 16145 16296
Chromosome_01	AAT	repeat_region	3448382	3448521	58.7838	+	.	ID=match_133;Target=r9%20%20 2540 2676
Chromosome_01	AAT	repeat_region	3448424	3448605	61.4973	+	.	ID=match_132;Target=rnd-4_family-45%23LTR%2FCopia%20%28%20Recon%20Family%20Size%20%3D%2031%2C%20Final%20Multiple%20Alignment%20Size%20%3D%2022%20%29 28236 28404
Chromosome_01	AAT	repeat_region	3448431	3448689	57.4627	-	.	ID=match_127;Target=rnd-4_family-45%23LTR%2FCopia%20%28%20Recon%20Family%20Size%20%3D%2031%2C%20Final%20Multiple%20Alignment%20Size%20%3D%2022%20%29 15906 16144
Chromosome_01	AAT	repeat_region	3448663	3448675	84.6154	+	.	ID=match_132;Target=rnd-4_family-45%23LTR%2FCopia%20%28%20Recon%20Family%20Size%20%3D%2031%2C%20Final%20Multiple%20Alignment%20Size%20%3D%2022%20%29 28405 28417
Chromosome_01	AAT	repeat_region	3448824	3449419	56.5495	+	.	ID=match_133;Target=r9%20%20 2677 3233
Chromosome_01	AAT	repeat_region	3448904	3448980	63.8554	-	.	ID=match_127;Target=rnd-4_family-45%23LTR%2FCopia%20%28%20Recon%20Family%20Size%20%3D%2031%2C%20Final%20Multiple%20Alignment%20Size%20%3D%2022%20%29 15825 15905
Chromosome_01	AAT	repeat_region	3449087	3449155	67.6056	+	.	ID=match_132;Target=rnd-4_family-45%23LTR%2FCopia%20%28%20Recon%20Family%20Size%20%3D%2031%2C%20Final%20Multiple%20Alignment%20Size%20%3D%2022%20%29 28418 28486
Chromosome_01	AAT	repeat_region	3449116	3450075	56.1047	-	.	ID=match_124;Target=rnd-4_family-45%23LTR%2FCopia%20%28%20Recon%20Family%20Size%20%3D%2031%2C%20Final%20Multiple%20Alignment%20Size%20%3D%2022%20%29 12588 13526
Chromosome_01	AAT	repeat_region	3449187	3449457	56.5079	+	.	ID=match_132;Target=rnd-4_family-45%23LTR%2FCopia%20%28%20Recon%20Family%20Size%20%3D%2031%2C%20Final%20Multiple%20Alignment%20Size%20%3D%2022%20%29 28487 28767
Chromosome_01	AAT	repeat_region	3449260	3449422	57.4586	-	.	ID=match_131;Target=rnd-4_family-45%23LTR%2FCopia%20%28%20Recon%20Family%20Size%20%3D%2031%2C%20Final%20Multiple%20Alignment%20Size%20%3D%2022%20%29 16449 16618
Chromosome_01	AAT	repeat_region	3449260	3449422	57.4586	-	.	ID=match_135;Target=rnd-4_family-45%23LTR%2FCopia%20%28%20Recon%20Family%20Size%20%3D%2031%2C%20Final%20Multiple%20Alignment%20Size%20%3D%2022%20%29 16449 16618
Chromosome_01	AAT	repeat_region	3449266	3449559	57.5385	-	.	ID=match_127;Target=rnd-4_family-45%23LTR%2FCopia%20%28%20Recon%20Family%20Size%20%3D%2031%2C%20Final%20Multiple%20Alignment%20Size%20%3D%2022%20%29 15551 15824
Chromosome_01	AAT	repeat_region	3449515	3450022	58.047	-	.	ID=match_131;Target=rnd-4_family-45%23LTR%2FCopia%20%28%20Recon%20Family%20Size%20%3D%2031%2C%20Final%20Multiple%20Alignment%20Size%20%3D%2022%20%29 15931 16448
Chromosome_01	AAT	repeat_region	3449515	3450022	58.047	-	.	ID=match_135;Target=rnd-4_family-45%23LTR%2FCopia%20%28%20Recon%20Family%20Size%20%3D%2031%2C%20Final%20Multiple%20Alignment%20Size%20%3D%2022%20%29 15931 16448
Chromosome_01	AAT	repeat_region	3449576	3449765	59.3909	+	.	ID=match_132;Target=rnd-4_family-45%23LTR%2FCopia%20%28%20Recon%20Family%20Size%20%3D%2031%2C%20Final%20Multiple%20Alignment%20Size%20%3D%2022%20%29 28768 28951
Chromosome_01	AAT	repeat_region	3449764	3449971	58.9286	+	.	ID=match_133;Target=r9%20%20 3234 3430
Chromosome_01	AAT	repeat_region	3449796	3450122	55.615	+	.	ID=match_132;Target=rnd-4_family-45%23LTR%2FCopia%20%28%20Recon%20Family%20Size%20%3D%2031%2C%20Final%20Multiple%20Alignment%20Size%20%3D%2022%20%29 28952 29295
Chromosome_01	AAT	repeat_region	3449874	3450321	58.0122	-	.	ID=match_127;Target=rnd-4_family-45%23LTR%2FCopia%20%28%20Recon%20Family%20Size%20%3D%2031%2C%20Final%20Multiple%20Alignment%20Size%20%3D%2022%20%29 15101 15550
Chromosome_01	AAT	repeat_region	3450089	3450485	57.4944	-	.	ID=match_131;Target=rnd-4_family-45%23LTR%2FCopia%20%28%20Recon%20Family%20Size%20%3D%2031%2C%20Final%20Multiple%20Alignment%20Size%20%3D%2022%20%29 15520 15930
Chromosome_01	AAT	repeat_region	3450089	3450485	57.4944	-	.	ID=match_135;Target=rnd-4_family-45%23LTR%2FCopia%20%28%20Recon%20Family%20Size%20%3D%2031%2C%20Final%20Multiple%20Alignment%20Size%20%3D%2022%20%29 15520 15930
Chromosome_01	AAT	repeat_region	3450143	3450492	56.2162	-	.	ID=match_124;Target=rnd-4_family-45%23LTR%2FCopia%20%28%20Recon%20Family%20Size%20%3D%2031%2C%20Final%20Multiple%20Alignment%20Size%20%3D%2022%20%29 12264 12587
Chromosome_01	AAT	repeat_region	3450368	3451052	55.8594	+	.	ID=match_132;Target=rnd-4_family-45%23LTR%2FCopia%20%28%20Recon%20Family%20Size%20%3D%2031%2C%20Final%20Multiple%20Alignment%20Size%20%3D%2022%20%29 29296 30020
Chromosome_01	AAT	repeat_region	3450384	3450545	59.1716	-	.	ID=match_127;Target=rnd-4_family-45%23LTR%2FCopia%20%28%20Recon%20Family%20Size%20%3D%2031%2C%20Final%20Multiple%20Alignment%20Size%20%3D%2022%20%29 14952 15100
Chromosome_01	AAT	repeat_region	3450569	3450643	65.7895	+	.	ID=match_133;Target=r9%20%20 3431 3497
Chromosome_01	AAT	repeat_region	3450606	3451088	56.5863	-	.	ID=match_127;Target=rnd-4_family-45%23LTR%2FCopia%20%28%20Recon%20Family%20Size%20%3D%2031%2C%20Final%20Multiple%20Alignment%20Size%20%3D%2022%20%29 14449 14951
Chromosome_01	AAT	repeat_region	3450640	3451082	59.2292	-	.	ID=match_124;Target=rnd-4_family-45%23LTR%2FCopia%20%28%20Recon%20Family%20Size%20%3D%2031%2C%20Final%20Multiple%20Alignment%20Size%20%3D%2022%20%29 11811 12263
Chromosome_01	AAT	repeat_region	3450653	3450973	58.2888	-	.	ID=match_131;Target=rnd-4_family-45%23LTR%2FCopia%20%28%20Recon%20Family%20Size%20%3D%2031%2C%20Final%20Multiple%20Alignment%20Size%20%3D%2022%20%29 15174 15519
Chromosome_01	AAT	repeat_region	3450653	3450973	58.2888	-	.	ID=match_135;Target=rnd-4_family-45%23LTR%2FCopia%20%28%20Recon%20Family%20Size%20%3D%2031%2C%20Final%20Multiple%20Alignment%20Size%20%3D%2022%20%29 15174 15519
Chromosome_01	AAT	repeat_region	3450777	3451077	58.805	+	.	ID=match_133;Target=r9%20%20 3498 3788
Chromosome_01	AAT	repeat_region	3451106	3451267	61.236	+	.	ID=match_132;Target=rnd-4_family-45%23LTR%2FCopia%20%28%20Recon%20Family%20Size%20%3D%2031%2C%20Final%20Multiple%20Alignment%20Size%20%3D%2022%20%29 30021 30191
Chromosome_01	AAT	repeat_region	3451171	3451290	60.3175	-	.	ID=match_124;Target=rnd-4_family-45%23LTR%2FCopia%20%28%20Recon%20Family%20Size%20%3D%2031%2C%20Final%20Multiple%20Alignment%20Size%20%3D%2022%20%29 11697 11810
Chromosome_01	AAT	repeat_region	3451238	3451378	58.9041	-	.	ID=match_127;Target=rnd-4_family-45%23LTR%2FCopia%20%28%20Recon%20Family%20Size%20%3D%2031%2C%20Final%20Multiple%20Alignment%20Size%20%3D%2022%20%29 14323 14448
Chromosome_01	AAT	repeat_region	3451457	3451573	60.8333	+	.	ID=match_133;Target=r9%20%20 3789 3899
Chromosome_01	AAT	repeat_region	3451540	3451701	55.8659	-	.	ID=match_127;Target=rnd-4_family-45%23LTR%2FCopia%20%28%20Recon%20Family%20Size%20%3D%2031%2C%20Final%20Multiple%20Alignment%20Size%20%3D%2022%20%29 14163 14322
Chromosome_01	AAT	repeat_region	3451625	3452494	55.956	-	.	ID=match_131;Target=rnd-4_family-45%23LTR%2FCopia%20%28%20Recon%20Family%20Size%20%3D%2031%2C%20Final%20Multiple%20Alignment%20Size%20%3D%2022%20%29 14231 15173
Chromosome_01	AAT	repeat_region	3451625	3452494	55.956	-	.	ID=match_135;Target=rnd-4_family-45%23LTR%2FCopia%20%28%20Recon%20Family%20Size%20%3D%2031%2C%20Final%20Multiple%20Alignment%20Size%20%3D%2022%20%29 14231 15173
Chromosome_01	AAT	repeat_region	3451746	3452149	58.042	-	.	ID=match_124;Target=rnd-4_family-45%23LTR%2FCopia%20%28%20Recon%20Family%20Size%20%3D%2031%2C%20Final%20Multiple%20Alignment%20Size%20%3D%2022%20%29 11297 11696
Chromosome_01	AAT	repeat_region	3451789	3451898	60.7143	+	.	ID=match_133;Target=r9%20%20 3900 3995
Chromosome_01	AAT	repeat_region	3451800	3452422	56.9602	-	.	ID=match_127;Target=rnd-4_family-45%23LTR%2FCopia%20%28%20Recon%20Family%20Size%20%3D%2031%2C%20Final%20Multiple%20Alignment%20Size%20%3D%2022%20%29 13518 14162
Chromosome_01	AAT	repeat_region	3451945	3451948	75	+	.	ID=match_129;Target=rnd-4_family-54%23LTR%2FCopia%20%28%20Recon%20Family%20Size%20%3D%2025%2C%20Final%20Multiple%20Alignment%20Size%20%3D%2023%20%29 14469 14472
Chromosome_01	AAT	repeat_region	3451981	3452204	84.7826	+	.	ID=match_133;Target=r9%20%20 3996 4215
Chromosome_01	AAT	repeat_region	3452007	3455873	92.3562	-	.	ID=match_130;Target=x0%20%20 1 3961
Chromosome_01	AAT	repeat_region	3452011	3459193	95.0772	+	.	ID=match_129;Target=rnd-4_family-54%23LTR%2FCopia%20%28%20Recon%20Family%20Size%20%3D%2025%2C%20Final%20Multiple%20Alignment%20Size%20%3D%2023%20%29 14473 21653
Chromosome_01	AAT	repeat_region	3452022	3460893	92.0283	+	.	ID=match_132;Target=rnd-4_family-45%23LTR%2FCopia%20%28%20Recon%20Family%20Size%20%3D%2031%2C%20Final%20Multiple%20Alignment%20Size%20%3D%2022%20%29 30192 39066
Chromosome_01	AAT	repeat_region	3452583	3452901	60.5882	-	.	ID=match_124;Target=rnd-4_family-45%23LTR%2FCopia%20%28%20Recon%20Family%20Size%20%3D%2031%2C%20Final%20Multiple%20Alignment%20Size%20%3D%2022%20%29 10993 11296
Chromosome_01	AAT	repeat_region	3452643	3452734	66.3265	-	.	ID=match_131;Target=rnd-4_family-45%23LTR%2FCopia%20%28%20Recon%20Family%20Size%20%3D%2031%2C%20Final%20Multiple%20Alignment%20Size%20%3D%2022%20%29 14137 14230
Chromosome_01	AAT	repeat_region	3452643	3452734	66.3265	-	.	ID=match_135;Target=rnd-4_family-45%23LTR%2FCopia%20%28%20Recon%20Family%20Size%20%3D%2031%2C%20Final%20Multiple%20Alignment%20Size%20%3D%2022%20%29 14137 14230
Chromosome_01	AAT	repeat_region	3453234	3453686	58.0448	-	.	ID=match_131;Target=rnd-4_family-45%23LTR%2FCopia%20%28%20Recon%20Family%20Size%20%3D%2031%2C%20Final%20Multiple%20Alignment%20Size%20%3D%2022%20%29 13678 14136
Chromosome_01	AAT	repeat_region	3453234	3453686	58.0448	-	.	ID=match_135;Target=rnd-4_family-45%23LTR%2FCopia%20%28%20Recon%20Family%20Size%20%3D%2031%2C%20Final%20Multiple%20Alignment%20Size%20%3D%2022%20%29 13678 14136
Chromosome_01	AAT	repeat_region	3453273	3453460	60.2941	-	.	ID=match_127;Target=rnd-4_family-45%23LTR%2FCopia%20%28%20Recon%20Family%20Size%20%3D%2031%2C%20Final%20Multiple%20Alignment%20Size%20%3D%2022%20%29 13321 13517
Chromosome_01	AAT	repeat_region	3453274	3454056	58.1422	-	.	ID=match_124;Target=rnd-4_family-45%23LTR%2FCopia%20%28%20Recon%20Family%20Size%20%3D%2031%2C%20Final%20Multiple%20Alignment%20Size%20%3D%2022%20%29 10187 10992
Chromosome_01	AAT	repeat_region	3453735	3454069	58.3113	-	.	ID=match_127;Target=rnd-4_family-45%23LTR%2FCopia%20%28%20Recon%20Family%20Size%20%3D%2031%2C%20Final%20Multiple%20Alignment%20Size%20%3D%2022%20%29 12966 13320
Chromosome_01	AAT	repeat_region	3453994	3454074	66.2651	-	.	ID=match_131;Target=rnd-4_family-45%23LTR%2FCopia%20%28%20Recon%20Family%20Size%20%3D%2031%2C%20Final%20Multiple%20Alignment%20Size%20%3D%2022%20%29 13596 13677
Chromosome_01	AAT	repeat_region	3453994	3454074	66.2651	-	.	ID=match_135;Target=rnd-4_family-45%23LTR%2FCopia%20%28%20Recon%20Family%20Size%20%3D%2031%2C%20Final%20Multiple%20Alignment%20Size%20%3D%2022%20%29 13596 13677
Chromosome_01	AAT	repeat_region	3454169	3454230	66.1765	-	.	ID=match_131;Target=rnd-4_family-45%23LTR%2FCopia%20%28%20Recon%20Family%20Size%20%3D%2031%2C%20Final%20Multiple%20Alignment%20Size%20%3D%2022%20%29 13531 13595
Chromosome_01	AAT	repeat_region	3454169	3454230	66.1765	-	.	ID=match_135;Target=rnd-4_family-45%23LTR%2FCopia%20%28%20Recon%20Family%20Size%20%3D%2031%2C%20Final%20Multiple%20Alignment%20Size%20%3D%2022%20%29 13531 13595
Chromosome_01	AAT	repeat_region	3454656	3455100	58.642	-	.	ID=match_131;Target=rnd-4_family-45%23LTR%2FCopia%20%28%20Recon%20Family%20Size%20%3D%2031%2C%20Final%20Multiple%20Alignment%20Size%20%3D%2022%20%29 13090 13530
Chromosome_01	AAT	repeat_region	3454656	3455100	58.642	-	.	ID=match_135;Target=rnd-4_family-45%23LTR%2FCopia%20%28%20Recon%20Family%20Size%20%3D%2031%2C%20Final%20Multiple%20Alignment%20Size%20%3D%2022%20%29 13090 13530
Chromosome_01	AAT	repeat_region	3454888	3455048	64	-	.	ID=match_127;Target=rnd-4_family-45%23LTR%2FCopia%20%28%20Recon%20Family%20Size%20%3D%2031%2C%20Final%20Multiple%20Alignment%20Size%20%3D%2022%20%29 12804 12965
Chromosome_01	AAT	repeat_region	3455214	3455452	58.4677	-	.	ID=match_127;Target=rnd-4_family-45%23LTR%2FCopia%20%28%20Recon%20Family%20Size%20%3D%2031%2C%20Final%20Multiple%20Alignment%20Size%20%3D%2022%20%29 12592 12803
Chromosome_01	AAT	repeat_region	3455262	3455327	58.209	-	.	ID=match_131;Target=rnd-4_family-45%23LTR%2FCopia%20%28%20Recon%20Family%20Size%20%3D%2031%2C%20Final%20Multiple%20Alignment%20Size%20%3D%2022%20%29 13023 13089
Chromosome_01	AAT	repeat_region	3455262	3455327	58.209	-	.	ID=match_135;Target=rnd-4_family-45%23LTR%2FCopia%20%28%20Recon%20Family%20Size%20%3D%2031%2C%20Final%20Multiple%20Alignment%20Size%20%3D%2022%20%29 13023 13089
Chromosome_01	AAT	repeat_region	3455482	3455523	71.4286	-	.	ID=match_127;Target=rnd-4_family-45%23LTR%2FCopia%20%28%20Recon%20Family%20Size%20%3D%2031%2C%20Final%20Multiple%20Alignment%20Size%20%3D%2022%20%29 12552 12591
Chromosome_01	AAT	repeat_region	3455792	3456237	56.8788	-	.	ID=match_131;Target=rnd-4_family-45%23LTR%2FCopia%20%28%20Recon%20Family%20Size%20%3D%2031%2C%20Final%20Multiple%20Alignment%20Size%20%3D%2022%20%29 12593 13022
Chromosome_01	AAT	repeat_region	3455792	3456237	56.8788	-	.	ID=match_135;Target=rnd-4_family-45%23LTR%2FCopia%20%28%20Recon%20Family%20Size%20%3D%2031%2C%20Final%20Multiple%20Alignment%20Size%20%3D%2022%20%29 12593 13022
Chromosome_01	AAT	repeat_region	3455799	3455853	61.8182	-	.	ID=match_127;Target=rnd-4_family-45%23LTR%2FCopia%20%28%20Recon%20Family%20Size%20%3D%2031%2C%20Final%20Multiple%20Alignment%20Size%20%3D%2022%20%29 12503 12551
Chromosome_01	AAT	repeat_region	3456024	3456159	62.1429	-	.	ID=match_127;Target=rnd-4_family-45%23LTR%2FCopia%20%28%20Recon%20Family%20Size%20%3D%2031%2C%20Final%20Multiple%20Alignment%20Size%20%3D%2022%20%29 12370 12502
Chromosome_01	AAT	repeat_region	3456350	3457588	56.8814	-	.	ID=match_131;Target=rnd-4_family-45%23LTR%2FCopia%20%28%20Recon%20Family%20Size%20%3D%2031%2C%20Final%20Multiple%20Alignment%20Size%20%3D%2022%20%29 11357 12592
Chromosome_01	AAT	repeat_region	3456350	3457588	56.8814	-	.	ID=match_135;Target=rnd-4_family-45%23LTR%2FCopia%20%28%20Recon%20Family%20Size%20%3D%2031%2C%20Final%20Multiple%20Alignment%20Size%20%3D%2022%20%29 11357 12592
Chromosome_01	AAT	repeat_region	3456523	3456535	84.6154	-	.	ID=match_127;Target=rnd-4_family-45%23LTR%2FCopia%20%28%20Recon%20Family%20Size%20%3D%2031%2C%20Final%20Multiple%20Alignment%20Size%20%3D%2022%20%29 12357 12369
Chromosome_01	AAT	repeat_region	3456562	3457588	57.1939	-	.	ID=match_127;Target=rnd-4_family-45%23LTR%2FCopia%20%28%20Recon%20Family%20Size%20%3D%2031%2C%20Final%20Multiple%20Alignment%20Size%20%3D%2022%20%29 11357 12356
Chromosome_01	AAT	repeat_region	3456602	3460710	92.669	+	.	ID=match_134;Target=r9%20%20 1 4215
Chromosome_01	AAT	repeat_region	3457652	3457786	61.4286	-	.	ID=match_127;Target=rnd-4_family-45%23LTR%2FCopia%20%28%20Recon%20Family%20Size%20%3D%2031%2C%20Final%20Multiple%20Alignment%20Size%20%3D%2022%20%29 11238 11356
Chromosome_01	AAT	repeat_region	3457652	3457786	61.4286	-	.	ID=match_131;Target=rnd-4_family-45%23LTR%2FCopia%20%28%20Recon%20Family%20Size%20%3D%2031%2C%20Final%20Multiple%20Alignment%20Size%20%3D%2022%20%29 11238 11356
Chromosome_01	AAT	repeat_region	3457652	3457786	61.4286	-	.	ID=match_135;Target=rnd-4_family-45%23LTR%2FCopia%20%28%20Recon%20Family%20Size%20%3D%2031%2C%20Final%20Multiple%20Alignment%20Size%20%3D%2022%20%29 11238 11356
Chromosome_01	AAT	repeat_region	3458062	3458217	61.4907	-	.	ID=match_127;Target=rnd-4_family-45%23LTR%2FCopia%20%28%20Recon%20Family%20Size%20%3D%2031%2C%20Final%20Multiple%20Alignment%20Size%20%3D%2022%20%29 11085 11237
Chromosome_01	AAT	repeat_region	3458062	3458217	61.4907	-	.	ID=match_131;Target=rnd-4_family-45%23LTR%2FCopia%20%28%20Recon%20Family%20Size%20%3D%2031%2C%20Final%20Multiple%20Alignment%20Size%20%3D%2022%20%29 11085 11237
Chromosome_01	AAT	repeat_region	3458062	3458217	61.4907	-	.	ID=match_135;Target=rnd-4_family-45%23LTR%2FCopia%20%28%20Recon%20Family%20Size%20%3D%2031%2C%20Final%20Multiple%20Alignment%20Size%20%3D%2022%20%29 11085 11237
Chromosome_01	AAT	repeat_region	3458425	3458788	58.753	-	.	ID=match_127;Target=rnd-4_family-45%23LTR%2FCopia%20%28%20Recon%20Family%20Size%20%3D%2031%2C%20Final%20Multiple%20Alignment%20Size%20%3D%2022%20%29 10679 11084
Chromosome_01	AAT	repeat_region	3458425	3458788	58.753	-	.	ID=match_131;Target=rnd-4_family-45%23LTR%2FCopia%20%28%20Recon%20Family%20Size%20%3D%2031%2C%20Final%20Multiple%20Alignment%20Size%20%3D%2022%20%29 10679 11084
Chromosome_01	AAT	repeat_region	3458425	3458788	58.753	-	.	ID=match_135;Target=rnd-4_family-45%23LTR%2FCopia%20%28%20Recon%20Family%20Size%20%3D%2031%2C%20Final%20Multiple%20Alignment%20Size%20%3D%2022%20%29 10679 11084
Chromosome_01	AAT	repeat_region	3459209	3459249	68.2927	-	.	ID=match_127;Target=rnd-4_family-45%23LTR%2FCopia%20%28%20Recon%20Family%20Size%20%3D%2031%2C%20Final%20Multiple%20Alignment%20Size%20%3D%2022%20%29 10638 10678
Chromosome_01	AAT	repeat_region	3459209	3459249	68.2927	-	.	ID=match_131;Target=rnd-4_family-45%23LTR%2FCopia%20%28%20Recon%20Family%20Size%20%3D%2031%2C%20Final%20Multiple%20Alignment%20Size%20%3D%2022%20%29 10638 10678
Chromosome_01	AAT	repeat_region	3459209	3459249	68.2927	-	.	ID=match_135;Target=rnd-4_family-45%23LTR%2FCopia%20%28%20Recon%20Family%20Size%20%3D%2031%2C%20Final%20Multiple%20Alignment%20Size%20%3D%2022%20%29 10638 10678
Chromosome_01	AAT	repeat_region	3459607	3460088	59.1337	-	.	ID=match_127;Target=rnd-4_family-45%23LTR%2FCopia%20%28%20Recon%20Family%20Size%20%3D%2031%2C%20Final%20Multiple%20Alignment%20Size%20%3D%2022%20%29 10157 10637
Chromosome_01	AAT	repeat_region	3459607	3460088	59.1337	-	.	ID=match_131;Target=rnd-4_family-45%23LTR%2FCopia%20%28%20Recon%20Family%20Size%20%3D%2031%2C%20Final%20Multiple%20Alignment%20Size%20%3D%2022%20%29 10157 10637
Chromosome_01	AAT	repeat_region	3459607	3460088	59.1337	-	.	ID=match_135;Target=rnd-4_family-45%23LTR%2FCopia%20%28%20Recon%20Family%20Size%20%3D%2031%2C%20Final%20Multiple%20Alignment%20Size%20%3D%2022%20%29 10157 10637
Chromosome_01	AAT	repeat_region	3460504	3460710	87.7934	-	.	ID=match_136;Target=x0%20%20 3756 3961
Chromosome_01	AAT	repeat_region	3460993	3461687	56.0106	-	.	ID=match_137;Target=r25%20%20 1080 1781
Chromosome_01	AAT	repeat_region	3461102	3461162	68.6567	-	.	ID=match_131;Target=rnd-4_family-45%23LTR%2FCopia%20%28%20Recon%20Family%20Size%20%3D%2031%2C%20Final%20Multiple%20Alignment%20Size%20%3D%2022%20%29 10090 10156
Chromosome_01	AAT	repeat_region	3461102	3461162	68.6567	-	.	ID=match_135;Target=rnd-4_family-45%23LTR%2FCopia%20%28%20Recon%20Family%20Size%20%3D%2031%2C%20Final%20Multiple%20Alignment%20Size%20%3D%2022%20%29 10090 10156
Chromosome_01	AAT	repeat_region	3461102	3461174	66.25	-	.	ID=match_127;Target=rnd-4_family-45%23LTR%2FCopia%20%28%20Recon%20Family%20Size%20%3D%2031%2C%20Final%20Multiple%20Alignment%20Size%20%3D%2022%20%29 10077 10156
Chromosome_01	AAT	repeat_region	3461112	3461724	57.5931	+	.	ID=match_132;Target=rnd-4_family-45%23LTR%2FCopia%20%28%20Recon%20Family%20Size%20%3D%2031%2C%20Final%20Multiple%20Alignment%20Size%20%3D%2022%20%29 39067 39730
Chromosome_01	AAT	repeat_region	3461204	3461572	56.0284	-	.	ID=match_136;Target=x0%20%20 3354 3755
Chromosome_01	AAT	repeat_region	3461680	3462232	55.0427	-	.	ID=match_136;Target=x0%20%20 2841 3353
Chromosome_01	AAT	repeat_region	3461771	3461915	58.125	+	.	ID=match_132;Target=rnd-4_family-45%23LTR%2FCopia%20%28%20Recon%20Family%20Size%20%3D%2031%2C%20Final%20Multiple%20Alignment%20Size%20%3D%2022%20%29 39731 39869
Chromosome_01	AAT	repeat_region	3461896	3462053	57.2254	-	.	ID=match_137;Target=r25%20%20 913 1079
Chromosome_01	AAT	repeat_region	3462079	3462249	60.7735	-	.	ID=match_137;Target=r25%20%20 743 912
Chromosome_01	AAT	repeat_region	3462298	3462769	57.3333	-	.	ID=match_136;Target=x0%20%20 2357 2840
Chromosome_01	AAT	repeat_region	3462351	3462407	62.9032	-	.	ID=match_137;Target=r25%20%20 681 742
Chromosome_01	AAT	repeat_region	3462492	3462639	59.8726	-	.	ID=match_137;Target=r25%20%20 542 680
Chromosome_01	AAT	repeat_region	3462511	3462558	66	-	.	ID=match_127;Target=rnd-4_family-45%23LTR%2FCopia%20%28%20Recon%20Family%20Size%20%3D%2031%2C%20Final%20Multiple%20Alignment%20Size%20%3D%2022%20%29 10033 10076
Chromosome_01	AAT	repeat_region	3462557	3462631	62.6667	-	.	ID=match_131;Target=rnd-4_family-45%23LTR%2FCopia%20%28%20Recon%20Family%20Size%20%3D%2031%2C%20Final%20Multiple%20Alignment%20Size%20%3D%2022%20%29 10018 10089
Chromosome_01	AAT	repeat_region	3462557	3462631	62.6667	-	.	ID=match_135;Target=rnd-4_family-45%23LTR%2FCopia%20%28%20Recon%20Family%20Size%20%3D%2031%2C%20Final%20Multiple%20Alignment%20Size%20%3D%2022%20%29 10018 10089
Chromosome_01	AAT	repeat_region	3463123	3463568	57.7869	-	.	ID=match_137;Target=r25%20%20 103 541
Chromosome_01	AAT	repeat_region	3463129	3463265	63.6364	-	.	ID=match_136;Target=x0%20%20 2221 2356
Chromosome_01	AAT	repeat_region	3464279	3464377	85.5769	-	.	ID=match_137;Target=r25%20%20 1 102
Chromosome_01	AAT	repeat_region	3464396	3464424	68.9655	-	.	ID=match_136;Target=x0%20%20 2192 2220
Chromosome_01	AAT	repeat_region	3473025	3473026	100	-	.	ID=match_131;Target=rnd-4_family-45%23LTR%2FCopia%20%28%20Recon%20Family%20Size%20%3D%2031%2C%20Final%20Multiple%20Alignment%20Size%20%3D%2022%20%29 10016 10017
Chromosome_01	AAT	repeat_region	3481523	3481532	70	-	.	ID=match_135;Target=rnd-4_family-45%23LTR%2FCopia%20%28%20Recon%20Family%20Size%20%3D%2031%2C%20Final%20Multiple%20Alignment%20Size%20%3D%2022%20%29 10009 10017
Chromosome_01	AAT	repeat_region	3524108	3524109	100	-	.	ID=match_140;Target=rnd-4_family-45%23LTR%2FCopia%20%28%20Recon%20Family%20Size%20%3D%2031%2C%20Final%20Multiple%20Alignment%20Size%20%3D%2022%20%29 21136 21137
Chromosome_01	AAT	repeat_region	3535187	3535190	75	+	.	ID=match_141;Target=rnd-4_family-45%23LTR%2FCopia%20%28%20Recon%20Family%20Size%20%3D%2031%2C%20Final%20Multiple%20Alignment%20Size%20%3D%2022%20%29 29915 29918
Chromosome_01	AAT	repeat_region	3539220	3539221	100	+	.	ID=match_142;Target=r9%20%20 3952 3953
Chromosome_01	AAT	repeat_region	3542874	3543041	60.5263	-	.	ID=match_140;Target=rnd-4_family-45%23LTR%2FCopia%20%28%20Recon%20Family%20Size%20%3D%2031%2C%20Final%20Multiple%20Alignment%20Size%20%3D%2022%20%29 20953 21135
Chromosome_01	AAT	repeat_region	3542883	3543154	58.5965	+	.	ID=match_141;Target=rnd-4_family-45%23LTR%2FCopia%20%28%20Recon%20Family%20Size%20%3D%2031%2C%20Final%20Multiple%20Alignment%20Size%20%3D%2022%20%29 29919 30185
Chromosome_01	AAT	repeat_region	3543171	3543430	81.7844	+	.	ID=match_142;Target=r9%20%20 3954 4215
Chromosome_01	AAT	repeat_region	3543185	3545611	91.9139	+	.	ID=match_138;Target=rnd-4_family-54%23LTR%2FCopia%20%28%20Recon%20Family%20Size%20%3D%2025%2C%20Final%20Multiple%20Alignment%20Size%20%3D%2023%20%29 14395 16851
Chromosome_01	AAT	repeat_region	3543222	3545600	91.551	-	.	ID=match_139;Target=x0%20%20 1525 3961
Chromosome_01	AAT	repeat_region	3543242	3545605	92.7548	+	.	ID=match_141;Target=rnd-4_family-45%23LTR%2FCopia%20%28%20Recon%20Family%20Size%20%3D%2031%2C%20Final%20Multiple%20Alignment%20Size%20%3D%2022%20%29 30186 32559
Chromosome_01	AAT	repeat_region	3543250	3543889	66.763	-	.	ID=match_140;Target=rnd-4_family-45%23LTR%2FCopia%20%28%20Recon%20Family%20Size%20%3D%2031%2C%20Final%20Multiple%20Alignment%20Size%20%3D%2022%20%29 20300 20952
Chromosome_01	AAT	repeat_region	3543790	3543790	100	-	.	ID=match_145;Target=Coprina_Cc1%20Penelope%20Coprinopsis%20cinerea 126 126
Chromosome_01	AAT	repeat_region	3544084	3544581	55.6604	-	.	ID=match_140;Target=rnd-4_family-45%23LTR%2FCopia%20%28%20Recon%20Family%20Size%20%3D%2031%2C%20Final%20Multiple%20Alignment%20Size%20%3D%2022%20%29 19834 20299
Chromosome_01	AAT	repeat_region	3544630	3544869	60.3053	-	.	ID=match_140;Target=rnd-4_family-45%23LTR%2FCopia%20%28%20Recon%20Family%20Size%20%3D%2031%2C%20Final%20Multiple%20Alignment%20Size%20%3D%2022%20%29 19579 19833
Chromosome_01	AAT	repeat_region	3544902	3546000	55.3628	-	.	ID=match_140;Target=rnd-4_family-45%23LTR%2FCopia%20%28%20Recon%20Family%20Size%20%3D%2031%2C%20Final%20Multiple%20Alignment%20Size%20%3D%2022%20%29 18378 19578
Chromosome_01	AAT	repeat_region	3545897	3545912	68.75	+	.	ID=match_141;Target=rnd-4_family-45%23LTR%2FCopia%20%28%20Recon%20Family%20Size%20%3D%2031%2C%20Final%20Multiple%20Alignment%20Size%20%3D%2022%20%29 32560 32575
Chromosome_01	AAT	repeat_region	3545906	3545934	72.4138	-	.	ID=match_143;Target=x26%20%20 4675 4701
Chromosome_01	AAT	repeat_region	3546167	3546838	55.5113	-	.	ID=match_139;Target=x0%20%20 858 1524
Chromosome_01	AAT	repeat_region	3546169	3546278	59.2	+	.	ID=match_138;Target=rnd-4_family-54%23LTR%2FCopia%20%28%20Recon%20Family%20Size%20%3D%2025%2C%20Final%20Multiple%20Alignment%20Size%20%3D%2023%20%29 16852 16972
Chromosome_01	AAT	repeat_region	3546198	3546664	57.3864	-	.	ID=match_140;Target=rnd-4_family-45%23LTR%2FCopia%20%28%20Recon%20Family%20Size%20%3D%2031%2C%20Final%20Multiple%20Alignment%20Size%20%3D%2022%20%29 17894 18377
Chromosome_01	AAT	repeat_region	3546333	3546488	94.9045	-	.	ID=match_143;Target=x26%20%20 4518 4674
Chromosome_01	AAT	repeat_region	3546573	3547007	90.0881	-	.	ID=match_143;Target=x26%20%20 4064 4517
Chromosome_01	AAT	repeat_region	3546789	3546993	58.296	-	.	ID=match_140;Target=rnd-4_family-45%23LTR%2FCopia%20%28%20Recon%20Family%20Size%20%3D%2031%2C%20Final%20Multiple%20Alignment%20Size%20%3D%2022%20%29 17681 17893
Chromosome_01	AAT	repeat_region	3547015	3547141	92.1875	-	.	ID=match_144;Target=x48%20%20 142 269
Chromosome_01	AAT	repeat_region	3547131	3547140	80	-	.	ID=match_139;Target=x0%20%20 848 857
Chromosome_01	AAT	repeat_region	3547155	3547279	100	-	.	ID=match_145;Target=Coprina_Cc1%20Penelope%20Coprinopsis%20cinerea 1 125
Chromosome_01	AAT	repeat_region	3547271	3547281	54.5455	-	.	ID=match_140;Target=rnd-4_family-45%23LTR%2FCopia%20%28%20Recon%20Family%20Size%20%3D%2031%2C%20Final%20Multiple%20Alignment%20Size%20%3D%2022%20%29 17670 17680
Chromosome_01	AAT	repeat_region	3547277	3547281	60	-	.	ID=match_143;Target=x26%20%20 4059 4063
Chromosome_01	AAT	repeat_region	3547281	3547281	100	-	.	ID=match_144;Target=x48%20%20 141 141
Chromosome_02	AAT	repeat_region	2	124	100	+	.	ID=match_1;Target=Coprina_Cc1%20Penelope%20Coprinopsis%20cinerea 1 123
Chromosome_02	AAT	repeat_region	52	60	66.6667	+	.	ID=match_2;Target=x48%20%20 35 43
Chromosome_02	AAT	repeat_region	146	370	90.708	+	.	ID=match_2;Target=x48%20%20 44 269
Chromosome_02	AAT	repeat_region	3033	3034	50	+	.	ID=match_1;Target=Coprina_Cc1%20Penelope%20Coprinopsis%20cinerea 124 125
Chromosome_02	AAT	repeat_region	8337	8359	65.2174	+	.	ID=match_4;Target=x26%20%20 3499 3521
Chromosome_02	AAT	repeat_region	8479	8618	66.9014	+	.	ID=match_4;Target=x26%20%20 3522 3655
Chromosome_02	AAT	repeat_region	8763	8856	56.3107	+	.	ID=match_4;Target=x26%20%20 3656 3747
Chromosome_02	AAT	repeat_region	8925	8998	60.8108	+	.	ID=match_4;Target=x26%20%20 3748 3818
Chromosome_02	AAT	repeat_region	9487	9578	62.3656	+	.	ID=match_4;Target=x26%20%20 3819 3908
Chromosome_02	AAT	repeat_region	10033	10171	61.9048	+	.	ID=match_4;Target=x26%20%20 3909 4052
Chromosome_02	AAT	repeat_region	11335	11600	86.9888	+	.	ID=match_3;Target=x48%20%20 1 269
Chromosome_02	AAT	repeat_region	11608	12248	80.775	+	.	ID=match_4;Target=x26%20%20 4053 4699
Chromosome_02	AAT	repeat_region	105774	106591	81.4234	-	.	ID=match_5;Target=rnd-4_family-255%23Unknown%20%28%20Recon%20Family%20Size%20%3D%2024%2C%20Final%20Multiple%20Alignment%20Size%20%3D%2019%20%29 1 801
Chromosome_02	AAT	repeat_region	165797	165973	73.4463	-	.	ID=match_6;Target=rnd-4_family-633%23Unknown%20%28%20Recon%20Family%20Size%20%3D%2018%2C%20Final%20Multiple%20Alignment%20Size%20%3D%2016%20%29 1 175
Chromosome_02	AAT	repeat_region	407470	407636	77.2455	-	.	ID=match_7;Target=rnd-4_family-250%23rRNA%20%28%20Recon%20Family%20Size%20%3D%2031%2C%20Final%20Multiple%20Alignment%20Size%20%3D%2031%20%29 1 165
Chromosome_02	AAT	repeat_region	410714	410882	73.5294	-	.	ID=match_8;Target=rnd-4_family-250%23rRNA%20%28%20Recon%20Family%20Size%20%3D%2031%2C%20Final%20Multiple%20Alignment%20Size%20%3D%2031%20%29 1 165
Chromosome_02	AAT	repeat_region	485218	487267	82.8365	+	.	ID=match_9;Target=r39%20%20 1 2075
Chromosome_02	AAT	repeat_region	1002781	1004830	79.0353	-	.	ID=match_10;Target=r39%20%20 1 2075
Chromosome_02	AAT	repeat_region	1081738	1102210	91.0859	-	.	ID=match_11;Target=x3x3r8_major_cons%20%20 2733 24005
Chromosome_02	AAT	repeat_region	1102521	1105229	94.1435	-	.	ID=match_11;Target=x3x3r8_major_cons%20%20 1 2732
Chromosome_02	AAT	repeat_region	1103400	1103479	60.4651	-	.	ID=match_16;Target=rnd-4_family-45%23LTR%2FCopia%20%28%20Recon%20Family%20Size%20%3D%2031%2C%20Final%20Multiple%20Alignment%20Size%20%3D%2022%20%29 35643 35718
Chromosome_02	AAT	repeat_region	1104544	1104587	61.3636	-	.	ID=match_16;Target=rnd-4_family-45%23LTR%2FCopia%20%28%20Recon%20Family%20Size%20%3D%2031%2C%20Final%20Multiple%20Alignment%20Size%20%3D%2022%20%29 35607 35642
Chromosome_02	AAT	repeat_region	1104833	1104929	58.5859	-	.	ID=match_16;Target=rnd-4_family-45%23LTR%2FCopia%20%28%20Recon%20Family%20Size%20%3D%2031%2C%20Final%20Multiple%20Alignment%20Size%20%3D%2022%20%29 35523 35606
Chromosome_02	AAT	repeat_region	1105249	1105549	60.3659	-	.	ID=match_16;Target=rnd-4_family-45%23LTR%2FCopia%20%28%20Recon%20Family%20Size%20%3D%2031%2C%20Final%20Multiple%20Alignment%20Size%20%3D%2022%20%29 35218 35522
Chromosome_02	AAT	repeat_region	1105577	1105799	61.6935	-	.	ID=match_16;Target=rnd-4_family-45%23LTR%2FCopia%20%28%20Recon%20Family%20Size%20%3D%2031%2C%20Final%20Multiple%20Alignment%20Size%20%3D%2022%20%29 34993 35217
Chromosome_02	AAT	repeat_region	1105696	1106022	56.9482	-	.	ID=match_15;Target=rnd-4_family-45%23LTR%2FCopia%20%28%20Recon%20Family%20Size%20%3D%2031%2C%20Final%20Multiple%20Alignment%20Size%20%3D%2022%20%29 34301 34636
Chromosome_02	AAT	repeat_region	1105935	1106659	56.5993	-	.	ID=match_16;Target=rnd-4_family-45%23LTR%2FCopia%20%28%20Recon%20Family%20Size%20%3D%2031%2C%20Final%20Multiple%20Alignment%20Size%20%3D%2022%20%29 34213 34992
Chromosome_02	AAT	repeat_region	1106133	1106261	64.1791	-	.	ID=match_15;Target=rnd-4_family-45%23LTR%2FCopia%20%28%20Recon%20Family%20Size%20%3D%2031%2C%20Final%20Multiple%20Alignment%20Size%20%3D%2022%20%29 34180 34300
Chromosome_02	AAT	repeat_region	1106343	1112604	94.1551	-	.	ID=match_12;Target=x11%20%20 1122 7400
Chromosome_02	AAT	repeat_region	1106349	1106389	70.4545	-	.	ID=match_15;Target=rnd-4_family-45%23LTR%2FCopia%20%28%20Recon%20Family%20Size%20%3D%2031%2C%20Final%20Multiple%20Alignment%20Size%20%3D%2022%20%29 34136 34179
Chromosome_02	AAT	repeat_region	1106711	1107073	56.4677	-	.	ID=match_16;Target=rnd-4_family-45%23LTR%2FCopia%20%28%20Recon%20Family%20Size%20%3D%2031%2C%20Final%20Multiple%20Alignment%20Size%20%3D%2022%20%29 33840 34212
Chromosome_02	AAT	repeat_region	1106729	1106793	66.1765	-	.	ID=match_15;Target=rnd-4_family-45%23LTR%2FCopia%20%28%20Recon%20Family%20Size%20%3D%2031%2C%20Final%20Multiple%20Alignment%20Size%20%3D%2022%20%29 34070 34135
Chromosome_02	AAT	repeat_region	1106865	1107073	57.9167	-	.	ID=match_15;Target=rnd-4_family-45%23LTR%2FCopia%20%28%20Recon%20Family%20Size%20%3D%2031%2C%20Final%20Multiple%20Alignment%20Size%20%3D%2022%20%29 33840 34069
Chromosome_02	AAT	repeat_region	1107141	1107244	64.1509	-	.	ID=match_15;Target=rnd-4_family-45%23LTR%2FCopia%20%28%20Recon%20Family%20Size%20%3D%2031%2C%20Final%20Multiple%20Alignment%20Size%20%3D%2022%20%29 33742 33839
Chromosome_02	AAT	repeat_region	1107141	1107244	64.1509	-	.	ID=match_16;Target=rnd-4_family-45%23LTR%2FCopia%20%28%20Recon%20Family%20Size%20%3D%2031%2C%20Final%20Multiple%20Alignment%20Size%20%3D%2022%20%29 33742 33839
Chromosome_02	AAT	repeat_region	1107438	1108153	58.0124	-	.	ID=match_15;Target=rnd-4_family-45%23LTR%2FCopia%20%28%20Recon%20Family%20Size%20%3D%2031%2C%20Final%20Multiple%20Alignment%20Size%20%3D%2022%20%29 32988 33741
Chromosome_02	AAT	repeat_region	1107438	1108153	58.0124	-	.	ID=match_16;Target=rnd-4_family-45%23LTR%2FCopia%20%28%20Recon%20Family%20Size%20%3D%2031%2C%20Final%20Multiple%20Alignment%20Size%20%3D%2022%20%29 32988 33741
Chromosome_02	AAT	repeat_region	1108232	1108353	64.6617	-	.	ID=match_15;Target=rnd-4_family-45%23LTR%2FCopia%20%28%20Recon%20Family%20Size%20%3D%2031%2C%20Final%20Multiple%20Alignment%20Size%20%3D%2022%20%29 32862 32987
Chromosome_02	AAT	repeat_region	1108232	1108353	64.6617	-	.	ID=match_16;Target=rnd-4_family-45%23LTR%2FCopia%20%28%20Recon%20Family%20Size%20%3D%2031%2C%20Final%20Multiple%20Alignment%20Size%20%3D%2022%20%29 32862 32987
Chromosome_02	AAT	repeat_region	1108552	1108778	61.0442	-	.	ID=match_15;Target=rnd-4_family-45%23LTR%2FCopia%20%28%20Recon%20Family%20Size%20%3D%2031%2C%20Final%20Multiple%20Alignment%20Size%20%3D%2022%20%29 32629 32861
Chromosome_02	AAT	repeat_region	1108552	1108778	61.0442	-	.	ID=match_16;Target=rnd-4_family-45%23LTR%2FCopia%20%28%20Recon%20Family%20Size%20%3D%2031%2C%20Final%20Multiple%20Alignment%20Size%20%3D%2022%20%29 32629 32861
Chromosome_02	AAT	repeat_region	1108813	1109221	57.4074	-	.	ID=match_15;Target=rnd-4_family-45%23LTR%2FCopia%20%28%20Recon%20Family%20Size%20%3D%2031%2C%20Final%20Multiple%20Alignment%20Size%20%3D%2022%20%29 32223 32628
Chromosome_02	AAT	repeat_region	1108813	1109221	57.4074	-	.	ID=match_16;Target=rnd-4_family-45%23LTR%2FCopia%20%28%20Recon%20Family%20Size%20%3D%2031%2C%20Final%20Multiple%20Alignment%20Size%20%3D%2022%20%29 32223 32628
Chromosome_02	AAT	repeat_region	1109299	1109426	61.3139	-	.	ID=match_15;Target=rnd-4_family-45%23LTR%2FCopia%20%28%20Recon%20Family%20Size%20%3D%2031%2C%20Final%20Multiple%20Alignment%20Size%20%3D%2022%20%29 32093 32222
Chromosome_02	AAT	repeat_region	1109299	1109426	61.3139	-	.	ID=match_16;Target=rnd-4_family-45%23LTR%2FCopia%20%28%20Recon%20Family%20Size%20%3D%2031%2C%20Final%20Multiple%20Alignment%20Size%20%3D%2022%20%29 32093 32222
Chromosome_02	AAT	repeat_region	1109860	1110253	59.8624	-	.	ID=match_15;Target=rnd-4_family-45%23LTR%2FCopia%20%28%20Recon%20Family%20Size%20%3D%2031%2C%20Final%20Multiple%20Alignment%20Size%20%3D%2022%20%29 31687 32092
Chromosome_02	AAT	repeat_region	1109860	1110253	59.8624	-	.	ID=match_16;Target=rnd-4_family-45%23LTR%2FCopia%20%28%20Recon%20Family%20Size%20%3D%2031%2C%20Final%20Multiple%20Alignment%20Size%20%3D%2022%20%29 31687 32092
Chromosome_02	AAT	repeat_region	1110352	1110868	58.1436	-	.	ID=match_15;Target=rnd-4_family-45%23LTR%2FCopia%20%28%20Recon%20Family%20Size%20%3D%2031%2C%20Final%20Multiple%20Alignment%20Size%20%3D%2022%20%29 31155 31686
Chromosome_02	AAT	repeat_region	1110352	1110868	58.1436	-	.	ID=match_16;Target=rnd-4_family-45%23LTR%2FCopia%20%28%20Recon%20Family%20Size%20%3D%2031%2C%20Final%20Multiple%20Alignment%20Size%20%3D%2022%20%29 31155 31686
Chromosome_02	AAT	repeat_region	1111438	1111674	58.6873	-	.	ID=match_15;Target=rnd-4_family-45%23LTR%2FCopia%20%28%20Recon%20Family%20Size%20%3D%2031%2C%20Final%20Multiple%20Alignment%20Size%20%3D%2022%20%29 30908 31154
Chromosome_02	AAT	repeat_region	1111438	1111674	58.6873	-	.	ID=match_16;Target=rnd-4_family-45%23LTR%2FCopia%20%28%20Recon%20Family%20Size%20%3D%2031%2C%20Final%20Multiple%20Alignment%20Size%20%3D%2022%20%29 30908 31154
Chromosome_02	AAT	repeat_region	1111712	1111981	57.9618	-	.	ID=match_15;Target=rnd-4_family-45%23LTR%2FCopia%20%28%20Recon%20Family%20Size%20%3D%2031%2C%20Final%20Multiple%20Alignment%20Size%20%3D%2022%20%29 30611 30907
Chromosome_02	AAT	repeat_region	1111712	1111981	57.9618	-	.	ID=match_16;Target=rnd-4_family-45%23LTR%2FCopia%20%28%20Recon%20Family%20Size%20%3D%2031%2C%20Final%20Multiple%20Alignment%20Size%20%3D%2022%20%29 30611 30907
Chromosome_02	AAT	repeat_region	1112121	1112708	55.969	-	.	ID=match_15;Target=rnd-4_family-45%23LTR%2FCopia%20%28%20Recon%20Family%20Size%20%3D%2031%2C%20Final%20Multiple%20Alignment%20Size%20%3D%2022%20%29 30005 30610
Chromosome_02	AAT	repeat_region	1112121	1112708	55.969	-	.	ID=match_16;Target=rnd-4_family-45%23LTR%2FCopia%20%28%20Recon%20Family%20Size%20%3D%2031%2C%20Final%20Multiple%20Alignment%20Size%20%3D%2022%20%29 30005 30610
Chromosome_02	AAT	repeat_region	1112647	1118877	92.7436	-	.	ID=match_13;Target=x15%20%20 1 6353
Chromosome_02	AAT	repeat_region	1112934	1113119	55.0725	-	.	ID=match_12;Target=x11%20%20 940 1121
Chromosome_02	AAT	repeat_region	1112963	1113014	56.6038	-	.	ID=match_14;Target=rnd-4_family-45%23LTR%2FCopia%20%28%20Recon%20Family%20Size%20%3D%2031%2C%20Final%20Multiple%20Alignment%20Size%20%3D%2022%20%29 29179 29227
Chromosome_02	AAT	repeat_region	1113038	1113852	53.2453	-	.	ID=match_15;Target=rnd-4_family-45%23LTR%2FCopia%20%28%20Recon%20Family%20Size%20%3D%2031%2C%20Final%20Multiple%20Alignment%20Size%20%3D%2022%20%29 29179 30004
Chromosome_02	AAT	repeat_region	1113038	1113852	53.2453	-	.	ID=match_16;Target=rnd-4_family-45%23LTR%2FCopia%20%28%20Recon%20Family%20Size%20%3D%2031%2C%20Final%20Multiple%20Alignment%20Size%20%3D%2022%20%29 29179 30004
Chromosome_02	AAT	repeat_region	1113406	1113772	55.6064	-	.	ID=match_12;Target=x11%20%20 533 939
Chromosome_02	AAT	repeat_region	1114485	1119298	78.111	-	.	ID=match_14;Target=rnd-4_family-45%23LTR%2FCopia%20%28%20Recon%20Family%20Size%20%3D%2031%2C%20Final%20Multiple%20Alignment%20Size%20%3D%2022%20%29 23844 29178
Chromosome_02	AAT	repeat_region	1114485	1119298	78.0697	-	.	ID=match_15;Target=rnd-4_family-45%23LTR%2FCopia%20%28%20Recon%20Family%20Size%20%3D%2031%2C%20Final%20Multiple%20Alignment%20Size%20%3D%2022%20%29 23844 29178
Chromosome_02	AAT	repeat_region	1114485	1119298	78.0697	-	.	ID=match_16;Target=rnd-4_family-45%23LTR%2FCopia%20%28%20Recon%20Family%20Size%20%3D%2031%2C%20Final%20Multiple%20Alignment%20Size%20%3D%2022%20%29 23844 29178
Chromosome_02	AAT	repeat_region	1119277	1126605	93.8853	+	.	ID=match_17;Target=x3x3r8_major_cons%20%20 1 7391
Chromosome_02	AAT	repeat_region	1121538	1121561	87.5	-	.	ID=match_15;Target=rnd-4_family-45%23LTR%2FCopia%20%28%20Recon%20Family%20Size%20%3D%2031%2C%20Final%20Multiple%20Alignment%20Size%20%3D%2022%20%29 23821 23843
Chromosome_02	AAT	repeat_region	1121538	1121561	87.5	-	.	ID=match_16;Target=rnd-4_family-45%23LTR%2FCopia%20%28%20Recon%20Family%20Size%20%3D%2031%2C%20Final%20Multiple%20Alignment%20Size%20%3D%2022%20%29 23821 23843
Chromosome_02	AAT	repeat_region	1121538	1121594	64.6154	-	.	ID=match_14;Target=rnd-4_family-45%23LTR%2FCopia%20%28%20Recon%20Family%20Size%20%3D%2031%2C%20Final%20Multiple%20Alignment%20Size%20%3D%2022%20%29 23780 23843
Chromosome_02	AAT	repeat_region	1121991	1122100	57.1429	-	.	ID=match_15;Target=rnd-4_family-45%23LTR%2FCopia%20%28%20Recon%20Family%20Size%20%3D%2031%2C%20Final%20Multiple%20Alignment%20Size%20%3D%2022%20%29 23719 23820
Chromosome_02	AAT	repeat_region	1121991	1122100	57.1429	-	.	ID=match_16;Target=rnd-4_family-45%23LTR%2FCopia%20%28%20Recon%20Family%20Size%20%3D%2031%2C%20Final%20Multiple%20Alignment%20Size%20%3D%2022%20%29 23719 23820
Chromosome_02	AAT	repeat_region	1122231	1122300	61.6438	-	.	ID=match_14;Target=rnd-4_family-45%23LTR%2FCopia%20%28%20Recon%20Family%20Size%20%3D%2031%2C%20Final%20Multiple%20Alignment%20Size%20%3D%2022%20%29 23708 23779
Chromosome_02	AAT	repeat_region	1123511	1123689	62.0879	-	.	ID=match_15;Target=rnd-4_family-45%23LTR%2FCopia%20%28%20Recon%20Family%20Size%20%3D%2031%2C%20Final%20Multiple%20Alignment%20Size%20%3D%2022%20%29 23557 23718
Chromosome_02	AAT	repeat_region	1123511	1123689	62.0879	-	.	ID=match_16;Target=rnd-4_family-45%23LTR%2FCopia%20%28%20Recon%20Family%20Size%20%3D%2031%2C%20Final%20Multiple%20Alignment%20Size%20%3D%2022%20%29 23557 23718
Chromosome_02	AAT	repeat_region	1123523	1123689	61.7647	-	.	ID=match_14;Target=rnd-4_family-45%23LTR%2FCopia%20%28%20Recon%20Family%20Size%20%3D%2031%2C%20Final%20Multiple%20Alignment%20Size%20%3D%2022%20%29 23557 23707
Chromosome_02	AAT	repeat_region	1124145	1124290	59.2814	-	.	ID=match_14;Target=rnd-4_family-45%23LTR%2FCopia%20%28%20Recon%20Family%20Size%20%3D%2031%2C%20Final%20Multiple%20Alignment%20Size%20%3D%2022%20%29 23398 23556
Chromosome_02	AAT	repeat_region	1124145	1124297	58.5799	-	.	ID=match_15;Target=rnd-4_family-45%23LTR%2FCopia%20%28%20Recon%20Family%20Size%20%3D%2031%2C%20Final%20Multiple%20Alignment%20Size%20%3D%2022%20%29 23401 23556
Chromosome_02	AAT	repeat_region	1124145	1124297	58.5799	-	.	ID=match_16;Target=rnd-4_family-45%23LTR%2FCopia%20%28%20Recon%20Family%20Size%20%3D%2031%2C%20Final%20Multiple%20Alignment%20Size%20%3D%2022%20%29 23401 23556
Chromosome_02	AAT	repeat_region	1124347	1124558	60.0858	-	.	ID=match_15;Target=rnd-4_family-45%23LTR%2FCopia%20%28%20Recon%20Family%20Size%20%3D%2031%2C%20Final%20Multiple%20Alignment%20Size%20%3D%2022%20%29 23182 23400
Chromosome_02	AAT	repeat_region	1124347	1124558	60.0858	-	.	ID=match_16;Target=rnd-4_family-45%23LTR%2FCopia%20%28%20Recon%20Family%20Size%20%3D%2031%2C%20Final%20Multiple%20Alignment%20Size%20%3D%2022%20%29 23182 23400
Chromosome_02	AAT	repeat_region	1124350	1124538	61.4286	-	.	ID=match_14;Target=rnd-4_family-45%23LTR%2FCopia%20%28%20Recon%20Family%20Size%20%3D%2031%2C%20Final%20Multiple%20Alignment%20Size%20%3D%2022%20%29 23199 23397
Chromosome_02	AAT	repeat_region	1124707	1124737	65.7143	-	.	ID=match_14;Target=rnd-4_family-45%23LTR%2FCopia%20%28%20Recon%20Family%20Size%20%3D%2031%2C%20Final%20Multiple%20Alignment%20Size%20%3D%2022%20%29 23165 23198
Chromosome_02	AAT	repeat_region	1125181	1125213	59.0909	-	.	ID=match_15;Target=rnd-4_family-45%23LTR%2FCopia%20%28%20Recon%20Family%20Size%20%3D%2031%2C%20Final%20Multiple%20Alignment%20Size%20%3D%2022%20%29 23138 23181
Chromosome_02	AAT	repeat_region	1125181	1125213	59.0909	-	.	ID=match_16;Target=rnd-4_family-45%23LTR%2FCopia%20%28%20Recon%20Family%20Size%20%3D%2031%2C%20Final%20Multiple%20Alignment%20Size%20%3D%2022%20%29 23138 23181
Chromosome_02	AAT	repeat_region	1125187	1125214	78.5714	-	.	ID=match_14;Target=rnd-4_family-45%23LTR%2FCopia%20%28%20Recon%20Family%20Size%20%3D%2031%2C%20Final%20Multiple%20Alignment%20Size%20%3D%2022%20%29 23137 23164
Chromosome_02	AAT	repeat_region	1125318	1125365	65.4545	-	.	ID=match_15;Target=rnd-4_family-45%23LTR%2FCopia%20%28%20Recon%20Family%20Size%20%3D%2031%2C%20Final%20Multiple%20Alignment%20Size%20%3D%2022%20%29 23086 23137
Chromosome_02	AAT	repeat_region	1125318	1125365	65.4545	-	.	ID=match_16;Target=rnd-4_family-45%23LTR%2FCopia%20%28%20Recon%20Family%20Size%20%3D%2031%2C%20Final%20Multiple%20Alignment%20Size%20%3D%2022%20%29 23086 23137
Chromosome_02	AAT	repeat_region	1125319	1125365	64.8148	-	.	ID=match_14;Target=rnd-4_family-45%23LTR%2FCopia%20%28%20Recon%20Family%20Size%20%3D%2031%2C%20Final%20Multiple%20Alignment%20Size%20%3D%2022%20%29 23086 23136
Chromosome_02	AAT	repeat_region	1125826	1125853	83.3333	-	.	ID=match_15;Target=rnd-4_family-45%23LTR%2FCopia%20%28%20Recon%20Family%20Size%20%3D%2031%2C%20Final%20Multiple%20Alignment%20Size%20%3D%2022%20%29 23057 23085
Chromosome_02	AAT	repeat_region	1125826	1125853	83.3333	-	.	ID=match_16;Target=rnd-4_family-45%23LTR%2FCopia%20%28%20Recon%20Family%20Size%20%3D%2031%2C%20Final%20Multiple%20Alignment%20Size%20%3D%2022%20%29 23057 23085
Chromosome_02	AAT	repeat_region	1125826	1125855	84.375	-	.	ID=match_14;Target=rnd-4_family-45%23LTR%2FCopia%20%28%20Recon%20Family%20Size%20%3D%2031%2C%20Final%20Multiple%20Alignment%20Size%20%3D%2022%20%29 23055 23085
Chromosome_02	AAT	repeat_region	1126092	1126163	66.2338	-	.	ID=match_14;Target=rnd-4_family-45%23LTR%2FCopia%20%28%20Recon%20Family%20Size%20%3D%2031%2C%20Final%20Multiple%20Alignment%20Size%20%3D%2022%20%29 22981 23054
Chromosome_02	AAT	repeat_region	1126222	1126487	57.8014	-	.	ID=match_15;Target=rnd-4_family-45%23LTR%2FCopia%20%28%20Recon%20Family%20Size%20%3D%2031%2C%20Final%20Multiple%20Alignment%20Size%20%3D%2022%20%29 22810 23056
Chromosome_02	AAT	repeat_region	1126222	1126487	57.8014	-	.	ID=match_16;Target=rnd-4_family-45%23LTR%2FCopia%20%28%20Recon%20Family%20Size%20%3D%2031%2C%20Final%20Multiple%20Alignment%20Size%20%3D%2022%20%29 22810 23056
Chromosome_02	AAT	repeat_region	1126310	1126486	59.7938	-	.	ID=match_14;Target=rnd-4_family-45%23LTR%2FCopia%20%28%20Recon%20Family%20Size%20%3D%2031%2C%20Final%20Multiple%20Alignment%20Size%20%3D%2022%20%29 22805 22980
Chromosome_02	AAT	repeat_region	1126684	1142902	92.2998	+	.	ID=match_17;Target=x3x3r8_major_cons%20%20 7392 23978
Chromosome_02	AAT	repeat_region	1127130	1127351	58.4034	-	.	ID=match_15;Target=rnd-4_family-45%23LTR%2FCopia%20%28%20Recon%20Family%20Size%20%3D%2031%2C%20Final%20Multiple%20Alignment%20Size%20%3D%2022%20%29 22590 22809
Chromosome_02	AAT	repeat_region	1127130	1127351	58.4034	-	.	ID=match_16;Target=rnd-4_family-45%23LTR%2FCopia%20%28%20Recon%20Family%20Size%20%3D%2031%2C%20Final%20Multiple%20Alignment%20Size%20%3D%2022%20%29 22590 22809
Chromosome_02	AAT	repeat_region	1127135	1127351	58.4416	-	.	ID=match_14;Target=rnd-4_family-45%23LTR%2FCopia%20%28%20Recon%20Family%20Size%20%3D%2031%2C%20Final%20Multiple%20Alignment%20Size%20%3D%2022%20%29 22590 22804
Chromosome_02	AAT	repeat_region	1128305	1128548	58.8028	-	.	ID=match_14;Target=rnd-4_family-45%23LTR%2FCopia%20%28%20Recon%20Family%20Size%20%3D%2031%2C%20Final%20Multiple%20Alignment%20Size%20%3D%2022%20%29 22320 22589
Chromosome_02	AAT	repeat_region	1128305	1128552	58.8235	-	.	ID=match_15;Target=rnd-4_family-45%23LTR%2FCopia%20%28%20Recon%20Family%20Size%20%3D%2031%2C%20Final%20Multiple%20Alignment%20Size%20%3D%2022%20%29 22317 22589
Chromosome_02	AAT	repeat_region	1128305	1128552	58.8235	-	.	ID=match_16;Target=rnd-4_family-45%23LTR%2FCopia%20%28%20Recon%20Family%20Size%20%3D%2031%2C%20Final%20Multiple%20Alignment%20Size%20%3D%2022%20%29 22317 22589
Chromosome_02	AAT	repeat_region	1128744	1128860	59.1667	-	.	ID=match_15;Target=rnd-4_family-45%23LTR%2FCopia%20%28%20Recon%20Family%20Size%20%3D%2031%2C%20Final%20Multiple%20Alignment%20Size%20%3D%2022%20%29 22211 22316
Chromosome_02	AAT	repeat_region	1128744	1128860	59.1667	-	.	ID=match_16;Target=rnd-4_family-45%23LTR%2FCopia%20%28%20Recon%20Family%20Size%20%3D%2031%2C%20Final%20Multiple%20Alignment%20Size%20%3D%2022%20%29 22211 22316
Chromosome_02	AAT	repeat_region	1128749	1128885	58.1081	-	.	ID=match_14;Target=rnd-4_family-45%23LTR%2FCopia%20%28%20Recon%20Family%20Size%20%3D%2031%2C%20Final%20Multiple%20Alignment%20Size%20%3D%2022%20%29 22187 22319
Chromosome_02	AAT	repeat_region	1129201	1129293	57.732	-	.	ID=match_14;Target=rnd-4_family-45%23LTR%2FCopia%20%28%20Recon%20Family%20Size%20%3D%2031%2C%20Final%20Multiple%20Alignment%20Size%20%3D%2022%20%29 22096 22186
Chromosome_02	AAT	repeat_region	1129491	1129532	76.1905	-	.	ID=match_15;Target=rnd-4_family-45%23LTR%2FCopia%20%28%20Recon%20Family%20Size%20%3D%2031%2C%20Final%20Multiple%20Alignment%20Size%20%3D%2022%20%29 22176 22210
Chromosome_02	AAT	repeat_region	1129491	1129532	76.1905	-	.	ID=match_16;Target=rnd-4_family-45%23LTR%2FCopia%20%28%20Recon%20Family%20Size%20%3D%2031%2C%20Final%20Multiple%20Alignment%20Size%20%3D%2022%20%29 22176 22210
Chromosome_02	AAT	repeat_region	1130180	1130266	59.2233	-	.	ID=match_14;Target=rnd-4_family-45%23LTR%2FCopia%20%28%20Recon%20Family%20Size%20%3D%2031%2C%20Final%20Multiple%20Alignment%20Size%20%3D%2022%20%29 21997 22095
Chromosome_02	AAT	repeat_region	1130959	1131128	55.8974	-	.	ID=match_15;Target=rnd-4_family-45%23LTR%2FCopia%20%28%20Recon%20Family%20Size%20%3D%2031%2C%20Final%20Multiple%20Alignment%20Size%20%3D%2022%20%29 21997 22175
Chromosome_02	AAT	repeat_region	1130959	1131128	55.8974	-	.	ID=match_16;Target=rnd-4_family-45%23LTR%2FCopia%20%28%20Recon%20Family%20Size%20%3D%2031%2C%20Final%20Multiple%20Alignment%20Size%20%3D%2022%20%29 21997 22175
Chromosome_02	AAT	repeat_region	1131775	1131883	57.0248	-	.	ID=match_14;Target=rnd-4_family-45%23LTR%2FCopia%20%28%20Recon%20Family%20Size%20%3D%2031%2C%20Final%20Multiple%20Alignment%20Size%20%3D%2022%20%29 21886 21996
Chromosome_02	AAT	repeat_region	1131775	1131893	57.2519	-	.	ID=match_15;Target=rnd-4_family-45%23LTR%2FCopia%20%28%20Recon%20Family%20Size%20%3D%2031%2C%20Final%20Multiple%20Alignment%20Size%20%3D%2022%20%29 21876 21996
Chromosome_02	AAT	repeat_region	1131775	1131893	57.2519	-	.	ID=match_16;Target=rnd-4_family-45%23LTR%2FCopia%20%28%20Recon%20Family%20Size%20%3D%2031%2C%20Final%20Multiple%20Alignment%20Size%20%3D%2022%20%29 21876 21996
Chromosome_02	AAT	repeat_region	1132139	1132244	60.5505	-	.	ID=match_15;Target=rnd-4_family-45%23LTR%2FCopia%20%28%20Recon%20Family%20Size%20%3D%2031%2C%20Final%20Multiple%20Alignment%20Size%20%3D%2022%20%29 21778 21875
Chromosome_02	AAT	repeat_region	1132139	1132244	60.5505	-	.	ID=match_16;Target=rnd-4_family-45%23LTR%2FCopia%20%28%20Recon%20Family%20Size%20%3D%2031%2C%20Final%20Multiple%20Alignment%20Size%20%3D%2022%20%29 21778 21875
Chromosome_02	AAT	repeat_region	1133623	1133660	71.0526	-	.	ID=match_14;Target=rnd-4_family-45%23LTR%2FCopia%20%28%20Recon%20Family%20Size%20%3D%2031%2C%20Final%20Multiple%20Alignment%20Size%20%3D%2022%20%29 21848 21885
Chromosome_02	AAT	repeat_region	1133707	1133742	70.2703	-	.	ID=match_15;Target=rnd-4_family-45%23LTR%2FCopia%20%28%20Recon%20Family%20Size%20%3D%2031%2C%20Final%20Multiple%20Alignment%20Size%20%3D%2022%20%29 21741 21777
Chromosome_02	AAT	repeat_region	1133707	1133742	70.2703	-	.	ID=match_16;Target=rnd-4_family-45%23LTR%2FCopia%20%28%20Recon%20Family%20Size%20%3D%2031%2C%20Final%20Multiple%20Alignment%20Size%20%3D%2022%20%29 21741 21777
Chromosome_02	AAT	repeat_region	1133804	1133925	57.8571	-	.	ID=match_14;Target=rnd-4_family-45%23LTR%2FCopia%20%28%20Recon%20Family%20Size%20%3D%2031%2C%20Final%20Multiple%20Alignment%20Size%20%3D%2022%20%29 21713 21847
Chromosome_02	AAT	repeat_region	1134042	1134139	62.963	-	.	ID=match_15;Target=rnd-4_family-45%23LTR%2FCopia%20%28%20Recon%20Family%20Size%20%3D%2031%2C%20Final%20Multiple%20Alignment%20Size%20%3D%2022%20%29 21639 21740
Chromosome_02	AAT	repeat_region	1134042	1134139	62.963	-	.	ID=match_16;Target=rnd-4_family-45%23LTR%2FCopia%20%28%20Recon%20Family%20Size%20%3D%2031%2C%20Final%20Multiple%20Alignment%20Size%20%3D%2022%20%29 21639 21740
Chromosome_02	AAT	repeat_region	1134069	1134141	63.75	-	.	ID=match_14;Target=rnd-4_family-45%23LTR%2FCopia%20%28%20Recon%20Family%20Size%20%3D%2031%2C%20Final%20Multiple%20Alignment%20Size%20%3D%2022%20%29 21637 21712
Chromosome_02	AAT	repeat_region	1135382	1135450	54.5455	-	.	ID=match_15;Target=rnd-4_family-45%23LTR%2FCopia%20%28%20Recon%20Family%20Size%20%3D%2031%2C%20Final%20Multiple%20Alignment%20Size%20%3D%2022%20%29 21568 21638
Chromosome_02	AAT	repeat_region	1135382	1135450	54.5455	-	.	ID=match_16;Target=rnd-4_family-45%23LTR%2FCopia%20%28%20Recon%20Family%20Size%20%3D%2031%2C%20Final%20Multiple%20Alignment%20Size%20%3D%2022%20%29 21568 21638
Chromosome_02	AAT	repeat_region	1135384	1135469	55.814	-	.	ID=match_14;Target=rnd-4_family-45%23LTR%2FCopia%20%28%20Recon%20Family%20Size%20%3D%2031%2C%20Final%20Multiple%20Alignment%20Size%20%3D%2022%20%29 21566 21636
Chromosome_02	AAT	repeat_region	1135533	1135597	67.6923	-	.	ID=match_15;Target=rnd-4_family-45%23LTR%2FCopia%20%28%20Recon%20Family%20Size%20%3D%2031%2C%20Final%20Multiple%20Alignment%20Size%20%3D%2022%20%29 21508 21567
Chromosome_02	AAT	repeat_region	1135533	1135597	67.6923	-	.	ID=match_16;Target=rnd-4_family-45%23LTR%2FCopia%20%28%20Recon%20Family%20Size%20%3D%2031%2C%20Final%20Multiple%20Alignment%20Size%20%3D%2022%20%29 21508 21567
Chromosome_02	AAT	repeat_region	1136054	1136352	58.4665	-	.	ID=match_14;Target=rnd-4_family-45%23LTR%2FCopia%20%28%20Recon%20Family%20Size%20%3D%2031%2C%20Final%20Multiple%20Alignment%20Size%20%3D%2022%20%29 21271 21565
Chromosome_02	AAT	repeat_region	1136297	1136357	68.75	-	.	ID=match_15;Target=rnd-4_family-45%23LTR%2FCopia%20%28%20Recon%20Family%20Size%20%3D%2031%2C%20Final%20Multiple%20Alignment%20Size%20%3D%2022%20%29 21446 21507
Chromosome_02	AAT	repeat_region	1136297	1136357	68.75	-	.	ID=match_16;Target=rnd-4_family-45%23LTR%2FCopia%20%28%20Recon%20Family%20Size%20%3D%2031%2C%20Final%20Multiple%20Alignment%20Size%20%3D%2022%20%29 21446 21507
Chromosome_02	AAT	repeat_region	1136639	1137099	56.2	-	.	ID=match_14;Target=rnd-4_family-45%23LTR%2FCopia%20%28%20Recon%20Family%20Size%20%3D%2031%2C%20Final%20Multiple%20Alignment%20Size%20%3D%2022%20%29 20811 21270
Chromosome_02	AAT	repeat_region	1136810	1137003	56.5217	-	.	ID=match_15;Target=rnd-4_family-45%23LTR%2FCopia%20%28%20Recon%20Family%20Size%20%3D%2031%2C%20Final%20Multiple%20Alignment%20Size%20%3D%2022%20%29 21264 21445
Chromosome_02	AAT	repeat_region	1136810	1137003	56.5217	-	.	ID=match_16;Target=rnd-4_family-45%23LTR%2FCopia%20%28%20Recon%20Family%20Size%20%3D%2031%2C%20Final%20Multiple%20Alignment%20Size%20%3D%2022%20%29 21264 21445
Chromosome_02	AAT	repeat_region	1137456	1137620	56.1576	-	.	ID=match_15;Target=rnd-4_family-45%23LTR%2FCopia%20%28%20Recon%20Family%20Size%20%3D%2031%2C%20Final%20Multiple%20Alignment%20Size%20%3D%2022%20%29 21066 21263
Chromosome_02	AAT	repeat_region	1137456	1137620	56.1576	-	.	ID=match_16;Target=rnd-4_family-45%23LTR%2FCopia%20%28%20Recon%20Family%20Size%20%3D%2031%2C%20Final%20Multiple%20Alignment%20Size%20%3D%2022%20%29 21066 21263
Chromosome_02	AAT	repeat_region	1138048	1138195	60.7595	-	.	ID=match_15;Target=rnd-4_family-45%23LTR%2FCopia%20%28%20Recon%20Family%20Size%20%3D%2031%2C%20Final%20Multiple%20Alignment%20Size%20%3D%2022%20%29 20923 21065
Chromosome_02	AAT	repeat_region	1138048	1138195	60.7595	-	.	ID=match_16;Target=rnd-4_family-45%23LTR%2FCopia%20%28%20Recon%20Family%20Size%20%3D%2031%2C%20Final%20Multiple%20Alignment%20Size%20%3D%2022%20%29 20923 21065
Chromosome_02	AAT	repeat_region	1138255	1138361	60	-	.	ID=match_14;Target=rnd-4_family-45%23LTR%2FCopia%20%28%20Recon%20Family%20Size%20%3D%2031%2C%20Final%20Multiple%20Alignment%20Size%20%3D%2022%20%29 20695 20810
Chromosome_02	AAT	repeat_region	1138381	1138840	56.7073	-	.	ID=match_15;Target=rnd-4_family-45%23LTR%2FCopia%20%28%20Recon%20Family%20Size%20%3D%2031%2C%20Final%20Multiple%20Alignment%20Size%20%3D%2022%20%29 20467 20922
Chromosome_02	AAT	repeat_region	1138381	1138840	56.7073	-	.	ID=match_16;Target=rnd-4_family-45%23LTR%2FCopia%20%28%20Recon%20Family%20Size%20%3D%2031%2C%20Final%20Multiple%20Alignment%20Size%20%3D%2022%20%29 20467 20922
Chromosome_02	AAT	repeat_region	1138607	1138848	57.6613	-	.	ID=match_14;Target=rnd-4_family-45%23LTR%2FCopia%20%28%20Recon%20Family%20Size%20%3D%2031%2C%20Final%20Multiple%20Alignment%20Size%20%3D%2022%20%29 20466 20694
Chromosome_02	AAT	repeat_region	1139172	1139233	59.7222	-	.	ID=match_15;Target=rnd-4_family-45%23LTR%2FCopia%20%28%20Recon%20Family%20Size%20%3D%2031%2C%20Final%20Multiple%20Alignment%20Size%20%3D%2022%20%29 20396 20466
Chromosome_02	AAT	repeat_region	1139172	1139233	59.7222	-	.	ID=match_16;Target=rnd-4_family-45%23LTR%2FCopia%20%28%20Recon%20Family%20Size%20%3D%2031%2C%20Final%20Multiple%20Alignment%20Size%20%3D%2022%20%29 20396 20466
Chromosome_02	AAT	repeat_region	1139174	1139228	56.1644	-	.	ID=match_14;Target=rnd-4_family-45%23LTR%2FCopia%20%28%20Recon%20Family%20Size%20%3D%2031%2C%20Final%20Multiple%20Alignment%20Size%20%3D%2022%20%29 20393 20465
Chromosome_02	AAT	repeat_region	1139288	1139772	58.0224	-	.	ID=match_14;Target=rnd-4_family-45%23LTR%2FCopia%20%28%20Recon%20Family%20Size%20%3D%2031%2C%20Final%20Multiple%20Alignment%20Size%20%3D%2022%20%29 19905 20392
Chromosome_02	AAT	repeat_region	1139288	1139772	57.6208	-	.	ID=match_16;Target=rnd-4_family-45%23LTR%2FCopia%20%28%20Recon%20Family%20Size%20%3D%2031%2C%20Final%20Multiple%20Alignment%20Size%20%3D%2022%20%29 19905 20395
Chromosome_02	AAT	repeat_region	1139288	1140007	57.1611	-	.	ID=match_15;Target=rnd-4_family-45%23LTR%2FCopia%20%28%20Recon%20Family%20Size%20%3D%2031%2C%20Final%20Multiple%20Alignment%20Size%20%3D%2022%20%29 19691 20395
Chromosome_02	AAT	repeat_region	1140055	1140132	65.9091	-	.	ID=match_14;Target=rnd-4_family-45%23LTR%2FCopia%20%28%20Recon%20Family%20Size%20%3D%2031%2C%20Final%20Multiple%20Alignment%20Size%20%3D%2022%20%29 19820 19904
Chromosome_02	AAT	repeat_region	1140055	1140139	65.2632	-	.	ID=match_16;Target=rnd-4_family-45%23LTR%2FCopia%20%28%20Recon%20Family%20Size%20%3D%2031%2C%20Final%20Multiple%20Alignment%20Size%20%3D%2022%20%29 19813 19904
Chromosome_02	AAT	repeat_region	1140464	1140668	57.0248	-	.	ID=match_14;Target=rnd-4_family-45%23LTR%2FCopia%20%28%20Recon%20Family%20Size%20%3D%2031%2C%20Final%20Multiple%20Alignment%20Size%20%3D%2022%20%29 19588 19819
Chromosome_02	AAT	repeat_region	1140465	1140618	56.8862	-	.	ID=match_16;Target=rnd-4_family-45%23LTR%2FCopia%20%28%20Recon%20Family%20Size%20%3D%2031%2C%20Final%20Multiple%20Alignment%20Size%20%3D%2022%20%29 19654 19812
Chromosome_02	AAT	repeat_region	1140847	1141085	58.7121	-	.	ID=match_16;Target=rnd-4_family-45%23LTR%2FCopia%20%28%20Recon%20Family%20Size%20%3D%2031%2C%20Final%20Multiple%20Alignment%20Size%20%3D%2022%20%29 19417 19653
Chromosome_02	AAT	repeat_region	1140912	1141085	60.8247	-	.	ID=match_14;Target=rnd-4_family-45%23LTR%2FCopia%20%28%20Recon%20Family%20Size%20%3D%2031%2C%20Final%20Multiple%20Alignment%20Size%20%3D%2022%20%29 19417 19587
Chromosome_02	AAT	repeat_region	1142404	1142479	66.6667	-	.	ID=match_16;Target=rnd-4_family-45%23LTR%2FCopia%20%28%20Recon%20Family%20Size%20%3D%2031%2C%20Final%20Multiple%20Alignment%20Size%20%3D%2022%20%29 19337 19416
Chromosome_02	AAT	repeat_region	1142404	1142481	63.4146	-	.	ID=match_14;Target=rnd-4_family-45%23LTR%2FCopia%20%28%20Recon%20Family%20Size%20%3D%2031%2C%20Final%20Multiple%20Alignment%20Size%20%3D%2022%20%29 19335 19416
Chromosome_02	AAT	repeat_region	1142574	1142678	60.9524	-	.	ID=match_16;Target=rnd-4_family-45%23LTR%2FCopia%20%28%20Recon%20Family%20Size%20%3D%2031%2C%20Final%20Multiple%20Alignment%20Size%20%3D%2022%20%29 19242 19336
Chromosome_02	AAT	repeat_region	1142576	1142837	58.1132	-	.	ID=match_14;Target=rnd-4_family-45%23LTR%2FCopia%20%28%20Recon%20Family%20Size%20%3D%2031%2C%20Final%20Multiple%20Alignment%20Size%20%3D%2022%20%29 19124 19334
Chromosome_02	AAT	repeat_region	1142880	1155585	82.3831	-	.	ID=match_18;Target=x3x3r8_major_cons%20%20 10957 24005
Chromosome_02	AAT	repeat_region	1142972	1142979	87.5	+	.	ID=match_17;Target=x3x3r8_major_cons%20%20 23979 23986
Chromosome_02	AAT	repeat_region	1149562	1149567	66.6667	-	.	ID=match_19;Target=x3x3r8_major_cons%20%20 17769 17774
Chromosome_02	AAT	repeat_region	1152930	1152932	100	-	.	ID=match_14;Target=rnd-4_family-45%23LTR%2FCopia%20%28%20Recon%20Family%20Size%20%3D%2031%2C%20Final%20Multiple%20Alignment%20Size%20%3D%2022%20%29 19121 19123
Chromosome_02	AAT	repeat_region	1155685	1172983	81.4058	-	.	ID=match_19;Target=x3x3r8_major_cons%20%20 1 17768
Chromosome_02	AAT	repeat_region	1157081	1157089	66.6667	-	.	ID=match_20;Target=rnd-4_family-45%23LTR%2FCopia%20%28%20Recon%20Family%20Size%20%3D%2031%2C%20Final%20Multiple%20Alignment%20Size%20%3D%2022%20%29 23877 23885
Chromosome_02	AAT	repeat_region	1167405	1167409	80	-	.	ID=match_22;Target=x11%20%20 1350 1354
Chromosome_02	AAT	repeat_region	1173030	1173716	73.2283	-	.	ID=match_20;Target=rnd-4_family-45%23LTR%2FCopia%20%28%20Recon%20Family%20Size%20%3D%2031%2C%20Final%20Multiple%20Alignment%20Size%20%3D%2022%20%29 23119 23876
Chromosome_02	AAT	repeat_region	1173305	1173486	59.5	-	.	ID=match_22;Target=x11%20%20 1166 1349
Chromosome_02	AAT	repeat_region	1173566	1173753	84.6561	-	.	ID=match_21;Target=x15%20%20 6166 6353
Chromosome_02	AAT	repeat_region	1173688	1174840	93.3906	-	.	ID=match_22;Target=x11%20%20 1 1165
Chromosome_02	AAT	repeat_region	1173871	1174008	57.7465	-	.	ID=match_21;Target=x15%20%20 6035 6165
Chromosome_02	AAT	repeat_region	1173974	1174092	69.1057	-	.	ID=match_20;Target=rnd-4_family-45%23LTR%2FCopia%20%28%20Recon%20Family%20Size%20%3D%2031%2C%20Final%20Multiple%20Alignment%20Size%20%3D%2022%20%29 23010 23118
Chromosome_02	AAT	repeat_region	1174273	1175405	56.0278	-	.	ID=match_21;Target=x15%20%20 4846 6034
Chromosome_02	AAT	repeat_region	1174432	1174545	59.8425	-	.	ID=match_20;Target=rnd-4_family-45%23LTR%2FCopia%20%28%20Recon%20Family%20Size%20%3D%2031%2C%20Final%20Multiple%20Alignment%20Size%20%3D%2022%20%29 22895 23009
Chromosome_02	AAT	repeat_region	1175014	1175314	57.8947	-	.	ID=match_20;Target=rnd-4_family-45%23LTR%2FCopia%20%28%20Recon%20Family%20Size%20%3D%2031%2C%20Final%20Multiple%20Alignment%20Size%20%3D%2022%20%29 22577 22894
Chromosome_02	AAT	repeat_region	1175462	1175642	57.2139	-	.	ID=match_21;Target=x15%20%20 4654 4845
Chromosome_02	AAT	repeat_region	1175609	1175669	62.5	-	.	ID=match_20;Target=rnd-4_family-45%23LTR%2FCopia%20%28%20Recon%20Family%20Size%20%3D%2031%2C%20Final%20Multiple%20Alignment%20Size%20%3D%2022%20%29 22506 22576
Chromosome_02	AAT	repeat_region	1175693	1176106	56.2914	-	.	ID=match_21;Target=x15%20%20 4242 4653
Chromosome_02	AAT	repeat_region	1176096	1176476	58.1907	-	.	ID=match_20;Target=rnd-4_family-45%23LTR%2FCopia%20%28%20Recon%20Family%20Size%20%3D%2031%2C%20Final%20Multiple%20Alignment%20Size%20%3D%2022%20%29 22146 22505
Chromosome_02	AAT	repeat_region	1176136	1176565	56.3126	-	.	ID=match_21;Target=x15%20%20 3772 4241
Chromosome_02	AAT	repeat_region	1179924	1179927	100	-	.	ID=match_21;Target=x15%20%20 3768 3771
Chromosome_02	AAT	repeat_region	1196547	1196560	64.2857	-	.	ID=match_20;Target=rnd-4_family-45%23LTR%2FCopia%20%28%20Recon%20Family%20Size%20%3D%2031%2C%20Final%20Multiple%20Alignment%20Size%20%3D%2022%20%29 22132 22145
Chromosome_02	AAT	repeat_region	1445128	1445336	74.5283	+	.	ID=match_23;Target=rnd-4_family-575%23Unknown%20%28%20Recon%20Family%20Size%20%3D%20106%2C%20Final%20Multiple%20Alignment%20Size%20%3D%20105%20%29 1 208
Chromosome_02	AAT	repeat_region	1495823	1496034	75.9259	-	.	ID=match_24;Target=rnd-3_family-85%23Unknown%20%28%20Recon%20Family%20Size%20%3D%2080%2C%20Final%20Multiple%20Alignment%20Size%20%3D%2041%20%29 1 213
Chromosome_02	AAT	repeat_region	1591086	1591118	54.5455	+	.	ID=match_33;Target=rnd-4_family-45%23LTR%2FCopia%20%28%20Recon%20Family%20Size%20%3D%2031%2C%20Final%20Multiple%20Alignment%20Size%20%3D%2022%20%29 29496 29522
Chromosome_02	AAT	repeat_region	1602176	1602176	100	-	.	ID=match_31;Target=rnd-4_family-45%23LTR%2FCopia%20%28%20Recon%20Family%20Size%20%3D%2031%2C%20Final%20Multiple%20Alignment%20Size%20%3D%2022%20%29 23146 23146
Chromosome_02	AAT	repeat_region	1602661	1602663	100	-	.	ID=match_27;Target=rnd-4_family-45%23LTR%2FCopia%20%28%20Recon%20Family%20Size%20%3D%2031%2C%20Final%20Multiple%20Alignment%20Size%20%3D%2022%20%29 23136 23138
Chromosome_02	AAT	repeat_region	1610684	1610695	58.3333	-	.	ID=match_35;Target=rnd-4_family-45%23LTR%2FCopia%20%28%20Recon%20Family%20Size%20%3D%2031%2C%20Final%20Multiple%20Alignment%20Size%20%3D%2022%20%29 23136 23147
Chromosome_02	AAT	repeat_region	1617302	1617325	62.5	+	.	ID=match_30;Target=r9%20%20 2584 2607
Chromosome_02	AAT	repeat_region	1618680	1618688	55.5556	+	.	ID=match_42;Target=rnd-4_family-45%23LTR%2FCopia%20%28%20Recon%20Family%20Size%20%3D%2031%2C%20Final%20Multiple%20Alignment%20Size%20%3D%2022%20%29 29514 29522
Chromosome_02	AAT	repeat_region	1619365	1619457	63.3663	-	.	ID=match_31;Target=rnd-4_family-45%23LTR%2FCopia%20%28%20Recon%20Family%20Size%20%3D%2031%2C%20Final%20Multiple%20Alignment%20Size%20%3D%2022%20%29 23049 23145
Chromosome_02	AAT	repeat_region	1619375	1619457	64.8352	-	.	ID=match_27;Target=rnd-4_family-45%23LTR%2FCopia%20%28%20Recon%20Family%20Size%20%3D%2031%2C%20Final%20Multiple%20Alignment%20Size%20%3D%2022%20%29 23049 23135
Chromosome_02	AAT	repeat_region	1619375	1619457	64.8352	-	.	ID=match_35;Target=rnd-4_family-45%23LTR%2FCopia%20%28%20Recon%20Family%20Size%20%3D%2031%2C%20Final%20Multiple%20Alignment%20Size%20%3D%2022%20%29 23049 23135
Chromosome_02	AAT	repeat_region	1619462	1619934	58.4615	+	.	ID=match_33;Target=rnd-4_family-45%23LTR%2FCopia%20%28%20Recon%20Family%20Size%20%3D%2031%2C%20Final%20Multiple%20Alignment%20Size%20%3D%2022%20%29 29523 30023
Chromosome_02	AAT	repeat_region	1619462	1619934	58.4615	+	.	ID=match_42;Target=rnd-4_family-45%23LTR%2FCopia%20%28%20Recon%20Family%20Size%20%3D%2031%2C%20Final%20Multiple%20Alignment%20Size%20%3D%2022%20%29 29523 30023
Chromosome_02	AAT	repeat_region	1619472	1619874	57.1429	+	.	ID=match_30;Target=r9%20%20 2608 3008
Chromosome_02	AAT	repeat_region	1619520	1619657	58.4416	-	.	ID=match_27;Target=rnd-4_family-45%23LTR%2FCopia%20%28%20Recon%20Family%20Size%20%3D%2031%2C%20Final%20Multiple%20Alignment%20Size%20%3D%2022%20%29 22903 23048
Chromosome_02	AAT	repeat_region	1619520	1619657	58.4416	-	.	ID=match_31;Target=rnd-4_family-45%23LTR%2FCopia%20%28%20Recon%20Family%20Size%20%3D%2031%2C%20Final%20Multiple%20Alignment%20Size%20%3D%2022%20%29 22903 23048
Chromosome_02	AAT	repeat_region	1619520	1619657	58.4416	-	.	ID=match_35;Target=rnd-4_family-45%23LTR%2FCopia%20%28%20Recon%20Family%20Size%20%3D%2031%2C%20Final%20Multiple%20Alignment%20Size%20%3D%2022%20%29 22903 23048
Chromosome_02	AAT	repeat_region	1619715	1621300	62.3251	-	.	ID=match_26;Target=r37%20%20 119 2156
Chromosome_02	AAT	repeat_region	1619792	1621335	88.9174	-	.	ID=match_25;Target=pixie%20%20 299 1855
Chromosome_02	AAT	repeat_region	1619794	1621273	63.5907	-	.	ID=match_28;Target=molly%20%20 368 1897
Chromosome_02	AAT	repeat_region	1619852	1621302	64.3827	-	.	ID=match_27;Target=rnd-4_family-45%23LTR%2FCopia%20%28%20Recon%20Family%20Size%20%3D%2031%2C%20Final%20Multiple%20Alignment%20Size%20%3D%2022%20%29 21445 22902
Chromosome_02	AAT	repeat_region	1619852	1621302	64.3827	-	.	ID=match_31;Target=rnd-4_family-45%23LTR%2FCopia%20%28%20Recon%20Family%20Size%20%3D%2031%2C%20Final%20Multiple%20Alignment%20Size%20%3D%2022%20%29 21445 22902
Chromosome_02	AAT	repeat_region	1619852	1621302	64.3827	-	.	ID=match_35;Target=rnd-4_family-45%23LTR%2FCopia%20%28%20Recon%20Family%20Size%20%3D%2031%2C%20Final%20Multiple%20Alignment%20Size%20%3D%2022%20%29 21445 22902
Chromosome_02	AAT	repeat_region	1620170	1621220	56.036	+	.	ID=match_30;Target=r9%20%20 3009 4002
Chromosome_02	AAT	repeat_region	1620351	1620438	62.1053	+	.	ID=match_33;Target=rnd-4_family-45%23LTR%2FCopia%20%28%20Recon%20Family%20Size%20%3D%2031%2C%20Final%20Multiple%20Alignment%20Size%20%3D%2022%20%29 30024 30110
Chromosome_02	AAT	repeat_region	1620351	1620438	62.1053	+	.	ID=match_42;Target=rnd-4_family-45%23LTR%2FCopia%20%28%20Recon%20Family%20Size%20%3D%2031%2C%20Final%20Multiple%20Alignment%20Size%20%3D%2022%20%29 30024 30110
Chromosome_02	AAT	repeat_region	1620936	1621008	71.0526	+	.	ID=match_33;Target=rnd-4_family-45%23LTR%2FCopia%20%28%20Recon%20Family%20Size%20%3D%2031%2C%20Final%20Multiple%20Alignment%20Size%20%3D%2022%20%29 30111 30180
Chromosome_02	AAT	repeat_region	1620936	1621008	71.0526	+	.	ID=match_42;Target=rnd-4_family-45%23LTR%2FCopia%20%28%20Recon%20Family%20Size%20%3D%2031%2C%20Final%20Multiple%20Alignment%20Size%20%3D%2022%20%29 30111 30180
Chromosome_02	AAT	repeat_region	1621251	1628488	90.1472	+	.	ID=match_32;Target=rnd-4_family-54%23LTR%2FCopia%20%28%20Recon%20Family%20Size%20%3D%2025%2C%20Final%20Multiple%20Alignment%20Size%20%3D%2023%20%29 14406 21653
Chromosome_02	AAT	repeat_region	1621290	1621498	90.6542	+	.	ID=match_30;Target=r9%20%20 4003 4215
Chromosome_02	AAT	repeat_region	1621299	1625164	90.3608	-	.	ID=match_29;Target=x0%20%20 1 3961
Chromosome_02	AAT	repeat_region	1621304	1630141	88.8125	+	.	ID=match_42;Target=rnd-4_family-45%23LTR%2FCopia%20%28%20Recon%20Family%20Size%20%3D%2031%2C%20Final%20Multiple%20Alignment%20Size%20%3D%2022%20%29 30181 39017
Chromosome_02	AAT	repeat_region	1621304	1630187	88.6623	+	.	ID=match_33;Target=rnd-4_family-45%23LTR%2FCopia%20%28%20Recon%20Family%20Size%20%3D%2031%2C%20Final%20Multiple%20Alignment%20Size%20%3D%2022%20%29 30181 39076
Chromosome_02	AAT	repeat_region	1621362	1621595	59.3361	-	.	ID=match_28;Target=molly%20%20 154 367
Chromosome_02	AAT	repeat_region	1621399	1621565	59.893	-	.	ID=match_25;Target=pixie%20%20 132 298
Chromosome_02	AAT	repeat_region	1621403	1621529	61.8321	-	.	ID=match_26;Target=r37%20%20 1 118
Chromosome_02	AAT	repeat_region	1621623	1621703	61.4458	-	.	ID=match_27;Target=rnd-4_family-45%23LTR%2FCopia%20%28%20Recon%20Family%20Size%20%3D%2031%2C%20Final%20Multiple%20Alignment%20Size%20%3D%2022%20%29 21364 21444
Chromosome_02	AAT	repeat_region	1621623	1621703	61.4458	-	.	ID=match_31;Target=rnd-4_family-45%23LTR%2FCopia%20%28%20Recon%20Family%20Size%20%3D%2031%2C%20Final%20Multiple%20Alignment%20Size%20%3D%2022%20%29 21364 21444
Chromosome_02	AAT	repeat_region	1621623	1621703	61.4458	-	.	ID=match_35;Target=rnd-4_family-45%23LTR%2FCopia%20%28%20Recon%20Family%20Size%20%3D%2031%2C%20Final%20Multiple%20Alignment%20Size%20%3D%2022%20%29 21364 21444
Chromosome_02	AAT	repeat_region	1621644	1621705	60.9375	-	.	ID=match_28;Target=molly%20%20 92 153
Chromosome_02	AAT	repeat_region	1621661	1621688	77.4194	-	.	ID=match_25;Target=pixie%20%20 101 131
Chromosome_02	AAT	repeat_region	1623937	1624142	60.9865	-	.	ID=match_27;Target=rnd-4_family-45%23LTR%2FCopia%20%28%20Recon%20Family%20Size%20%3D%2031%2C%20Final%20Multiple%20Alignment%20Size%20%3D%2022%20%29 21166 21363
Chromosome_02	AAT	repeat_region	1623937	1624142	60.9865	-	.	ID=match_31;Target=rnd-4_family-45%23LTR%2FCopia%20%28%20Recon%20Family%20Size%20%3D%2031%2C%20Final%20Multiple%20Alignment%20Size%20%3D%2022%20%29 21166 21363
Chromosome_02	AAT	repeat_region	1623937	1624142	60.9865	-	.	ID=match_35;Target=rnd-4_family-45%23LTR%2FCopia%20%28%20Recon%20Family%20Size%20%3D%2031%2C%20Final%20Multiple%20Alignment%20Size%20%3D%2022%20%29 21166 21363
Chromosome_02	AAT	repeat_region	1624705	1624775	65.8228	-	.	ID=match_27;Target=rnd-4_family-45%23LTR%2FCopia%20%28%20Recon%20Family%20Size%20%3D%2031%2C%20Final%20Multiple%20Alignment%20Size%20%3D%2022%20%29 21088 21165
Chromosome_02	AAT	repeat_region	1624705	1624775	65.8228	-	.	ID=match_31;Target=rnd-4_family-45%23LTR%2FCopia%20%28%20Recon%20Family%20Size%20%3D%2031%2C%20Final%20Multiple%20Alignment%20Size%20%3D%2022%20%29 21088 21165
Chromosome_02	AAT	repeat_region	1624705	1624775	65.8228	-	.	ID=match_35;Target=rnd-4_family-45%23LTR%2FCopia%20%28%20Recon%20Family%20Size%20%3D%2031%2C%20Final%20Multiple%20Alignment%20Size%20%3D%2022%20%29 21088 21165
Chromosome_02	AAT	repeat_region	1625515	1625620	64.1026	-	.	ID=match_27;Target=rnd-4_family-45%23LTR%2FCopia%20%28%20Recon%20Family%20Size%20%3D%2031%2C%20Final%20Multiple%20Alignment%20Size%20%3D%2022%20%29 20979 21087
[truncated: 24,518 more rows]
