# Supplementary material for: Chromosome-level genome assembly and manually-curated proteome of model necrotroph Parastagonospora nodorum Sn15 reveals a genome-wide trove of candidate effector homologs, and redundancy of virulence-related functions within an accessory chromosome
Source: BMC Genomics. 2021 May 25;22:382. doi: 10.1186/s12864-021-07699-8 (PMC8146201; doi:10.1186/s12864-021-07699-8)
Supplement: Supplementary file 7 — Additional file 7: Supplementary Table 4. Summary of Parastagonospora nodorum gene properties and predicted effector candidate genes. [file 12864_2021_7699_MOESM7_ESM.xlsx]

## Sheet: all genes
locusID	set	CHR	START	STOP	ORIENT	SIGNALP	SIGNALP_SCORE	EFFECTORP_SCORE	LEN	COV_InPL	FPKM_InPL	COV_InVI	FPKM_InVI	DATABASE	MOTIF_CODE	MOTIF_DESCRIPTION	SwissProt_BestMatch	Swissprot_BestEvalue	Swissprot_NofMatches	CodingQuarry/CQPM	Orthology(Hane et al 2007)	Orthology (Syme et al 2017)	BLAST (Hane et al 2007)
SNOG_05950	A	Chromosome_19	366798	368249	+				1451	90.5339	6.07531	18.4019	1.00579	Gene3D|Gene3D|Pfam|SUPERFAMILY|CDD|ProSiteProfiles	G3DSA:1.20.1250.20 |G3DSA:1.20.1250.20 |PF07690 IPR011701 GO:0016021|GO:0055085|SSF103473 IPR036259 |cd06174 IPR020846 |PS50850 IPR020846	| |Major Facilitator Superfamily Major facilitator superfamily| MFS transporter superfamily|MFS Major facilitator superfamily domain|Major facilitator superfamily (MFS) profile. Major facilitator superfamily domain				CQ	SNOG_05950	SNOG_05950	SNOG_05950
SNOG_05965	A	Chromosome_19	394829	395495	+				666	1922.18	128.989	642.889	35.1384	TIGRFAM|SUPERFAMILY|Pfam|Gene3D	TIGR00292 IPR002922 |SSF51905 IPR036188 |PF01946 |G3DSA:3.50.50.60 IPR036188	TIGR00292: thiazole biosynthesis enzyme Thiazole biosynthetic enzyme Thi4 family| FAD/NAD(P)-binding domain superfamily|Thi4 family | FAD/NAD(P)-binding domain superfamily						SNOG_05965	SNOG_05965
SNOG_05964	A	Chromosome_19	392426	392808	+				382	11.1705	0.749604	20.3682	1.11326	MobiDBLite	mobidb-lite	consensus disorder prediction					SNOG_05964	SNOG_05964	SNOG_05964
SNOG_05962	A	Chromosome_19	387652	392250	-				4598	407.086	27.3177	424.605	23.2076	Coils|SMART|SMART|SUPERFAMILY|Gene3D|SMART|CDD|Coils|ProSiteProfiles|CDD|ProSiteProfiles|MobiDBLite|Gene3D|ProSiteProfiles|MobiDBLite|CDD|Gene3D|Pfam|Pfam|Gene3D|MobiDBLite	Coil |SM00132 IPR001781 |SM00132 IPR001781 |SSF48350 IPR008936 GO:0007165|G3DSA:1.10.555.10 IPR008936 GO:0007165|SM00324 IPR000198 GO:0007165|cd00159 |Coil |PS50023 IPR001781 |cd09395 |PS50238 IPR000198 GO:0007165|mobidb-lite |G3DSA:2.10.110.10 |PS5	| Zinc finger, LIM-type| Zinc finger, LIM-type| Rho GTPase activation protein| Rho GTPase activation protein| Rho GTPase-activating protein domain|RhoGAP | |LIM domain profile. Zinc finger, LIM-type|LIM2_Rga |Rho GTPase-activating proteins domain profile					SNOG_05962	SNOG_05962	SNOG_05962
SNOG_05960	A	Chromosome_19	386091	386565	-				474	497.57	33.3897	5255.21	287.234	MobiDBLite|Coils|Pfam	mobidb-lite |Coil |PF17304	consensus disorder prediction | |Family of unknown function (DUF5353)				CQ		SNOG_05960	SNOG_05960
SNOG_05959	A	Chromosome_19	384510	385576	-				1066	1021.99	68.5807	6443.51	352.182	MobiDBLite|Pfam|ProSiteProfiles|MobiDBLite	mobidb-lite |PF06747 IPR010625 |PS51808 |mobidb-lite	consensus disorder prediction |CHCH domain CHCH|Coiled coil-helix-coiled coil-helix (CHCH) domain profile. |consensus disorder prediction				CQ	SNOG_05959	SNOG_05959	SNOG_05959
SNOG_05958	A	Chromosome_19	381539	383900	+				2361	627.364	42.0995	1202.03	65.6991	Pfam|SMART|ProSiteProfiles|SUPERFAMILY|MobiDBLite|MobiDBLite|Gene3D|CDD|Pfam|MobiDBLite|SUPERFAMILY|ProSiteProfiles|MobiDBLite|Pfam|Gene3D	PF16495 IPR032451 |SM00717 IPR001005 |PS50934 IPR007526 GO:0005515|SSF46689 IPR009057 GO:0003677|mobidb-lite |mobidb-lite |G3DSA:1.10.10.10 IPR036388 |cd00167 IPR001005 |PF04433 IPR007526 GO:0005515|mobidb-lite |SSF46689 IPR009057 GO:0003677|PS51293 IP	SWIRM-associated region 1 SMARCC, C-terminal| SANT/Myb domain|SWIRM domain profile. SWIRM domain| Homeobox-like domain superfamily|consensus disorder prediction |consensus disorder prediction | Winged helix-like DNA-binding domain superfamily|SANT SANT/My					SNOG_05958	SNOG_05958	SNOG_05958
SNOG_05957	A	Chromosome_19	378089	379239	-				1150	2365.21	158.719	1509.23	82.4898	SUPERFAMILY|PIRSF|Pfam|Gene3D|CDD|SMART|SUPERFAMILY|Gene3D|Pfam	SSF52467 IPR029035 |PIRSF000089 IPR001308 GO:0009055|GO:0050660|PF00766 IPR014731 |G3DSA:3.40.50.1220 IPR029035 |cd01715 IPR033947 |SM00893 IPR014730 |SSF52402 |G3DSA:3.40.50.620 IPR014729 |PF01012 IPR014730	DHS-like NAD/FAD-binding domain superfamily| Electron transfer flavoprotein alpha subunit/FixB|Electron transfer flavoprotein FAD-binding domain Electron transfer flavoprotein, alpha subunit, C-terminal| DHS-like NAD/FAD-binding domain superfamily|ETF_al				CQ	SNOG_05957	SNOG_05957	SNOG_05957
SNOG_05955	A	Chromosome_19	375161	376881	-				1720	62.7398	4.21018	46.6109	2.54761	SUPERFAMILY|Gene3D|PRINTS|PRINTS|MobiDBLite|SUPERFAMILY|Pfam|Pfam|MobiDBLite|Gene3D	SSF81324 |G3DSA:1.10.287.70 |PR01333 IPR003280 GO:0005267|GO:0016020|GO:0071805|PR01333 IPR003280 GO:0005267|GO:0016020|GO:0071805|mobidb-lite |SSF81324 |PF07885 IPR013099 |PF07885 IPR013099 |mobidb-lite |G3DSA:1.10.287.70	| |Two pore domain K+ channel signature Two pore domain potassium channel|Two pore domain K+ channel signature Two pore domain potassium channel|consensus disorder prediction | |Ion channel Potassium channel domain|Ion channel Potassium channel domain|co					SNOG_05955	SNOG_05955	SNOG_05955
SNOG_05954	A	Chromosome_19	372831	374817	-				1986	68.6253	4.60513	67.4095	3.68439	SMART|Pfam|MobiDBLite|CDD|CDD|Gene3D|Gene3D|Gene3D|Pfam|SUPERFAMILY|MobiDBLite|SUPERFAMILY	SM00478 IPR003265 GO:0006284|PF14815 IPR029119 |mobidb-lite |cd03431 IPR029119 |cd00056 IPR003265 GO:0006284|G3DSA:1.10.1670.10 IPR023170 |G3DSA:1.10.340.30 |G3DSA:3.90.79.10 |PF00730 IPR003265 GO:0006284|SSF48150 IPR011257 GO:0003824|GO:0006281|mobidb	HhH-GPD domain|NUDIX domain MutY, C-terminal|consensus disorder prediction |DNA_Glycosylase_C MutY, C-terminal|ENDO3c HhH-GPD domain| Helix-turn-helix, base-excision DNA repair, C-terminal| | |HhH-GPD superfamily base excision DNA repair protein HhH-GPD				CQ	SNOG_05954	SNOG_05954	SNOG_05954
SNOG_05953	A	Chromosome_19	370806	372385	-				1579	95.8394	6.43135	69.3211	3.78888	MobiDBLite|TIGRFAM|ProSitePatterns|Gene3D|SUPERFAMILY|Pfam	mobidb-lite |TIGR00836 IPR001905 GO:0008519|GO:0016020|GO:0072488|PS01219 IPR018047 GO:0008519|GO:0016020|GO:0072488|G3DSA:1.10.3430.10 IPR029020 |SSF111352 IPR029020 |PF00909 IPR024041 GO:0008519|GO:0015696|GO:0016020	consensus disorder prediction |amt: ammonium transporter Ammonium transporter|Ammonium transporters signature. Ammonium transporter, conserved site| Ammonium/urea transporter| Ammonium/urea transporter|Ammonium Transporter Family Ammonium transporter AmtB					SNOG_05953	SNOG_05953	SNOG_05953
SNOG_06141	A	Chromosome_09	159917	161601	+				1684	217.958	14.6262	369.898	20.2175	MobiDBLite|MobiDBLite|Pfam|MobiDBLite|MobiDBLite|SMART	mobidb-lite |mobidb-lite |PF08598 IPR013907 |mobidb-lite |mobidb-lite |SM01401 IPR013907	consensus disorder prediction |consensus disorder prediction |Sds3-like Sds3-like|consensus disorder prediction |consensus disorder prediction | Sds3-like				CQ	SNOG_06141	SNOG_06141	SNOG_06141
SNOG_05951	A	Chromosome_19	368335	369240	-				905	11.904	0.798821	58.8377	3.21589	Pfam|SUPERFAMILY|Gene3D	PF13460 IPR016040 |SSF51735 IPR036291 |G3DSA:3.40.50.720	NAD(P)H-binding NAD(P)-binding domain| NAD(P)-binding domain superfamily|				CQ	SNOG_05951	SNOG_05951	SNOG_05951
SNOG_05969	A	Chromosome_19	405055	405891	-				836	30.6858	2.05918	14.9689	0.818156							CQ	SNOG_05969	SNOG_05969	SNOG_05969
SNOG_05949	A	Chromosome_19	364774	365932	+				1158	615.602	41.3102	592.041	32.3591	MobiDBLite|Gene3D	mobidb-lite |G3DSA:1.10.720.10	consensus disorder prediction |				CQ	SNOG_05949	SNOG_05949	SNOG_05949
SNOG_05948	A	Chromosome_19	362894	364212	-				1318	878.481	58.9509	563.769	30.8139	ProSiteProfiles|Gene3D|Pfam|Pfam|Pfam|SUPERFAMILY|SUPERFAMILY|ProSiteProfiles|MobiDBLite|ProSiteProfiles	PS50920 IPR018108 |G3DSA:1.50.40.10 IPR023395 |PF00153 IPR018108 |PF00153 IPR018108 |PF00153 IPR018108 |SSF103506 IPR023395 |SSF103506 IPR023395 |PS50920 IPR018108 |mobidb-lite |PS50920 IPR018108	Solute carrier (Solcar) repeat profile. Mitochondrial substrate/solute carrier| Mitochondrial carrier domain superfamily|Mitochondrial carrier protein Mitochondrial substrate/solute carrier|Mitochondrial carrier protein Mitochondrial substrate/solute carr					SNOG_05948	SNOG_05948	SNOG_05948
SNOG_05947	A	Chromosome_19	361520	362583	-				1063	779.158	52.2857	2185.7	119.464	SUPERFAMILY|SUPERFAMILY|Gene3D|Pfam	SSF102198 IPR037175 GO:0004061|GO:0019441|SSF102198 IPR037175 GO:0004061|GO:0019441|G3DSA:3.50.30.50 IPR037175 GO:0004061|GO:0019441|PF04199 IPR007325 GO:0004061|GO:0019441	Kynurenine formamidase superfamily| Kynurenine formamidase superfamily| Kynurenine formamidase superfamily|Putative cyclase Kynurenine formamidase				CQ	SNOG_05947	SNOG_05947	SNOG_05947
SNOG_05946	A	Chromosome_19	358783	360532	+	YES	0.641		1749	208.886	14.0174	55.966	3.05893	Pfam|SUPERFAMILY|CDD|SUPERFAMILY|Gene3D|CDD|Pfam|SUPERFAMILY|Gene3D|Gene3D|PIRSF|Pfam	PF14686 IPR029413 |SSF49452 IPR013784 GO:0030246|cd10317 |SSF74650 IPR011013 GO:0003824|GO:0005975|GO:0030246|G3DSA:2.60.40.1120 |cd10320 |PF09284 IPR015364 GO:0005975|GO:0016837|GO:0030246|SSF49785 IPR008979 |G3DSA:2.70.98.10 IPR014718 GO:0030246|G3DS	Polysaccharide lyase family 4, domain II Rhamnogalacturonan lyase, domain II| Carbohydrate-binding-like fold|RGL4_C | Galactose mutarotase-like domain superfamily| |RGL4_N |Rhamnogalacturonan lyase B, N-terminal Rhamnogalacturonase B, N-terminal| Galactos					SNOG_05946	SNOG_05946	SNOG_05946
SNOG_05944	A	Chromosome_19	354034	355829	-				1795	1.98632	0.133292	1.5678	0.085691	PIRSF|Pfam	PIRSF006060 IPR002293 GO:0003333|GO:0015171|GO:0016020|PF13520 IPR002293 GO:0003333|GO:0015171|GO:0016020	Amino acid/polyamine transporter I|Amino acid permease Amino acid/polyamine transporter I					SNOG_05944	SNOG_05944	SNOG_05944
SNOG_05943	A	Chromosome_19	352850	353502	-				652	348.337	23.3753	149.017	8.14481								SNOG_05943	SNOG_05943	SNOG_05943
SNOG_05942	A	Chromosome_19	350758	352479	+	YES	0.919		1721	73.3204	4.9202	91.7657	5.01563	ProSiteProfiles|Pfam|SMART|MobiDBLite|MobiDBLite	PS51257 |PF05730 IPR008427 |SM00747 IPR008427 |mobidb-lite |mobidb-lite	Prokaryotic membrane lipoprotein lipid attachment site profile. |CFEM domain Extracellular membrane protein, CFEM domain| Extracellular membrane protein, CFEM domain|consensus disorder prediction |consensus disorder prediction				CQ	SNOG_05942	SNOG_05942	SNOG_05942
SNOG_05939	A	Chromosome_19	347891	349160	+	YES	0.761		1269	38.6495	2.59359	39.2665	2.14619	ProSitePatterns|Gene3D|MobiDBLite|SUPERFAMILY|Pfam	PS00659 IPR018087 GO:0004553|GO:0005975|G3DSA:3.20.20.80 |mobidb-lite |SSF51445 IPR017853 |PF00150 IPR001547 GO:0004553|GO:0005975	Glycosyl hydrolases family 5 signature. Glycoside hydrolase, family 5, conserved site| |consensus disorder prediction | Glycoside hydrolase superfamily|Cellulase (glycosyl hydrolase family 5) Glycoside hydrolase, family 5					SNOG_05940	SNOG_05939	SNOG_05940
SNOG_05936	A	Chromosome_19	342670	343784	+				1114	139.421	9.35593	23.5786	1.28874	MobiDBLite|SUPERFAMILY|Pfam|CDD|SMART|ProSiteProfiles|MobiDBLite|Gene3D|PRINTS|PRINTS|ProSitePatterns	mobidb-lite |SSF57701 IPR036864 GO:0000981|GO:0005634|GO:0006355|GO:0008270|PF00172 IPR001138 GO:0000981|GO:0005634|GO:0006355|GO:0008270|cd00067 IPR001138 GO:0000981|GO:0005634|GO:0006355|GO:0008270|SM00066 IPR001138 GO:0000981|GO:0005634|GO:0006355|GO:	consensus disorder prediction | Zn(2)-C6 fungal-type DNA-binding domain superfamily|Fungal Zn(2)-Cys(6) binuclear cluster domain Zn(2)-C6 fungal-type DNA-binding domain|GAL4 Zn(2)-C6 fungal-type DNA-binding domain| Zn(2)-C6 fungal-type DNA-binding domain|					SNOG_05936	SNOG_05936	SNOG_05936
SNOG_05935	A	Chromosome_19	339170	339998	-				828	140.944	9.45812	187.543	10.2505	SMART|SUPERFAMILY|TIGRFAM|Gene3D|SUPERFAMILY|PIRSF|Gene3D|Pfam|Pfam|CDD	SM00983 IPR007373 GO:0009229|GO:0030975|SSF63999 IPR036759 GO:0004788|GO:0005524|GO:0009229|TIGR01378 IPR006282 GO:0004788|GO:0006772|G3DSA:3.40.50.10240 IPR036759 GO:0004788|GO:0005524|GO:0009229|SSF63862 IPR036371 GO:0009229|GO:0030975|PIRSF031057 IPR01	Thiamin pyrophosphokinase, thiamin-binding domain| Thiamin pyrophosphokinase, catalytic domain superfamily|thi_PPkinase: thiamine pyrophosphokinase Thiamin pyrophosphokinase| Thiamin pyrophosphokinase, catalytic domain superfamily| Thiamin pyrophosphokin					SNOG_05935	SNOG_05935	SNOG_05935
SNOG_05952	A	Chromosome_19	369702	370466	-	YES	0.718		764	906.005	60.7978	3718.65	203.25	MobiDBLite	mobidb-lite	consensus disorder prediction					SNOG_05952	SNOG_05952	SNOG_05952
SNOG_05982	A	Chromosome_19	432916	433549	+	YES	0.803	1	633	4265.95	286.269	21.3731	1.16819								SNOG_05982	*	SNOG_05982
SNOG_05997	A	Chromosome_19	458818	460703	+				1885	850.063	57.0438	1427.61	78.0288	SUPERFAMILY|ProSiteProfiles|SMART|SMART|MobiDBLite|MobiDBLite|SUPERFAMILY|Pfam|Pfam|ProSitePatterns|Gene3D|MobiDBLite	SSF69340 IPR036223 |PS51329 IPR017901 |SM00673 IPR006599 |SM00673 IPR006599 |mobidb-lite |mobidb-lite |SSF101278 IPR036222 |PF01213 IPR013992 GO:0003779|GO:0007010|PF08603 IPR013912 GO:0003779|GO:0007010|PS01088 IPR018106 |G3DSA:2.160.20.70 |mobidb-lit	Adenylate cyclase-associated CAP, C-terminal superfamily|C-CAP/cofactor C-like domain profile. C-CAP/cofactor C-like domain| CARP motif| CARP motif|consensus disorder prediction |consensus disorder prediction | Adenylate cyclase-associated CAP, N-termin					SNOG_05997	SNOG_05997	SNOG_05997
SNOG_05996	A	Chromosome_19	457263	458412	-				1149	149.93	10.0611	207.4	11.3358	Pfam|Gene3D|CDD|SUPERFAMILY	PF00294 IPR011611 |G3DSA:3.40.1190.20 IPR029056 |cd01943 IPR034094 |SSF53613 IPR029056	pfkB family carbohydrate kinase Carbohydrate kinase PfkB| Ribokinase-like|MAK32 Mak32| Ribokinase-like				CQ	SNOG_05996	SNOG_05996	SNOG_05996
SNOG_05995	A	Chromosome_19	456822	457201	+				379	7609.12	510.613	7444.13	406.873							CQ	SNOG_05995	SNOG_05995	SNOG_05995
SNOG_05994	A	Chromosome_19	455360	456604	-				1244	786.258	52.7622	362.39	19.8071	SMART|MobiDBLite|Gene3D|ProSiteProfiles|Pfam|SUPERFAMILY|SUPERFAMILY|MobiDBLite|SUPERFAMILY|SMART|CDD|Gene3D	SM00358 IPR014720 |mobidb-lite |G3DSA:1.10.1520.10 IPR036389 GO:0004525|GO:0006396|PS50142 IPR000999 GO:0004525|GO:0006396|PF00035 IPR014720 |SSF69065 IPR036389 GO:0004525|GO:0006396|SSF69065 IPR036389 GO:0004525|GO:0006396|mobidb-lite |SSF54768 |SM005	Double-stranded RNA-binding domain|consensus disorder prediction | Ribonuclease III, endonuclease domain superfamily|Ribonuclease III family domain profile. Ribonuclease III domain|Double-stranded RNA binding motif Double-stranded RNA-binding domain| Rib				CQ	SNOG_05994	SNOG_05994	SNOG_05994
SNOG_05993	A	Chromosome_19	452508	454460	+				1952	670.373	44.9856	493.56	26.9764	MobiDBLite|CDD|MobiDBLite|Gene3D|ProSiteProfiles|SUPERFAMILY|Pfam	mobidb-lite |cd00180 |mobidb-lite |G3DSA:1.10.510.10 |PS50011 IPR000719 GO:0004672|GO:0005524|GO:0006468|SSF56112 IPR011009 |PF00069 IPR000719 GO:0004672|GO:0005524|GO:0006468	consensus disorder prediction |PKc |consensus disorder prediction | |Protein kinase domain profile. Protein kinase domain| Protein kinase-like domain superfamily|Protein kinase domain Protein kinase domain					SNOG_05993	SNOG_05993	SNOG_05993
SNOG_05992	A	Chromosome_19	449438	450514	-	YES	0.508		1076	1453.06	97.5082	7722.61	422.094	MobiDBLite	mobidb-lite	consensus disorder prediction				CQ	SNOG_05992	SNOG_05992	SNOG_05992
SNOG_05991	A	Chromosome_19	447247	448900	-				1653	1137.88	76.3577	1088.31	59.4835	Gene3D|Pfam|SUPERFAMILY	G3DSA:3.40.640.10 IPR015421 GO:0003824|PF00266 IPR000192 |SSF53383 IPR015424	Pyridoxal phosphate-dependent transferase, major region, subdomain 1|Aminotransferase class-V Aminotransferase class V domain| Pyridoxal phosphate-dependent transferase					SNOG_05991	SNOG_05991	SNOG_05991
SNOG_05987	A	Chromosome_19	444106	444468	+				362	12.4079	0.832635	70.5537	3.85625	Pfam	PF14087 IPR025363	Domain of unknown function (DUF4267) Protein of unknown function DUF4267				CQ	SNOG_05987	SNOG_05987	SNOG_05987
SNOG_05986	A	Chromosome_19	442602	443501	+				899	178.542	11.9811	221.762	12.1208	Coils|MobiDBLite|Pfam|MobiDBLite	Coil |mobidb-lite |PF07904 IPR012423 GO:0005634|GO:0006355|GO:0043189|mobidb-lite	|consensus disorder prediction |Chromatin modification-related protein EAF7 Chromatin modification-related protein Eaf7/MRGBP|consensus disorder prediction				CQ	SNOG_05986	SNOG_05986	SNOG_05986
SNOG_05985	A	Chromosome_19	439621	442442	-				2821	104.827	7.03449	55.0036	3.00633	Pfam	PF04130 IPR007259 GO:0000226|GO:0000922|GO:0005815|GO:0007020|GO:0043015	Spc97 / Spc98 family Gamma-tubulin complex component protein				CQ	SNOG_05985	SNOG_05985	SNOG_05985
SNOG_05966	A	Chromosome_19	395825	399523	+				3698	195.576	13.1242	355.487	19.4298	MobiDBLite|MobiDBLite|MobiDBLite|Pfam|Pfam|Gene3D|SUPERFAMILY|SUPERFAMILY|SUPERFAMILY|SUPERFAMILY|SUPERFAMILY|MobiDBLite|MobiDBLite|SMART|SMART	mobidb-lite |mobidb-lite |mobidb-lite |PF12348 IPR024395 |PF12348 IPR024395 |G3DSA:1.25.10.10 IPR011989 |SSF48371 IPR016024 GO:0005488|SSF48371 IPR016024 GO:0005488|SSF48371 IPR016024 GO:0005488|SSF48371 IPR016024 GO:0005488|SSF48371 IPR016024 GO:00054	consensus disorder prediction |consensus disorder prediction |consensus disorder prediction |CLASP N terminal CLASP N-terminal domain|CLASP N terminal CLASP N-terminal domain| Armadillo-like helical| Armadillo-type fold| Armadillo-type fold| Armadillo-typ				CQ	SNOG_05966	SNOG_05966	SNOG_05966
SNOG_05983	A	Chromosome_19	434232	435206	-	YES	0.834		974	11533.5	773.961	0	0	Gene3D|SUPERFAMILY|Pfam	G3DSA:2.115.10.20 IPR023296 |SSF75005 IPR023296 |PF03664 IPR005193 GO:0046373|GO:0046556	Glycosyl hydrolase, five-bladed beta-propellor domain superfamily| Glycosyl hydrolase, five-bladed beta-propellor domain superfamily|Glycosyl hydrolase family 62 Glycoside hydrolase, family 62, arabinosidase				CQ	SNOG_05983,SNOG_00557	SNOG_00557,SNOG_05983	SNOG_05983
SNOG_05968	A	Chromosome_19	400634	404907	+				4273	35.889	2.40835	22.6117	1.23588	ProSitePatterns|ProSitePatterns|SUPERFAMILY|MobiDBLite|SUPERFAMILY|SUPERFAMILY|SUPERFAMILY|Gene3D|Gene3D|Gene3D|SUPERFAMILY|Pfam|Pfam|SMART|SMART|ProSiteProfiles|ProSiteProfiles|Pfam|Pfam|Pfam|ProSiteProfiles|ProSiteProfiles|Gene3D|MobiDBLite	PS00211 IPR017871 GO:0005524|GO:0016887|PS00211 IPR017871 GO:0005524|GO:0016887|SSF90123 IPR036640 GO:0005524|GO:0006810|GO:0016021|GO:0042626|GO:0055085|mobidb-lite |SSF52540 IPR027417 |SSF90123 IPR036640 GO:0005524|GO:0006810|GO:0016021|GO:0042626|GO:0	ABC transporters family signature. ABC transporter, conserved site|ABC transporters family signature. ABC transporter, conserved site| ABC transporter type 1, transmembrane domain superfamily|consensus disorder prediction | P-loop containing nucleoside tr				CQ	SNOG_05968	SNOG_05968	SNOG_05968
SNOG_05981	A	Chromosome_19	429644	431527	-				1883	47.4061	3.1812	13.0902	0.715472	Pfam	PF06985 IPR010730	Heterokaryon incompatibility protein (HET) Heterokaryon incompatibility				CQ	SNOG_05981	SNOG_05981	SNOG_05981
SNOG_05980	A	Chromosome_19	428433	428819	+				386	2329.3	156.309	1493.75	81.6438	MobiDBLite	mobidb-lite	consensus disorder prediction				CQ	SNOG_05980	SNOG_05980	SNOG_05980
SNOG_05979	A	Chromosome_19	425065	425682	+				617	1648.74	110.64	265.32	14.5016								SNOG_05979	SNOG_05979	SNOG_05979
SNOG_05978	A	Chromosome_19	422906	423807	-	YES	0.701		901	17782.9	1193.33	21.8876	1.19631	Gene3D|SMART|Gene3D|Gene3D|ProSitePatterns|Pfam|ProSiteProfiles|PRINTS|PRINTS|PRINTS|CDD|ProSitePatterns|SUPERFAMILY	G3DSA:2.40.10.10 |SM00020 IPR001254 GO:0004252|GO:0006508|G3DSA:2.40.10.10 |G3DSA:2.40.10.10 |PS00135 IPR033116 |PF00089 IPR001254 GO:0004252|GO:0006508|PS50240 IPR001254 GO:0004252|GO:0006508|PR00722 IPR001314 GO:0004252|GO:0006508|PR00722 IPR001314 G	| Serine proteases, trypsin domain| | |Serine proteases, trypsin family, serine active site. Serine proteases, trypsin family, serine active site|Trypsin Serine proteases, trypsin domain|Serine proteases, trypsin domain profile. Serine proteases, trypsin				CQ		SNOG_05978	SNOG_05978
SNOG_05977	A	Chromosome_19	420095	421435	+				1340	1223.63	82.1119	1984.97	108.492	Coils	Coil					CQ	SNOG_05977	SNOG_05977	SNOG_05977
SNOG_05975	A	Chromosome_19	414970	417063	-				2093	3448.4	231.407	985.752	53.8782	SUPERFAMILY|Gene3D|ProSitePatterns|SUPERFAMILY|Pfam|ProSitePatterns	SSF52777 |G3DSA:3.30.559.10 |PS00440 IPR000542 GO:0016746|SSF52777 |PF00755 IPR000542 GO:0016746|PS00439 IPR000542 GO:0016746	| |Acyltransferases ChoActase / COT / CPT family signature 2. Acyltransferase ChoActase/COT/CPT| |Choline/Carnitine o-acyltransferase Acyltransferase ChoActase/COT/CPT|Acyltransferases ChoActase / COT / CPT family signature 1. Acyltransferase ChoActase/C					SNOG_05975	SNOG_05975	SNOG_05975
SNOG_05974	A	Chromosome_19	413219	414545	+				1326	8311.21	557.727	11707.5	639.898	Gene3D|SUPERFAMILY|CDD|PIRSF|Pfam|TIGRFAM|ProSitePatterns|Gene3D|Pfam|SUPERFAMILY	G3DSA:3.40.50.720 |SSF51735 IPR036291 |cd01337 |PIRSF000102 IPR001557 GO:0016616|GO:0019752|GO:0055114|PF00056 IPR001236 GO:0016491|GO:0055114|TIGR01772 IPR010097 GO:0006099|GO:0030060|PS00068 IPR001252 GO:0006108|GO:0016615|GO:0055114|G3DSA:3.90.110.10	| NAD(P)-binding domain superfamily|MDH_glyoxysomal_mitochondrial | L-lactate/malate dehydrogenase|lactate/malate dehydrogenase, NAD binding domain Lactate/malate dehydrogenase, N-terminal|MDH_euk_gproteo: malate dehydrogenase, NAD-dependent Malate dehyd				CQ	SNOG_05974	SNOG_05974	SNOG_05974
SNOG_05973	A	Chromosome_19	411366	412577	-				1211	389.787	26.1568	546.81	29.8869	MobiDBLite	mobidb-lite	consensus disorder prediction					SNOG_05973	SNOG_05973	SNOG_05973
SNOG_05972	A	Chromosome_19	409913	410878	-				965	57.0709	3.82976	88.2358	4.8227	SUPERFAMILY|MobiDBLite|Gene3D|CDD|Pfam|ProSiteProfiles	SSF103473 IPR036259 |mobidb-lite |G3DSA:1.20.1250.20 |cd06174 IPR020846 |PF07690 IPR011701 GO:0016021|GO:0055085|PS50850 IPR020846	MFS transporter superfamily|consensus disorder prediction | |MFS Major facilitator superfamily domain|Major Facilitator Superfamily Major facilitator superfamily|Major facilitator superfamily (MFS) profile. Major facilitator superfamily domain					SNOG_05972	SNOG_05972	SNOG_05972
SNOG_05970	A	Chromosome_19	406246	408582	+				2336	8.94857	0.600498	4.03649	0.220622	Pfam	PF06985 IPR010730	Heterokaryon incompatibility protein (HET) Heterokaryon incompatibility					SNOG_05970	SNOG_05970	SNOG_05970
SNOG_05928	A	Chromosome_19	323456	327340	+				3884	522.746	35.0791	544.724	29.7729	Gene3D|MobiDBLite|Gene3D|Pfam|Pfam|SUPERFAMILY|MobiDBLite|MobiDBLite|SUPERFAMILY|MobiDBLite|Gene3D|MobiDBLite|SMART|SMART|Pfam	G3DSA:1.25.40.180 |mobidb-lite |G3DSA:1.25.40.180 |PF02854 IPR003890 GO:0003723|GO:0005515|PF02854 IPR003890 GO:0003723|GO:0005515|SSF48371 IPR016024 GO:0005488|mobidb-lite |mobidb-lite |SSF48371 IPR016024 GO:0005488|mobidb-lite |G3DSA:1.25.40.180	|consensus disorder prediction | |MIF4G domain MIF4G-like, type 3|MIF4G domain MIF4G-like, type 3| Armadillo-type fold|consensus disorder prediction |consensus disorder prediction | Armadillo-type fold|consensus disorder prediction | |consensus disorder					SNOG_05928	SNOG_05928	SNOG_05928
SNOG_05984	A	Chromosome_19	436144	439280	-				3136	72.4966	4.86492	2.22769	0.121759	MobiDBLite	mobidb-lite	consensus disorder prediction				CQ	SNOG_05984	SNOG_05984	SNOG_05984
SNOG_05879	A	Chromosome_19	204797	206467	+				1670	87.2971	5.85811	119.979	6.55769	Gene3D|Coils|ProSiteProfiles|SUPERFAMILY|MobiDBLite	G3DSA:3.80.10.10 IPR032675 |Coil |PS50181 IPR001810 GO:0005515|SSF52047 |mobidb-lite	Leucine-rich repeat domain superfamily| |F-box domain profile. F-box domain| |consensus disorder prediction				CQ	SNOG_05879	SNOG_05879	SNOG_05879
SNOG_05933	A	Chromosome_19	335822	338226	-				2404	108.526	7.28269	60.0989	3.28482	CDD|Pfam|Gene3D|ProSiteProfiles|MobiDBLite|SUPERFAMILY|SUPERFAMILY	cd02180 IPR005629 |PF03935 IPR005629 |G3DSA:2.60.120.200 |PS51762 IPR000757 GO:0004553|GO:0005975|mobidb-lite |SSF49899 IPR013320 |SSF49899 IPR013320	GH16_fungal_KRE6_glucanase Beta-glucan synthesis-associated, SKN1|Beta-glucan synthesis-associated protein (SKN1) Beta-glucan synthesis-associated, SKN1| |Glycosyl hydrolases family 16 (GH16) domain profile. Glycoside hydrolase family 16|consensus disorde				CQ	SNOG_05933	SNOG_05933	SNOG_05933
SNOG_05892	A	Chromosome_19	245693	246344	+				651	520.987	34.961	1298.39	70.9662	Pfam|SUPERFAMILY	PF08286 IPR013252 |SSF143026	Spc24 subunit of Ndc80 Kinetochore-Ndc80 subunit Spc24|				CQ	SNOG_05892	SNOG_05892	SNOG_05892
SNOG_05891	A	Chromosome_19	244769	245341	-				572	1627.27	109.199	4775.83	261.032	Gene3D|CDD|SUPERFAMILY|Pfam|PIRSF|Pfam	G3DSA:1.25.40.10 IPR011990 GO:0005515|cd12212 IPR033745 |SSF48452 IPR011990 GO:0005515|PF14852 IPR028058 |PIRSF008835 IPR016543 GO:0000266|PF14853 IPR028061	Tetratricopeptide-like helical domain superfamily|Fis1 Mitochondria fission protein Fis1, cytosolic domain| Tetratricopeptide-like helical domain superfamily|Fis1 N-terminal tetratricopeptide repeat Fis1, N-terminal tetratricopeptide repeat| Mitochondria				CQ	SNOG_05891	SNOG_05891	SNOG_05891
SNOG_05890	A	Chromosome_19	242348	243943	-				1595	493.618	33.1245	4075.97	222.78	MobiDBLite|MobiDBLite|SUPERFAMILY|Gene3D|SMART|ProSiteProfiles|Pfam|Gene3D|CDD|MobiDBLite|MobiDBLite|MobiDBLite	mobidb-lite |mobidb-lite |SSF57850 |G3DSA:3.30.40.10 IPR013083 |SM00184 IPR001841 |PS50089 IPR001841 |PF13639 IPR001841 |G3DSA:3.30.40.10 IPR013083 |cd16454 |mobidb-lite |mobidb-lite |mobidb-lite	consensus disorder prediction |consensus disorder prediction | | Zinc finger, RING/FYVE/PHD-type| Zinc finger, RING-type|Zinc finger RING-type profile. Zinc finger, RING-type|Ring finger domain Zinc finger, RING-type| Zinc finger, RING/FYVE/PHD-type|RING-				CQ	SNOG_05890	SNOG_05890	SNOG_05890
SNOG_05889	A	Chromosome_19	240366	241289	-				923	485.986	32.6123	600.256	32.8081	SUPERFAMILY|Pfam|Gene3D	SSF51735 IPR036291 |PF13460 IPR016040 |G3DSA:3.40.50.720	NAD(P)-binding domain superfamily|NAD(P)H-binding NAD(P)-binding domain|				CQ	SNOG_05889	SNOG_05889	SNOG_05889
SNOG_05888	A	Chromosome_19	233860	238758	-				4898	1760.71	122.019	2321.86	131.068	Coils|MobiDBLite|Gene3D|Gene3D|MobiDBLite|MobiDBLite|Coils|MobiDBLite|Gene3D|Gene3D|Gene3D|Coils|Coils|Coils|MobiDBLite|MobiDBLite|Gene3D|Coils|MobiDBLite|Gene3D|Coils|SUPERFAMILY|MobiDBLite|Coils|Coils|MobiDBLite|Gene3D|Gene3D|Gene3D|Coils|Coils|MobiDBLi	Coil |mobidb-lite |G3DSA:1.20.5.320 |G3DSA:1.20.58.130 |mobidb-lite |mobidb-lite |Coil |mobidb-lite |G3DSA:1.20.5.170 |G3DSA:1.20.5.170 |G3DSA:1.20.5.730 |Coil |Coil |Coil |mobidb-lite |mobidb-lite |G3DSA:1.20.5.10 |Coil |mobidb-lite |G	|consensus disorder prediction | | |consensus disorder prediction |consensus disorder prediction | |consensus disorder prediction | | | | | | |consensus disorder prediction |consensus disorder prediction | | |consensus disorder prediction | | | |consensu					SNOG_05888	SNOG_05888	SNOG_05888
SNOG_05887	A	Chromosome_19	230341	230937	+				596	0.547415	0.036735	1.32267	0.072293							CQ		SNOG_05887	SNOG_05887
SNOG_05885	A	Chromosome_19	225777	229247	+				3470	46.8432	3.14343	84.4083	4.6135	MobiDBLite|MobiDBLite	mobidb-lite |mobidb-lite	consensus disorder prediction |consensus disorder prediction					SNOG_05885	SNOG_05885	SNOG_05885
SNOG_05883	A	Chromosome_19	214394	224170	+				9776	80.8239	5.42372	156.195	8.53712	MobiDBLite|MobiDBLite|MobiDBLite|MobiDBLite|MobiDBLite|MobiDBLite|MobiDBLite|MobiDBLite	mobidb-lite |mobidb-lite |mobidb-lite |mobidb-lite |mobidb-lite |mobidb-lite |mobidb-lite |mobidb-lite	consensus disorder prediction |consensus disorder prediction |consensus disorder prediction |consensus disorder prediction |consensus disorder prediction |consensus disorder prediction |consensus disorder prediction |consensus disorder prediction				CQ	SNOG_05883	SNOG_05883	SNOG_05883
SNOG_05882	A	Chromosome_19	211672	213938	-				2266	504.581	33.8601	1034.33	56.5334	MobiDBLite|MobiDBLite|Pfam	mobidb-lite |mobidb-lite |PF03619 IPR005178	consensus disorder prediction |consensus disorder prediction |Organic solute transporter Ostalpha Organic solute transporter subunit alpha/Transmembrane protein 184					SNOG_05882	SNOG_05882	SNOG_05882
SNOG_05896	A	Chromosome_19	252988	253809	+				821	3.36496	0.225807	1.27251	0.069551	MobiDBLite	mobidb-lite	consensus disorder prediction					SNOG_05896	SNOG_05896	SNOG_05896
SNOG_05880	A	Chromosome_19	206802	207386	-				584	3907.4	262.207	2537.86	138.711	SUPERFAMILY|Pfam|Gene3D	SSF109854 IPR034660 |PF09351 IPR018531 |G3DSA:1.20.120.450 IPR034660	DinB/YfiT-like putative metalloenzymes|Domain of unknown function (DUF1993) Domain of unknown function DUF1993| DinB/YfiT-like putative metalloenzymes				CQ	SNOG_05880	SNOG_05880	SNOG_05880
SNOG_05897	A	Chromosome_19	254627	256384	-				1757	11.7367	0.787595	9.79987	0.53563	SUPERFAMILY|CDD|Pfam|Gene3D|Gene3D|ProSiteProfiles	SSF103473 IPR036259 |cd06174 IPR020846 |PF07690 IPR011701 GO:0016021|GO:0055085|G3DSA:1.20.1250.20 |G3DSA:1.20.1250.20 |PS50850 IPR020846	MFS transporter superfamily|MFS Major facilitator superfamily domain|Major Facilitator Superfamily Major facilitator superfamily| | |Major facilitator superfamily (MFS) profile. Major facilitator superfamily domain				CQ	SNOG_05897	SNOG_05897	SNOG_05897
SNOG_05878	A	Chromosome_19	202776	204230	-				1454	97.3402	6.53205	68.2041	3.72783								SNOG_05878	SNOG_05878	SNOG_05878
SNOG_05877	A	Chromosome_19	200307	202027	+				1720	296.236	19.879	854.422	46.7	PRINTS|PRINTS|PRINTS|PRINTS|SUPERFAMILY|SUPERFAMILY|PIRSF|Pfam|Gene3D|SUPERFAMILY|Gene3D|Gene3D	PR00419 |PR00419 |PR00419 |PR00419 |SSF51971 |SSF51971 |PIRSF000362 IPR021163 GO:0016491|GO:0055114|PF07992 IPR023753 GO:0016491|GO:0055114|G3DSA:3.50.50.60 IPR036188 |SSF51971 |G3DSA:3.40.50.720 |G3DSA:3.50.50.60 IPR036188	Adrenodoxin reductase family signature |Adrenodoxin reductase family signature |Adrenodoxin reductase family signature |Adrenodoxin reductase family signature | | | Ferredoxin-NADP+ reductase, adrenodoxin-type|Pyridine nucleotide-disulphide oxidoreductase				CQ	SNOG_05877	SNOG_05877	SNOG_05877
SNOG_05876	A	Chromosome_19	197369	199737	-				2368	294.38	19.7545	532.551	29.1076	MobiDBLite|MobiDBLite|MobiDBLite|MobiDBLite	mobidb-lite |mobidb-lite |mobidb-lite |mobidb-lite	consensus disorder prediction |consensus disorder prediction |consensus disorder prediction |consensus disorder prediction					SNOG_05876	SNOG_05876	SNOG_05876
SNOG_05875	A	Chromosome_19	195145	196592	-				1447	144.948	9.7268	167.557	9.15815	MobiDBLite|MobiDBLite|Pfam|MobiDBLite|MobiDBLite	mobidb-lite |mobidb-lite |PF08528 IPR013734 |mobidb-lite |mobidb-lite	consensus disorder prediction |consensus disorder prediction |Whi5 like Transcription factor Nrm1/Whi5|consensus disorder prediction |consensus disorder prediction					SNOG_05875	SNOG_05875	SNOG_05875
SNOG_05874	A	Chromosome_19	192650	194566	-				1916	1554.78	104.334	7633.21	417.207	SUPERFAMILY|SUPERFAMILY|Pfam|Pfam|Gene3D|Gene3D	SSF100950 IPR037171 |SSF100950 IPR037171 |PF13336 IPR026888 |PF02550 IPR003702 GO:0003824|GO:0006084|G3DSA:3.40.1080.10 |G3DSA:3.40.1080.10	NagB/RpiA transferase-like| NagB/RpiA transferase-like|Acetyl-CoA hydrolase/transferase C-terminal domain Acetyl-CoA hydrolase/transferase C-terminal domain|Acetyl-CoA hydrolase/transferase N-terminal domain Acetyl-CoA hydrolase/transferase| |				CQ	SNOG_05874	SNOG_05874	SNOG_05874
SNOG_05873	A	Chromosome_19	191512	192501	+	YES	0.783		989	523.103	35.1031	818.381	44.7302	Pfam|Gene3D|PRINTS|PRINTS|PRINTS|PRINTS|SUPERFAMILY	PF02089 IPR002472 GO:0098599|G3DSA:3.40.50.1820 IPR029058 |PR00414 IPR002472 GO:0098599|PR00414 IPR002472 GO:0098599|PR00414 IPR002472 GO:0098599|PR00414 IPR002472 GO:0098599|SSF53474 IPR029058	Palmitoyl protein thioesterase Palmitoyl protein thioesterase| Alpha/Beta hydrolase fold|Palmitoyl protein thioesterase signature Palmitoyl protein thioesterase|Palmitoyl protein thioesterase signature Palmitoyl protein thioesterase|Palmitoyl protein thio					SNOG_05873	SNOG_05873	SNOG_05873
SNOG_05872	A	Chromosome_19	189805	191036	+				1231	1712.27	114.903	1059.5	57.9089	Gene3D|CDD|Coils|Pfam|MobiDBLite|SUPERFAMILY	G3DSA:3.40.50.790 IPR016095 |cd00403 IPR028364 |Coil |PF00687 IPR028364 |mobidb-lite |SSF56808 IPR023674	Ribosomal protein L1, 3-layer alpha/beta-sandwich|Ribosomal_L1 Ribosomal protein L1/ribosomal biogenesis protein| |Ribosomal protein L1p/L10e family Ribosomal protein L1/ribosomal biogenesis protein|consensus disorder prediction | Ribosomal protein L1-li				CQ	SNOG_05872	SNOG_05872	SNOG_05872
SNOG_05871	A	Chromosome_19	186569	188186	-				1617	227.185	15.2453	154.822	8.46212	ProSiteProfiles|MobiDBLite|MobiDBLite|MobiDBLite|MobiDBLite|MobiDBLite	PS50006 IPR000253 GO:0005515|mobidb-lite |mobidb-lite |mobidb-lite |mobidb-lite |mobidb-lite	Forkhead-associated (FHA) domain profile. Forkhead-associated (FHA) domain|consensus disorder prediction |consensus disorder prediction |consensus disorder prediction |consensus disorder prediction |consensus disorder prediction				CQ	SNOG_05871	SNOG_05871	SNOG_05871
SNOG_05870	A	Chromosome_19	184681	185643	+				962	20307.3	1510.42	17781.5	1080.76	MobiDBLite|MobiDBLite	mobidb-lite |mobidb-lite	consensus disorder prediction |consensus disorder prediction					SNOG_05870	*	SNOG_05870
SNOG_05869	A	Chromosome_19	182830	184550	+				1720	227.843	15.2895	91.9137	5.02372	Pfam|MobiDBLite	PF11781 IPR021752 |mobidb-lite	Zinc-finger of RNA-polymerase I-specific TFIIB, Rrn7 Transcription initiation factor Rrn7, Zinc-finger|consensus disorder prediction					SNOG_05869	SNOG_05869	SNOG_05869
SNOG_05868	A	Chromosome_19	181411	182135	+				724	26677.7	1790.22	10318.4	563.971	PIRSF|SMART|Pfam|Gene3D|ProSitePatterns|Gene3D|CDD|SUPERFAMILY|TIGRFAM|SUPERFAMILY	PIRSF003025 IPR001884 GO:0003723|GO:0003746|GO:0043022|GO:0045901|SM01376 IPR020189 GO:0003723|GO:0003746|GO:0006452|GO:0043022|GO:0045901|GO:0045905|PF01287 IPR020189 GO:0003723|GO:0003746|GO:0006452|GO:0043022|GO:0045901|GO:0045905|G3DSA:2.30.30.30 IPR0	Translation elongation factor IF5A| Translation elongation factor, IF5A C-terminal|Eukaryotic elongation factor 5A hypusine, DNA-binding OB fold Translation elongation factor, IF5A C-terminal| Ribosomal protein L2, domain 2|Eukaryotic initiation factor 5					SNOG_05868	SNOG_05868	SNOG_05868
SNOG_05881	A	Chromosome_19	208231	210171	-				1940	668.07	44.8311	1300.8	71.0975	MobiDBLite|MobiDBLite|Coils|MobiDBLite	mobidb-lite |mobidb-lite |Coil |mobidb-lite	consensus disorder prediction |consensus disorder prediction | |consensus disorder prediction				CQ	SNOG_05881	SNOG_05881	SNOG_05881
SNOG_05911	A	Chromosome_19	288987	291788	-				2801	318.242	21.3558	574.505	31.4007	Gene3D|MobiDBLite|MobiDBLite|MobiDBLite|MobiDBLite|MobiDBLite	G3DSA:2.30.29.30 IPR011993 |mobidb-lite |mobidb-lite |mobidb-lite |mobidb-lite |mobidb-lite	PH-like domain superfamily|consensus disorder prediction |consensus disorder prediction |consensus disorder prediction |consensus disorder prediction |consensus disorder prediction						SNOG_05911	SNOG_05911
SNOG_06001	A	Chromosome_19	466508	469248	-				2740	266.153	17.8603	298.178	16.2975	MobiDBLite|ProSitePatterns|Pfam|CDD|Coils|ProSiteProfiles|Gene3D|SMART|SUPERFAMILY|Pfam|SMART|CDD|MobiDBLite	mobidb-lite |PS00463 IPR001138 GO:0000981|GO:0005634|GO:0006355|GO:0008270|PF00172 IPR001138 GO:0000981|GO:0005634|GO:0006355|GO:0008270|cd00067 IPR001138 GO:0000981|GO:0005634|GO:0006355|GO:0008270|Coil |PS50048 IPR001138 GO:0000981|GO:0005634|GO:00063	consensus disorder prediction |Zn(2)-C6 fungal-type DNA-binding domain signature. Zn(2)-C6 fungal-type DNA-binding domain|Fungal Zn(2)-Cys(6) binuclear cluster domain Zn(2)-C6 fungal-type DNA-binding domain|GAL4 Zn(2)-C6 fungal-type DNA-binding domain| |Z					SNOG_06001	SNOG_06001,SNOG_060012	SNOG_06001
SNOG_05925	A	Chromosome_19	317599	320291	-				2692	800.161	53.6951	1794.85	98.101	Pfam|MobiDBLite|SUPERFAMILY|Gene3D	PF03142 |mobidb-lite |SSF53448 IPR029044 |G3DSA:3.90.550.10 IPR029044	Chitin synthase |consensus disorder prediction | Nucleotide-diphospho-sugar transferases| Nucleotide-diphospho-sugar transferases				CQ	SNOG_05925	SNOG_05925	SNOG_05925
SNOG_05922	A	Chromosome_19	315912	317123	+				1211	180.476	12.1109	373.648	20.4225	Gene3D|Pfam|Gene3D|SUPERFAMILY	G3DSA:3.30.9.10 |PF01266 IPR006076 GO:0016491|GO:0055114|G3DSA:3.40.50.720 |SSF51905 IPR036188	|FAD dependent oxidoreductase FAD dependent oxidoreductase| | FAD/NAD(P)-binding domain superfamily				CQ		SNOG_05922	SNOG_05922
SNOG_05921	A	Chromosome_19	314730	315380	-				650	797.339	53.5058	1135.1	62.0412	PRINTS|PRINTS|ProSitePatterns|ProSiteProfiles|CDD|Pfam|SUPERFAMILY|Gene3D	PR00502 IPR020476 |PR00502 IPR020476 |PS00893 IPR020084 GO:0016787|PS51462 IPR000086 GO:0016787|cd03424 |PF00293 IPR000086 GO:0016787|SSF55811 IPR015797 GO:0016787|G3DSA:3.90.79.10	NUDIX hydrolase family signature NUDIX hydrolase|NUDIX hydrolase family signature NUDIX hydrolase|Nudix box signature. NUDIX hydrolase, conserved site|Nudix hydrolase domain profile. NUDIX hydrolase domain|ADPRase_NUDT5 |NUDIX domain NUDIX hydrolase domai					SNOG_05921	SNOG_05921	SNOG_05921
SNOG_05920	A	Chromosome_19	311380	313002	-				1622	76.5057	5.13395	48.2748	2.63855	MobiDBLite	mobidb-lite	consensus disorder prediction					SNOG_05920	SNOG_05920	SNOG_05920
SNOG_05919	A	Chromosome_19	310424	311188	+	YES	0.614	0.524	764	77.3412	5.19001	18.7425	1.02441	Pfam	PF03443 IPR005103	Glycosyl hydrolase family 61 Glycoside hydrolase, family 61				CQ	SNOG_05919	SNOG_05919	SNOG_05919
SNOG_05918	A	Chromosome_19	309054	309778	+	YES	0.646		724	1164.23	78.1258	2406.75	131.545							CQ	SNOG_05918	SNOG_05918	SNOG_05918
SNOG_05917	A	Chromosome_19	306953	308178	+				1225	1009.63	67.7517	78.7483	4.30414	Pfam|SMART|SUPERFAMILY|Gene3D|Pfam|CDD|SUPERFAMILY|SUPERFAMILY|Gene3D	PF08240 IPR013154 GO:0055114|SM00829 IPR020843 GO:0016491|SSF51735 IPR036291 |G3DSA:3.40.50.720 |PF00107 IPR013149 GO:0055114|cd08249 |SSF50129 IPR011032 |SSF50129 IPR011032 |G3DSA:3.90.180.10	Alcohol dehydrogenase GroES-like domain Alcohol dehydrogenase, N-terminal| Polyketide synthase, enoylreductase domain| NAD(P)-binding domain superfamily| |Zinc-binding dehydrogenase Alcohol dehydrogenase, C-terminal|enoyl_reductase_like | GroES-like super					SNOG_05917	SNOG_05917	SNOG_05917
SNOG_05915	A	Chromosome_19	304432	305352	+				920	189.549	12.7198	184.708	10.0956							CQ	SNOG_05915	SNOG_05915	SNOG_05915
SNOG_05914	A	Chromosome_19	298997	303973	+				4976	501.275	33.6383	485.935	26.5597	Gene3D|Pfam|Pfam|MobiDBLite|ProSiteProfiles|ProSiteProfiles|MobiDBLite|SUPERFAMILY|SUPERFAMILY|SMART|SMART|SMART|SMART|SMART|Gene3D|Pfam|Pfam|Gene3D|MobiDBLite|Gene3D|MobiDBLite|ProSiteProfiles|ProSiteProfiles|ProSiteProfiles|ProSiteProfiles	G3DSA:1.25.40.10 IPR011990 GO:0005515|PF13844 IPR029489 |PF13844 IPR029489 |mobidb-lite |PS50293 IPR013026 GO:0005515|PS50293 IPR013026 GO:0005515|mobidb-lite |SSF48452 IPR011990 GO:0005515|SSF48452 IPR011990 GO:0005515|SM00028 IPR019734 GO:0005515|SM00	Tetratricopeptide-like helical domain superfamily|Glycosyl transferase family 41 O-GlcNAc transferase, C-terminal|Glycosyl transferase family 41 O-GlcNAc transferase, C-terminal|consensus disorder prediction |TPR repeat region circular profile. Tetratric				CQ	SNOG_05914	SNOG_05914	SNOG_05914
SNOG_05895	A	Chromosome_19	246766	251711	-				4945	414.379	27.8071	330.842	18.0828	MobiDBLite|MobiDBLite|SUPERFAMILY|Gene3D|Gene3D|ProSiteProfiles|CDD|MobiDBLite|MobiDBLite|SMART|MobiDBLite|Pfam|MobiDBLite|MobiDBLite|Coils|MobiDBLite	mobidb-lite |mobidb-lite |SSF55277 IPR035445 |G3DSA:3.30.1490.40 IPR035445 |G3DSA:1.10.10.60 |PS50829 IPR003169 GO:0005515|cd00072 IPR003169 GO:0005515|mobidb-lite |mobidb-lite |SM00444 IPR003169 GO:0005515|mobidb-lite |PF02213 IPR003169 GO:0005515|	consensus disorder prediction |consensus disorder prediction | GYF-like domain superfamily| GYF-like domain superfamily| |GYF domain profile. GYF domain|GYF GYF domain|consensus disorder prediction |consensus disorder prediction | GYF domain|consensus dis				CQ	SNOG_05895	SNOG_05895	SNOG_05895
SNOG_05912	A	Chromosome_19	293622	294646	+				1024	264.039	17.7185	1453	79.4165	Coils|MobiDBLite|Gene3D|Coils|MobiDBLite|MobiDBLite	Coil |mobidb-lite |G3DSA:1.20.1170.10 |Coil |mobidb-lite |mobidb-lite	|consensus disorder prediction | | |consensus disorder prediction |consensus disorder prediction				CQ	SNOG_05912	SNOG_05912	SNOG_05912
SNOG_05930	A	Chromosome_19	328045	329462	-	YES	0.825		1417	37.4978	2.51631	319.296	17.4517	PIRSF|Pfam|SUPERFAMILY|CDD|Gene3D	PIRSF000894 IPR016274 GO:0016791|PF00328 IPR000560 GO:0003993|SSF53254 IPR029033 |cd07061 IPR000560 GO:0003993|G3DSA:3.40.50.1240 IPR029033	Histidine acid phosphatase, eukaryotic|Histidine phosphatase superfamily (branch 2) Histidine phosphatase superfamily, clade-2| Histidine phosphatase superfamily|HP_HAP_like Histidine phosphatase superfamily, clade-2| Histidine phosphatase superfamily				CQ	SNOG_05930	SNOG_30421,SNOG_05930	SNOG_05930
SNOG_05910	A	Chromosome_19	285506	287954	+				2448	233.104	15.6425	512.1	27.9898	MobiDBLite|MobiDBLite|MobiDBLite|MobiDBLite|Pfam|MobiDBLite|Pfam|MobiDBLite|SMART|MobiDBLite	mobidb-lite |mobidb-lite |mobidb-lite |mobidb-lite |PF13889 IPR033473 |mobidb-lite |PF13915 IPR025261 |mobidb-lite |SM01177 IPR025261 |mobidb-lite	consensus disorder prediction |consensus disorder prediction |consensus disorder prediction |consensus disorder prediction |Chromosome segregation during meiosis Protein FAM214/SPAC3H8.04, C-terminal|consensus disorder prediction |Domain of unknown functi				CQ	SNOG_05910	SNOG_05910	SNOG_05910
SNOG_05909	A	Chromosome_19	284193	284860	-				667	692.621	46.4786	334.791	18.2986	MobiDBLite|Coils|Coils	mobidb-lite |Coil |Coil	consensus disorder prediction | |				CQ		SNOG_05909	SNOG_05909
SNOG_05908	A	Chromosome_19	280761	282196	-				1435	112.875	7.57455	16.359	0.894131	Gene3D|Gene3D|SUPERFAMILY|SUPERFAMILY|ProSiteProfiles|Pfam|Pfam|CDD|MobiDBLite|MobiDBLite|SMART|SMART|SMART|ProSiteProfiles|CDD|CDD|Gene3D|ProSiteProfiles	G3DSA:1.10.10.60 |G3DSA:1.10.10.60 |SSF46689 IPR009057 GO:0003677|SSF46689 IPR009057 GO:0003677|PS50090 IPR017877 |PF00249 IPR001005 |PF00249 IPR001005 |cd00167 IPR001005 |mobidb-lite |mobidb-lite |SM00717 IPR001005 |SM00717 IPR001005 |SM00717 IPR0010	| | Homeobox-like domain superfamily| Homeobox-like domain superfamily|Myb-like domain profile. Myb-like domain|Myb-like DNA-binding domain SANT/Myb domain|Myb-like DNA-binding domain SANT/Myb domain|SANT SANT/Myb domain|consensus disorder prediction |co					SNOG_05908	SNOG_05908	SNOG_05908
SNOG_05906	A	Chromosome_19	275519	276502	+				983	392.677	26.3508	231.807	12.6699	MobiDBLite|Pfam|MobiDBLite	mobidb-lite |PF04450 IPR007541 |mobidb-lite	consensus disorder prediction |Peptidase of plants and bacteria Uncharacterised protein family, basic secretory protein|consensus disorder prediction				CQ	SNOG_05906	SNOG_05906	SNOG_05906
SNOG_05905	A	Chromosome_19	274096	275161	+				1065	1247.72	83.7285	1264.57	69.1178	SFLD|Gene3D|Pfam|TIGRFAM|SFLD|TIGRFAM|SUPERFAMILY	SFLDG01129 |G3DSA:3.40.50.1000 IPR023214 |PF13419 |TIGR01993 IPR010237 |SFLDG01132 IPR010237 |TIGR01509 IPR006439 GO:0008152|GO:0016787|SSF56784 IPR036412	C1.5: HAD, Beta-PGM, Phosphatase Like | HAD superfamily|Haloacid dehalogenase-like hydrolase |Pyr-5-nucltdase: pyrimidine 5'-nucleotidase Pyrimidine 5-nucleotidase|C1.5.3: 5'-Nucleotidase Like Pyrimidine 5-nucleotidase|HAD-SF-IA-v3: HAD hydrolase, family					SNOG_05905	SNOG_05905	SNOG_05905
SNOG_05904	A	Chromosome_19	271432	273807	-				2375	218.573	14.6674	170.128	9.29866	MobiDBLite|MobiDBLite|Coils|MobiDBLite|MobiDBLite|MobiDBLite|MobiDBLite|MobiDBLite	mobidb-lite |mobidb-lite |Coil |mobidb-lite |mobidb-lite |mobidb-lite |mobidb-lite |mobidb-lite	consensus disorder prediction |consensus disorder prediction | |consensus disorder prediction |consensus disorder prediction |consensus disorder prediction |consensus disorder prediction |consensus disorder prediction				CQ	SNOG_05904	SNOG_05904	SNOG_05904
SNOG_05903	A	Chromosome_19	267114	270305	-				3191	454.1	30.4725	1062.6	58.0785	SUPERFAMILY|ProSiteProfiles|CDD|MobiDBLite|CDD|Gene3D|MobiDBLite|Gene3D|Gene3D|SUPERFAMILY|CDD|ProSiteProfiles|SUPERFAMILY|SUPERFAMILY|MobiDBLite|Gene3D|SMART|SMART|SMART|Pfam|Pfam|Pfam	SSF54791 IPR036612 GO:0003723|PS50084 |cd02394 |mobidb-lite |cd00105 |G3DSA:3.30.1370.10 IPR036612 GO:0003723|mobidb-lite |G3DSA:3.30.1370.10 IPR036612 GO:0003723|G3DSA:3.30.1370.10 IPR036612 GO:0003723|SSF54791 IPR036612 GO:0003723|cd02394 |PS50084	K Homology domain, type 1 superfamily|Type-1 KH domain profile. |vigilin_like_KH |consensus disorder prediction |KH-I | K Homology domain, type 1 superfamily|consensus disorder prediction | K Homology domain, type 1 superfamily| K Homology domain, type 1					SNOG_05903	SNOG_05903	SNOG_05903
SNOG_05902	A	Chromosome_19	265422	266275	-				853	581.02	38.9896	3339.29	182.515	Pfam|MobiDBLite|Gene3D|ProSiteProfiles|CDD|SMART|SUPERFAMILY	PF00581 IPR001763 |mobidb-lite |G3DSA:3.40.250.10 IPR036873 |PS50206 IPR001763 |cd01519 |SM00450 IPR001763 |SSF52821 IPR036873	Rhodanese-like domain Rhodanese-like domain|consensus disorder prediction | Rhodanese-like domain superfamily|Rhodanese domain profile. Rhodanese-like domain|RHOD_HSP67B2 | Rhodanese-like domain| Rhodanese-like domain superfamily				CQ	SNOG_05902	SNOG_05902	SNOG_05902
SNOG_05901	A	Chromosome_19	263750	265312	+	YES	0.893		1562	11.0864	0.743956	18.6329	1.01842	SUPERFAMILY|SUPERFAMILY|SUPERFAMILY|Pfam|Gene3D	SSF53474 IPR029058 |SSF53474 IPR029058 |SSF53474 IPR029058 |PF07519 IPR011118 |G3DSA:3.40.50.1820 IPR029058	Alpha/Beta hydrolase fold| Alpha/Beta hydrolase fold| Alpha/Beta hydrolase fold|Tannase and feruloyl esterase Tannase/feruloyl esterase| Alpha/Beta hydrolase fold				CQ	SNOG_05901	SNOG_05901	SNOG_05901
SNOG_05900	A	Chromosome_19	261541	263296	+				1755	20.509	1.37627	36.9199	2.01793	Pfam|PRINTS|PRINTS|PRINTS|PRINTS|PRINTS|PRINTS|Gene3D|PRINTS|PRINTS|PRINTS|PRINTS|SUPERFAMILY|ProSitePatterns	PF00067 IPR001128 GO:0005506|GO:0016705|GO:0020037|GO:0055114|PR00463 IPR002401 GO:0005506|GO:0016705|GO:0020037|GO:0055114|PR00463 IPR002401 GO:0005506|GO:0016705|GO:0020037|GO:0055114|PR00463 IPR002401 GO:0005506|GO:0016705|GO:0020037|GO:0055114|PR00463	Cytochrome P450 Cytochrome P450|E-class P450 group I signature Cytochrome P450, E-class, group I|E-class P450 group I signature Cytochrome P450, E-class, group I|E-class P450 group I signature Cytochrome P450, E-class, group I|E-class P450 group I signatu					SNOG_05900	SNOG_05900	SNOG_05900
SNOG_05898	A	Chromosome_19	257273	258444	-				1171	731.698	49.1009	1029.23	56.2548	Pfam	PF09335 IPR032816	SNARE associated Golgi protein SNARE associated Golgi protein					SNOG_05898	SNOG_05898	SNOG_05898
SNOG_05913	A	Chromosome_19	295201	296552	-				1351	1458.29	97.8589	1909.4	104.362	MobiDBLite|Coils|MobiDBLite|Pfam|TIGRFAM|Gene3D	mobidb-lite |Coil |mobidb-lite |PF03839 IPR004728 GO:0008565|GO:0015031|GO:0016021|TIGR00869 IPR011553 GO:0008565|GO:0015031|GO:0030176|G3DSA:2.130.10.10 IPR015943 GO:0005515	consensus disorder prediction | |consensus disorder prediction |Translocation protein Sec62 Translocation protein Sec62|sec62: protein translocation protein, Sec62 family Translocation protein Sec62, ascomycota| WD40/YVTN repeat-like-containing domain sup				CQ	SNOG_05913	SNOG_05913	SNOG_05913
SNOG_06085	A	Chromosome_19	638793	639568	+				775	4696.23	315.142	4638.78	253.542	SUPERFAMILY|ProSitePatterns|Gene3D|Coils|Pfam	SSF110004 IPR036497 |PS00018 IPR018247 |G3DSA:1.10.3520.10 |Coil |PF08718 IPR014830 GO:0005737|GO:0120009|GO:0120013	Glycolipid transfer protein superfamily|EF-hand calcium-binding domain. EF-Hand 1, calcium-binding site| | |Glycolipid transfer protein (GLTP) Glycolipid transfer protein domain						SNOG_06085	SNOG_06085
SNOG_06067	A	Chromosome_19	607271	609090	-				1819	2477.79	166.273	112.03	6.12321	SUPERFAMILY|SUPERFAMILY|Gene3D|Gene3D|Pfam|SMART	SSF51445 IPR017853 |SSF51011 |G3DSA:3.20.20.80 |G3DSA:2.60.40.1180 |PF06964 IPR010720 GO:0046373|GO:0046556|SM00813 IPR010720 GO:0046373|GO:0046556	Glycoside hydrolase superfamily| | | |Alpha-L-arabinofuranosidase C-terminal domain Alpha-L-arabinofuranosidase, C-terminal| Alpha-L-arabinofuranosidase, C-terminal				CQ	SNOG_06067	SNOG_06067	SNOG_06067
SNOG_06099	A	Chromosome_19	658299	659878	+	YES	0.824		1579	347.013	23.2865	2.84248	0.155361	Pfam|ProSiteProfiles|Gene3D|SUPERFAMILY|Gene3D|Pfam	PF08031 IPR012951 GO:0016491|GO:0050660|GO:0055114|PS51387 IPR016166 GO:0016614|GO:0050660|GO:0055114|G3DSA:3.30.465.10 IPR016169 GO:0050660|SSF56176 IPR036318 GO:0016614|GO:0050660|GO:0055114|G3DSA:3.30.43.10 IPR016167 GO:0003824|GO:0050660|GO:0055114|PF	Berberine and berberine like Berberine/berberine-like|PCMH-type FAD-binding domain profile. FAD-binding, type 2| CO dehydrogenase flavoprotein-like, FAD-binding, subdomain 2| FAD-binding, type 2-like superfamily| FAD-binding, type 2, subdomain 1|FAD bindi				CQ	SNOG_06099	SNOG_06099	SNOG_06099
SNOG_06098	A	Chromosome_19	655928	657445	+				1517	436.179	29.2699	370.033	20.2249	MobiDBLite|Pfam	mobidb-lite |PF03907 IPR005605	consensus disorder prediction |Spo7-like protein Sporulation/nuclear morphology, Spo7				CQ	SNOG_06098	SNOG_06098	SNOG_06098
SNOG_06096	A	Chromosome_19	654001	655047	-	YES	0.793		1046	53.1942	3.56962	22.6896	1.24014	SUPERFAMILY|Gene3D|SMART|SMART|SMART|SMART|SMART|Pfam|Pfam|Pfam|Gene3D	SSF117281 IPR015915 GO:0005515|G3DSA:2.120.10.80 IPR015915 GO:0005515|SM00612 IPR006652 GO:0005515|SM00612 IPR006652 GO:0005515|SM00612 IPR006652 GO:0005515|SM00612 IPR006652 GO:0005515|SM00612 IPR006652 GO:0005515|PF01344 IPR006652 GO:0005515|PF01344 IPR	Kelch-type beta propeller| Kelch-type beta propeller| Kelch repeat type 1| Kelch repeat type 1| Kelch repeat type 1| Kelch repeat type 1| Kelch repeat type 1|Kelch motif Kelch repeat type 1|Kelch motif Kelch repeat type 1|Kelch motif Kelch repeat type 1|				CQ	SNOG_06096	SNOG_06096	SNOG_06096
SNOG_06095	A	Chromosome_19	651941	653871	+				1930	1286.64	86.3407	169.629	9.2714	Gene3D|SUPERFAMILY|Pfam|Gene3D|CDD|Gene3D|Pfam|Pfam|SUPERFAMILY|SUPERFAMILY|CDD	G3DSA:3.40.50.1220 IPR029035 |SSF52518 IPR029061 |PF00205 IPR012000 GO:0000287|GO:0030976|G3DSA:3.40.50.970 |cd07035 |G3DSA:3.40.50.970 |PF02776 IPR012001 GO:0030976|PF02775 IPR011766 GO:0003824|GO:0030976|SSF52518 IPR029061 |SSF52467 IPR029035 |cd0200	DHS-like NAD/FAD-binding domain superfamily| Thiamin diphosphate-binding fold|Thiamine pyrophosphate enzyme, central domain Thiamine pyrophosphate enzyme, central domain| |TPP_PYR_POX_like | |Thiamine pyrophosphate enzyme, N-terminal TPP binding domain T					SNOG_06095	SNOG_06095	SNOG_06095
SNOG_06094	A	Chromosome_19	650353	651399	-	YES	0.782		1046	295.311	19.817	7.13085	0.38975	SUPERFAMILY|ProSiteProfiles|Pfam|Gene3D|SMART	SSF82199 |PS50280 IPR001214 GO:0005515|PF00856 IPR001214 GO:0005515|G3DSA:2.170.270.10 |SM00317 IPR001214 GO:0005515	|SET domain profile. SET domain|SET domain SET domain| | SET domain				CQ	SNOG_06094	SNOG_06094	SNOG_06094
SNOG_06093	A	Chromosome_19	649028	649921	-				893	944.934	63.4102	106.523	5.82225	SUPERFAMILY|Gene3D	SSF52540 IPR027417 |G3DSA:3.40.50.300	P-loop containing nucleoside triphosphate hydrolase|				CQ	SNOG_06093	SNOG_06093	SNOG_06093
SNOG_06092	A	Chromosome_19	647324	648415	-				1091	11.993	0.804794	10.4322	0.570194	MobiDBLite|MobiDBLite|MobiDBLite	mobidb-lite |mobidb-lite |mobidb-lite	consensus disorder prediction |consensus disorder prediction |consensus disorder prediction				CQ	SNOG_06092	SNOG_06092	SNOG_06092
SNOG_06091	A	Chromosome_19	646351	647004	+				653	240.917	16.1669	332.648	18.1815	MobiDBLite	mobidb-lite	consensus disorder prediction						SNOG_06091	SNOG_06091
SNOG_06090	A	Chromosome_19	644392	646020	-				1628	174.924	14.1892	375.354	22.9789	SUPERFAMILY|Gene3D|Pfam	SSF53474 IPR029058 |G3DSA:3.40.50.1820 IPR029058 |PF12697 IPR000073	Alpha/Beta hydrolase fold| Alpha/Beta hydrolase fold|Alpha/beta hydrolase family Alpha/beta hydrolase fold-1					SNOG_06090	SNOG_060902,SNOG_06090	SNOG_06090
SNOG_06102	A	Chromosome_09	16691	17874	-				1183	1335.51	89.6197	689.846	37.7048	MobiDBLite	mobidb-lite	consensus disorder prediction					SNOG_06102	SNOG_06102	SNOG_06102
SNOG_06088	A	Chromosome_19	641006	642712	-				1706	662.779	44.4761	516.706	28.2416	MobiDBLite|SUPERFAMILY|SUPERFAMILY|Pfam|MobiDBLite|MobiDBLite|Gene3D|MobiDBLite	mobidb-lite |SSF53474 IPR029058 |SSF53474 IPR029058 |PF00561 IPR000073 |mobidb-lite |mobidb-lite |G3DSA:3.40.50.1820 IPR029058 |mobidb-lite	consensus disorder prediction | Alpha/Beta hydrolase fold| Alpha/Beta hydrolase fold|alpha/beta hydrolase fold Alpha/beta hydrolase fold-1|consensus disorder prediction |consensus disorder prediction | Alpha/Beta hydrolase fold|consensus disorder predicti				CQ	SNOG_06088	SNOG_06088	SNOG_06088
SNOG_06103	A	Chromosome_09	18339	19341	-				1002	2376.21	159.457	552.822	30.2155	SUPERFAMILY|SUPERFAMILY|Pfam|Gene3D|PRINTS|PRINTS|PRINTS|PRINTS|PRINTS|PRINTS|PRINTS	SSF51905 IPR036188 |SSF51905 IPR036188 |PF07992 IPR023753 GO:0016491|GO:0055114|G3DSA:3.50.50.60 IPR036188 |PR00469 IPR000103 GO:0016491|GO:0055114|PR00469 IPR000103 GO:0016491|GO:0055114|PR00469 IPR000103 GO:0016491|GO:0055114|PR00469 IPR000103 GO:001649	FAD/NAD(P)-binding domain superfamily| FAD/NAD(P)-binding domain superfamily|Pyridine nucleotide-disulphide oxidoreductase FAD/NAD(P)-binding domain| FAD/NAD(P)-binding domain superfamily|Pyridine nucleotide disulphide reductase class-II signature Pyridi				CQ	SNOG_06103	SNOG_06103	SNOG_06103
SNOG_06084	A	Chromosome_19	637224	638400	-				1176	482.542	32.3812	7018.68	383.62	TIGRFAM|Pfam|ProSitePatterns|Gene3D|Gene3D|SMART|SUPERFAMILY	TIGR02089 IPR011829 GO:0016616|GO:0051287|GO:0055114|PF00180 IPR024084 GO:0016616|GO:0055114|PS00470 IPR019818 GO:0000287|GO:0016616|GO:0051287|GO:0055114|G3DSA:3.40.718.10 |G3DSA:3.40.718.10 |SM01329 IPR024084 GO:0016616|GO:0055114|SSF53659	TTC: tartrate dehydrogenase Tartrate dehydrogenase|Isocitrate/isopropylmalate dehydrogenase Isopropylmalate dehydrogenase-like domain|Isocitrate and isopropylmalate dehydrogenases signature. Isocitrate/isopropylmalate dehydrogenase, conserved site| | | Is				CQ	SNOG_06084	SNOG_06084	SNOG_06084
SNOG_06083	A	Chromosome_19	636336	637118	+				782	523.815	35.1508	701.751	38.3555	Gene3D|SUPERFAMILY|TIGRFAM|Pfam|MobiDBLite|CDD|PRINTS|PRINTS|PRINTS	G3DSA:2.10.109.10 |SSF51306 IPR036286 |TIGR02227 IPR000223 GO:0006508|GO:0008236|GO:0016020|PF10502 IPR019533 |mobidb-lite |cd06530 |PR00727 IPR000223 GO:0006508|GO:0008236|GO:0016020|PR00727 IPR000223 GO:0006508|GO:0008236|GO:0016020|PR00727 IPR000223	| LexA/Signal peptidase-like superfamily|sigpep_I_bact: signal peptidase I Peptidase S26A, signal peptidase I|Signal peptidase, peptidase S26 Peptidase S26|consensus disorder prediction |S26_SPase_I |Bacterial leader peptidase 1 (S26A) family signature P				CQ	SNOG_06083	SNOG_06083	SNOG_06083
SNOG_06082	A	Chromosome_19	634642	635948	+				1306	4154.22	278.771	4578.9	250.268	ProSitePatterns|Pfam|Gene3D|SUPERFAMILY|SMART|TIGRFAM	PS00470 IPR019818 GO:0000287|GO:0016616|GO:0051287|GO:0055114|PF00180 IPR024084 GO:0016616|GO:0055114|G3DSA:3.40.718.10 |SSF53659 |SM01329 IPR024084 GO:0016616|GO:0055114|TIGR00175 IPR004434 GO:0004449|GO:0006099|GO:0055114	Isocitrate and isopropylmalate dehydrogenases signature. Isocitrate/isopropylmalate dehydrogenase, conserved site|Isocitrate/isopropylmalate dehydrogenase Isopropylmalate dehydrogenase-like domain| | | Isopropylmalate dehydrogenase-like domain|mito_nad_id				CQ	SNOG_06082	SNOG_06082	SNOG_06082
SNOG_06081	A	Chromosome_19	633577	634059	+				482	294.847	19.7858	331.911	18.1412	MobiDBLite	mobidb-lite	consensus disorder prediction						SNOG_06081	SNOG_06081
SNOG_06079	A	Chromosome_19	630363	630860	-	YES	0.51		497	2588.27	173.687	9702.56	530.312	Gene3D	G3DSA:1.20.120.20							*	SNOG_06079
SNOG_06077	A	Chromosome_19	627943	629107	+				1164	445.328	29.8839	356.3	19.4742							CQ	SNOG_06077	SNOG_06077	SNOG_06077
SNOG_06076	A	Chromosome_19	626667	627635	-				968	2123.53	142.5	1032.87	56.4535	SUPERFAMILY|Gene3D|Pfam|Gene3D	SSF51182 IPR011051 |G3DSA:2.60.120.10 IPR014710 |PF02678 IPR003829 |G3DSA:2.60.120.10 IPR014710	RmlC-like cupin domain superfamily| RmlC-like jelly roll fold|Pirin Pirin, N-terminal domain| RmlC-like jelly roll fold					SNOG_06076	SNOG_06076	SNOG_06076
SNOG_06074	A	Chromosome_19	624459	625261	+				802	1.11831	0.075044	0.319656	0.017471	Gene3D	G3DSA:3.30.420.10 IPR036397 GO:0003676	Ribonuclease H superfamily					SNOG_06074	SNOG_06074	SNOG_06074
SNOG_06073	A	Chromosome_19	621464	622799	+	YES	0.516		1335	5352.13	359.157	73.0464	3.99249	Gene3D|ProSitePatterns|PRINTS|PRINTS|PRINTS|PRINTS|PRINTS|PRINTS|PRINTS|Pfam|Gene3D|CDD|SUPERFAMILY|SUPERFAMILY	G3DSA:3.20.20.70 IPR013785 GO:0003824|PS00512 IPR000111 GO:0004553|GO:0005975|PR00740 IPR002241 GO:0004553|GO:0005975|PR00740 IPR002241 GO:0004553|GO:0005975|PR00740 IPR002241 GO:0004553|GO:0005975|PR00740 IPR002241 GO:0004553|GO:0005975|PR00740 IPR002241	Aldolase-type TIM barrel|Alpha-galactosidase signature. Glycoside hydrolase family 27/36, conserved site|Glycosyl hydrolase family 27 signature Glycoside hydrolase, family 27|Glycosyl hydrolase family 27 signature Glycoside hydrolase, family 27|Glycosyl				CQ	SNOG_06073	SNOG_06073	SNOG_06073
SNOG_06072	A	Chromosome_19	619865	620347	+				482	276.039	18.5237	10.5673	0.577575							CQ	SNOG_06072	SNOG_06072	SNOG_06072
SNOG_05998	A	Chromosome_19	462463	463299	-				836	613.127	41.1441	278.547	15.2245	Pfam	PF11807 IPR021765 GO:0043386	Domain of unknown function (DUF3328) Mycotoxin biosynthesis protein UstYa-like					SNOG_05998	SNOG_05998	SNOG_05998
SNOG_06089	A	Chromosome_19	643630	644052	-				422	1244.71	83.5265	11829.1	646.541	MobiDBLite|MobiDBLite	mobidb-lite |mobidb-lite	consensus disorder prediction |consensus disorder prediction				CQ	SNOG_06089	SNOG_06089	SNOG_06089
SNOG_06123	A	Chromosome_09	122741	123721	-				980	3875.8	260.087	749.493	40.965	Pfam|SUPERFAMILY|SUPERFAMILY|CDD|Gene3D	PF04616 IPR006710 GO:0004553|GO:0005975|SSF75005 IPR023296 |SSF75005 IPR023296 |cd08990 |G3DSA:2.115.10.20 IPR023296	Glycosyl hydrolases family 43 Glycoside hydrolase, family 43| Glycosyl hydrolase, five-bladed beta-propellor domain superfamily| Glycosyl hydrolase, five-bladed beta-propellor domain superfamily|GH43_AXH_like | Glycosyl hydrolase, five-bladed beta-propell				CQ	SNOG_06123	SNOG_06123	SNOG_06123
SNOG_05581	A	Chromosome_06	279129	279640	+				511	212.634	14.2689	170.609	9.32494							CQ	SNOG_05581	SNOG_05581	SNOG_05581
SNOG_06138	A	Chromosome_09	155735	156319	-				584	10.9162	0.732539	19.0475	1.04108	SUPERFAMILY|ProSiteProfiles|Gene3D|MobiDBLite	SSF57850 |PS50089 IPR001841 |G3DSA:3.30.40.10 IPR013083 |mobidb-lite	|Zinc finger RING-type profile. Zinc finger, RING-type| Zinc finger, RING/FYVE/PHD-type|consensus disorder prediction				CQ	SNOG_06138	SNOG_06138	SNOG_06138
SNOG_06137	A	Chromosome_09	153722	155062	-				1340	196.043	13.1555	209.977	11.4767	MobiDBLite|MobiDBLite	mobidb-lite |mobidb-lite	consensus disorder prediction |consensus disorder prediction				CQ	SNOG_06137	SNOG_06137	SNOG_06137
SNOG_06135	A	Chromosome_09	151938	153030	-				1092	7840.14	526.116	4575.32	250.073	SUPERFAMILY|Pfam|Pfam|Gene3D|SUPERFAMILY|Hamap|PRINTS|PRINTS|PRINTS|PRINTS|PRINTS|PRINTS|ProSitePatterns|Gene3D|CDD|MobiDBLite	SSF55945 |PF00352 IPR000814 GO:0003677|GO:0006352|PF00352 IPR000814 GO:0003677|GO:0006352|G3DSA:3.30.310.10 |SSF55945 |MF_00408 IPR000814 GO:0003677|GO:0006352|PR00686 IPR000814 GO:0003677|GO:0006352|PR00686 IPR000814 GO:0003677|GO:0006352|PR00686 IPR0	|Transcription factor TFIID (or TATA-binding protein, TBP) TATA-box binding protein|Transcription factor TFIID (or TATA-binding protein, TBP) TATA-box binding protein| | |TATA-box-binding protein [tbp]. TATA-box binding protein|Transcription initiation f					SNOG_06135	SNOG_06135	SNOG_06135
SNOG_06134	A	Chromosome_09	149456	150386	+				930	131.16	8.80154	52.89	2.8908	Gene3D|Pfam|CDD|SUPERFAMILY|Coils|SMART	G3DSA:3.40.50.1240 IPR029033 |PF00300 IPR013078 |cd07067 IPR013078 |SSF53254 IPR029033 |Coil |SM00855 IPR013078	Histidine phosphatase superfamily|Histidine phosphatase superfamily (branch 1) Histidine phosphatase superfamily, clade-1|HP_PGM_like Histidine phosphatase superfamily, clade-1| Histidine phosphatase superfamily| | Histidine phosphatase superfamily, clad				CQ	SNOG_06134	SNOG_06134	SNOG_06134
SNOG_06133	A	Chromosome_09	147009	149000	-				1991	52.5021	3.52317	10.8602	0.593588	Pfam|MobiDBLite	PF06985 IPR010730 |mobidb-lite	Heterokaryon incompatibility protein (HET) Heterokaryon incompatibility|consensus disorder prediction				CQ	SNOG_06133	SNOG_06133	SNOG_06133
SNOG_06132	A	Chromosome_09	144090	146707	+				2617	209.662	14.0695	331.542	18.1211	MobiDBLite|MobiDBLite|SMART|MobiDBLite|SUPERFAMILY|SUPERFAMILY|Gene3D|CDD|MobiDBLite	mobidb-lite |mobidb-lite |SM00855 IPR013078 |mobidb-lite |SSF53254 IPR029033 |SSF53254 IPR029033 |G3DSA:3.40.50.1240 IPR029033 |cd07040 |mobidb-lite	consensus disorder prediction |consensus disorder prediction | Histidine phosphatase superfamily, clade-1|consensus disorder prediction | Histidine phosphatase superfamily| Histidine phosphatase superfamily| Histidine phosphatase superfamily|HP |consensus					SNOG_06132	SNOG_06132	*
SNOG_06131	A	Chromosome_09	142549	144029	+				1480	1154.1	77.4461	892.73	48.7939	CDD|PIRSF|SUPERFAMILY|ProSitePatterns|Pfam|Gene3D|Gene3D|SUPERFAMILY|Pfam|TIGRFAM|MobiDBLite|ProSitePatterns	cd00751 IPR002155 GO:0008152|GO:0016747|PIRSF000429 IPR002155 GO:0008152|GO:0016747|SSF53901 IPR016039 GO:0003824|GO:0008152|PS00737 IPR020613 GO:0008152|GO:0016747|PF02803 IPR020617 GO:0008152|GO:0016747|G3DSA:3.40.47.10 IPR016039 GO:0003824|GO:0008152|G	thiolase Thiolase| Thiolase| Thiolase-like|Thiolases signature 2. Thiolase, conserved site|Thiolase, C-terminal domain Thiolase, C-terminal| Thiolase-like| Thiolase-like| Thiolase-like|Thiolase, N-terminal domain Thiolase, N-terminal|AcCoA-C-Actrans: acet				CQ	SNOG_06131	SNOG_06131	SNOG_06131
SNOG_06130	A	Chromosome_09	141212	142058	+				846	483.475	32.4438	823.349	45.0017	MobiDBLite|SUPERFAMILY|CDD|MobiDBLite	mobidb-lite |SSF50729 IPR011993 |cd13214 |mobidb-lite	consensus disorder prediction | PH-like domain superfamily|PH-GRAM_WBP2 |consensus disorder prediction				CQ	SNOG_06130	SNOG_06130	SNOG_06130
SNOG_06129	A	Chromosome_09	138704	140318	+				1614	91.3773	6.13191	248.464	13.5803	CDD|Pfam|Gene3D|Gene3D|SUPERFAMILY|SUPERFAMILY	cd03784 |PF00201 IPR002213 GO:0008152|GO:0016758|G3DSA:3.40.50.2000 |G3DSA:3.40.50.2000 |SSF53756 |SSF53756	GT1_Gtf_like |UDP-glucoronosyl and UDP-glucosyl transferase UDP-glucuronosyl/UDP-glucosyltransferase| | | |					SNOG_06129	SNOG_06129	SNOG_06129
SNOG_06101	A	Chromosome_09	14813	16344	-				1531	565.105	37.9216	213.941	11.6933	ProSiteProfiles|CDD|ProSiteProfiles|SUPERFAMILY|SUPERFAMILY|Gene3D|Gene3D	PS50297 IPR020683 |cd00204 IPR020683 |PS50088 IPR002110 GO:0005515|SSF48403 IPR036770 |SSF48403 IPR036770 |G3DSA:1.25.40.20 IPR036770 |G3DSA:1.25.40.20 IPR036770	Ankyrin repeat region circular profile. Ankyrin repeat-containing domain|ANK Ankyrin repeat-containing domain|Ankyrin repeat profile. Ankyrin repeat| Ankyrin repeat-containing domain superfamily| Ankyrin repeat-containing domain superfamily| Ankyrin repea					SNOG_00167,SNOG_06101	SNOG_00167,SNOG_06101	SNOG_06101
SNOG_06125	A	Chromosome_09	125209	132428	-				7219	57.0321	3.82717	3246.61	177.45	Gene3D|MobiDBLite|Gene3D|SUPERFAMILY|MobiDBLite|Gene3D|Gene3D|Gene3D|Gene3D	G3DSA:1.25.40.10 IPR011990 GO:0005515|mobidb-lite |G3DSA:1.25.40.10 IPR011990 GO:0005515|SSF52540 IPR027417 |mobidb-lite |G3DSA:1.10.10.10 IPR036388 |G3DSA:1.10.10.10 IPR036388 |G3DSA:1.10.10.10 IPR036388 |G3DSA:3.40.50.300	Tetratricopeptide-like helical domain superfamily|consensus disorder prediction | Tetratricopeptide-like helical domain superfamily| P-loop containing nucleoside triphosphate hydrolase|consensus disorder prediction | Winged helix-like DNA-binding domain				CQ	SNOG_06125	SNOG_06125	SNOG_06125
SNOG_06066	A	Chromosome_19	606363	607226	+				863	65.1215	4.37001	13.3864	0.73166							CQ	SNOG_06066	SNOG_06066	SNOG_06066
SNOG_06122	A	Chromosome_09	121575	122685	+				1110	256.183	17.1912	273.383	14.9423	SUPERFAMILY|SUPERFAMILY|ProSiteProfiles|Gene3D|Pfam|SUPERFAMILY|Pfam	SSF50800 IPR011037 |SSF50800 IPR011037 |PS51340 IPR005302 GO:0003824|GO:0030151|GO:0030170|G3DSA:2.40.33.20 |PF03473 IPR005302 GO:0003824|GO:0030151|GO:0030170|SSF141673 |PF03476 IPR005303	Pyruvate kinase-like, insert domain superfamily| Pyruvate kinase-like, insert domain superfamily|MOSC domain profile. Molybdenum cofactor sulfurase, C-terminal| |MOSC domain Molybdenum cofactor sulfurase, C-terminal| |MOSC N-terminal beta barrel domain M				CQ	SNOG_06122	SNOG_06122	SNOG_06122
SNOG_06121	A	Chromosome_09	118594	120538	+				1944	380.68	25.5457	732.064	40.0124	Gene3D|MobiDBLite|SMART|SMART|SMART|MobiDBLite|MobiDBLite|MobiDBLite|ProSitePatterns|MobiDBLite	G3DSA:3.30.160.60 |mobidb-lite |SM00355 IPR013087 GO:0003676|SM00355 IPR013087 GO:0003676|SM00355 IPR013087 GO:0003676|mobidb-lite |mobidb-lite |mobidb-lite |PS00028 IPR013087 GO:0003676|mobidb-lite	|consensus disorder prediction | Zinc finger C2H2-type| Zinc finger C2H2-type| Zinc finger C2H2-type|consensus disorder prediction |consensus disorder prediction |consensus disorder prediction |Zinc finger C2H2 type domain signature. Zinc finger C2H2-typ				CQ	SNOG_06121	SNOG_06121	SNOG_06121
SNOG_06118	A	Chromosome_09	41108	44941	-				3833	178.729	11.9937	222.373	12.1542	Coils|MobiDBLite|Coils|Coils|MobiDBLite|MobiDBLite|MobiDBLite|Pfam|Coils|MobiDBLite|MobiDBLite|MobiDBLite|Coils	Coil |mobidb-lite |Coil |Coil |mobidb-lite |mobidb-lite |mobidb-lite |PF09444 IPR018564 |Coil |mobidb-lite |mobidb-lite |mobidb-lite |Coil	|consensus disorder prediction | | |consensus disorder prediction |consensus disorder prediction |consensus disorder prediction |MRC1-like domain DNA replication checkpoint mediator, MRC1 domain| |consensus disorder prediction |consensus disorder predict					SNOG_06118	SNOG_06118	SNOG_06118
SNOG_06117	A	Chromosome_09	40128	40943	+				815	277.919	18.6499	474.051	25.9102	CDD|Hamap|SUPERFAMILY|MobiDBLite|Pfam|Gene3D	cd01042 IPR011566 GO:0006744|GO:0055114|MF_01658 IPR011566 GO:0006744|GO:0055114|SSF47240 IPR009078 |mobidb-lite |PF03232 IPR011566 GO:0006744|GO:0055114|G3DSA:1.20.1260.10 IPR012347	DMQH Ubiquinone biosynthesis protein Coq7|2-nonaprenyl-3-methyl-6-methoxy-1,4-benzoquinol hydroxylase [coq7]. Ubiquinone biosynthesis protein Coq7| Ferritin-like superfamily|consensus disorder prediction |Ubiquinone biosynthesis protein COQ7 Ubiquinone bi				CQ	SNOG_06117	SNOG_06117	SNOG_06117
SNOG_06116	A	Chromosome_09	38110	39805	-				1695	663.142	44.5004	705.721	38.5725	Pfam|Coils|MobiDBLite|MobiDBLite|SUPERFAMILY|MobiDBLite|ProSiteProfiles|SMART	PF03126 IPR004343 GO:0003677|Coil |mobidb-lite |mobidb-lite |SSF159042 IPR036128 GO:0003677|mobidb-lite |PS51360 IPR004343 GO:0003677|SM00719 IPR004343 GO:0003677	Plus-3 domain Plus-3 domain| |consensus disorder prediction |consensus disorder prediction | Plus3-like superfamily|consensus disorder prediction |Plus3 domain profile. Plus-3 domain| Plus-3 domain					SNOG_06116	SNOG_06116	SNOG_06116
SNOG_06115	A	Chromosome_09	35899	37515	+				1616	328.143	22.0202	232.652	12.716	SUPERFAMILY|Gene3D|Pfam|Pfam	SSF56601 IPR012338 |G3DSA:3.40.710.10 |PF11954 IPR021860 |PF00144 IPR001466	Beta-lactamase/transpeptidase-like| |Domain of unknown function (DUF3471) Peptidase S12, Pab87-related, C-terminal|Beta-lactamase Beta-lactamase-related				CQ	SNOG_06115	SNOG_06115	SNOG_06115
SNOG_06113	A	Chromosome_09	34491	34917	+				426	3.42857	0.230076	35.2763	1.9281								SNOG_06114	SNOG_06113	SNOG_06114
SNOG_06112	A	Chromosome_09	33489	33806	-				317	2.84554	0.190951	133.367	7.28945	MobiDBLite	mobidb-lite	consensus disorder prediction					SNOG_06112	SNOG_06112	SNOG_06112
SNOG_06110	A	Chromosome_09	29277	32332	-				3055	315.854	21.1955	2066.35	112.941	ProSiteProfiles|Gene3D|MobiDBLite|Coils|MobiDBLite|SUPERFAMILY|CDD|MobiDBLite|SUPERFAMILY|Gene3D|Pfam|SUPERFAMILY|SUPERFAMILY|Pfam|SMART|MobiDBLite	PS50003 IPR001849 |G3DSA:2.60.120.680 |mobidb-lite |Coil |mobidb-lite |SSF144000 IPR037239 |cd13289 |mobidb-lite |SSF50729 IPR011993 |G3DSA:2.30.29.30 IPR011993 |PF01237 IPR000648 |SSF101576 IPR036598 GO:0006810|GO:0016021|SSF101576 IPR036598 GO:000	PH domain profile. Pleckstrin homology domain| |consensus disorder prediction | |consensus disorder prediction | Oxysterol-binding protein superfamily|PH_Osh3p_yeast |consensus disorder prediction | PH-like domain superfamily| PH-like domain superfamily|O				CQ	SNOG_06110	SNOG_06110	SNOG_06110
SNOG_06109	A	Chromosome_09	26740	27642	+				902	0.856155	0.057453	3.04912	0.166656	Gene3D|SUPERFAMILY|Gene3D	G3DSA:3.40.50.980 |SSF56801 |G3DSA:3.30.300.30	| |						SNOG_06109	SNOG_06109
SNOG_06105	A	Chromosome_09	21274	23111	+				1837	6.37675	0.427915	3.91433	0.213945	CDD|SMART|Gene3D|MobiDBLite|Pfam	cd12148 |SM00906 IPR007219 GO:0003677|GO:0005634|GO:0006351|GO:0008270|G3DSA:1.25.40.10 IPR011990 GO:0005515|mobidb-lite |PF04082 IPR007219 GO:0003677|GO:0005634|GO:0006351|GO:0008270	fungal_TF_MHR | Transcription factor domain, fungi| Tetratricopeptide-like helical domain superfamily|consensus disorder prediction |Fungal specific transcription factor domain Transcription factor domain, fungi				CQ	SNOG_06105	SNOG_06105	SNOG_06105
SNOG_06128	A	Chromosome_09	136284	137272	-				988	2907.6	195.116	162.841	8.9004	Gene3D|MobiDBLite|SMART|SUPERFAMILY|Pfam	G3DSA:3.40.225.10 IPR036409 |mobidb-lite |SM01007 IPR001303 |SSF53639 IPR036409 |PF00596 IPR001303	Class II aldolase/adducin N-terminal domain superfamily|consensus disorder prediction | Class II aldolase/adducin N-terminal| Class II aldolase/adducin N-terminal domain superfamily|Class II Aldolase and Adducin N-terminal domain Class II aldolase/adduci					SNOG_06128	SNOG_06128	SNOG_06128
SNOG_06015	A	Chromosome_19	499015	499614	-	YES	0.763	0.982	599	652.437	43.782	38.2233	2.08917							CQ	SNOG_06015	SNOG_06015	SNOG_06015
SNOG_06068	A	Chromosome_19	611880	613649	+				1769	4095.54	274.833	88.481	4.8361	TIGRFAM|ProSitePatterns|SUPERFAMILY|SUPERFAMILY|PRINTS|PRINTS|PRINTS|PRINTS|PRINTS|Gene3D|Gene3D|ProSiteProfiles|CDD|Pfam	TIGR00879 IPR003663 GO:0016020|GO:0022891|GO:0055085|PS00217 IPR005829 GO:0005215|GO:0016021|GO:0055085|SSF103473 IPR036259 |SSF103473 IPR036259 |PR00171 IPR003663 GO:0016020|GO:0022891|GO:0055085|PR00171 IPR003663 GO:0016020|GO:0022891|GO:0055085|PR00171	SP: MFS transporter, sugar porter (SP) family Sugar/inositol transporter|Sugar transport proteins signature 2. Sugar transporter, conserved site| MFS transporter superfamily| MFS transporter superfamily|Sugar transporter signature Sugar/inositol transport					SNOG_06068	SNOG_06068	SNOG_06068
SNOG_06032	A	Chromosome_19	534384	535917	+	YES	0.584		1533	96.7598	6.49311	9.00741	0.492317	ProSiteProfiles|Gene3D|CDD|SUPERFAMILY|CDD|SUPERFAMILY|Pfam|Gene3D	PS50853 IPR003961 GO:0005515|G3DSA:2.60.40.10 IPR013783 |cd05642 |SSF49265 IPR036116 GO:0005515|cd00063 IPR003961 GO:0005515|SSF53187 |PF04389 IPR007484 |G3DSA:3.40.630.10	Fibronectin type-III domain profile. Fibronectin type III| Immunoglobulin-like fold|M28_AAP_like | Fibronectin type III superfamily|FN3 Fibronectin type III| |Peptidase family M28 Peptidase M28|				CQ	SNOG_06032	SNOG_06032	SNOG_06032
SNOG_06027	A	Chromosome_19	530994	531605	+				611	275.465	18.4852	280.774	15.3462	Pfam|SUPERFAMILY|Gene3D|ProSiteProfiles	PF00355 IPR017941 GO:0016491|GO:0051537|GO:0055114|SSF50022 IPR036922 GO:0016491|GO:0051537|GO:0055114|G3DSA:2.102.10.10 IPR036922 GO:0016491|GO:0051537|GO:0055114|PS51296 IPR017941 GO:0016491|GO:0051537|GO:0055114	Rieske [2Fe-2S] domain Rieske [2Fe-2S] iron-sulphur domain| Rieske [2Fe-2S] iron-sulphur domain superfamily| Rieske [2Fe-2S] iron-sulphur domain superfamily|Rieske [2Fe-2S] iron-sulfur domain profile. Rieske [2Fe-2S] iron-sulphur domain				CQ	SNOG_06027	SNOG_06027	SNOG_06027
SNOG_06026	A	Chromosome_19	529883	530762	-				879	647.866	43.4753	985.734	53.8772	Pfam|PIRSF|Gene3D|Coils|CDD	PF12352 |PIRSF028865 IPR027027 GO:0005484|GO:0005794|GO:0006810|G3DSA:1.20.5.110 |Coil |cd15863	Snare region anchored in the vesicle membrane C-terminus | GOSR2/Membrin/Bos1| | |SNARE_GS27				CQ	SNOG_06026	SNOG_06026	SNOG_06026
SNOG_06024	A	Chromosome_19	528636	529544	+				908	22.3454	1.4995	10.2662	0.56112	Coils	Coil						SNOG_06024	SNOG_06024	SNOG_06024
SNOG_06023	A	Chromosome_19	523475	527070	+				3595	183.16	12.291	101.92	5.57062	Gene3D|SUPERFAMILY|SUPERFAMILY|ProSiteProfiles|Gene3D|Gene3D|Pfam|PRINTS|PRINTS|CDD|SUPERFAMILY|Pfam|MobiDBLite|PRINTS|PRINTS|PRINTS|PRINTS|SUPERFAMILY|Gene3D|Pfam|TIGRFAM|Pfam|MobiDBLite|Gene3D|SUPERFAMILY|ProSitePatterns|Pfam|Gene3D	G3DSA:3.90.480.10 |SSF55124 IPR036136 GO:0016491|GO:0055114|SSF50022 IPR036922 GO:0016491|GO:0051537|GO:0055114|PS51296 IPR017941 GO:0016491|GO:0051537|GO:0055114|G3DSA:3.40.50.720 |G3DSA:2.102.10.10 IPR036922 GO:0016491|GO:0051537|GO:0055114|PF00355 IP	| Nitrite/Sulfite reductase ferredoxin-like domain superfamily| Rieske [2Fe-2S] iron-sulphur domain superfamily|Rieske [2Fe-2S] iron-sulfur domain profile. Rieske [2Fe-2S] iron-sulphur domain| | Rieske [2Fe-2S] iron-sulphur domain superfamily|Rieske [2Fe						SNOG_06023	SNOG_06023
SNOG_06022	A	Chromosome_19	519765	522648	+				2883	183.437	12.3096	81.6978	4.46535	Gene3D|SUPERFAMILY|Pfam|SUPERFAMILY|SUPERFAMILY|Pfam|MobiDBLite|ProSitePatterns|Pfam|Pfam|CDD|PRINTS|PRINTS|PRINTS|PRINTS|Gene3D|ProSiteProfiles|Pfam|Gene3D|SMART|SUPERFAMILY|Gene3D|ProSitePatterns|PIRSF|ProSiteProfiles|PRINTS|PRINTS|PRINTS|PRINTS|PRINTS|	G3DSA:3.90.420.10 IPR036374 GO:0042128|SSF55856 IPR036400 |PF03404 IPR005066 GO:0016491|GO:0030151|GO:0055114|SSF52343 |SSF56524 IPR036374 GO:0042128|PF00175 IPR001433 GO:0016491|GO:0055114|mobidb-lite |PS00191 IPR018506 GO:0020037|PF00174 IPR000572 GO:	Oxidoreductase, molybdopterin-binding domain superfamily| Cytochrome b5-like heme/steroid binding domain superfamily|Mo-co oxidoreductase dimerisation domain Moybdenum cofactor oxidoreductase, dimerisation| | Oxidoreductase, molybdopterin-binding domain					SNOG_06022	SNOG_06022	SNOG_06022
SNOG_06021	A	Chromosome_19	516547	518629	+				2082	115.048	7.72035	70.4541	3.8508	Coils|ProSiteProfiles|SUPERFAMILY|SUPERFAMILY|CDD|SMART|Gene3D|Pfam|ProSiteProfiles|SMART|CDD|Pfam|Gene3D	Coil |PS51194 IPR001650 |SSF52540 IPR027417 |SSF52540 IPR027417 |cd00046 |SM00490 IPR001650 |G3DSA:3.40.50.300 |PF04851 IPR006935 GO:0003677|GO:0005524|GO:0016787|PS51192 IPR014001 |SM00487 IPR014001 |cd00079 IPR001650 |PF00271 IPR001650 |G3DSA:3.40.50	|Superfamilies 1 and 2 helicase C-terminal domain profile. Helicase, C-terminal| P-loop containing nucleoside triphosphate hydrolase| P-loop containing nucleoside triphosphate hydrolase|DEXDc | Helicase, C-terminal| |Type III restriction enzyme, res subu				CQ	SNOG_06021	SNOG_06021	SNOG_06021
SNOG_06020	A	Chromosome_19	514008	516282	-				2274	242.639	16.2824	50.891	2.78154	CDD|MobiDBLite|Gene3D|ProSitePatterns|ProSiteProfiles|Pfam|SUPERFAMILY|SMART|MobiDBLite|Coils	cd00067 IPR001138 GO:0000981|GO:0005634|GO:0006355|GO:0008270|mobidb-lite |G3DSA:4.10.240.10 IPR036864 GO:0000981|GO:0005634|GO:0006355|GO:0008270|PS00463 IPR001138 GO:0000981|GO:0005634|GO:0006355|GO:0008270|PS50048 IPR001138 GO:0000981|GO:0005634|GO:00	GAL4 Zn(2)-C6 fungal-type DNA-binding domain|consensus disorder prediction | Zn(2)-C6 fungal-type DNA-binding domain superfamily|Zn(2)-C6 fungal-type DNA-binding domain signature. Zn(2)-C6 fungal-type DNA-binding domain|Zn(2)-C6 fungal-type DNA-binding do				CQ	SNOG_06020	SNOG_06020	SNOG_06020
SNOG_06019	A	Chromosome_19	513358	513873	+				515	22.3217	1.49791	24.3934	1.33327							CQ	SNOG_06019	SNOG_06019	SNOG_06019
SNOG_06034	A	Chromosome_19	538121	538615	-				494	1825.87	122.526	3706.55	202.589	Pfam|SUPERFAMILY|SMART|Gene3D|MobiDBLite|CDD	PF01423 IPR001163 |SSF50182 IPR010920 |SM00651 IPR001163 |G3DSA:2.30.30.100 |mobidb-lite |cd01723 IPR034101 GO:0000398|GO:0000956	LSM domain LSM domain, eukaryotic/archaea-type| LSM domain superfamily| LSM domain, eukaryotic/archaea-type| |consensus disorder prediction |LSm4 Sm-like protein Lsm4				CQ	SNOG_06034	SNOG_06034	SNOG_06034
SNOG_06017	A	Chromosome_19	503262	503977	+				715	382.83	25.6899	408.649	22.3355	CDD|Pfam|Gene3D	cd12108 |PF01814 IPR012312 |G3DSA:1.20.120.520	Hr-like |Hemerythrin HHE cation binding domain Haemerythrin-like|					SNOG_06017	SNOG_06017	SNOG_06017
SNOG_06035	A	Chromosome_19	539520	541419	+	YES	0.638		1899	1095.79	73.5337	4187.01	228.849	MobiDBLite|MobiDBLite|Gene3D|Coils	mobidb-lite |mobidb-lite |G3DSA:3.30.910.20 IPR024930 |Coil	consensus disorder prediction |consensus disorder prediction | Skp domain superfamily|					SNOG_06035	SNOG_06035	SNOG_06035
SNOG_06014	A	Chromosome_19	495880	498566	+				2686	264.125	17.7242	191.283	10.455	Gene3D|Pfam|Gene3D|ProSiteProfiles|Gene3D|SUPERFAMILY|SUPERFAMILY|ProSiteProfiles|SMART|SMART|SMART|Gene3D|ProSiteProfiles|MobiDBLite	G3DSA:1.25.40.10 IPR011990 GO:0005515|PF13181 IPR019734 GO:0005515|G3DSA:1.25.40.10 IPR011990 GO:0005515|PS50005 IPR019734 GO:0005515|G3DSA:1.25.40.10 IPR011990 GO:0005515|SSF48452 IPR011990 GO:0005515|SSF48452 IPR011990 GO:0005515|PS50293 IPR013026 GO:00	Tetratricopeptide-like helical domain superfamily|Tetratricopeptide repeat Tetratricopeptide repeat| Tetratricopeptide-like helical domain superfamily|TPR repeat profile. Tetratricopeptide repeat| Tetratricopeptide-like helical domain superfamily| Tetrat					SNOG_06014	SNOG_06014	SNOG_06014
SNOG_06013	A	Chromosome_19	494485	495469	+				984	615.715	41.3178	674.076	36.8429	MobiDBLite|MobiDBLite	mobidb-lite |mobidb-lite	consensus disorder prediction |consensus disorder prediction				CQ	SNOG_06013	SNOG_06013	SNOG_06013
SNOG_06012	A	Chromosome_19	493252	493716	+	YES	0.87	0.983	464	1029.64	69.0942	205.817	11.2493	Gene3D|SUPERFAMILY	G3DSA:2.60.20.10 |SSF49695 IPR011024	| Gamma-crystallin-like				CQ	SNOG_06012	SNOG_06012	SNOG_06012
SNOG_06011	A	Chromosome_19	490879	491896	-				1017	703.976	47.2406	381.566	20.8552	ProSiteProfiles|SUPERFAMILY|SUPERFAMILY|ProSitePatterns|Pfam|SMART|MobiDBLite|ProSiteProfiles|Pfam|Gene3D	PS50089 IPR001841 |SSF57850 |SSF57850 |PS00518 IPR017907 |PF00097 IPR018957 GO:0046872|SM00184 IPR001841 |mobidb-lite |PS51037 IPR005033 GO:0006355|PF03366 IPR005033 GO:0006355|G3DSA:3.30.40.10 IPR013083	Zinc finger RING-type profile. Zinc finger, RING-type| | |Zinc finger RING-type signature. Zinc finger, RING-type, conserved site|Zinc finger, C3HC4 type (RING finger) Zinc finger, C3HC4 RING-type| Zinc finger, RING-type|consensus disorder prediction |YEA				CQ	SNOG_06011	SNOG_06011	SNOG_06011
SNOG_06010	A	Chromosome_19	487572	489999	-				2427	12.4281	0.833992	5.6138	0.306833	MobiDBLite|Pfam|MobiDBLite	mobidb-lite |PF06772 IPR010640 |mobidb-lite	consensus disorder prediction |Bacterial low temperature requirement A protein (LtrA) Low temperature requirement A|consensus disorder prediction					SNOG_06010	SNOG_06010	SNOG_06010
SNOG_06007	A	Chromosome_19	482505	484280	-				1775	2106.41	141.351	374.854	20.4884	PIRSF|Pfam	PIRSF006060 IPR002293 GO:0003333|GO:0015171|GO:0016020|PF00324 IPR004841 GO:0006810|GO:0016020|GO:0055085	Amino acid/polyamine transporter I|Amino acid permease Amino acid permease/ SLC12A domain				CQ	SNOG_06007	SNOG_06007	SNOG_06007
SNOG_06005	A	Chromosome_19	479612	480046	+				434	173.818	11.6642	875.691	47.8626							CQ	SNOG_06005	SNOG_06005	SNOG_06005
SNOG_06004	A	Chromosome_19	476958	478175	-				1217	110.212	7.39581	153.816	8.40713	Pfam|SUPERFAMILY|SUPERFAMILY|Gene3D|ProSiteProfiles|CDD	PF13230 IPR026869 |SSF56235 IPR029055 |SSF56235 IPR029055 |G3DSA:3.60.20.10 IPR029055 |PS51278 IPR017932 |cd01908	Glutamine amidotransferases class-II Putative glutamine amidotransferase type 2| Nucleophile aminohydrolases, N-terminal| Nucleophile aminohydrolases, N-terminal| Nucleophile aminohydrolases, N-terminal|Glutamine amidotransferase type 2 domain profile. Gl				CQ	SNOG_06004	SNOG_06004	SNOG_06004
SNOG_06003	A	Chromosome_19	475423	476774	+				1351	1219.36	81.8256	226.925	12.403	Gene3D|MobiDBLite|MobiDBLite|MobiDBLite	G3DSA:1.20.5.100 IPR021157 |mobidb-lite |mobidb-lite |mobidb-lite	Cytochrome c1, transmembrane anchor, C-terminal|consensus disorder prediction |consensus disorder prediction |consensus disorder prediction				CQ	SNOG_06003	SNOG_06003	SNOG_06003
SNOG_06002	A	Chromosome_19	469497	474229	-				4732	115.935	7.77985	234.783	12.8325	MobiDBLite|Gene3D|Pfam|Pfam|SUPERFAMILY|Pfam|Pfam|ProSiteProfiles|ProSiteProfiles|ProSiteProfiles|ProSiteProfiles|ProSitePatterns|ProSitePatterns|SMART|SMART|CDD|SUPERFAMILY|Gene3D|Gene3D|SUPERFAMILY|Gene3D|SUPERFAMILY|CDD	mobidb-lite |G3DSA:3.40.50.300 |PF00005 IPR003439 GO:0005524|GO:0016887|PF00005 IPR003439 GO:0005524|GO:0016887|SSF90123 IPR036640 GO:0005524|GO:0006810|GO:0016021|GO:0042626|GO:0055085|PF00664 IPR011527 GO:0005524|GO:0006810|GO:0016021|GO:0042626|GO:00	consensus disorder prediction | |ABC transporter ABC transporter-like|ABC transporter ABC transporter-like| ABC transporter type 1, transmembrane domain superfamily|ABC transporter transmembrane region ABC transporter type 1, transmembrane domain|ABC tran					SNOG_06002	SNOG_06002	SNOG_06002
SNOG_05865	A	Chromosome_19	173267	175421	-				2154	9.31645	0.625184	1.84949	0.101088	MobiDBLite|Pfam	mobidb-lite |PF06985 IPR010730	consensus disorder prediction |Heterokaryon incompatibility protein (HET) Heterokaryon incompatibility					SNOG_05865	SNOG_05865	SNOG_05865
SNOG_06018	A	Chromosome_19	504180	509981	-	YES	0.775		5801	14.6521	0.983236	30.468	1.66529	Pfam|Pfam|Pfam|Pfam|SUPERFAMILY|SUPERFAMILY|SUPERFAMILY|Gene3D|Gene3D|Gene3D|Gene3D|SUPERFAMILY	PF01095 IPR000070 GO:0005618|GO:0030599|GO:0042545|PF01095 IPR000070 GO:0005618|GO:0030599|GO:0042545|PF01095 IPR000070 GO:0005618|GO:0030599|GO:0042545|PF01095 IPR000070 GO:0005618|GO:0030599|GO:0042545|SSF51126 IPR011050 |SSF51126 IPR011050 |SSF51126 IP	Pectinesterase Pectinesterase, catalytic|Pectinesterase Pectinesterase, catalytic|Pectinesterase Pectinesterase, catalytic|Pectinesterase Pectinesterase, catalytic| Pectin lyase fold/virulence factor| Pectin lyase fold/virulence factor| Pectin lyase fold/				CQ	SNOG_06018	SNOG_06018	SNOG_06018
SNOG_06049	A	Chromosome_19	568469	570233	-				1764	1018.57	68.3512	158.41	8.6582	ProSiteProfiles|CDD|Gene3D|Pfam|SUPERFAMILY|Gene3D	PS50850 IPR020846 |cd06174 IPR020846 |G3DSA:1.20.1250.20 |PF07690 IPR011701 GO:0016021|GO:0055085|SSF103473 IPR036259 |G3DSA:1.20.1250.20	Major facilitator superfamily (MFS) profile. Major facilitator superfamily domain|MFS Major facilitator superfamily domain| |Major Facilitator Superfamily Major facilitator superfamily| MFS transporter superfamily|					SNOG_06049	SNOG_06049	SNOG_06049
SNOG_06063	A	Chromosome_19	601772	602962	+				1190	274.13	18.3956	800.843	43.7716	Pfam|MobiDBLite|MobiDBLite	PF13092 IPR025204 |mobidb-lite |mobidb-lite	Kinetochore complex Sim4 subunit Fta1 Centromere subunit L|consensus disorder prediction |consensus disorder prediction				CQ	SNOG_06063	SNOG_06063	SNOG_06063
SNOG_06062	A	Chromosome_19	598846	601338	-				2492	4413.79	296.189	10356.8	566.072	CDD|PRINTS|PRINTS|PRINTS|PRINTS|PRINTS|PRINTS|Coils|MobiDBLite|Gene3D|Coils|ProSitePatterns|SUPERFAMILY|MobiDBLite|SUPERFAMILY|SUPERFAMILY|Gene3D|Coils|Pfam|Gene3D|Gene3D|Gene3D|SUPERFAMILY|SUPERFAMILY	cd10228 |PR00301 IPR013126 |PR00301 IPR013126 |PR00301 IPR013126 |PR00301 IPR013126 |PR00301 IPR013126 |PR00301 IPR013126 |Coil |mobidb-lite |G3DSA:3.30.420.40 |Coil |PS01036 IPR018181 |SSF53067 |mobidb-lite |SSF53067 |SSF100934 IPR029048 |G3DSA:3	HSPA4_like_NDB |70kDa heat shock protein signature Heat shock protein 70 family|70kDa heat shock protein signature Heat shock protein 70 family|70kDa heat shock protein signature Heat shock protein 70 family|70kDa heat shock protein signature Heat shock p				CQ	SNOG_06062	SNOG_06062	SNOG_06062
SNOG_06061	A	Chromosome_19	592389	598377	+				5988	272.964	18.3174	336.543	18.3944	MobiDBLite|CDD|SUPERFAMILY|MobiDBLite|SMART|Pfam|Pfam|Gene3D|ProSiteProfiles|Gene3D|MobiDBLite|MobiDBLite|Gene3D|Gene3D|MobiDBLite|SUPERFAMILY|SUPERFAMILY|SUPERFAMILY|SUPERFAMILY|SUPERFAMILY|SUPERFAMILY|SUPERFAMILY|SUPERFAMILY|Pfam|MobiDBLite|Pfam	mobidb-lite |cd00171 |SSF48425 IPR035999 GO:0005086|GO:0032012|mobidb-lite |SM00222 IPR000904 GO:0005086|GO:0032012|PF09324 IPR015403 |PF12783 IPR032691 |G3DSA:1.10.1000.11 IPR023394 |PS50190 IPR000904 GO:0005086|GO:0032012|G3DSA:1.10.220.20 |mobidb-l	consensus disorder prediction |Sec7 | Sec7 superfamily|consensus disorder prediction | Sec7 domain|Domain of unknown function (DUF1981) Sec7, C-terminal|Guanine nucleotide exchange factor in Golgi transport N-terminal Guanine nucleotide exchange factor, N				CQ	SNOG_06061	SNOG_06061	SNOG_06061
SNOG_06060	A	Chromosome_19	590080	591774	-				1694	2030.85	136.281	2669.32	145.897	SUPERFAMILY|ProSiteProfiles|TIGRFAM|SUPERFAMILY|Pfam|Gene3D|Gene3D|Pfam|CDD|Pfam|Gene3D|ProSitePatterns|SUPERFAMILY|MobiDBLite|MobiDBLite	SSF47005 IPR036625 GO:0008152|GO:0016746|PS50968 IPR000089 |TIGR01349 IPR006257 GO:0004742|GO:0006090|GO:0045254|SSF51230 IPR011053 |PF00364 IPR000089 |G3DSA:3.30.559.10 |G3DSA:4.10.320.10 IPR036625 GO:0008152|GO:0016746|PF00198 IPR001078 GO:0008152|GO:0	E3-binding domain superfamily|Biotinyl/lipoyl domain profile. Biotin/lipoyl attachment|PDHac_trf_mito: pyruvate dehydrogenase complex dihydrolipoamide acetyltransferase Dihydrolipoyllysine-residue acetyltransferase component of pyruvate dehydrogenase com					SNOG_06060	SNOG_06060	SNOG_06060
SNOG_06059	A	Chromosome_19	587695	589545	-	YES	0.858		1850	13.8659	0.93048	12.1845	0.665967	ProSiteProfiles|MobiDBLite|Pfam|Gene3D|Gene3D|SUPERFAMILY	PS51387 IPR016166 GO:0016614|GO:0050660|GO:0055114|mobidb-lite |PF01565 IPR006094 GO:0016491|GO:0050660|GO:0055114|G3DSA:3.30.43.10 IPR016167 GO:0003824|GO:0050660|GO:0055114|G3DSA:3.30.465.10 IPR016169 GO:0050660|SSF56176 IPR036318 GO:0016614|GO:0050660	PCMH-type FAD-binding domain profile. FAD-binding, type 2|consensus disorder prediction |FAD binding domain FAD linked oxidase, N-terminal| FAD-binding, type 2, subdomain 1| CO dehydrogenase flavoprotein-like, FAD-binding, subdomain 2| FAD-binding, type 2					SNOG_06059	SNOG_06059	SNOG_06059
SNOG_06058	A	Chromosome_19	583909	587294	+				3385	118.627	7.96053	126.639	6.92171	MobiDBLite|Pfam|Pfam|CDD|SMART|SUPERFAMILY|Gene3D|SMART|CDD|MobiDBLite|ProSitePatterns|SUPERFAMILY|SUPERFAMILY|TIGRFAM|Coils|Pfam|Coils|Gene3D|MobiDBLite|SUPERFAMILY	mobidb-lite |PF08676 IPR014790 GO:0005524|GO:0006298|PF01119 IPR013507 GO:0005524|GO:0006298|GO:0030983|cd03484 |SM01340 IPR013507 GO:0005524|GO:0006298|GO:0030983|SSF118116 IPR037198 |G3DSA:3.30.230.10 IPR014721 |SM00853 IPR014790 GO:0005524|GO:0006298	consensus disorder prediction |MutL C terminal dimerisation domain MutL, C-terminal, dimerisation|DNA mismatch repair protein, C-terminal domain DNA mismatch repair protein, C-terminal|MutL_Trans_hPMS_2_like | DNA mismatch repair protein, C-terminal| MutL				CQ	SNOG_06058	SNOG_06058	SNOG_06058
SNOG_06057	A	Chromosome_19	582223	583737	-				1514	149.231	10.0142	139.522	7.62586	Gene3D|Coils	G3DSA:1.20.58.60 |Coil	|				CQ	SNOG_06057	SNOG_06057	SNOG_06057
SNOG_06055	A	Chromosome_19	578976	580740	-				1764	2697.78	181.036	1592.03	87.0157	ProSitePatterns|PRINTS|PRINTS|PRINTS|PRINTS|PRINTS|PRINTS|Pfam|SUPERFAMILY|Gene3D|PRINTS|PRINTS|PRINTS|PRINTS	PS00086 IPR017972 GO:0016705|GO:0055114|PR00465 IPR002403 GO:0004497|GO:0005506|GO:0016705|GO:0020037|GO:0055114|PR00465 IPR002403 GO:0004497|GO:0005506|GO:0016705|GO:0020037|GO:0055114|PR00465 IPR002403 GO:0004497|GO:0005506|GO:0016705|GO:0020037|GO:0055	Cytochrome P450 cysteine heme-iron ligand signature. Cytochrome P450, conserved site|E-class P450 group IV signature Cytochrome P450, E-class, group IV|E-class P450 group IV signature Cytochrome P450, E-class, group IV|E-class P450 group IV signature Cyto					SNOG_06055	SNOG_06055	SNOG_06055
SNOG_06054	A	Chromosome_19	577089	578341	-				1252	213.078	14.2987	95.3557	5.21185	Gene3D|SMART|SMART|SUPERFAMILY|CDD|Pfam|MobiDBLite|SUPERFAMILY|Gene3D	G3DSA:1.10.472.10 IPR036915 |SM00385 IPR013763 |SM00385 IPR013763 |SSF47954 IPR036915 |cd00043 IPR013763 |PF00134 IPR006671 |mobidb-lite |SSF47954 IPR036915 |G3DSA:1.10.472.10 IPR036915	Cyclin-like superfamily| Cyclin-like| Cyclin-like| Cyclin-like superfamily|CYCLIN Cyclin-like|Cyclin, N-terminal domain Cyclin, N-terminal|consensus disorder prediction | Cyclin-like superfamily| Cyclin-like superfamily				CQ	SNOG_06054	SNOG_06054	SNOG_06054
SNOG_06053	A	Chromosome_19	574319	574860	-				541	12.9747	0.870673	16.7379	0.914844							CQ	SNOG_06053	SNOG_06053	SNOG_06053
SNOG_06033	A	Chromosome_19	536158	537172	-				1014	120.149	8.06262	45.3684	2.4797	PRINTS|PRINTS|PRINTS|PRINTS|PRINTS|Pfam|SUPERFAMILY|Gene3D	PR00081 IPR002347 |PR00081 IPR002347 |PR00081 IPR002347 |PR00081 IPR002347 |PR00081 IPR002347 |PF00106 IPR002347 |SSF51735 IPR036291 |G3DSA:3.40.50.720	Glucose/ribitol dehydrogenase family signature Short-chain dehydrogenase/reductase SDR|Glucose/ribitol dehydrogenase family signature Short-chain dehydrogenase/reductase SDR|Glucose/ribitol dehydrogenase family signature Short-chain dehydrogenase/reductas					SNOG_06033	SNOG_06033	SNOG_06033
SNOG_06051	A	Chromosome_19	571589	572822	-				1233	147.304	9.88491	107.376	5.86883	Coils	Coil						SNOG_06051	SNOG_06051	SNOG_06051
SNOG_06000	A	Chromosome_19	464711	465981	+	YES	0.778		1270	2918.15	195.824	46.7036	2.55267	MobiDBLite	mobidb-lite	consensus disorder prediction				CQ	SNOG_06000	SNOG_06000	SNOG_06000
SNOG_06048	A	Chromosome_19	566821	567997	-				1176	2146.04	144.011	703.812	38.4682	Gene3D|SMART|Pfam|SUPERFAMILY|CDD|SUPERFAMILY	G3DSA:3.90.180.10 |SM00829 IPR020843 GO:0016491|PF00107 IPR013149 GO:0055114|SSF51735 IPR036291 |cd05188 |SSF50129 IPR011032	| Polyketide synthase, enoylreductase domain|Zinc-binding dehydrogenase Alcohol dehydrogenase, C-terminal| NAD(P)-binding domain superfamily|MDR | GroES-like superfamily					SNOG_06048	SNOG_06048	SNOG_06048
SNOG_06047	A	Chromosome_19	565765	566259	-				494	18.5172	1.2426	129.18	7.06057	Gene3D|Pfam|SUPERFAMILY	G3DSA:3.90.1590.10 |PF04828 IPR006913 GO:0008152|GO:0016846|SSF51316 IPR011057	|Glutathione-dependent formaldehyde-activating enzyme Glutathione-dependent formaldehyde-activating enzyme/centromere protein V| Mss4-like superfamily				CQ	SNOG_06047	SNOG_06047	SNOG_06047
SNOG_06045	A	Chromosome_19	562664	565366	+				2702	291.921	19.5895	1005.14	54.9377	SUPERFAMILY|SUPERFAMILY|CDD|CDD|SUPERFAMILY|SUPERFAMILY|Coils|PIRSF|PIRSF|Gene3D|MobiDBLite|SMART|SMART|Pfam|ProSiteProfiles|Gene3D|ProSiteProfiles	SSF56024 |SSF56024 |cd09141 |cd09138 |SSF56024 |SSF56024 |Coil |PIRSF009376 IPR016555 GO:0004630|GO:0006654|GO:0048017|PIRSF009376 IPR016555 GO:0004630|GO:0006654|GO:0048017|G3DSA:3.30.870.10 |mobidb-lite |SM00155 IPR001736 GO:0003824|SM00155 IPR	| |PLDc_vPLD1_2_yPLD_like_2 |PLDc_vPLD1_2_yPLD_like_1 | | | | Phospholipase D, eukaryotic type| Phospholipase D, eukaryotic type| |consensus disorder prediction | Phospholipase D/Transphosphatidylase| Phospholipase D/Transphosphatidylase|Phospholipase D					SNOG_06045	SNOG_06045	SNOG_06045
SNOG_06043	A	Chromosome_19	560331	561555	+				1224	19.0313	1.2771	15.0322	0.821612	SUPERFAMILY|PIRSF|Gene3D|Gene3D|Pfam	SSF75005 IPR023296 |PIRSF026534 IPR016840 GO:0046558|G3DSA:2.115.10.20 IPR023296 |G3DSA:2.115.10.20 IPR023296 |PF04616 IPR006710 GO:0004553|GO:0005975	Glycosyl hydrolase, five-bladed beta-propellor domain superfamily| Glycoside hydrolase, family 43, endo-1, 5-alpha-L-arabinosidase| Glycosyl hydrolase, five-bladed beta-propellor domain superfamily| Glycosyl hydrolase, five-bladed beta-propellor domain s				CQ	SNOG_06043	SNOG_06043	SNOG_06043
SNOG_06042	A	Chromosome_19	558214	559166	+				952	43.1649	2.8966	630.571	34.4651	Gene3D|CDD|ProSitePatterns|PRINTS|PRINTS|PRINTS|PRINTS|PRINTS|PRINTS|PRINTS|PRINTS|Pfam|SUPERFAMILY	G3DSA:3.40.50.720 |cd05374 |PS00061 IPR020904 GO:0016491|PR00080 IPR002347 |PR00080 IPR002347 |PR00080 IPR002347 |PR00081 IPR002347 |PR00081 IPR002347 |PR00081 IPR002347 |PR00081 IPR002347 |PR00081 IPR002347 |PF00106 IPR002347 |SSF51735 IPR036291	|17beta-HSD-like_SDR_c |Short-chain dehydrogenases/reductases family signature. Short-chain dehydrogenase/reductase, conserved site|Short-chain dehydrogenase/reductase (SDR) superfamily signature Short-chain dehydrogenase/reductase SDR|Short-chain dehydr					SNOG_06042	SNOG_06042	SNOG_06042
SNOG_06041	A	Chromosome_19	554814	557511	-				2697	257.808	17.3003	304.632	16.6503	SUPERFAMILY|Pfam|Pfam|Gene3D|MobiDBLite|SMART|PRINTS|PRINTS|PRINTS|PRINTS|PRINTS|Gene3D|SUPERFAMILY|SUPERFAMILY|PRINTS|PRINTS|PRINTS|PRINTS|PRINTS|ProSiteProfiles|ProSitePatterns|CDD|Pfam|Gene3D|SMART	SSF50249 IPR012340 |PF17207 IPR033762 |PF00493 IPR001208 GO:0003677|GO:0005524|GO:0006270|G3DSA:2.40.50.140 |mobidb-lite |SM00350 IPR031327 |PR01659 IPR008046 GO:0003677|GO:0005524|GO:0006270|GO:0042555|PR01659 IPR008046 GO:0003677|GO:0005524|GO:0006270	Nucleic acid-binding, OB-fold|MCM OB domain MCM OB domain|MCM2/3/5 family MCM domain| |consensus disorder prediction | Mini-chromosome maintenance protein|Mini-chromosome maintenance (MCM) protein 3 signature DNA replication licensing factor Mcm3|Mini-ch				CQ	SNOG_06041	SNOG_06041	SNOG_06041
SNOG_06040	A	Chromosome_19	553083	554381	-	YES	0.648		1298	16.2972	1.09363	19.2825	1.05392	SUPERFAMILY|SUPERFAMILY|Gene3D|Pfam	SSF101898 |SSF101898 |G3DSA:2.120.10.30 IPR011042 |PF03022 IPR017996	| | Six-bladed beta-propeller, TolB-like|Major royal jelly protein Major royal jelly protein/protein yellow				CQ	SNOG_06040	SNOG_06040	SNOG_06040
SNOG_06039	A	Chromosome_19	550143	552634	+				2491	116.527	7.81956	122.979	6.72166	ProSiteProfiles|Pfam|CDD|Gene3D|SUPERFAMILY|MobiDBLite|Pfam|ProSiteProfiles|Gene3D|SMART|MobiDBLite|Coils|CDD|Gene3D	PS50102 IPR000504 GO:0003676|PF00076 IPR000504 GO:0003676|cd14688 |G3DSA:1.20.1390.10 |SSF54928 IPR035979 GO:0003676|mobidb-lite |PF01480 IPR002483 GO:0006397|PS50103 IPR000571 GO:0046872|G3DSA:3.30.70.330 |SM00360 IPR000504 GO:0003676|mobidb-lite |C	Eukaryotic RNA Recognition Motif (RRM) profile. RNA recognition motif domain|RNA recognition motif. (a.k.a. RRM, RBD, or RNP domain) RNA recognition motif domain|bZIP_YAP | | RNA-binding domain superfamily|consensus disorder prediction |PWI domain PWI dom				CQ	SNOG_06039	SNOG_06039	SNOG_06039
SNOG_06038	A	Chromosome_19	546359	549351	+				2992	12259.5	822.682	13015.9	711.41	Gene3D|Pfam|CDD|Gene3D|CDD|SUPERFAMILY|Pfam|CDD|CDD|TIGRFAM|SUPERFAMILY|SMART|SUPERFAMILY|PRINTS|PRINTS|PRINTS|PRINTS|PRINTS|CDD|ProSitePatterns|Gene3D|Pfam|SUPERFAMILY|Gene3D|Pfam|Gene3D|Pfam|SMART|ProSiteProfiles|Coils|SUPERFAMILY|Gene3D	G3DSA:3.30.230.10 IPR014721 |PF14492 |cd16261 |G3DSA:3.40.50.300 |cd03700 |SSF54980 IPR035647 |PF00679 IPR000640 |cd04096 |cd01681 |TIGR00231 IPR005225 GO:0005525|SSF52540 IPR027417 |SM00889 IPR005517 GO:0005525|SSF50447 IPR009000 |PR00315 IPR000795	Ribosomal protein S5 domain 2-type fold, subgroup|Elongation Factor G, domain II |EF2_snRNP_III | |EF2_snRNP_like_II | EF-G domain III/V-like|Elongation factor G C-terminus Elongation factor EFG, domain V-like|eEF2_snRNP_like_C |aeEF2_snRNP_like_IV |smal						SNOG_06038	SNOG_06038
SNOG_06037	A	Chromosome_19	543644	545146	+				1502	1449.15	97.2459	965.227	52.7564	ProSiteProfiles|Pfam|Gene3D|ProSiteProfiles|CDD|Gene3D|Pfam|SMART|SMART|MobiDBLite|SUPERFAMILY|SUPERFAMILY|MobiDBLite	PS50961 IPR006630 |PF00076 IPR000504 GO:0003676|G3DSA:3.30.70.330 |PS50102 IPR000504 GO:0003676|cd12291 |G3DSA:1.10.10.10 IPR036388 |PF05383 IPR006630 |SM00360 IPR000504 GO:0003676|SM00715 IPR006630 |mobidb-lite |SSF46785 IPR036390 |SSF54928 IPR035979	La-type HTH domain profile. La-type HTH domain|RNA recognition motif. (a.k.a. RRM, RBD, or RNP domain) RNA recognition motif domain| |Eukaryotic RNA Recognition Motif (RRM) profile. RNA recognition motif domain|RRM1_La | Winged helix-like DNA-binding doma					SNOG_06037	SNOG_06037	SNOG_06037
SNOG_06036	A	Chromosome_19	542047	543387	-				1340	813.078	54.5619	738.074	40.3408	SMART|Pfam|MobiDBLite|SUPERFAMILY|SUPERFAMILY|Gene3D|MobiDBLite|ProSiteProfiles|CDD|ProSitePatterns	SM00363 IPR002942 GO:0003723|PF01479 IPR002942 GO:0003723|mobidb-lite |SSF55174 |SSF55174 |G3DSA:3.10.290.10 IPR036986 GO:0003723|mobidb-lite |PS50889 IPR002942 GO:0003723|cd00165 IPR002942 GO:0003723|PS00632 IPR018079 GO:0005622|GO:0019843	RNA-binding S4 domain|S4 domain RNA-binding S4 domain|consensus disorder prediction | | | RNA-binding S4 domain superfamily|consensus disorder prediction |S4 RNA-binding domain profile. RNA-binding S4 domain|S4 RNA-binding S4 domain|Ribosomal protein S4					SNOG_06036	SNOG_06036	SNOG_06036
SNOG_06052	A	Chromosome_19	573175	574251	+				1076	6.6741	0.447868	27.338	1.49421	MobiDBLite|Coils|MobiDBLite	mobidb-lite |Coil |mobidb-lite	consensus disorder prediction | |consensus disorder prediction				CQ	SNOG_06052	SNOG_06052	SNOG_06052
SNOG_05681	A	Chromosome_06	468841	471576	-				2735	340.795	22.8692	207.355	11.3334							CQ		SNOG_05681	SNOG_05681
SNOG_05664	A	Chromosome_06	441291	442144	-				853	2.74463	0.18418	1.44034	0.078724	MobiDBLite|MobiDBLite|MobiDBLite	mobidb-lite |mobidb-lite |mobidb-lite	consensus disorder prediction |consensus disorder prediction |consensus disorder prediction				CQ	SNOG_05664	SNOG_05664	SNOG_05664
SNOG_05694	A	Chromosome_06	491609	492826	+				1217	0.79803	0.053552	0.410509	0.022437	Gene3D|MobiDBLite|MobiDBLite|SUPERFAMILY	G3DSA:1.10.510.10 |mobidb-lite |mobidb-lite |SSF56112 IPR011009	|consensus disorder prediction |consensus disorder prediction | Protein kinase-like domain superfamily				CQ	SNOG_05694	SNOG_05694	SNOG_05694
SNOG_05693	A	Chromosome_06	490315	491172	-				857	3.69347	0.247852	0	0							CQ	SNOG_05693	SNOG_05693	SNOG_05693
SNOG_05691	A	Chromosome_06	487958	489442	-	YES	0.777		1484	134.673	9.03725	3.94007	0.215352	Pfam|Gene3D|SUPERFAMILY|SUPERFAMILY	PF01266 IPR006076 GO:0016491|GO:0055114|G3DSA:3.50.50.60 IPR036188 |SSF51905 IPR036188 |SSF51905 IPR036188	FAD dependent oxidoreductase FAD dependent oxidoreductase| FAD/NAD(P)-binding domain superfamily| FAD/NAD(P)-binding domain superfamily| FAD/NAD(P)-binding domain superfamily				CQ	SNOG_05691	SNOG_05691	SNOG_05691
SNOG_05690	A	Chromosome_06	486679	487250	+				571	3.89655	0.26148	260.69	14.2485	Pfam	PF08592 IPR013901	Domain of unknown function (DUF1772) Anthrone oxygenase					SNOG_05690	SNOG_05690	SNOG_05690
SNOG_05689	A	Chromosome_06	485336	486109	-				773	7.06072	0.473813	346.388	18.9325	Gene3D|SUPERFAMILY|Pfam	G3DSA:3.40.50.720 |SSF51735 IPR036291 |PF13460 IPR016040	| NAD(P)-binding domain superfamily|NAD(P)H-binding NAD(P)-binding domain				CQ	SNOG_05689	SNOG_05689	SNOG_05689
SNOG_05688	A	Chromosome_06	484634	485084	+	YES	0.869	1	450	25.8746	1.73633	21.055	1.1508								SNOG_05688	SNOG_05688	SNOG_05688
SNOG_05687	A	Chromosome_06	482031	482978	+				947	48.6361	3.26374	52.9008	2.8914	MobiDBLite	mobidb-lite	consensus disorder prediction				CQ	SNOG_05687	SNOG_05687	SNOG_05687
SNOG_05686	A	Chromosome_06	479041	479970	+				929	1.12391	0.075421	35.7728	1.95523							CQ	SNOG_05686	SNOG_05686	SNOG_05686
SNOG_05685	A	Chromosome_06	477405	478638	+				1233	104.127	6.98747	969.076	52.9667	Pfam	PF03619 IPR005178	Organic solute transporter Ostalpha Organic solute transporter subunit alpha/Transmembrane protein 184					SNOG_05685	SNOG_05685	SNOG_05685
SNOG_05697	A	Chromosome_06	496183	496813	-	YES	0.687	0.572	630	624.66	41.918	3611.47	197.392	MobiDBLite	mobidb-lite	consensus disorder prediction				CQ	SNOG_05697	SNOG_05697	SNOG_05697
SNOG_05682	A	Chromosome_06	472029	473830	-				1801	1503.09	100.866	1462.58	79.9403	SUPERFAMILY|CDD|TIGRFAM|Gene3D|Pfam|SUPERFAMILY|SUPERFAMILY|Gene3D|Gene3D|SUPERFAMILY|SUPERFAMILY|ProSitePatterns|ProSitePatterns|ProSitePatterns|PRINTS|PRINTS|PRINTS|PRINTS|PRINTS	SSF52029 IPR027409 |cd03337 IPR012719 GO:0005524|GO:0006457|GO:0051082|TIGR02344 IPR012719 GO:0005524|GO:0006457|GO:0051082|G3DSA:3.50.7.10 IPR027409 |PF00118 IPR002423 GO:0005524|SSF54849 IPR037290 |SSF54849 IPR037290 |G3DSA:1.10.560.10 IPR027413 |G3DSA:	GroEL-like apical domain superfamily|TCP1_gamma T-complex protein 1, gamma subunit|chap_CCT_gamma: T-complex protein 1, gamma subunit T-complex protein 1, gamma subunit| GroEL-like apical domain superfamily|TCP-1/cpn60 chaperonin family Chaperonin Cpn60/				CQ	SNOG_05682	SNOG_05682	SNOG_05682
SNOG_05698	A	Chromosome_06	497657	499608	+				1951	20.6582	1.38628	24.6117	1.3452	Pfam|CDD|Pfam|SUPERFAMILY|Gene3D|ProSiteProfiles	PF00172 IPR001138 GO:0000981|GO:0005634|GO:0006355|GO:0008270|cd00067 IPR001138 GO:0000981|GO:0005634|GO:0006355|GO:0008270|PF11951 IPR021858 |SSF57701 IPR036864 GO:0000981|GO:0005634|GO:0006355|GO:0008270|G3DSA:4.10.240.10 IPR036864 GO:0000981|GO:0005634	Fungal Zn(2)-Cys(6) binuclear cluster domain Zn(2)-C6 fungal-type DNA-binding domain|GAL4 Zn(2)-C6 fungal-type DNA-binding domain|Fungal specific transcription factor domain Fungal transcription factor| Zn(2)-C6 fungal-type DNA-binding domain superfamily|					SNOG_05698	SNOG_05698	SNOG_05698
SNOG_05679	A	Chromosome_06	465045	466578	-				1533	1146.58	76.9419	2082.98	113.849	Gene3D|Pfam|MobiDBLite|MobiDBLite	G3DSA:1.20.5.510 |PF09463 IPR018571 |mobidb-lite |mobidb-lite	|Opy2 protein Membrane anchor Opy2, N-terminal|consensus disorder prediction |consensus disorder prediction					SNOG_05679	SNOG_05679	SNOG_05679
SNOG_05678	A	Chromosome_06	463301	463764	-				463	92.237	6.1896	662.462	36.2081	Pfam|Gene3D|Gene3D|SUPERFAMILY	PF00576 IPR023416 |G3DSA:2.60.40.180 IPR036817 |G3DSA:2.60.40.180 IPR036817 |SSF49472 IPR036817	HIUase/Transthyretin family Transthyretin/hydroxyisourate hydrolase domain| Transthyretin/hydroxyisourate hydrolase domain superfamily| Transthyretin/hydroxyisourate hydrolase domain superfamily| Transthyretin/hydroxyisourate hydrolase domain superfamily					SNOG_05678	SNOG_05678	SNOG_05678
SNOG_05677	A	Chromosome_06	459443	461926	+				2483	576.498	38.6861	1308.64	71.526	PRINTS|PRINTS|PRINTS|Pfam|Pfam|Gene3D|ProSiteProfiles|SUPERFAMILY|SMART|Pfam|Pfam|MobiDBLite|MobiDBLite|Coils|CDD	PR00043 IPR002112 GO:0003677|GO:0003700|GO:0006355|PR00043 IPR002112 GO:0003677|GO:0003700|GO:0006355|PR00043 IPR002112 GO:0003677|GO:0003700|GO:0006355|PF00170 IPR004827 GO:0003700|GO:0006355|PF11785 IPR020956 |G3DSA:1.20.5.170 |PS50217 IPR004827 GO:000	Jun transcription factor signature Transcription factor Jun|Jun transcription factor signature Transcription factor Jun|Jun transcription factor signature Transcription factor Jun|bZIP transcription factor Basic-leucine zipper domain|Aft1 osmotic stress r					SNOG_05677	SNOG_05677	SNOG_05677
SNOG_05676	A	Chromosome_06	457572	458636	+				1064	5.77465	0.38751	8.11925	0.443773	Pfam|SUPERFAMILY|SUPERFAMILY|Gene3D	PF00149 IPR004843 GO:0016787|SSF56300 IPR029052 |SSF56300 IPR029052 |G3DSA:3.60.21.10 IPR029052	Calcineurin-like phosphoesterase Calcineurin-like phosphoesterase domain, ApaH type| Metallo-dependent phosphatase-like| Metallo-dependent phosphatase-like| Metallo-dependent phosphatase-like				CQ	SNOG_05676	SNOG_05676	SNOG_05676
SNOG_05675	A	Chromosome_06	455956	456828	-				872	0	0	0	0	Pfam|MobiDBLite|SUPERFAMILY|Gene3D|ProSiteProfiles	PF13639 IPR001841 |mobidb-lite |SSF57850 |G3DSA:3.30.40.10 IPR013083 |PS50089 IPR001841	Ring finger domain Zinc finger, RING-type|consensus disorder prediction | | Zinc finger, RING/FYVE/PHD-type|Zinc finger RING-type profile. Zinc finger, RING-type				CQ	SNOG_05675	SNOG_05675	SNOG_05675
SNOG_05674	A	Chromosome_06	454067	454505	-	YES	0.765	0.967	438	0	0	0.922481	0.05042							CQ	SNOG_05674	SNOG_05674	SNOG_05674
SNOG_05673	A	Chromosome_06	452656	453810	+				1154	0.219625	0.014738	0.861472	0.047085	Coils|Gene3D|Coils|Coils|Gene3D|Coils|Gene3D|Coils|Gene3D	Coil |G3DSA:1.20.5.50 |Coil |Coil |G3DSA:1.20.5.340 |Coil |G3DSA:1.20.58.60 |Coil |G3DSA:1.20.5.1000	| | | | | | | |				CQ	SNOG_05673	SNOG_05673	SNOG_05673
SNOG_05672	A	Chromosome_06	450671	452239	-				1568	0.572339	0.038407	1.56278	0.085417	Coils|MobiDBLite|Gene3D|MobiDBLite|SUPERFAMILY|Gene3D|MobiDBLite|ProSiteProfiles	Coil |mobidb-lite |G3DSA:3.30.40.10 IPR013083 |mobidb-lite |SSF57850 |G3DSA:1.20.5.170 |mobidb-lite |PS50089 IPR001841	|consensus disorder prediction | Zinc finger, RING/FYVE/PHD-type|consensus disorder prediction | | |consensus disorder prediction |Zinc finger RING-type profile. Zinc finger, RING-type				CQ	SNOG_05672	SNOG_05672	SNOG_05672
SNOG_05669	A	Chromosome_06	448254	449062	+				808	53.8019	3.6104	41.3093	2.25784							CQ	SNOG_05669	SNOG_05669	SNOG_05669
SNOG_05667	A	Chromosome_06	446143	447201	+				1058	2139.67	143.583	3501.9	191.403	ProSiteProfiles|SMART|ProSitePatterns|CDD|Pfam|SUPERFAMILY|Pfam|Gene3D	PS51475 IPR023332 |SM00948 IPR000426 GO:0004175|GO:0006511|GO:0019773|PS00388 IPR000426 GO:0004175|GO:0006511|GO:0019773|cd03754 IPR034642 GO:0019773|PF10584 IPR000426 GO:0004175|GO:0006511|GO:0019773|SSF56235 IPR029055 |PF00227 IPR001353 GO:0004298|GO:00	Proteasome alpha-type subunit profile. Proteasome alpha-type subunit| Proteasome alpha-subunit, N-terminal domain|Proteasome alpha-type subunits signature. Proteasome alpha-subunit, N-terminal domain|proteasome_alpha_type_6 Proteasome subunit alpha6|Prote				CQ	SNOG_05667	SNOG_05667	SNOG_05667
SNOG_05728	A	Chromosome_06	546648	548723	+				2075	349.842	23.4763	69.1435	3.77917	SMART|Gene3D|CDD|MobiDBLite|ProSiteProfiles|MobiDBLite|SUPERFAMILY|SUPERFAMILY|SUPERFAMILY|Pfam	SM00220 IPR000719 GO:0004672|GO:0005524|GO:0006468|G3DSA:1.10.510.10 |cd00180 |mobidb-lite |PS50011 IPR000719 GO:0004672|GO:0005524|GO:0006468|mobidb-lite |SSF56112 IPR011009 |SSF56112 IPR011009 |SSF56112 IPR011009 |PF00069 IPR000719 GO:0004672|GO:000	Protein kinase domain| |PKc |consensus disorder prediction |Protein kinase domain profile. Protein kinase domain|consensus disorder prediction | Protein kinase-like domain superfamily| Protein kinase-like domain superfamily| Protein kinase-like domain su				CQ	SNOG_05728	SNOG_05728	SNOG_05728
SNOG_05683	A	Chromosome_06	474601	475533	+				932	1155.26	77.5245	1275.81	69.7318	MobiDBLite	mobidb-lite	consensus disorder prediction				CQ	SNOG_05683	SNOG_05683	SNOG_05683
SNOG_05712	A	Chromosome_06	519713	520740	-				1027	127.825	8.57776	0.427403	0.023361	PIRSF|SUPERFAMILY|SUPERFAMILY|Pfam|Pfam|ProSitePatterns|Gene3D|Gene3D	PIRSF000103 IPR015815 GO:0016491|GO:0055114|SSF48179 IPR008927 GO:0055114|SSF51735 IPR036291 |PF14833 IPR029154 GO:0051287|PF03446 IPR006115 GO:0004616|GO:0055114|PS00895 IPR002204 GO:0016491|GO:0055114|G3DSA:1.10.1040.10 IPR013328 GO:0016491|GO:0055114|G	3-hydroxyisobutyrate dehydrogenase-related| 6-phosphogluconate dehydrogenase-like, C-terminal domain superfamily| NAD(P)-binding domain superfamily|NAD-binding of NADP-dependent 3-hydroxyisobutyrate dehydrogenase 3-hydroxyisobutyrate dehydrogenase, NAD-b				CQ	SNOG_05712	SNOG_05712	SNOG_05712
SNOG_05867	A	Chromosome_19	179022	181113	-				2091	309.17	20.747	245.326	13.4087	Coils|Pfam|MobiDBLite	Coil |PF04129 IPR007258 |mobidb-lite	|Vps52 / Sac2 family Vps52|consensus disorder prediction				CQ	SNOG_05867	SNOG_05867	SNOG_05867
SNOG_05724	A	Chromosome_06	538494	539150	+				656	4	0.268422	7.10959	0.388588	MobiDBLite	mobidb-lite	consensus disorder prediction					SNOG_05724	SNOG_05724	SNOG_05724
SNOG_05723	A	Chromosome_06	536411	536879	-				468	259.49	17.4132	74.3701	4.06484	Coils	Coil							SNOG_05723	SNOG_05723
SNOG_05722	A	Chromosome_06	534723	535863	+	YES	0.64		1140	419.857	28.1747	77.79	4.25176	SUPERFAMILY|Gene3D|CDD|Pfam	SSF52266 IPR036514 |G3DSA:3.40.50.1110 IPR036514 |cd01821 |PF13472 IPR013830	SGNH hydrolase superfamily| SGNH hydrolase superfamily|Rhamnogalacturan_acetylesterase_like |GDSL-like Lipase/Acylhydrolase family SGNH hydrolase-type esterase domain					SNOG_05722	SNOG_05722	SNOG_05722
SNOG_05721	A	Chromosome_06	532262	533614	-	YES	0.7		1352	28.1817	1.89115	299.255	16.3564								SNOG_05721	SNOG_05721	SNOG_05721
SNOG_05720	A	Chromosome_06	529931	531360	-	YES	0.825		1429	717.71	48.1622	1541.68	84.2634	Gene3D|Pfam|SUPERFAMILY|MobiDBLite	G3DSA:3.20.20.80 |PF03198 IPR004886 |SSF51445 IPR017853 |mobidb-lite	|Glucanosyltransferase Glucanosyltransferase| Glycoside hydrolase superfamily|consensus disorder prediction				CQ	SNOG_05720	SNOG_05720	SNOG_05720
SNOG_05719	A	Chromosome_06	528117	529171	+				1054	12566.6	843.284	3921.97	214.363	Pfam|Hamap|SUPERFAMILY|CDD|ProSitePatterns|Gene3D|MobiDBLite|Pfam|Pfam|TIGRFAM|PRINTS|PRINTS|PRINTS|PRINTS|PRINTS|PRINTS	PF16122 IPR032281 |MF_03015 IPR027498 GO:0003735|GO:0006412|GO:0015935|SSF52313 IPR023591 |cd01425 IPR001865 GO:0003735|GO:0005622|GO:0005840|GO:0006412|PS00963 IPR018130 GO:0003735|GO:0005840|GO:0006412|G3DSA:3.40.50.10490 |mobidb-lite |PF00318 IPR0018	40S ribosomal protein SA C-terminus 40S ribosomal protein SA, C-terminal domain|40S ribosomal protein SA [rps-0]. Ribosomal protein S2, eukaryotic| Ribosomal protein S2, flavodoxin-like domain superfamily|RPS2 Ribosomal protein S2|Ribosomal protein S2 sig						SNOG_05719	SNOG_05719
SNOG_05718	A	Chromosome_06	526869	527914	-				1045	1413.53	94.8552	1409.28	77.0268	Pfam|SUPERFAMILY|MobiDBLite|MobiDBLite|SMART|ProDom|Gene3D|CDD	PF00312 IPR000589 GO:0003735|GO:0005622|GO:0005840|GO:0006412|SSF47060 IPR009068 |mobidb-lite |mobidb-lite |SM01387 IPR000589 GO:0003735|GO:0005622|GO:0005840|GO:0006412|PD157043 |G3DSA:1.10.287.10 IPR009068 |cd00353 IPR000589 GO:0003735|GO:0005622|GO:	Ribosomal protein S15 Ribosomal protein S15| S15/NS1, RNA-binding|consensus disorder prediction |consensus disorder prediction | Ribosomal protein S15|RIBOSOMAL S15 RIBONUCLEOPROTEIN RRNA-BINDING RNA-BINDING 30S CHLOROPLAST S15 MITOCHONDRIAL TYPE | S15/NS					SNOG_05718	SNOG_05718	SNOG_05718
SNOG_05717	A	Chromosome_06	525960	526458	+				498	605.393	41.1392	11799.1	653.157	TIGRFAM|Pfam	TIGR01571 IPR006461 |PF04749 IPR006461	A_thal_Cys_rich: uncharacterized Cys-rich domain PLAC8 motif-containing protein|PLAC8 family PLAC8 motif-containing protein					SNOG_05717	SNOG_05717	SNOG_05717
SNOG_05716	A	Chromosome_06	524023	525057	-	YES	0.672		1034	1936.75	129.967	9199.57	502.82								SNOG_05716	SNOG_05716	SNOG_05716
SNOG_05696	A	Chromosome_06	494539	495339	-	YES	0.584	0.715	800	713.923	47.9081	3227.89	176.427	PIRSF|Gene3D|Pfam|SUPERFAMILY	PIRSF036893 IPR022271 |G3DSA:2.40.128.20 IPR012674 |PF08212 IPR000566 |SSF50814 IPR012674	Lipocalin, ApoD type| Calycin|Lipocalin-like domain Lipocalin/cytosolic fatty-acid binding domain| Calycin				CQ	SNOG_05696	SNOG_05696	SNOG_05696
SNOG_05714	A	Chromosome_06	521311	522968	+				1657	13.8209	0.927457	0.367871	0.020107	SUPERFAMILY|CDD|Pfam|ProSiteProfiles|MobiDBLite|Gene3D|Gene3D	SSF103473 IPR036259 |cd06174 IPR020846 |PF07690 IPR011701 GO:0016021|GO:0055085|PS50850 IPR020846 |mobidb-lite |G3DSA:1.20.1250.20 |G3DSA:1.20.1250.20	MFS transporter superfamily|MFS Major facilitator superfamily domain|Major Facilitator Superfamily Major facilitator superfamily|Major facilitator superfamily (MFS) profile. Major facilitator superfamily domain|consensus disorder prediction | |				CQ	SNOG_05714	SNOG_05714	SNOG_05714
SNOG_05660	A	Chromosome_06	434662	435682	-				1020	32.274	2.16576	36.7167	2.00682								SNOG_05660	SNOG_05660	SNOG_05660
SNOG_05711	A	Chromosome_06	518858	519685	+				827	148.96	9.99603	3.58241	0.195803	Pfam|Pfam|SUPERFAMILY|Gene3D|Gene3D	PF02627 IPR003779 GO:0051920|GO:0055114|PF02627 IPR003779 GO:0051920|GO:0055114|SSF69118 IPR029032 |G3DSA:1.20.1290.10 IPR029032 |G3DSA:1.20.1290.10 IPR029032	Carboxymuconolactone decarboxylase family Carboxymuconolactone decarboxylase-like|Carboxymuconolactone decarboxylase family Carboxymuconolactone decarboxylase-like| AhpD-like| AhpD-like| AhpD-like				CQ	SNOG_05711	SNOG_05711	SNOG_05711
SNOG_05710	A	Chromosome_06	517409	518455	+				1046	36.499	2.44928	9.85152	0.538453	CDD|SUPERFAMILY|SUPERFAMILY|Gene3D|Pfam	cd07730 |SSF56281 IPR036866 |SSF56281 IPR036866 |G3DSA:3.60.15.10 IPR036866 |PF00753 IPR001279	metallo-hydrolase-like_MBL-fold | Metallo-hydrolase/oxidoreductase superfamily| Metallo-hydrolase/oxidoreductase superfamily| Metallo-hydrolase/oxidoreductase superfamily|Metallo-beta-lactamase superfamily Metallo-beta-lactamase				CQ	SNOG_05710	SNOG_05710	SNOG_05710
SNOG_05709	A	Chromosome_06	516015	517036	-				1021	100.923	6.77248	50.7344	2.77298	PIRSF|Gene3D|SUPERFAMILY|ProSitePatterns|Pfam|Pfam|Gene3D|SUPERFAMILY	PIRSF000103 IPR015815 GO:0016491|GO:0055114|G3DSA:3.40.50.720 |SSF51735 IPR036291 |PS00895 IPR002204 GO:0016491|GO:0055114|PF14833 IPR029154 GO:0051287|PF03446 IPR006115 GO:0004616|GO:0055114|G3DSA:1.10.1040.10 IPR013328 GO:0016491|GO:0055114|SSF48179 IP	3-hydroxyisobutyrate dehydrogenase-related| | NAD(P)-binding domain superfamily|3-hydroxyisobutyrate dehydrogenase signature. 3-hydroxyisobutyrate dehydrogenase-related, conserved site|NAD-binding of NADP-dependent 3-hydroxyisobutyrate dehydrogenase 3-hy					SNOG_05709	SNOG_05709	SNOG_05709
SNOG_05708	A	Chromosome_06	515252	515704	-				452	886.011	59.4561	64.6512	3.53364	Gene3D|SUPERFAMILY|Pfam	G3DSA:1.20.1290.10 IPR029032 |SSF69118 IPR029032 |PF02627 IPR003779 GO:0051920|GO:0055114	AhpD-like| AhpD-like|Carboxymuconolactone decarboxylase family Carboxymuconolactone decarboxylase-like				CQ	SNOG_05708	SNOG_05708	SNOG_05708
SNOG_05707	A	Chromosome_06	512102	514831	-				2729	61.6147	4.13468	5.25504	0.287224	Pfam|Pfam|SMART|SMART|MobiDBLite|ProSitePatterns|ProSiteProfiles|Gene3D|SUPERFAMILY|Gene3D|Gene3D|Pfam|ProSitePatterns|ProSiteProfiles	PF00096 |PF00096 |SM00355 IPR013087 GO:0003676|SM00355 IPR013087 GO:0003676|mobidb-lite |PS00028 IPR013087 GO:0003676|PS50157 IPR013087 GO:0003676|G3DSA:3.30.40.10 IPR013083 |SSF57667 IPR036236 |G3DSA:3.30.160.60 |G3DSA:3.30.160.60 |PF04082 IPR007219	Zinc finger, C2H2 type |Zinc finger, C2H2 type | Zinc finger C2H2-type| Zinc finger C2H2-type|consensus disorder prediction |Zinc finger C2H2 type domain signature. Zinc finger C2H2-type|Zinc finger C2H2 type domain profile. Zinc finger C2H2-type| Zinc fi				CQ	SNOG_05707	SNOG_05707	SNOG_05707
SNOG_05706	A	Chromosome_06	510889	512040	+				1151	63.3403	4.25047	2.83247	0.154814	SMART|Gene3D|Pfam|CDD|SUPERFAMILY|Gene3D|SUPERFAMILY|Pfam	SM00829 IPR020843 GO:0016491|G3DSA:3.90.180.10 |PF00107 IPR013149 GO:0055114|cd08297 |SSF51735 IPR036291 |G3DSA:3.40.50.720 |SSF50129 IPR011032 |PF08240 IPR013154 GO:0055114	Polyketide synthase, enoylreductase domain| |Zinc-binding dehydrogenase Alcohol dehydrogenase, C-terminal|CAD3 | NAD(P)-binding domain superfamily| | GroES-like superfamily|Alcohol dehydrogenase GroES-like domain Alcohol dehydrogenase, N-terminal					SNOG_05706	SNOG_05706	SNOG_05706
SNOG_05705	A	Chromosome_06	509560	510546	-				986	44.7741	3.00458	7.83384	0.428174	SUPERFAMILY|SUPERFAMILY|MobiDBLite|SMART|CDD|Pfam|Gene3D	SSF56281 IPR036866 |SSF56281 IPR036866 |mobidb-lite |SM00849 IPR001279 |cd07730 |PF00753 IPR001279 |G3DSA:3.60.15.10 IPR036866	Metallo-hydrolase/oxidoreductase superfamily| Metallo-hydrolase/oxidoreductase superfamily|consensus disorder prediction | Metallo-beta-lactamase|metallo-hydrolase-like_MBL-fold |Metallo-beta-lactamase superfamily Metallo-beta-lactamase| Metallo-hydrolas				CQ	SNOG_05705	SNOG_05705	SNOG_05705
SNOG_05704	A	Chromosome_06	507693	508881	+				1188	37.1379	2.61039	25.39	1.40352								SNOG_05704	SNOG_05704	SNOG_05704
SNOG_05702	A	Chromosome_06	505005	506474	+				1469	186.206	12.4954	141.976	7.75997	Pfam|Pfam	PF04124 IPR007255 GO:0017119|PF04124 IPR007255 GO:0017119	Dor1-like family Conserved oligomeric Golgi complex subunit 8|Dor1-like family Conserved oligomeric Golgi complex subunit 8				CQ	SNOG_05702	SNOG_05702	SNOG_05702
SNOG_05701	A	Chromosome_06	501626	504793	-				3167	139.322	9.34926	204.421	11.173	SUPERFAMILY|MobiDBLite|ProSiteProfiles|MobiDBLite|MobiDBLite|Gene3D|MobiDBLite|CDD|MobiDBLite|MobiDBLite|SMART|Pfam	SSF54495 IPR016135 |mobidb-lite |PS50127 IPR000608 |mobidb-lite |mobidb-lite |G3DSA:3.10.110.10 IPR016135 |mobidb-lite |cd00195 IPR000608 |mobidb-lite |mobidb-lite |SM00212 |PF00179 IPR000608	Ubiquitin-conjugating enzyme/RWD-like|consensus disorder prediction |Ubiquitin-conjugating enzymes family profile. Ubiquitin-conjugating enzyme E2|consensus disorder prediction |consensus disorder prediction | Ubiquitin-conjugating enzyme/RWD-like|consen				CQ	SNOG_05701	SNOG_05701	SNOG_05701
SNOG_05699	A	Chromosome_06	499892	501019	+	YES	0.869		1127	6.0359	0.405042	7.21897	0.394567	Gene3D|Pfam|Pfam|SUPERFAMILY	G3DSA:3.40.50.1820 IPR029058 |PF03403 IPR005065 GO:0003847|GO:0016042|PF03403 IPR005065 GO:0003847|GO:0016042|SSF53474 IPR029058	Alpha/Beta hydrolase fold|Platelet-activating factor acetylhydrolase, isoform II Platelet-activating factor acetylhydrolase-like|Platelet-activating factor acetylhydrolase, isoform II Platelet-activating factor acetylhydrolase-like| Alpha/Beta hydrolase				CQ	SNOG_05699	SNOG_05699	SNOG_05699
SNOG_05715	A	Chromosome_06	523165	523734	-				569	73.7053	4.94602	255.937	13.9887	SUPERFAMILY|CDD|ProSiteProfiles|Gene3D|Pfam	SSF55729 IPR016181 |cd04301 |PS51186 IPR000182 GO:0008080|G3DSA:3.40.630.30 |PF13302 IPR000182 GO:0008080	Acyl-CoA N-acyltransferase|NAT_SF |Gcn5-related N-acetyltransferase (GNAT) domain profile. GNAT domain| |Acetyltransferase (GNAT) domain GNAT domain				CQ	SNOG_05715	SNOG_05715	SNOG_05715
SNOG_05602	A	Chromosome_06	318494	319116	-				622	160.713	10.7847	3839.8	209.872	MobiDBLite	mobidb-lite	consensus disorder prediction						*	SNOG_05602
SNOG_05666	A	Chromosome_06	442506	443813	-				1307	81.4297	5.46437	16.393	0.895989	Pfam|SUPERFAMILY|ProSiteProfiles|SUPERFAMILY|Gene3D	PF00646 IPR001810 GO:0005515|SSF52047 |PS50181 IPR001810 GO:0005515|SSF81383 IPR036047 GO:0005515|G3DSA:3.80.10.10 IPR032675	F-box domain F-box domain| |F-box domain profile. F-box domain| F-box-like domain superfamily| Leucine-rich repeat domain superfamily						SNOG_05666	SNOG_05666
SNOG_05623	A	Chromosome_06	359228	361035	+				1807	3.60153	0.241682	1.22264	0.066826	SUPERFAMILY|SUPERFAMILY|Gene3D|Gene3D|Pfam	SSF56112 IPR011009 |SSF56112 IPR011009 |G3DSA:3.90.1200.10 |G3DSA:3.30.200.20 |PF01636 IPR002575	Protein kinase-like domain superfamily| Protein kinase-like domain superfamily| | |Phosphotransferase enzyme family Aminoglycoside phosphotransferase				CQ	SNOG_05623	SNOG_05623	SNOG_05623
SNOG_05622	A	Chromosome_06	357401	358711	+				1310	70.8508	4.75447	56.0467	3.06334	SUPERFAMILY|SUPERFAMILY|Pfam|Gene3D	SSF51905 IPR036188 |SSF51905 IPR036188 |PF01266 IPR006076 GO:0016491|GO:0055114|G3DSA:3.50.50.60 IPR036188	FAD/NAD(P)-binding domain superfamily| FAD/NAD(P)-binding domain superfamily|FAD dependent oxidoreductase FAD dependent oxidoreductase| FAD/NAD(P)-binding domain superfamily				CQ	SNOG_05622	SNOG_05622	SNOG_05622
SNOG_05621	A	Chromosome_06	356156	357176	+				1020	37.9441	2.54625	258.45	14.1261	CDD|Pfam|ProSitePatterns|MobiDBLite|ProSiteProfiles|SUPERFAMILY|MobiDBLite|SMART|Gene3D	cd00201 IPR001202 GO:0005515|PF00397 IPR001202 GO:0005515|PS01159 IPR001202 GO:0005515|mobidb-lite |PS50020 IPR001202 GO:0005515|SSF51045 IPR036020 GO:0005515|mobidb-lite |SM00456 IPR001202 GO:0005515|G3DSA:2.20.70.10	WW WW domain|WW domain WW domain|WW/rsp5/WWP domain signature. WW domain|consensus disorder prediction |WW/rsp5/WWP domain profile. WW domain| WW domain superfamily|consensus disorder prediction | WW domain|					SNOG_05621	SNOG_05621	SNOG_05621
SNOG_05620	A	Chromosome_06	351316	355706	+				4390	805.765	54.0712	1460.66	79.8351	Gene3D|ProSiteProfiles|CDD|SUPERFAMILY|ProSiteProfiles|SUPERFAMILY|Gene3D|ProSiteProfiles|Gene3D|Gene3D|Pfam|Pfam|MobiDBLite|MobiDBLite|Coils|ProSiteProfiles|Pfam|ProSitePatterns|CDD|Coils|Coils|SMART|ProSiteProfiles|Gene3D|ProSiteProfiles|ProDom|SUPERFAM	G3DSA:1.10.8.10 |PS50031 IPR000261 GO:0005515|cd00052 |SSF47473 IPR011992 |PS50030 IPR015940 |SSF47473 IPR011992 |G3DSA:1.20.1170.10 |PS50031 IPR000261 GO:0005515|G3DSA:1.10.238.10 |G3DSA:1.10.238.10 |PF12763 IPR000261 GO:0005515|PF12763 IPR000261 GO	|EH domain profile. EH domain|EH | EF-hand domain pair|Ubiquitin-associated domain (UBA) profile. Ubiquitin-associated domain| EF-hand domain pair| |EH domain profile. EH domain| | |Cytoskeletal-regulatory complex EF hand EH domain|Cytoskeletal-regulator					SNOG_05620	SNOG_05620	SNOG_05620
SNOG_05618	A	Chromosome_06	349588	350497	+				909	618.308	41.4918	432.157	23.6204	Pfam|Pfam	PF17119 IPR031342 |PF17119 IPR031342	Mitochondrial protein up-regulated during meiosis Meiotically up-regulated gene 163 protein/YGR053C|Mitochondrial protein up-regulated during meiosis Meiotically up-regulated gene 163 protein/YGR053C				CQ	SNOG_05618	SNOG_05618	SNOG_05618
SNOG_05617	A	Chromosome_06	348224	349190	-				966	422.963	28.3831	207.115	11.3203	CDD|SUPERFAMILY|Gene3D|Pfam	cd08946 |SSF51735 IPR036291 |G3DSA:3.40.50.720 |PF01370 IPR001509 GO:0003824|GO:0050662	SDR_e | NAD(P)-binding domain superfamily| |NAD dependent epimerase/dehydratase family NAD-dependent epimerase/dehydratase				CQ	SNOG_05617	SNOG_05617	SNOG_05617
SNOG_05616	A	Chromosome_06	346342	348188	+				1846	273.261	18.3373	204.026	11.1514	Gene3D|SUPERFAMILY|SUPERFAMILY|Pfam	G3DSA:1.10.167.10 |SSF48097 IPR036305 |SSF48097 IPR036305 |PF00615 IPR016137	| RGS domain superfamily| RGS domain superfamily|Regulator of G protein signaling domain RGS domain					SNOG_05616	SNOG_05616	SNOG_05616
SNOG_05614	A	Chromosome_06	343172	344321	-				1149	2589.64	173.779	1546.08	84.5041	Gene3D|ProSiteProfiles|ProSiteProfiles|SUPERFAMILY|Pfam|Pfam	G3DSA:1.50.40.10 IPR023395 |PS50920 IPR018108 |PS50920 IPR018108 |SSF103506 IPR023395 |PF00153 IPR018108 |PF00153 IPR018108	Mitochondrial carrier domain superfamily|Solute carrier (Solcar) repeat profile. Mitochondrial substrate/solute carrier|Solute carrier (Solcar) repeat profile. Mitochondrial substrate/solute carrier| Mitochondrial carrier domain superfamily|Mitochondrial					SNOG_05614	SNOG_05614	SNOG_05614
SNOG_05612	A	Chromosome_06	341615	342550	-				935	6221.52	417.498	8230	449.827	Gene3D|Gene3D|CDD|SMART|SMART|TIGRFAM|SMART|SUPERFAMILY|SMART|ProSiteProfiles|Pfam|MobiDBLite|PRINTS|PRINTS|PRINTS|PRINTS|PRINTS	G3DSA:3.30.70.1390 |G3DSA:3.40.50.300 |cd01869 |SM00175 |SM00173 |TIGR00231 IPR005225 GO:0005525|SM00176 |SSF52540 IPR027417 |SM00174 |PS51419 |PF00071 IPR001806 GO:0003924|GO:0005525|mobidb-lite |PR00449 |PR00449 |PR00449 |PR00449 |PR00449	| |Rab1_Ypt1 | | |small_GTP: small GTP-binding protein domain Small GTP-binding protein domain| | P-loop containing nucleoside triphosphate hydrolase| |small GTPase Rab1 family profile. |Ras family Small GTPase superfamily|consensus disorder prediction |				CQ	SNOG_05612	SNOG_05612	SNOG_05612
SNOG_05625	A	Chromosome_06	367492	369714	+	YES	0.527		2222	388.028	26.0388	277.204	15.1511	Pfam	PF07103 IPR010775	Protein of unknown function (DUF1365) Protein of unknown function DUF1365					SNOG_05625	SNOG_05625	SNOG_05625
SNOG_05604	A	Chromosome_06	319575	323777	-	YES	0.541		4202	92.874	6.23235	10.8089	0.590779	MobiDBLite|SUPERFAMILY|SUPERFAMILY|CDD|MobiDBLite|MobiDBLite|Gene3D|PRINTS|PRINTS|PRINTS|MobiDBLite|MobiDBLite|MobiDBLite|MobiDBLite	mobidb-lite |SSF52743 IPR036852 GO:0004252|GO:0006508|SSF52743 IPR036852 GO:0004252|GO:0006508|cd00306 |mobidb-lite |mobidb-lite |G3DSA:3.40.50.200 IPR036852 GO:0004252|GO:0006508|PR00723 IPR015500 |PR00723 IPR015500 |PR00723 IPR015500 |mobidb-lite |	consensus disorder prediction | Peptidase S8/S53 domain superfamily| Peptidase S8/S53 domain superfamily|Peptidases_S8_S53 |consensus disorder prediction |consensus disorder prediction | Peptidase S8/S53 domain superfamily|Subtilisin serine protease famil				CQ	SNOG_05604	SNOG_05604	SNOG_05604
SNOG_05626	A	Chromosome_06	370551	372366	+				1815	18863.4	1265.83	225.163	12.3067	TIGRFAM|PIRSF|PIRSF|ProSitePatterns|Gene3D|Gene3D|CDD|Pfam|SUPERFAMILY	TIGR01346 IPR006254 GO:0004451|GO:0019752|PIRSF001362 IPR006254 GO:0004451|GO:0019752|PIRSF001362 IPR006254 GO:0004451|GO:0019752|PS00161 IPR018523 GO:0003824|GO:0008152|G3DSA:3.20.20.60 |G3DSA:3.20.20.60 |cd00377 |PF00463 IPR006254 GO:0004451|GO:00197	isocit_lyase: isocitrate lyase Isocitrate lyase| Isocitrate lyase| Isocitrate lyase|Isocitrate lyase signature. Isocitrate lyase/phosphorylmutase, conserved site| | |ICL_PEPM |Isocitrate lyase family Isocitrate lyase| Pyruvate/Phosphoenolpyruvate kinase-l				CQ	SNOG_05626	SNOG_05626	SNOG_05626
SNOG_05601	A	Chromosome_06	316623	318008	+				1385	55939.5	3753.84	50211.7	2744.42	ProSiteProfiles|ProSiteProfiles|ProSiteProfiles|PRINTS|PRINTS|PRINTS|PRINTS|PRINTS|Pfam|Pfam|Pfam|PRINTS|PRINTS|PRINTS|PRINTS|PRINTS|PRINTS|SUPERFAMILY|Gene3D	PS50920 IPR018108 |PS50920 IPR018108 |PS50920 IPR018108 |PR00927 IPR002113 GO:0005215|GO:0005743|GO:0006810|GO:0055085|PR00927 IPR002113 GO:0005215|GO:0005743|GO:0006810|GO:0055085|PR00927 IPR002113 GO:0005215|GO:0005743|GO:0006810|GO:0055085|PR00927 IPR0	Solute carrier (Solcar) repeat profile. Mitochondrial substrate/solute carrier|Solute carrier (Solcar) repeat profile. Mitochondrial substrate/solute carrier|Solute carrier (Solcar) repeat profile. Mitochondrial substrate/solute carrier|Adenine nucleotide				CQ		SNOG_05601,SNOG_056012	SNOG_05601
SNOG_05597	A	Chromosome_06	310019	310571	+				552	0.650995	0.043685	0.45208	0.024709	SUPERFAMILY|Gene3D|MobiDBLite	SSF52540 IPR027417 |G3DSA:3.40.50.300 |mobidb-lite	P-loop containing nucleoside triphosphate hydrolase| |consensus disorder prediction					SNOG_05597	SNOG_05597	SNOG_05597
SNOG_05596	A	Chromosome_06	309403	309792	-				389	37.5693	2.5211	27.4189	1.49863							CQ	SNOG_05596	SNOG_05596	SNOG_05596
SNOG_05595	A	Chromosome_06	308276	308899	+				623	28.8272	1.93446	19.4695	1.06414	MobiDBLite|MobiDBLite|Coils	mobidb-lite |mobidb-lite |Coil	consensus disorder prediction |consensus disorder prediction |				CQ	SNOG_05595	SNOG_05595	SNOG_05595
SNOG_05592	A	Chromosome_06	301821	303342	+				1521	62.8239	4.21582	106.115	5.79989	Pfam|ProSiteProfiles|CDD|Gene3D|Gene3D|SUPERFAMILY|SUPERFAMILY	PF07690 IPR011701 GO:0016021|GO:0055085|PS50850 IPR020846 |cd06174 IPR020846 |G3DSA:1.20.1250.20 |G3DSA:1.20.1250.20 |SSF103473 IPR036259 |SSF103473 IPR036259	Major Facilitator Superfamily Major facilitator superfamily|Major facilitator superfamily (MFS) profile. Major facilitator superfamily domain|MFS Major facilitator superfamily domain| | | MFS transporter superfamily| MFS transporter superfamily				CQ	SNOG_05592	SNOG_05592	SNOG_05592
SNOG_05591	A	Chromosome_06	299675	301246	-				1571	326.164	21.8874	70.0611	3.82933	Pfam|PIRSF	PF02133 IPR001248 GO:0005215|GO:0016020|GO:0055085|PIRSF002744 IPR026030 GO:0005215|GO:0016021|GO:0055085	Permease for cytosine/purines, uracil, thiamine, allantoin Purine-cytosine permease| Purine-cytosine permease Fcy2/21/22				CQ	SNOG_05591	SNOG_05591	SNOG_05591
SNOG_05589	A	Chromosome_06	296068	297203	-				1135	1324.71	88.895	575.712	31.4666	SUPERFAMILY|Gene3D|ProSiteProfiles|ProSiteProfiles|ProSiteProfiles|Pfam|Pfam|Pfam	SSF103506 IPR023395 |G3DSA:1.50.40.10 IPR023395 |PS50920 IPR018108 |PS50920 IPR018108 |PS50920 IPR018108 |PF00153 IPR018108 |PF00153 IPR018108 |PF00153 IPR018108	Mitochondrial carrier domain superfamily| Mitochondrial carrier domain superfamily|Solute carrier (Solcar) repeat profile. Mitochondrial substrate/solute carrier|Solute carrier (Solcar) repeat profile. Mitochondrial substrate/solute carrier|Solute carrie					SNOG_05589	SNOG_05589	SNOG_05589
SNOG_05588	A	Chromosome_06	293899	294930	+	YES	0.794		1031	61.3769	4.11873	22.4893	1.2292							CQ	SNOG_05588	SNOG_05588	SNOG_05588
SNOG_05587	A	Chromosome_06	288085	293244	+				5159	80.1221	5.37662	115.958	6.3379	Pfam|Gene3D|Coils|SUPERFAMILY|Gene3D|PRINTS|PRINTS|MobiDBLite	PF12449 IPR022155 |G3DSA:3.30.565.10 IPR036890 |Coil |SSF55874 IPR036890 |G3DSA:1.25.40.120 |PR00775 IPR020575 |PR00775 IPR020575 |mobidb-lite	Protein of unknown function (DUF3684) Protein of unknown function DUF3684| Histidine kinase/HSP90-like ATPase superfamily| | Histidine kinase/HSP90-like ATPase superfamily| |90kDa heat shock protein signature Heat shock protein Hsp90, N-terminal|90kDa hea					SNOG_05587	SNOG_05587	SNOG_05587
SNOG_05586	A	Chromosome_06	283319	287566	-				4247	130.458	8.75443	114.208	6.24224	MobiDBLite|MobiDBLite|Pfam|MobiDBLite|Gene3D|Coils|MobiDBLite	mobidb-lite |mobidb-lite |PF08626 IPR013935 |mobidb-lite |G3DSA:2.60.40.10 IPR013783 |Coil |mobidb-lite	consensus disorder prediction |consensus disorder prediction |Transport protein Trs120 or TRAPPC9, TRAPP II complex subunit TRAPP II complex, Trs120|consensus disorder prediction | Immunoglobulin-like fold| |consensus disorder prediction					SNOG_05586	SNOG_05586	SNOG_05586
SNOG_06682	A	Chromosome_09	1316467	1323870	-				7403	0.582007	0.039056	0.779436	0.042602	SUPERFAMILY|SUPERFAMILY|SUPERFAMILY|SMART|ProSiteProfiles|Pfam|SUPERFAMILY|CDD|Pfam|SUPERFAMILY|SUPERFAMILY|ProSitePatterns|Pfam|CDD|Gene3D|SMART|Gene3D|Gene3D|Gene3D|Pfam|Pfam|Pfam|Gene3D|Gene3D|Gene3D|Gene3D|SUPERFAMILY|SUPERFAMILY|Gene3D|Pfam|Pfam|ProS	SSF52151 IPR016035 GO:0008152|SSF52151 IPR016035 GO:0008152|SSF53901 IPR016039 GO:0003824|GO:0008152|SM00825 IPR020841 |PS50075 IPR009081 |PF14765 IPR020807 |SSF53335 IPR029063 |cd02440 |PF07859 IPR013094 GO:0008152|GO:0016787|SSF53474 IPR029058 |SSF5347	Acyl transferase/acyl hydrolase/lysophospholipase| Acyl transferase/acyl hydrolase/lysophospholipase| Thiolase-like|Beta-ketoacyl synthase Polyketide synthase, beta-ketoacyl synthase domain|Acyl carrier protein phosphopantetheine domain profile. Phosphop					SNOG_06682	SNOG_06682	SNOG_06682
SNOG_05605	A	Chromosome_06	326477	328583	+	YES	0.814		2106	0.938105	0.062952	1.03204	0.056408	Gene3D|SUPERFAMILY|SUPERFAMILY|Gene3D|Pfam|Gene3D|PIRSF|Pfam|SUPERFAMILY|ProSitePatterns	G3DSA:4.10.450.10 |SSF51905 IPR036188 |SSF51905 IPR036188 |G3DSA:3.30.560.10 |PF05199 IPR007867 GO:0016614|GO:0055114|G3DSA:3.40.50.720 |PIRSF000137 IPR012132 GO:0016614|GO:0050660|GO:0055114|PF00732 IPR000172 GO:0016614|GO:0050660|GO:0055114|SSF54373	| FAD/NAD(P)-binding domain superfamily| FAD/NAD(P)-binding domain superfamily| |GMC oxidoreductase Glucose-methanol-choline oxidoreductase, C-terminal| | Glucose-methanol-choline oxidoreductase|GMC oxidoreductase Glucose-methanol-choline oxidoreductase,					SNOG_05605	SNOG_05605	SNOG_05605
SNOG_05646	A	Chromosome_06	402247	404309	-				2062	484.356	32.5029	846.627	46.274	Coils|MobiDBLite|Coils|Pfam|MobiDBLite|Pfam|PIRSF|PIRSF	Coil |mobidb-lite |Coil |PF04065 IPR007207 GO:0005634|GO:0006355|mobidb-lite |PF04153 IPR007282 GO:0005634|GO:0006355|PIRSF005290 IPR012270 GO:0006355|GO:0030015|PIRSF005290 IPR012270 GO:0006355|GO:0030015	|consensus disorder prediction | |Not1 N-terminal domain, CCR4-Not complex component CCR4-Not complex component, Not N-terminal domain|consensus disorder prediction |NOT2 / NOT3 / NOT5 family NOT2/NOT3/NOT5| CCR4-NOT complex, subunit 3/ 5| CCR4-NOT compl					SNOG_05646	SNOG_05646	SNOG_05646
SNOG_05659	A	Chromosome_06	432500	434532	+				2032	7.03632	0.472175	3.45192	0.188671	Pfam	PF06985 IPR010730	Heterokaryon incompatibility protein (HET) Heterokaryon incompatibility				CQ	SNOG_05659	SNOG_05659	SNOG_05659
SNOG_05658	A	Chromosome_06	429823	430700	+				877	91.8301	6.1623	155.484	8.49826							CQ	SNOG_05658	SNOG_05658	SNOG_05658
SNOG_05657	A	Chromosome_06	428354	429553	+				1199	334.698	22.4601	448.434	24.51	Gene3D|CDD|Pfam|SUPERFAMILY	G3DSA:3.60.10.10 IPR036691 |cd09080 |PF03372 IPR005135 |SSF56219 IPR036691	Endonuclease/exonuclease/phosphatase superfamily|TDP2 |Endonuclease/Exonuclease/phosphatase family Endonuclease/exonuclease/phosphatase| Endonuclease/exonuclease/phosphatase superfamily					SNOG_05657	SNOG_05657	SNOG_05657
SNOG_05656	A	Chromosome_06	426698	428012	-				1314	616.071	41.3417	742.521	40.5839	ProSitePatterns|Pfam|SUPERFAMILY|PRINTS|PRINTS|PRINTS|PRINTS|PRINTS|PRINTS|SUPERFAMILY|CDD|Gene3D|SMART	PS01132 IPR020902 |PF00022 IPR004000 |SSF53067 |PR00190 IPR004000 |PR00190 IPR004000 |PR00190 IPR004000 |PR00190 IPR004000 |PR00190 IPR004000 |PR00190 IPR004000 |SSF53067 |cd00012 |G3DSA:3.30.420.40 |SM00268 IPR004000	Actins and actin-related proteins signature. Actin/actin-like conserved site|Actin Actin family| |Actin signature Actin family|Actin signature Actin family|Actin signature Actin family|Actin signature Actin family|Actin signature Actin family|Actin signat				CQ	SNOG_05656	SNOG_05656	SNOG_05656
SNOG_05654	A	Chromosome_06	424431	424895	-				464	15076.6	1011.72	22733	1242.52	Pfam|MobiDBLite	PF12223 IPR022024 |mobidb-lite	Protein of unknown function (DUF3602) Protein of unknown function DUF3602|consensus disorder prediction				CQ	SNOG_05654	SNOG_05654	SNOG_05654
SNOG_05653	A	Chromosome_06	418723	423116	+				4393	674.387	45.255	592.003	32.3571	MobiDBLite|Gene3D|SUPERFAMILY|SUPERFAMILY|Gene3D|SUPERFAMILY|CDD|Pfam|SUPERFAMILY|CDD|CDD|Pfam|SUPERFAMILY|Pfam|MobiDBLite|Pfam|Gene3D|Pfam|Gene3D|Gene3D|PIRSF|Gene3D|Pfam|SUPERFAMILY	mobidb-lite |G3DSA:3.30.505.10 IPR036860 |SSF158832 |SSF158832 |G3DSA:1.10.150.310 |SSF47781 IPR010994 |cd09918 IPR035019 |PF14633 IPR035420 |SSF53098 IPR012337 |cd09928 IPR035018 |cd02065 |PF14878 IPR027999 |SSF47781 IPR010994 |PF14632 IPR028083 |mo	consensus disorder prediction | SH2 domain superfamily| | | | RuvA domain 2-like|SH2_Nterm_SPT6_like Spt6, SH2 domain, N terminus|SH2 domain Spt6, SH2 domain| Ribonuclease H-like superfamily|SH2_Cterm_SPT6_like Spt6, SH2 domain, C terminus|B12-binding_lik				CQ	SNOG_05653	SNOG_05653	SNOG_05653
SNOG_05652	A	Chromosome_06	417291	418208	+				917	804.607	53.9935	90.0759	4.92327	Pfam	PF11807 IPR021765 GO:0043386	Domain of unknown function (DUF3328) Mycotoxin biosynthesis protein UstYa-like					SNOG_05652	SNOG_05652	SNOG_05652
SNOG_05651	A	Chromosome_06	414752	416285	-				1533	1059.45	71.095	1111.71	60.7625	Pfam|ProSiteProfiles|SUPERFAMILY|SUPERFAMILY|MobiDBLite|MobiDBLite|Gene3D|ProSitePatterns|SMART|CDD|Gene3D|ProSitePatterns	PF00069 IPR000719 GO:0004672|GO:0005524|GO:0006468|PS50011 IPR000719 GO:0004672|GO:0005524|GO:0006468|SSF56112 IPR011009 |SSF56112 IPR011009 |mobidb-lite |mobidb-lite |G3DSA:3.30.200.20 |PS00107 IPR017441 GO:0005524|SM00220 IPR000719 GO:0004672|GO:0005	Protein kinase domain Protein kinase domain|Protein kinase domain profile. Protein kinase domain| Protein kinase-like domain superfamily| Protein kinase-like domain superfamily|consensus disorder prediction |consensus disorder prediction | |Protein kinase					SNOG_05651	SNOG_05651	SNOG_05651
SNOG_05650	A	Chromosome_06	411165	412304	+				1139	89.296	5.99224	1.48896	0.081382							CQ	SNOG_05650	SNOG_05650	SNOG_05650
SNOG_05649	A	Chromosome_06	408058	409822	-				1764	604.057	40.5355	26.8824	1.46931	SUPERFAMILY|Gene3D|Gene3D|Pfam|SUPERFAMILY|PRINTS|PRINTS	SSF51905 IPR036188 |G3DSA:3.50.50.60 IPR036188 |G3DSA:3.50.50.60 IPR036188 |PF00743 IPR020946 GO:0004499|GO:0050660|GO:0050661|GO:0055114|SSF51905 IPR036188 |PR00411 |PR00411	FAD/NAD(P)-binding domain superfamily| FAD/NAD(P)-binding domain superfamily| FAD/NAD(P)-binding domain superfamily|Flavin-binding monooxygenase-like Flavin monooxygenase-like| FAD/NAD(P)-binding domain superfamily|Pyridine nucleotide disulphide reductas				CQ	SNOG_05649	SNOG_05649	SNOG_05649
SNOG_05624	A	Chromosome_06	364387	365775	+				1388	112.682	7.56154	83.8881	4.58507							CQ	SNOG_05624	SNOG_05624	SNOG_05624
SNOG_05647	A	Chromosome_06	404734	405527	+				793	327.399	21.9702	316.345	17.2904	Gene3D|TIGRFAM|Pfam|Hamap|SUPERFAMILY	G3DSA:3.50.80.10 IPR023509 |TIGR00256 IPR003732 GO:0002161|GO:0005737|GO:0051499|PF02580 IPR003732 GO:0002161|GO:0005737|GO:0051499|MF_00518 IPR003732 GO:0002161|GO:0005737|GO:0051499|SSF69500 IPR023509	D-Tyr tRNAtyr deacylase-like domain superfamily|TIGR00256: D-tyrosyl-tRNA(Tyr) deacylase D-aminoacyl-tRNA deacylase DTD|D-Tyr-tRNA(Tyr) deacylase D-aminoacyl-tRNA deacylase DTD|D-aminoacyl-tRNA deacylase [dtd]. D-aminoacyl-tRNA deacylase DTD| D-Tyr tRNAt					SNOG_05647	SNOG_05647	SNOG_05647
SNOG_05729	A	Chromosome_06	550027	552283	+	YES	0.766		2256	414.13	27.7904	104.59	5.71657	SUPERFAMILY|Gene3D|Gene3D|SUPERFAMILY|Pfam|Pfam|Pfam|Gene3D|SUPERFAMILY	SSF49785 IPR008979 |G3DSA:2.60.120.260 IPR008979 |G3DSA:3.20.20.80 |SSF51445 IPR017853 |PF02837 IPR006104 GO:0004553|GO:0005975|PF02836 IPR006103 GO:0004553|GO:0005975|PF00703 IPR006102 GO:0004553|GO:0005975|G3DSA:2.60.40.10 IPR013783 |SSF49303 IPR036156	Galactose-binding-like domain superfamily| Galactose-binding-like domain superfamily| | Glycoside hydrolase superfamily|Glycosyl hydrolases family 2, sugar binding domain Glycosyl hydrolases family 2, sugar binding domain|Glycosyl hydrolases family 2, TI					SNOG_05729	SNOG_05729	SNOG_05729
SNOG_05645	A	Chromosome_06	401561	401948	-				387	19.7914	1.32811	16.3905	0.895856	MobiDBLite	mobidb-lite	consensus disorder prediction					SNOG_05645	SNOG_05645	SNOG_05645
SNOG_05640	A	Chromosome_06	395406	396886	-				1480	887.012	59.5233	2561.09	139.981	MobiDBLite|Pfam|Coils|SUPERFAMILY|MobiDBLite|Gene3D	mobidb-lite |PF05004 IPR007701 |Coil |SSF48371 IPR016024 GO:0005488|mobidb-lite |G3DSA:1.25.10.10 IPR011989	consensus disorder prediction |Interferon-related developmental regulator (IFRD) Interferon-related developmental regulator, N-terminal| | Armadillo-type fold|consensus disorder prediction | Armadillo-like helical					SNOG_05640	SNOG_05640	SNOG_05640
SNOG_05639	A	Chromosome_06	393341	394788	-				1447	3654.94	245.266	12481	682.171	SUPERFAMILY|SUPERFAMILY|Gene3D|ProSiteProfiles|ProSiteProfiles|ProSiteProfiles|ProSitePatterns|PRINTS|PRINTS|PRINTS|PRINTS|PRINTS|ProSiteProfiles|Gene3D|MobiDBLite|SMART|SMART|SMART|Pfam|ProSiteProfiles|CDD	SSF48452 IPR011990 GO:0005515|SSF50891 IPR029000 |G3DSA:1.25.40.10 IPR011990 GO:0005515|PS50005 IPR019734 GO:0005515|PS50005 IPR019734 GO:0005515|PS50293 IPR013026 GO:0005515|PS00170 IPR020892 GO:0003755|GO:0006457|PR00153 IPR002130 GO:0000413|GO:0003755|	Tetratricopeptide-like helical domain superfamily| Cyclophilin-like domain superfamily| Tetratricopeptide-like helical domain superfamily|TPR repeat profile. Tetratricopeptide repeat|TPR repeat profile. Tetratricopeptide repeat|TPR repeat region circular					SNOG_05639	SNOG_05639	SNOG_05639
SNOG_05637	A	Chromosome_06	392450	393141	+	YES	0.555	0.816	691	42.0991	2.82508	153.222	8.37462	MobiDBLite	mobidb-lite	consensus disorder prediction				CQ		SNOG_05637	SNOG_05637
SNOG_05636	A	Chromosome_06	386843	390938	+				4095	352.718	23.6693	1425.3	77.9024	SUPERFAMILY|ProSiteProfiles|ProSiteProfiles|ProSiteProfiles|Gene3D|ProSiteProfiles|Gene3D|Gene3D|MobiDBLite|Gene3D|SUPERFAMILY|Pfam|Pfam|ProSitePatterns|Pfam|Pfam|SUPERFAMILY|SUPERFAMILY|CDD|ProSitePatterns|SMART|SMART|CDD	SSF90123 IPR036640 GO:0005524|GO:0006810|GO:0016021|GO:0042626|GO:0055085|PS50893 IPR003439 GO:0005524|GO:0016887|PS50893 IPR003439 GO:0005524|GO:0016887|PS50929 IPR011527 GO:0005524|GO:0006810|GO:0016021|GO:0042626|GO:0055085|G3DSA:3.40.50.300 |PS50929	ABC transporter type 1, transmembrane domain superfamily|ATP-binding cassette, ABC transporter-type domain profile. ABC transporter-like|ATP-binding cassette, ABC transporter-type domain profile. ABC transporter-like|ABC transporter integral membrane typ					SNOG_05636	SNOG_05636	SNOG_05636
SNOG_05634	A	Chromosome_06	384004	385380	+				1376	461.057	30.9394	610.204	33.3519	CDD|SUPERFAMILY|Gene3D|Pfam|MobiDBLite	cd02253 |SSF56266 IPR016117 |G3DSA:3.60.70.12 IPR016117 |PF03576 IPR005321 |mobidb-lite	DmpA | ArgJ-like domain superfamily| ArgJ-like domain superfamily|Peptidase family S58 Peptidase S58, DmpA|consensus disorder prediction					SNOG_05634	SNOG_05634	SNOG_05634
SNOG_05633	A	Chromosome_06	382046	383605	+	YES	0.623		1559	246.265	16.5257	65.7205	3.59208	Pfam|Gene3D	PF03577 IPR005322 GO:0006508|GO:0016805|G3DSA:3.60.60.10	Peptidase family C69 Peptidase C69, dipeptidase A|				CQ	SNOG_05633	SNOG_05633	SNOG_05633
SNOG_05632	A	Chromosome_06	380904	381521	+				617	396.567	26.6118	219.843	12.0159	Coils|MobiDBLite|Pfam|MobiDBLite|MobiDBLite|Gene3D	Coil |mobidb-lite |PF06658 IPR009548 |mobidb-lite |mobidb-lite |G3DSA:2.130.10.10 IPR015943 GO:0005515	|consensus disorder prediction |Protein of unknown function (DUF1168) Protein of unknown function DUF1168|consensus disorder prediction |consensus disorder prediction | WD40/YVTN repeat-like-containing domain superfamily				CQ	SNOG_05632	SNOG_05632	SNOG_05632
SNOG_05631	A	Chromosome_06	378661	380430	-				1769	1152.03	77.3077	803.937	43.9407	CDD|SUPERFAMILY|Gene3D|Pfam|MobiDBLite|Coils|SMART	cd07067 IPR013078 |SSF53254 IPR029033 |G3DSA:3.40.50.1240 IPR029033 |PF00300 IPR013078 |mobidb-lite |Coil |SM00855 IPR013078	HP_PGM_like Histidine phosphatase superfamily, clade-1| Histidine phosphatase superfamily| Histidine phosphatase superfamily|Histidine phosphatase superfamily (branch 1) Histidine phosphatase superfamily, clade-1|consensus disorder prediction | | Histidin					SNOG_05631	SNOG_05631	SNOG_05631
SNOG_05629	A	Chromosome_06	376628	377172	-	YES	0.77		544	14.1548	0.949861	0	0	MobiDBLite	mobidb-lite	consensus disorder prediction				CQ	SNOG_05629	SNOG_05629	SNOG_05629
SNOG_05627	A	Chromosome_06	373045	373887	-				842	0.531435	0.035662	0.185783	0.010154	MobiDBLite|MobiDBLite|Coils	mobidb-lite |mobidb-lite |Coil	consensus disorder prediction |consensus disorder prediction |				CQ	SNOG_05627	SNOG_05627	SNOG_05627
SNOG_05648	A	Chromosome_06	406358	407110	-				752	24.6122	1.65161	11.5365	0.630551							CQ	SNOG_05648	SNOG_05648	SNOG_05648
SNOG_05812	A	Chromosome_19	58150	59250	+				1100	29.8876	2.00562	0.47619	0.026027								SNOG_05812	SNOG_05812	SNOG_05812
SNOG_05798	A	Chromosome_19	28880	29720	-				840	3020.83	202.714	625.648	34.196	Gene3D|CDD|SUPERFAMILY|SUPERFAMILY|SFLD|SFLD|Gene3D|Pfam|ProSiteProfiles|SFLD|Pfam|ProSiteProfiles	G3DSA:3.40.30.10 |cd03048 |SSF52833 IPR036249 |SSF47616 IPR036282 |SFLDG01151 |SFLDG00358 |G3DSA:1.20.1050.10 |PF13417 IPR004045 GO:0005515|PS50404 IPR004045 GO:0005515|SFLDS00019 |PF00043 IPR004046 |PS50405 IPR010987	|GST_N_Ure2p_like | Thioredoxin-like superfamily| Glutathione S-transferase, C-terminal domain superfamily|Main.2: Nu-like |Main (cytGST) | |Glutathione S-transferase, N-terminal domain Glutathione S-transferase, N-terminal|Soluble glutathione S-transfer				CQ	SNOG_05798	SNOG_05798	SNOG_05798
SNOG_05829	A	Chromosome_19	83728	84312	-				584	0	0	20.6193	1.12699							CQ	SNOG_05829	SNOG_05829	SNOG_05829
SNOG_05828	A	Chromosome_19	82833	83303	+				470	28.2335	1.89462	225.892	12.3465							CQ	SNOG_05828	SNOG_05828	SNOG_05828
SNOG_05827	A	Chromosome_19	80806	81612	-				806	239.841	16.0947	1911.56	104.48	MobiDBLite|MobiDBLite|MobiDBLite	mobidb-lite |mobidb-lite |mobidb-lite	consensus disorder prediction |consensus disorder prediction |consensus disorder prediction				CQ	SNOG_05827	SNOG_05827	SNOG_05827
SNOG_05825	A	Chromosome_19	80048	80392	-				344	267.791	17.9702	1985.31	108.511	MobiDBLite	mobidb-lite	consensus disorder prediction				CQ	SNOG_05825	SNOG_05825	SNOG_05825
SNOG_05823	A	Chromosome_19	77756	79216	+				1460	35.9338	2.41135	20.6033	1.12611	TIGRFAM|MobiDBLite|PIRSF|ProSitePatterns|Gene3D|Gene3D|SUPERFAMILY|Pfam|CDD	TIGR01326 IPR006235 GO:0006520|GO:0016765|mobidb-lite |PIRSF001434 IPR000277 GO:0030170|PS00868 IPR000277 GO:0030170|G3DSA:3.90.1150.10 IPR015422 GO:0003824|G3DSA:3.40.640.10 IPR015421 GO:0003824|SSF53383 IPR015424 |PF01053 IPR000277 GO:0030170|cd00614 I	OAH_OAS_sulfhy: O-acetylhomoserine aminocarboxypropyltransferase/cysteine synthase O-acetylhomoserine/O-acetylserine sulfhydrylase|consensus disorder prediction | Cys/Met metabolism, pyridoxal phosphate-dependent enzyme|Cys/Met metabolism enzymes pyridoxa				CQ	SNOG_05823	SNOG_05823	SNOG_05823
SNOG_05822	A	Chromosome_19	74191	75434	-				1243	0.942588	0.063253	2.13686	0.116794								SNOG_05822	SNOG_05822	SNOG_05822
SNOG_05820	A	Chromosome_19	72463	72960	-				497	1.93775	0.130034	0.915663	0.050047								SNOG_05820	SNOG_05820	SNOG_05820
SNOG_05818	A	Chromosome_19	69171	70163	-				992	561.246	37.6627	623.572	34.0825	ProSiteProfiles|Pfam|MobiDBLite|Gene3D|CDD|SUPERFAMILY|SMART	PS51154 IPR002589 |PF01661 IPR002589 |mobidb-lite |G3DSA:3.40.220.10 |cd02908 |SSF52949 |SM00506 IPR002589	Macro domain profile. Macro domain|Macro domain Macro domain|consensus disorder prediction | |Macro_Appr_pase_like | | Macro domain				CQ		SNOG_05818	SNOG_05818
SNOG_05817	A	Chromosome_19	68202	68867	+	YES	0.888		665	0.960961	0.064486	4.06907	0.222403	Gene3D	G3DSA:1.20.5.100 IPR021157	Cytochrome c1, transmembrane anchor, C-terminal				CQ	SNOG_05817	SNOG_05817	SNOG_05817
SNOG_05832	A	Chromosome_19	91212	93065	+				1853	832.543	55.8681	117.557	6.42531	CDD|Gene3D|ProSiteProfiles|SUPERFAMILY|Gene3D|Pfam	cd06174 IPR020846 |G3DSA:1.20.1250.20 |PS50850 IPR020846 |SSF103473 IPR036259 |G3DSA:1.20.1250.20 |PF07690 IPR011701 GO:0016021|GO:0055085	MFS Major facilitator superfamily domain| |Major facilitator superfamily (MFS) profile. Major facilitator superfamily domain| MFS transporter superfamily| |Major Facilitator Superfamily Major facilitator superfamily						SNOG_05832	SNOG_05832
SNOG_05813	A	Chromosome_19	60308	62119	+				1811	3007.61	201.827	10.6381	0.581444	SUPERFAMILY|SUPERFAMILY|Pfam|ProSiteProfiles|CDD|ProSitePatterns|ProSitePatterns|PRINTS|PRINTS|PRINTS|PRINTS|TIGRFAM|ProSitePatterns|Gene3D|Gene3D	SSF103473 IPR036259 |SSF103473 IPR036259 |PF00083 IPR005828 GO:0016021|GO:0022857|GO:0055085|PS50850 IPR020846 |cd06174 IPR020846 |PS00216 IPR005829 GO:0005215|GO:0016021|GO:0055085|PS00216 IPR005829 GO:0005215|GO:0016021|GO:0055085|PR00171 IPR003663 GO:0	MFS transporter superfamily| MFS transporter superfamily|Sugar (and other) transporter Major facilitator, sugar transporter-like|Major facilitator superfamily (MFS) profile. Major facilitator superfamily domain|MFS Major facilitator superfamily domain|S				CQ	SNOG_05813	SNOG_05813	SNOG_05813
SNOG_05834	A	Chromosome_19	94050	96141	+				2091	0.085533	0.00574	0	0	PRINTS|PRINTS|PRINTS|PRINTS|PRINTS|PRINTS|Pfam|Pfam|SUPERFAMILY|SUPERFAMILY|CDD|ProSiteProfiles|MobiDBLite	PR00176 IPR000175 GO:0005328|GO:0006836|GO:0016021|PR00176 IPR000175 GO:0005328|GO:0006836|GO:0016021|PR00176 IPR000175 GO:0005328|GO:0006836|GO:0016021|PR00176 IPR000175 GO:0005328|GO:0006836|GO:0016021|PR00176 IPR000175 GO:0005328|GO:0006836|GO:0016021|	Sodium/chloride neurotransmitter symporter signature Sodium:neurotransmitter symporter|Sodium/chloride neurotransmitter symporter signature Sodium:neurotransmitter symporter|Sodium/chloride neurotransmitter symporter signature Sodium:neurotransmitter symp				CQ	SNOG_05834	SNOG_05834	SNOG_05834
SNOG_05810	A	Chromosome_19	51323	54267	+				2944	41.6203	2.79295	30.0039	1.63992	SUPERFAMILY|Coils|Gene3D|Pfam	SSF52540 IPR027417 |Coil |G3DSA:3.40.50.300 |PF05729	P-loop containing nucleoside triphosphate hydrolase| | |NACHT domain					SNOG_05810	SNOG_05810	SNOG_05810
SNOG_05809	A	Chromosome_19	48699	49865	+				1166	0.221508	0.014864	24.0754	1.31589	Gene3D|MobiDBLite|Pfam|SUPERFAMILY|SUPERFAMILY	G3DSA:3.40.50.1820 IPR029058 |mobidb-lite |PF12146 IPR022742 |SSF53474 IPR029058 |SSF53474 IPR029058	Alpha/Beta hydrolase fold|consensus disorder prediction |Serine aminopeptidase, S33 Serine aminopeptidase, S33| Alpha/Beta hydrolase fold| Alpha/Beta hydrolase fold				CQ	SNOG_05809	SNOG_05809	SNOG_05809
SNOG_05808	A	Chromosome_19	45884	47693	+				1809	24.6195	1.6521	77.1664	4.21767	Pfam|Gene3D|ProSiteProfiles|Gene3D|CDD|SUPERFAMILY	PF07690 IPR011701 GO:0016021|GO:0055085|G3DSA:1.20.1250.20 |PS50850 IPR020846 |G3DSA:1.20.1250.20 |cd06174 IPR020846 |SSF103473 IPR036259	Major Facilitator Superfamily Major facilitator superfamily| |Major facilitator superfamily (MFS) profile. Major facilitator superfamily domain| |MFS Major facilitator superfamily domain| MFS transporter superfamily					SNOG_05808	SNOG_05808	SNOG_05808
SNOG_05807	A	Chromosome_19	42919	45535	+				2616	253.781	17.0301	261.139	14.273	SUPERFAMILY|ProSiteProfiles|Coils|Gene3D|SUPERFAMILY|SMART|SMART|SMART|ProSiteProfiles|CDD|ProSiteProfiles|Gene3D|ProSiteProfiles|SMART|MobiDBLite	SSF54616 IPR036887 GO:0003677|PS51299 IPR003163 GO:0003677|Coil |G3DSA:3.10.260.10 IPR036887 GO:0003677|SSF48403 IPR036770 |SM00248 IPR002110 GO:0005515|SM00248 IPR002110 GO:0005515|SM00248 IPR002110 GO:0005515|PS50088 IPR002110 GO:0005515|cd00204 IPR020	HTH APSES-type DNA-binding domain superfamily|APSES-type HTH DNA-binding domain profile. Transcription regulator HTH, APSES-type DNA-binding domain| | HTH APSES-type DNA-binding domain superfamily| Ankyrin repeat-containing domain superfamily| Ankyrin re				CQ	SNOG_05807	SNOG_05807	SNOG_05807
SNOG_05806	A	Chromosome_19	41173	42501	-				1328	281.265	18.8744	91.1956	4.98447	Pfam	PF05347 IPR008011	Complex 1 protein (LYR family) Complex 1 LYR protein				CQ	SNOG_05806	SNOG_05806	SNOG_05806
SNOG_05805	A	Chromosome_19	40432	41002	-				570	905.962	60.7949	850.736	46.4986	SUPERFAMILY|ProSiteProfiles|CDD|Gene3D|Pfam	SSF55729 IPR016181 |PS51186 IPR000182 GO:0008080|cd04301 |G3DSA:3.40.630.30 |PF00583 IPR000182 GO:0008080	Acyl-CoA N-acyltransferase|Gcn5-related N-acetyltransferase (GNAT) domain profile. GNAT domain|NAT_SF | |Acetyltransferase (GNAT) family GNAT domain					SNOG_05805	SNOG_05805	SNOG_05805
SNOG_05804	A	Chromosome_19	39460	40079	-	YES	0.652	0.998	619	322.619	21.6495	162.909	8.90408	Pfam	PF12296 IPR021054	Hydrophobic surface binding protein A Cell wall mannoprotein 1				CQ	SNOG_05804	SNOG_05804	SNOG_05804
SNOG_05802	A	Chromosome_19	36763	37362	+	YES	0.752	0.98	599	1640.5	110.086	38.0965	2.08224	Pfam|Gene3D	PF12296 IPR021054 |G3DSA:1.20.5.1230	Hydrophobic surface binding protein A Cell wall mannoprotein 1|				CQ		SNOG_05802	SNOG_05802
SNOG_05801	A	Chromosome_19	34562	35409	-				847	19.4187	1.3031	0.883614	0.048296								SNOG_05801	SNOG_05801	SNOG_05801
SNOG_05800	A	Chromosome_19	33259	34047	-				788	572.527	38.4197	458.324	25.0506	Gene3D|Pfam|SUPERFAMILY	G3DSA:3.40.30.10 |PF13911 IPR032801 |SSF52833 IPR036249	|AhpC/TSA antioxidant enzyme Peroxiredoxin-like FAM213/AAED1| Thioredoxin-like superfamily					SNOG_05800	SNOG_05800	SNOG_05800
SNOG_05725	A	Chromosome_06	539759	541295	+				1536	238.355	15.9949	343.487	18.774	MobiDBLite|Pfam|MobiDBLite	mobidb-lite |PF09816 IPR019194 |mobidb-lite	consensus disorder prediction |RNA polymerase II transcription elongation factor Transcription elognation factor Eaf, N-terminal|consensus disorder prediction				CQ	SNOG_05725	SNOG_05725	SNOG_05725
SNOG_05815	A	Chromosome_19	63329	64768	+				1439	55.7698	3.74246	41.6972	2.27904	Gene3D|SUPERFAMILY|Pfam|Gene3D|CDD|MobiDBLite	G3DSA:1.20.1250.20 |SSF103473 IPR036259 |PF07690 IPR011701 GO:0016021|GO:0055085|G3DSA:1.20.1250.20 |cd06174 IPR020846 |mobidb-lite	| MFS transporter superfamily|Major Facilitator Superfamily Major facilitator superfamily| |MFS Major facilitator superfamily domain|consensus disorder prediction				CQ	SNOG_05815	SNOG_05815	SNOG_05815
SNOG_05849	A	Chromosome_19	132900	134990	-				2090	329.497	22.1111	419.647	22.9366	Pfam|ProSiteProfiles|SUPERFAMILY|SUPERFAMILY|Gene3D|CDD|SMART|Gene3D|MobiDBLite|SMART|SMART|SUPERFAMILY|Gene3D|Gene3D|Pfam|MobiDBLite|Coils|CDD	PF11464 IPR021565 |PS50178 IPR017455 |SSF57903 IPR011011 |SSF57903 IPR011011 |G3DSA:4.10.860.20 IPR036531 |cd15761 |SM00734 IPR006642 GO:0003677|GO:0006281|G3DSA:4.10.1050.10 IPR026939 |mobidb-lite |SM00064 IPR000306 GO:0046872|SM00064 IPR000306 GO:0046	Rabenosyn Rab binding domain Rabenosyn, Rab binding domain|Zinc finger FYVE/FYVE-related type profile. Zinc finger, FYVE-related| Zinc finger, FYVE/PHD-type| Zinc finger, FYVE/PHD-type| Rabenosyn, Rab binding domain superfamily|FYVE1_Vac1p_like | Zinc fin				CQ	SNOG_05849	SNOG_05849	SNOG_05849
SNOG_06142	A	Chromosome_09	161971	162426	-	YES	0.766	0.629	455	52.7325	3.53863	123.227	6.73521							CQ	SNOG_06142	SNOG_06142	SNOG_06142
SNOG_05864	A	Chromosome_19	168890	172479	+				3589	274.375	18.412	113.614	6.20979	MobiDBLite|Pfam|MobiDBLite|Pfam|Coils|MobiDBLite|SMART|MobiDBLite|MobiDBLite|Gene3D|SMART|CDD|ProSiteProfiles|SUPERFAMILY|SMART|MobiDBLite|Gene3D|Coils	mobidb-lite |PF08142 IPR012948 GO:0005634|GO:0042254|mobidb-lite |PF04950 IPR007034 |Coil |mobidb-lite |SM00382 IPR003593 |mobidb-lite |mobidb-lite |G3DSA:3.40.50.300 |SM00785 IPR012948 GO:0005634|GO:0042254|cd01882 |PS51714 IPR030387 |SSF52540 IP	consensus disorder prediction |AARP2CN (NUC121) domain AARP2CN|consensus disorder prediction |40S ribosome biogenesis protein Tsr1 and BMS1 C-terminal Ribosome biogenesis protein BMS1/TSR1, C-terminal| |consensus disorder prediction | AAA+ ATPase domain|c				CQ	SNOG_05864	SNOG_05864	SNOG_05864
SNOG_05863	A	Chromosome_19	168217	168532	-				315	5086.36	341.323	10018.6	547.588	SUPERFAMILY|Gene3D	SSF54897 IPR009020 |G3DSA:3.30.70.80 IPR037045	Protease propeptides/proteinase inhibitor I9| Peptidase S8 propeptide/proteinase inhibitor I9 superfamily					SNOG_05863	SNOG_05863	SNOG_05863
SNOG_05862	A	Chromosome_19	166612	168117	+				1505	389.494	26.1372	511.762	27.9713	Pfam|Pfam|CDD|Gene3D|Gene3D|SMART|SUPERFAMILY|SUPERFAMILY|SUPERFAMILY	PF02518 IPR003594 |PF10436 IPR018955 |cd00075 IPR003594 |G3DSA:3.30.565.10 IPR036890 |G3DSA:1.20.140.20 IPR036784 |SM00387 IPR003594 |SSF69012 IPR036784 |SSF55874 IPR036890 |SSF55874 IPR036890	Histidine kinase-, DNA gyrase B-, and HSP90-like ATPase Histidine kinase/HSP90-like ATPase|Mitochondrial branched-chain alpha-ketoacid dehydrogenase kinase Branched-chain alpha-ketoacid dehydrogenase kinase/Pyruvate dehydrogenase kinase, N-terminal|HATPas				CQ	SNOG_05862	SNOG_05862	SNOG_05862
SNOG_05861	A	Chromosome_19	161030	164430	-				3400	7337.57	492.391	3284.66	179.53	Gene3D|Gene3D|SUPERFAMILY|SUPERFAMILY|SUPERFAMILY|SUPERFAMILY|SUPERFAMILY|SUPERFAMILY|SUPERFAMILY|ProSitePatterns|ProSitePatterns|ProSiteProfiles|ProSiteProfiles|MobiDBLite|SUPERFAMILY|SUPERFAMILY|CDD|SMART|Pfam|Pfam|ProSiteProfiles|CDD|Gene3D|SMART|SMART	G3DSA:3.40.50.300 |G3DSA:1.25.10.10 IPR011989 |SSF52540 IPR027417 |SSF48371 IPR016024 GO:0005488|SSF48371 IPR016024 GO:0005488|SSF48371 IPR016024 GO:0005488|SSF48371 IPR016024 GO:0005488|SSF48371 IPR016024 GO:0005488|SSF48371 IPR016024 GO:0005488|PS00211	| Armadillo-like helical| P-loop containing nucleoside triphosphate hydrolase| Armadillo-type fold| Armadillo-type fold| Armadillo-type fold| Armadillo-type fold| Armadillo-type fold| Armadillo-type fold|ABC transporters family signature. ABC transporter				CQ	SNOG_05861	SNOG_05861	SNOG_05861
SNOG_05859	A	Chromosome_19	157062	157985	-				923	4.03484	0.27076	2.03441	0.111195	Coils|MobiDBLite	Coil |mobidb-lite	|consensus disorder prediction				CQ	SNOG_05859	SNOG_05859	SNOG_05859
SNOG_05858	A	Chromosome_19	153561	156707	+				3146	94.1859	6.32039	41.2113	2.25248	Gene3D|SUPERFAMILY|Pfam|Coils	G3DSA:3.40.50.1820 IPR029058 |SSF53474 IPR029058 |PF07819 IPR012908 GO:0016788|Coil	Alpha/Beta hydrolase fold| Alpha/Beta hydrolase fold|PGAP1-like protein GPI inositol-deacylase PGAP1-like|				CQ	SNOG_05858	SNOG_05858	SNOG_05858
SNOG_05856	A	Chromosome_19	150102	151058	+				956	553.083	37.1149	1040.77	56.8853	Gene3D|CDD|SUPERFAMILY|Gene3D|Pfam	G3DSA:3.90.25.10 |cd05238 |SSF51735 IPR036291 |G3DSA:3.40.50.720 |PF01370 IPR001509 GO:0003824|GO:0050662	|Gne_like_SDR_e | NAD(P)-binding domain superfamily| |NAD dependent epimerase/dehydratase family NAD-dependent epimerase/dehydratase				CQ	SNOG_05856	SNOG_05856	SNOG_05856
SNOG_05855	A	Chromosome_19	148451	149510	+				1059	18.0308	1.20996	48.3452	2.6424	MobiDBLite|Gene3D	mobidb-lite |G3DSA:1.20.5.510	consensus disorder prediction |					SNOG_05855	SNOG_05855	SNOG_05855
SNOG_05853	A	Chromosome_19	141129	142055	+				926	9.71631	0.652017	129.511	7.07869	MobiDBLite	mobidb-lite	consensus disorder prediction				CQ	SNOG_05853	SNOG_05853	SNOG_05853
SNOG_05831	A	Chromosome_19	86303	88826	-				2523	0.72374	0.048567	1.0574	0.057794	Pfam|PRINTS|PRINTS|PRINTS|PRINTS|PRINTS|PRINTS|PRINTS|PRINTS|Gene3D|SUPERFAMILY|ProSitePatterns	PF00067 IPR001128 GO:0005506|GO:0016705|GO:0020037|GO:0055114|PR00463 IPR002401 GO:0005506|GO:0016705|GO:0020037|GO:0055114|PR00463 IPR002401 GO:0005506|GO:0016705|GO:0020037|GO:0055114|PR00463 IPR002401 GO:0005506|GO:0016705|GO:0020037|GO:0055114|PR00463	Cytochrome P450 Cytochrome P450|E-class P450 group I signature Cytochrome P450, E-class, group I|E-class P450 group I signature Cytochrome P450, E-class, group I|E-class P450 group I signature Cytochrome P450, E-class, group I|E-class P450 group I signatu				CQ	SNOG_05831	SNOG_05831	SNOG_05831
SNOG_05850	A	Chromosome_19	135391	136234	+				843	862.076	57.8499	1432.97	78.3219	SUPERFAMILY|Gene3D|Pfam|Gene3D|SUPERFAMILY|Gene3D|TIGRFAM|Pfam|Pfam	SSF51735 IPR036291 |G3DSA:3.40.50.720 |PF14823 IPR028162 |G3DSA:3.30.160.110 |SSF75615 |G3DSA:1.10.3280.10 |TIGR01470 IPR006367 GO:0006779|GO:0019354|GO:0043115|GO:0055114|PF13241 IPR006367 GO:0006779|GO:0019354|GO:0043115|GO:0055114|PF14824 IPR028281	NAD(P)-binding domain superfamily| |Sirohaem biosynthesis protein C-terminal Siroheme biosynthesis protein Met8, C-terminal| | | |cysG_Nterm: siroheme synthase, N-terminal domain Sirohaem synthase, N-terminal|Putative NAD(P)-binding Sirohaem synthase, N-					SNOG_05850	SNOG_05850	SNOG_05850
SNOG_05797	A	Chromosome_19	25926	26854	+				928	1.45	0.097303	0	0	Gene3D|SUPERFAMILY|SUPERFAMILY	G3DSA:3.40.50.300 |SSF52540 IPR027417 |SSF52540 IPR027417	| P-loop containing nucleoside triphosphate hydrolase| P-loop containing nucleoside triphosphate hydrolase					SNOG_05797	SNOG_05797	SNOG_05797
SNOG_05848	A	Chromosome_19	130514	132440	+				1926	607.173	40.7446	929.689	50.8139	SUPERFAMILY|Gene3D|Gene3D|Coils|PRINTS|PRINTS|PRINTS|PRINTS|SUPERFAMILY|TIGRFAM|Pfam|MobiDBLite|ProSitePatterns|Gene3D|Pfam|Gene3D|Gene3D	SSF50715 IPR011035 GO:0006412|G3DSA:3.40.50.620 IPR014729 |G3DSA:3.40.50.620 IPR014729 |Coil |PR00987 IPR000924 GO:0000166|GO:0005524|GO:0005737|GO:0016876|GO:0043039|PR00987 IPR000924 GO:0000166|GO:0005524|GO:0005737|GO:0016876|GO:0043039|PR00987 IPR000	Ribosomal protein L25/Gln-tRNA synthetase, anti-codon-binding domain superfamily| Rossmann-like alpha/beta/alpha sandwich fold| Rossmann-like alpha/beta/alpha sandwich fold| |Glutamyl-tRNA synthetase signature Glutamyl/glutaminyl-tRNA synthetase|Glutamyl				CQ	SNOG_05848	SNOG_05848	SNOG_05848
SNOG_05847	A	Chromosome_19	127206	128387	-				1181	1.15821	0.077722	5.61016	0.306634							CQ	SNOG_05847	SNOG_05847	SNOG_05847
SNOG_05846	A	Chromosome_19	123886	124696	-	YES	0.663		810	0.281261	0.018874	0	0								SNOG_05846	SNOG_05846	SNOG_05846
SNOG_05842	A	Chromosome_19	116353	117043	-				690	0	0	0	0								SNOG_05842	SNOG_05842	SNOG_05842
SNOG_05841	A	Chromosome_19	112001	113428	+	YES	0.613		1427	29.5977	1.98617	7.72955	0.422473								SNOG_05841	SNOG_05841	SNOG_05841
SNOG_05840	A	Chromosome_19	109475	111452	+	YES	0.522		1977	22.1563	1.4868	35.0581	1.91617	MobiDBLite|MobiDBLite|Gene3D	mobidb-lite |mobidb-lite |G3DSA:1.25.40.20 IPR036770	consensus disorder prediction |consensus disorder prediction | Ankyrin repeat-containing domain superfamily					SNOG_05840	SNOG_05840	SNOG_05840
SNOG_05839	A	Chromosome_19	104615	108545	+				3930	589.148	39.535	602.276	32.9186	Gene3D|MobiDBLite|SFLD|MobiDBLite|Gene3D|PRINTS|PRINTS|PRINTS|PRINTS|TIGRFAM|SUPERFAMILY|SUPERFAMILY|SUPERFAMILY|TIGRFAM|CDD|SFLD|ProSitePatterns|Pfam|Coils|Gene3D|SUPERFAMILY|SUPERFAMILY|Pfam|SUPERFAMILY|SUPERFAMILY|SUPERFAMILY|ProSitePatterns|SUPERFAMIL	G3DSA:3.40.1110.10 IPR023299 GO:0000166|mobidb-lite |SFLDG00002 |mobidb-lite |G3DSA:1.20.1110.10 |PR00119 |PR00119 |PR00119 |PR00119 |TIGR01494 IPR001757 GO:0016021|SSF56784 IPR036412 |SSF56784 IPR036412 |SSF56784 IPR036412 |TIGR01657 IPR006544 GO	P-type ATPase, cytoplasmic domain N|consensus disorder prediction |C1.7: P-type atpase like |consensus disorder prediction | |P-type cation-transporting ATPase superfamily signature |P-type cation-transporting ATPase superfamily signature |P-type cation-				CQ	SNOG_05839	SNOG_05839	SNOG_05839
SNOG_05838	A	Chromosome_19	103091	103813	+				722	345.697	23.1981	285.077	15.5815	SUPERFAMILY|Gene3D	SSF56784 IPR036412 |G3DSA:3.40.50.1000 IPR023214	HAD-like superfamily| HAD superfamily				CQ	SNOG_05838	SNOG_05838	SNOG_05838
SNOG_05837	A	Chromosome_19	101151	102568	-				1417	750.805	50.383	1006.4	55.0066	SUPERFAMILY|SUPERFAMILY|SUPERFAMILY|Gene3D	SSF63829 |SSF63829 |SSF63829 |G3DSA:2.120.10.30 IPR011042	| | | Six-bladed beta-propeller, TolB-like				CQ	SNOG_05837	SNOG_05837	SNOG_05837
SNOG_05836	A	Chromosome_19	99943	100458	-				515	8.52326	0.571957	11.2694	0.61595							CQ	SNOG_05836	SNOG_05836	SNOG_05836
SNOG_05835	A	Chromosome_19	97218	99245	+				2027	46.6904	3.13318	200.451	10.956	MobiDBLite|SUPERFAMILY|Gene3D|Pfam	mobidb-lite |SSF53474 IPR029058 |G3DSA:3.40.50.1820 IPR029058 |PF09994 IPR018712	consensus disorder prediction | Alpha/Beta hydrolase fold| Alpha/Beta hydrolase fold|Uncharacterized alpha/beta hydrolase domain (DUF2235) Domain of unknown function DUF2235					SNOG_05835	SNOG_05835	SNOG_05835
SNOG_05851	A	Chromosome_19	136493	137830	+				1337	104.996	7.04581	110.849	6.05865	Pfam|CDD|SUPERFAMILY|Gene3D	PF05971 IPR010286 GO:0008168|cd02440 |SSF53335 IPR029063 |G3DSA:3.40.50.150	Protein of unknown function (DUF890) Ribosomal RNA large subunit methyltransferase F-like|AdoMet_MTases | S-adenosyl-L-methionine-dependent methyltransferase|					SNOG_05851	SNOG_05851	SNOG_05851
SNOG_05749	A	Chromosome_06	583245	584619	-				1374	0.17098	0.011474	0.428372	0.023413	CDD|SUPERFAMILY|Gene3D|ProSiteProfiles|Pfam|Gene3D|SUPERFAMILY	cd02440 |SSF46785 IPR036390 |G3DSA:3.40.50.150 |PS51683 IPR016461 GO:0008168|PF00891 IPR001077 GO:0008171|G3DSA:1.10.10.10 IPR036388 |SSF53335 IPR029063	AdoMet_MTases | Winged helix DNA-binding domain superfamily| |SAM-dependent O-methyltransferase class II-type profile. O-methyltransferase COMT-type|O-methyltransferase O-methyltransferase, family 2| Winged helix-like DNA-binding domain superfamily| S-ade				CQ	SNOG_05749	SNOG_05749	SNOG_05749
SNOG_05799	A	Chromosome_19	30297	31875	+				1578	4.60539	0.309046	15.9357	0.870995								SNOG_05799	SNOG_05799	SNOG_05799
SNOG_05762	A	Chromosome_06	609463	609993	-				530	17.2825	1.15975	19.7401	1.07893								SNOG_05762	SNOG_05762	SNOG_05762
SNOG_05761	A	Chromosome_06	605841	608673	-	YES	0.719		2832	167.357	11.2306	56.6851	3.09823	MobiDBLite|MobiDBLite	mobidb-lite |mobidb-lite	consensus disorder prediction |consensus disorder prediction					SNOG_05761	SNOG_05761	SNOG_05761
SNOG_05760	A	Chromosome_06	605024	605503	-				479	13.2375	0.888308	24.0434	1.31414	SUPERFAMILY|Pfam|ProSiteProfiles|Gene3D|CDD|SMART	SSF69065 IPR036389 GO:0004525|GO:0006396|PF00636 IPR000999 GO:0004525|GO:0006396|PS50142 IPR000999 GO:0004525|GO:0006396|G3DSA:1.10.1520.10 IPR036389 GO:0004525|GO:0006396|cd00593 IPR000999 GO:0004525|GO:0006396|SM00535 IPR000999 GO:0004525|GO:0006396	Ribonuclease III, endonuclease domain superfamily|Ribonuclease III domain Ribonuclease III domain|Ribonuclease III family domain profile. Ribonuclease III domain| Ribonuclease III, endonuclease domain superfamily|RIBOc Ribonuclease III domain| Ribonuclea				CQ	SNOG_05760	SNOG_05760	SNOG_05760
SNOG_05758	A	Chromosome_06	600234	601961	+				1727	304.183	20.4123	140.147	7.66	SUPERFAMILY|SMART|MobiDBLite|SUPERFAMILY|SUPERFAMILY|Pfam|MobiDBLite|Gene3D|Coils|Gene3D|MobiDBLite	SSF53067 |SM00268 IPR004000 |mobidb-lite |SSF53067 |SSF53067 |PF00022 IPR004000 |mobidb-lite |G3DSA:3.30.420.40 |Coil |G3DSA:3.30.420.40 |mobidb-lite	| Actin family|consensus disorder prediction | | |Actin Actin family|consensus disorder prediction | | | |consensus disorder prediction				CQ	SNOG_05758	SNOG_05758	SNOG_05758
SNOG_05757	A	Chromosome_06	597992	599912	-				1920	2736.43	183.629	1569.67	85.7934	Gene3D|SUPERFAMILY|SMART|MobiDBLite|Coils|ProSiteProfiles|MobiDBLite|Pfam|Pfam	G3DSA:1.25.40.120 |SSF89124 IPR036070 |SM00931 IPR012976 |mobidb-lite |Coil |PS51358 IPR002687 |mobidb-lite |PF01798 IPR002687 |PF08156 IPR012974	| Nop domain superfamily| NOSIC|consensus disorder prediction | |Nop domain profile. Nop domain|consensus disorder prediction |snoRNA binding domain, fibrillarin Nop domain|NOP5NT (NUC127) domain NOP5, N-terminal				CQ	SNOG_05757	SNOG_05757	SNOG_05757
SNOG_05756	A	Chromosome_06	596823	597721	+				898	550.848	36.9649	333.652	18.2364	Gene3D|SUPERFAMILY|Pfam	G3DSA:1.10.150.80 |SSF47819 IPR010997 GO:0000166|GO:0003824|GO:0044237|PF03874 IPR005574 GO:0003899|GO:0006351	| HRDC-like superfamily|RNA polymerase Rpb4 RNA polymerase II, Rpb4				CQ	SNOG_05756	SNOG_05756	SNOG_05756
SNOG_05755	A	Chromosome_06	596102	596383	-				281	16.7778	1.12588	23.2844	1.27266	MobiDBLite|MobiDBLite	mobidb-lite |mobidb-lite	consensus disorder prediction |consensus disorder prediction						SNOG_05755	SNOG_05755
SNOG_05754	A	Chromosome_06	594873	595255	+				382	46.9624	3.15143	34.3448	1.87718									SNOG_05754	SNOG_05754
SNOG_05753	A	Chromosome_06	592681	594548	-				1867	488.809	32.8018	1643.32	89.8186	MobiDBLite	mobidb-lite	consensus disorder prediction				CQ	SNOG_05753	SNOG_05753	SNOG_05753
SNOG_05764	A	Chromosome_06	613453	615208	+				1755	2943.54	197.528	2300.97	125.764	ProSitePatterns|SMART|Gene3D|Pfam|PIRSF|PIRSF|Gene3D|ProSitePatterns|SUPERFAMILY|MobiDBLite|ProSiteProfiles|CDD|ProSitePatterns	PS00108 IPR008271 GO:0004672|GO:0006468|SM00220 IPR000719 GO:0004672|GO:0005524|GO:0006468|G3DSA:3.30.200.20 |PF00069 IPR000719 GO:0004672|GO:0005524|GO:0006468|PIRSF000615 |PIRSF000615 |G3DSA:1.10.510.10 |PS00107 IPR017441 GO:0005524|SSF56112 IPR0110	Serine/Threonine protein kinases active-site signature. Serine/threonine-protein kinase, active site| Protein kinase domain| |Protein kinase domain Protein kinase domain| | | |Protein kinases ATP-binding region signature. Protein kinase, ATP binding site|						SNOG_05764	SNOG_05764
SNOG_05750	A	Chromosome_06	586190	587050	-	YES	0.781		860	454.336	30.4884	321.118	17.5513	Pfam	PF03443 IPR005103	Glycosyl hydrolase family 61 Glycoside hydrolase, family 61				CQ	SNOG_05750	SNOG_05750	SNOG_05750
SNOG_05766	A	Chromosome_06	617134	619069	+				1935	1213.25	81.4156	634.734	34.6926	CDD|SMART|SMART|MobiDBLite|MobiDBLite|ProSiteProfiles|MobiDBLite|SUPERFAMILY|Gene3D|Pfam|SUPERFAMILY|ProSitePatterns|Coils|Pfam|CDD|SMART|Gene3D|Pfam|ProSiteProfiles|ProSiteProfiles	cd00079 IPR001650 |SM00487 IPR014001 |SM01178 IPR025313 |mobidb-lite |mobidb-lite |PS51192 IPR014001 |mobidb-lite |SSF52540 IPR027417 |G3DSA:3.40.50.300 |PF00271 IPR001650 |SSF52540 IPR027417 |PS00039 IPR000629 |Coil |PF00270 IPR011545 GO:0003676|GO:	HELICc Helicase, C-terminal| Helicase superfamily 1/2, ATP-binding domain| Domain of unknown function DUF4217|consensus disorder prediction |consensus disorder prediction |Superfamilies 1 and 2 helicase ATP-binding type-1 domain profile. Helicase superfam					SNOG_05766	SNOG_05766	SNOG_05766
SNOG_05748	A	Chromosome_06	580206	582218	-				2012	44.8467	3.00945	31.3361	1.71273	MobiDBLite|ProSiteProfiles|MobiDBLite|SUPERFAMILY|Gene3D|SMART	mobidb-lite |PS50089 IPR001841 |mobidb-lite |SSF57850 |G3DSA:3.30.40.10 IPR013083 |SM00184 IPR001841	consensus disorder prediction |Zinc finger RING-type profile. Zinc finger, RING-type|consensus disorder prediction | | Zinc finger, RING/FYVE/PHD-type| Zinc finger, RING-type						SNOG_05748	SNOG_05748
SNOG_05747	A	Chromosome_06	579068	579704	-				636	708.162	47.5215	679.111	37.1181	ProSitePatterns|Gene3D|PRINTS|PRINTS|PRINTS|Pfam|ProSiteProfiles|CDD|SUPERFAMILY	PS00194 IPR017937 GO:0045454|G3DSA:3.40.30.10 |PR00421 |PR00421 |PR00421 |PF00085 IPR013766 GO:0045454|PS51352 IPR013766 GO:0045454|cd02947 |SSF52833 IPR036249	Thioredoxin family active site. Thioredoxin, conserved site| |Thioredoxin family signature |Thioredoxin family signature |Thioredoxin family signature |Thioredoxin Thioredoxin domain|Thioredoxin domain profile. Thioredoxin domain|TRX_family | Thioredoxin-				CQ	SNOG_05747	SNOG_05747	SNOG_05747
SNOG_05746	A	Chromosome_06	576846	578568	-	YES	0.776		1722	43.8492	2.94252	21.1987	1.15865	Gene3D|SUPERFAMILY|SUPERFAMILY|SUPERFAMILY|Pfam	G3DSA:3.40.50.1820 IPR029058 |SSF53474 IPR029058 |SSF53474 IPR029058 |SSF53474 IPR029058 |PF08386 IPR013595	Alpha/Beta hydrolase fold| Alpha/Beta hydrolase fold| Alpha/Beta hydrolase fold| Alpha/Beta hydrolase fold|TAP-like protein Peptidase S33 tripeptidyl aminopeptidase-like, C-terminal				CQ	SNOG_05746	SNOG_05746	SNOG_05746
SNOG_05745	A	Chromosome_06	575912	576394	+				482	19.795	1.32835	11.1056	0.606997	Coils|Coils|Coils|Gene3D	Coil |Coil |Coil |G3DSA:1.20.5.50	| | |				CQ	SNOG_05745	SNOG_05745	SNOG_05745
SNOG_05741	A	Chromosome_06	572254	572699	+				445	2.32752	0.156189	7.29974	0.398981	MobiDBLite	mobidb-lite	consensus disorder prediction				CQ	SNOG_05741	SNOG_05741	SNOG_05741
SNOG_05740	A	Chromosome_06	568596	571255	+				2659	1326.29	89.0011	3007.81	164.398	Pfam|MobiDBLite|Pfam|Pfam|Pfam	PF12621 IPR022257 |mobidb-lite |PF02714 IPR003864 GO:0016020|PF14703 IPR027815 |PF13967 IPR032880	Extracellular tail, of 10TM putative phosphate transporter 10TM putative phosphate transporter, extracellular tail|consensus disorder prediction |Calcium-dependent channel, 7TM region, putative phosphate Calcium-dependent channel, 7TM region, putative pho				CQ	SNOG_05740	SNOG_05740	SNOG_05740
SNOG_05737	A	Chromosome_06	564446	565429	-	YES	0.473		983	6058.88	406.583	1694.29	92.6047	Pfam|MobiDBLite	PF03443 IPR005103 |mobidb-lite	Glycosyl hydrolase family 61 Glycoside hydrolase, family 61|consensus disorder prediction					SNOG_05737	SNOG_05737	SNOG_05737
SNOG_05736	A	Chromosome_06	562357	564129	+				1772	273.751	18.3702	47.6898	2.60658	ProSiteProfiles|SUPERFAMILY|SUPERFAMILY|Gene3D	PS50181 IPR001810 GO:0005515|SSF52047 |SSF52047 |G3DSA:3.80.10.10 IPR032675	F-box domain profile. F-box domain| | | Leucine-rich repeat domain superfamily					SNOG_05736	SNOG_05736	SNOG_05736
SNOG_05735	A	Chromosome_06	560417	561893	+				1476	61.4437	4.12321	80.3004	4.38898	CDD|Pfam|ProSiteProfiles|MobiDBLite|SMART|Gene3D|MobiDBLite|ProSitePatterns|MobiDBLite|MobiDBLite|SUPERFAMILY	cd00201 IPR001202 GO:0005515|PF00397 IPR001202 GO:0005515|PS50020 IPR001202 GO:0005515|mobidb-lite |SM00456 IPR001202 GO:0005515|G3DSA:2.20.70.10 |mobidb-lite |PS01159 IPR001202 GO:0005515|mobidb-lite |mobidb-lite |SSF51045 IPR036020 GO:0005515	WW WW domain|WW domain WW domain|WW/rsp5/WWP domain profile. WW domain|consensus disorder prediction | WW domain| |consensus disorder prediction |WW/rsp5/WWP domain signature. WW domain|consensus disorder prediction |consensus disorder prediction | WW dom				CQ	SNOG_05735	SNOG_05735	SNOG_05735
SNOG_05733	A	Chromosome_06	557246	558343	+				1097	0.023679	0.001589	0.830601	0.045398	MobiDBLite|MobiDBLite	mobidb-lite |mobidb-lite	consensus disorder prediction |consensus disorder prediction					SNOG_05733	SNOG_05733	SNOG_05733
SNOG_05730	A	Chromosome_06	552368	553033	-				665	576.608	38.6935	68.4685	3.74227	SUPERFAMILY|SUPERFAMILY|Gene3D|CDD|Pfam|ProSiteProfiles	SSF55729 IPR016181 |SSF55729 IPR016181 |G3DSA:3.40.630.30 |cd04301 |PF13302 IPR000182 GO:0008080|PS51186 IPR000182 GO:0008080	Acyl-CoA N-acyltransferase| Acyl-CoA N-acyltransferase| |NAT_SF |Acetyltransferase (GNAT) domain GNAT domain|Gcn5-related N-acetyltransferase (GNAT) domain profile. GNAT domain				CQ	SNOG_05730	SNOG_05730	SNOG_05730
SNOG_05752	A	Chromosome_06	589356	591443	-				2087	49.9964	3.35503	41.3041	2.25756	SUPERFAMILY|ProSiteProfiles|CDD|MobiDBLite|MobiDBLite|MobiDBLite|Gene3D|Pfam	SSF57850 |PS50089 IPR001841 |cd16448 |mobidb-lite |mobidb-lite |mobidb-lite |G3DSA:3.30.40.10 IPR013083 |PF13639 IPR001841	|Zinc finger RING-type profile. Zinc finger, RING-type|RING-H2 |consensus disorder prediction |consensus disorder prediction |consensus disorder prediction | Zinc finger, RING/FYVE/PHD-type|Ring finger domain Zinc finger, RING-type				CQ	SNOG_05752	SNOG_05752	SNOG_05752
SNOG_05781	A	Chromosome_06	657143	658440	+				1297	129.568	8.69474	49.6835	2.71555	MobiDBLite	mobidb-lite	consensus disorder prediction				CQ	SNOG_05781	SNOG_05781	SNOG_05781
SNOG_05795	A	Chromosome_19	20328	22389	+				2061	96.4773	6.47415	19.2032	1.04958	ProSitePatterns|SUPERFAMILY|Gene3D|PRINTS|PRINTS|PRINTS|PRINTS|PRINTS|PRINTS|PRINTS|PRINTS|PRINTS|PRINTS|PRINTS|Pfam	PS00086 IPR017972 GO:0016705|GO:0055114|SSF48264 IPR036396 GO:0005506|GO:0016705|GO:0020037|GO:0055114|G3DSA:1.10.630.10 IPR036396 GO:0005506|GO:0016705|GO:0020037|GO:0055114|PR00385 IPR001128 GO:0005506|GO:0016705|GO:0020037|GO:0055114|PR00385 IPR001128	Cytochrome P450 cysteine heme-iron ligand signature. Cytochrome P450, conserved site| Cytochrome P450 superfamily| Cytochrome P450 superfamily|P450 superfamily signature Cytochrome P450|P450 superfamily signature Cytochrome P450|P450 superfamily signature					SNOG_05795	SNOG_05795	SNOG_05795
SNOG_05793	A	Chromosome_19	17520	19368	+				1848	36.2164	2.43032	5.27762	0.288459	Pfam|Gene3D|ProSiteProfiles|Gene3D|Pfam|SUPERFAMILY	PF08031 IPR012951 GO:0016491|GO:0050660|GO:0055114|G3DSA:3.30.43.10 IPR016167 GO:0003824|GO:0050660|GO:0055114|PS51387 IPR016166 GO:0016614|GO:0050660|GO:0055114|G3DSA:3.30.465.10 IPR016169 GO:0050660|PF01565 IPR006094 GO:0016491|GO:0050660|GO:0055114|SSF	Berberine and berberine like Berberine/berberine-like| FAD-binding, type 2, subdomain 1|PCMH-type FAD-binding domain profile. FAD-binding, type 2| CO dehydrogenase flavoprotein-like, FAD-binding, subdomain 2|FAD binding domain FAD linked oxidase, N-termin					SNOG_05793	SNOG_05793	SNOG_05793
SNOG_05791	A	Chromosome_19	8084	16295	-				8211	5.90283	0.396112	6.90224	0.377255	SMART|SUPERFAMILY|Gene3D|SUPERFAMILY|Gene3D|SUPERFAMILY|Gene3D|Gene3D|Pfam|Pfam|SUPERFAMILY|SUPERFAMILY|SUPERFAMILY|ProSiteProfiles|SUPERFAMILY|Gene3D|SMART|Gene3D|Gene3D|SMART|SMART|SMART|Pfam|MobiDBLite|Pfam|Pfam|Pfam|CDD|Gene3D|SUPERFAMILY|SUPERFAMILY|	SM00822 |SSF51735 IPR036291 |G3DSA:3.10.129.10 |SSF50129 IPR011032 |G3DSA:3.90.180.10 |SSF51735 IPR036291 |G3DSA:3.40.366.10 |G3DSA:3.30.70.250 IPR016036 GO:0003824|GO:0008152|PF02801 IPR014031 |PF08240 IPR013154 GO:0055114|SSF52151 IPR016035 GO:00081	This enzymatic domain is part of bacterial polyketide synthases and catalyses the first step in the reductive modification of the beta-carbonyl centres in the growing polyketide chain. It uses NADPH to reduce the keto group to a hydroxy group. | NAD(P)-bi					SNOG_05791	SNOG_05791	SNOG_05791
SNOG_05790	A	Chromosome_06	674079	674519	+				440	28.229	1.89432	53.7642	2.93858	SUPERFAMILY|SUPERFAMILY|Gene3D|Pfam	SSF51445 IPR017853 |SSF54556 IPR029070 |G3DSA:3.10.50.10 IPR029070 |PF00704 IPR001223 GO:0005975	Glycoside hydrolase superfamily| Chitinase insertion domain superfamily| Chitinase insertion domain superfamily|Glycosyl hydrolases family 18 Glycoside hydrolase family 18, catalytic domain				CQ	SNOG_05790	SNOG_05790	SNOG_05790
SNOG_05789	A	Chromosome_06	672846	673422	-				576	2266.86	152.119	690.062	37.7167	Pfam	PF01284 IPR008253 GO:0016020	Membrane-associating domain Marvel domain				CQ	SNOG_05789	SNOG_05789	SNOG_05789
SNOG_05788	A	Chromosome_06	671323	671886	-				563	40.8941	2.74421	43.5355	2.37951	CDD|SUPERFAMILY|Pfam|Gene3D	cd00077 IPR003607 |SSF109604 |PF01966 IPR006674 |G3DSA:1.10.3210.10	HDc HD/PDEase domain| |HD domain HD domain|					SNOG_05788	SNOG_05788	SNOG_05788
SNOG_05787	A	Chromosome_06	669334	671159	+				1825	319.509	21.4408	393.261	21.4944	Coils|MobiDBLite|ProSiteProfiles	Coil |mobidb-lite |PS50103 IPR000571 GO:0046872	|consensus disorder prediction |Zinc finger C3H1-type profile. Zinc finger, CCCH-type				CQ		SNOG_05787	SNOG_05787
SNOG_05786	A	Chromosome_06	667842	668689	-				847	1542.89	103.536	548.931	30.0029	ProSiteProfiles|SUPERFAMILY|CDD|Gene3D|SUPERFAMILY|ProSiteProfiles|Pfam|Gene3D	PS50405 IPR010987 |SSF47616 IPR036282 |cd03192 |G3DSA:3.40.30.10 |SSF52833 IPR036249 |PS50404 IPR004045 GO:0005515|PF14497 IPR004046 |G3DSA:1.20.1050.10	Soluble glutathione S-transferase C-terminal domain profile. Glutathione S-transferase, C-terminal-like| Glutathione S-transferase, C-terminal domain superfamily|GST_C_Sigma_like | | Thioredoxin-like superfamily|Soluble glutathione S-transferase N-termina				CQ	SNOG_05786	SNOG_05786	SNOG_05786
SNOG_05785	A	Chromosome_06	666813	667659	+				846	20393.1	1368.49	11487.5	627.872	ProSitePatterns|MobiDBLite|Pfam	PS00948 IPR000554 GO:0003735|GO:0005622|GO:0005840|GO:0006412|mobidb-lite |PF01251 IPR000554 GO:0003735|GO:0005622|GO:0005840|GO:0006412	Ribosomal protein S7e signature. Ribosomal protein S7e|consensus disorder prediction |Ribosomal protein S7e Ribosomal protein S7e				CQ		SNOG_05785	SNOG_05785
SNOG_05784	A	Chromosome_06	665234	666619	-				1385	267.987	17.9833	106.59	5.82589	MobiDBLite|MobiDBLite	mobidb-lite |mobidb-lite	consensus disorder prediction |consensus disorder prediction					SNOG_05784	SNOG_05784	SNOG_05784
SNOG_05763	A	Chromosome_06	610281	612488	+	YES	0.708		2207	1032.23	69.2683	271.738	14.8524	Gene3D|MobiDBLite|MobiDBLite|Gene3D|PRINTS|PRINTS|PRINTS|CDD|Gene3D|ProSiteProfiles|Pfam|SUPERFAMILY|SUPERFAMILY|CDD	G3DSA:1.20.5.100 IPR021157 |mobidb-lite |mobidb-lite |G3DSA:2.40.70.10 IPR021109 |PR00792 IPR001461 GO:0004190|GO:0006508|PR00792 IPR001461 GO:0004190|GO:0006508|PR00792 IPR001461 GO:0004190|GO:0006508|cd05471 IPR034164 |G3DSA:2.40.70.10 IPR021109 |PS51	Cytochrome c1, transmembrane anchor, C-terminal|consensus disorder prediction |consensus disorder prediction | Aspartic peptidase domain superfamily|Pepsin (A1) aspartic protease family signature Aspartic peptidase A1 family|Pepsin (A1) aspartic protease				CQ	SNOG_05763	SNOG_05763	SNOG_05763
SNOG_05782	A	Chromosome_06	659155	661004	+				1849	82.9618	5.56719	73.3847	4.01098	MobiDBLite|ProSitePatterns|MobiDBLite|MobiDBLite	mobidb-lite |PS00028 IPR013087 GO:0003676|mobidb-lite |mobidb-lite	consensus disorder prediction |Zinc finger C2H2 type domain signature. Zinc finger C2H2-type|consensus disorder prediction |consensus disorder prediction					SNOG_05782	SNOG_05782	SNOG_05782
SNOG_05866	A	Chromosome_19	176355	178584	-				2229	20.1371	1.35131	7.06619	0.386216	Pfam	PF06985 IPR010730	Heterokaryon incompatibility protein (HET) Heterokaryon incompatibility					SNOG_05866	SNOG_05866	SNOG_05866
SNOG_05780	A	Chromosome_06	653793	656390	+				2597	198.597	13.3546	265.592	14.5376	MobiDBLite|Pfam|ProSiteProfiles|Pfam|SUPERFAMILY|MobiDBLite|SMART|CDD|ProSitePatterns|MobiDBLite|Gene3D|SMART	mobidb-lite |PF00628 IPR019787 |PS50016 IPR019787 |PF12998 IPR024610 |SSF57903 IPR011011 |mobidb-lite |SM01408 IPR024610 |cd15505 |PS01359 IPR019786 |mobidb-lite |G3DSA:3.30.40.10 IPR013083 |SM00249 IPR001965	consensus disorder prediction |PHD-finger Zinc finger, PHD-finger|Zinc finger PHD-type profile. Zinc finger, PHD-finger|Inhibitor of growth proteins N-terminal histone-binding Inhibitor of growth protein, N-terminal histone-binding| Zinc finger, FYVE/PHD-					SNOG_05780	SNOG_05780,SNOG_057802	SNOG_05780
SNOG_05779	A	Chromosome_06	651172	653157	-				1985	56.9171	3.81944	63.4516	3.46807	SUPERFAMILY|SUPERFAMILY|MobiDBLite|Gene3D|MobiDBLite|MobiDBLite|Coils	SSF53098 IPR012337 |SSF53098 IPR012337 |mobidb-lite |G3DSA:3.30.420.10 IPR036397 GO:0003676|mobidb-lite |mobidb-lite |Coil	Ribonuclease H-like superfamily| Ribonuclease H-like superfamily|consensus disorder prediction | Ribonuclease H superfamily|consensus disorder prediction |consensus disorder prediction |				CQ	SNOG_05779	SNOG_05779	SNOG_05779
SNOG_05778	A	Chromosome_06	650194	650904	+				710	16.3432	1.09672	1.05485	0.057655	ProSiteProfiles|Gene3D|SUPERFAMILY|SMART|CDD|Pfam|MobiDBLite	PS50888 IPR011598 GO:0046983|G3DSA:4.10.280.10 IPR036638 GO:0046983|SSF47459 IPR036638 GO:0046983|SM00353 IPR011598 GO:0046983|cd00083 IPR011598 GO:0046983|PF00010 IPR011598 GO:0046983|mobidb-lite	Myc-type, basic helix-loop-helix (bHLH) domain profile. Myc-type, basic helix-loop-helix (bHLH) domain| Helix-loop-helix DNA-binding domain superfamily| Helix-loop-helix DNA-binding domain superfamily| Myc-type, basic helix-loop-helix (bHLH) domain|HLH My					SNOG_05778	SNOG_05778	SNOG_05778
SNOG_05777	A	Chromosome_06	646130	647819	+				1689	834.96	56.0304	488.159	26.6812	PIRSF|Gene3D|Gene3D|CDD|SUPERFAMILY|Pfam	PIRSF036492 IPR012394 GO:0004030|GO:0006081|GO:0055114|G3DSA:3.40.605.10 IPR016162 GO:0008152|GO:0016491|GO:0055114|G3DSA:3.40.309.10 |cd07135 |SSF53720 IPR016161 GO:0008152|GO:0016491|GO:0055114|PF00171 IPR015590 GO:0008152|GO:0016491|GO:0055114	Aldehyde dehydrogenase NAD(P)-dependent| Aldehyde dehydrogenase, N-terminal| |ALDH_F14-YMR110C | Aldehyde/histidinol dehydrogenase|Aldehyde dehydrogenase family Aldehyde dehydrogenase domain				CQ		SNOG_05777	SNOG_05777
SNOG_05775	A	Chromosome_06	641207	641828	-				621	67.0386	4.69271	115.458	6.51757	MobiDBLite	mobidb-lite	consensus disorder prediction					SNOG_05775	SNOG_05775	SNOG_05775
SNOG_05773	A	Chromosome_06	637567	640781	-				3214	198.93	13.3492	218.62	11.9491	SUPERFAMILY|MobiDBLite|MobiDBLite|CDD|MobiDBLite|ProSitePatterns|ProSiteProfiles|Pfam|MobiDBLite|Pfam|Pfam|SMART|SMART|ProSiteProfiles|Gene3D|Gene3D|Gene3D	SSF57667 IPR036236 |mobidb-lite |mobidb-lite |cd12148 |mobidb-lite |PS00028 IPR013087 GO:0003676|PS50157 IPR013087 GO:0003676|PF04082 IPR007219 GO:0003677|GO:0005634|GO:0006351|GO:0008270|mobidb-lite |PF00096 |PF00096 |SM00355 IPR013087 GO:0003676|	Zinc finger C2H2 superfamily|consensus disorder prediction |consensus disorder prediction |fungal_TF_MHR |consensus disorder prediction |Zinc finger C2H2 type domain signature. Zinc finger C2H2-type|Zinc finger C2H2 type domain profile. Zinc finger C2H2-					SNOG_05773,SNOG_05774	SNOG_05773	SNOG_05773
SNOG_05772	A	Chromosome_06	636006	637013	-				1007	4.84162	0.324899	2.50506	0.136919	Gene3D	G3DSA:3.40.50.300						SNOG_05772	SNOG_05772	SNOG_05772
SNOG_05771	A	Chromosome_06	634396	635802	+	YES	0.55		1406	21.1788	1.42121	11.6409	0.636256	Pfam|MobiDBLite|ProSiteProfiles|SUPERFAMILY|Gene3D	PF01328 IPR000028 GO:0004601|mobidb-lite |PS51405 IPR000028 GO:0004601|SSF47571 IPR036851 GO:0004601|G3DSA:1.10.489.10 IPR036851 GO:0004601	Peroxidase, family 2 Chloroperoxidase|consensus disorder prediction |Heme haloperoxidase family profile. Chloroperoxidase| Chloroperoxidase superfamily| Chloroperoxidase superfamily					SNOG_05771	SNOG_05771	SNOG_05771
SNOG_05770	A	Chromosome_06	627941	632069	+				4128	17.9196	1.2025	22.065	1.206	CDD|SMART|MobiDBLite|MobiDBLite|Gene3D|Gene3D|Gene3D|SMART|CDD|SUPERFAMILY|SUPERFAMILY|ProSiteProfiles|SUPERFAMILY|Pfam|Gene3D|Gene3D|ProSiteProfiles|PRINTS|PRINTS|PRINTS|PRINTS|Pfam|SUPERFAMILY|Gene3D|SUPERFAMILY|SUPERFAMILY|SUPERFAMILY|Pfam|CDD|SMART	cd00156 IPR001789 GO:0000160|SM00448 IPR001789 GO:0000160|mobidb-lite |mobidb-lite |G3DSA:3.30.565.10 IPR036890 |G3DSA:3.30.450.40 IPR029016 |G3DSA:3.30.450.20 |SM00388 IPR003661 GO:0000155|GO:0007165|cd00075 IPR003594 |SSF52172 IPR011006 |SSF52172 IPR	REC Signal transduction response regulator, receiver domain| Signal transduction response regulator, receiver domain|consensus disorder prediction |consensus disorder prediction | Histidine kinase/HSP90-like ATPase superfamily| GAF-like domain superfamily				CQ	SNOG_05770	SNOG_05770	SNOG_05770
SNOG_05768	A	Chromosome_06	626586	627125	-				539	179.898	12.0721	480.407	26.2576	MobiDBLite	mobidb-lite	consensus disorder prediction				CQ	SNOG_05768	SNOG_05768	SNOG_05768
SNOG_05767	A	Chromosome_06	620113	626134	+				6021	667.487	44.792	690.259	37.7274	ProSitePatterns|MobiDBLite|MobiDBLite|MobiDBLite|MobiDBLite|MobiDBLite|MobiDBLite|MobiDBLite|MobiDBLite|MobiDBLite|MobiDBLite|MobiDBLite	PS01054 IPR018225 GO:0005975|mobidb-lite |mobidb-lite |mobidb-lite |mobidb-lite |mobidb-lite |mobidb-lite |mobidb-lite |mobidb-lite |mobidb-lite |mobidb-lite |mobidb-lite	Transaldolase signature 1. Transaldolase, active site|consensus disorder prediction |consensus disorder prediction |consensus disorder prediction |consensus disorder prediction |consensus disorder prediction |consensus disorder prediction |consensus disor					SNOG_05767	SNOG_05767	SNOG_05767
SNOG_05783	A	Chromosome_06	661248	665020	-				3772	325.53	21.8448	273.103	14.927	SUPERFAMILY|SUPERFAMILY|SUPERFAMILY|SUPERFAMILY|MobiDBLite|MobiDBLite|Gene3D|MobiDBLite|MobiDBLite|MobiDBLite|MobiDBLite	SSF48371 IPR016024 GO:0005488|SSF48371 IPR016024 GO:0005488|SSF48371 IPR016024 GO:0005488|SSF48371 IPR016024 GO:0005488|mobidb-lite |mobidb-lite |G3DSA:1.25.10.10 IPR011989 |mobidb-lite |mobidb-lite |mobidb-lite |mobidb-lite	Armadillo-type fold| Armadillo-type fold| Armadillo-type fold| Armadillo-type fold|consensus disorder prediction |consensus disorder prediction | Armadillo-like helical|consensus disorder prediction |consensus disorder prediction |consensus disorder pred					SNOG_05783	SNOG_05783	*
SNOG_06491	A	Chromosome_09	938606	940083	-	YES	0.563		1477	6.20235	0.416211	1.19867	0.065516	SUPERFAMILY|MobiDBLite|Gene3D|Pfam|Gene3D|Pfam|ProSitePatterns|SUPERFAMILY|CDD|PRINTS|PRINTS|PRINTS|ProSitePatterns	SSF52743 IPR036852 GO:0004252|GO:0006508|mobidb-lite |G3DSA:3.30.70.80 IPR037045 |PF05922 IPR010259 |G3DSA:3.40.50.200 IPR036852 GO:0004252|GO:0006508|PF00082 IPR000209 GO:0004252|GO:0006508|PS00136 IPR023827 |SSF54897 IPR009020 |cd04077 IPR034193 |PR007	Peptidase S8/S53 domain superfamily|consensus disorder prediction | Peptidase S8 propeptide/proteinase inhibitor I9 superfamily|Peptidase inhibitor I9 Peptidase S8 propeptide/proteinase inhibitor I9| Peptidase S8/S53 domain superfamily|Subtilase family P				CQ	SNOG_06491	SNOG_06491	SNOG_06491
SNOG_06505	A	Chromosome_09	969938	973565	-				3627	728.961	48.9173	928.289	50.7374	CDD|Pfam|Pfam|MobiDBLite|SUPERFAMILY|CDD|Coils|Gene3D|SUPERFAMILY|SMART|SMART|Gene3D|SUPERFAMILY|MobiDBLite|SUPERFAMILY|MobiDBLite|ProSiteProfiles|SUPERFAMILY|CDD|Pfam|Gene3D|MobiDBLite|Gene3D|ProSiteProfiles|SMART|SMART|Pfam|Coils|ProSiteProfiles	cd00079 IPR001650 |PF09110 IPR015194 GO:0031491|GO:0043044|PF00176 IPR000330 GO:0005524|mobidb-lite |SSF46689 IPR009057 GO:0003677|cd00167 IPR001005 |Coil |G3DSA:3.40.50.300 |SSF46689 IPR009057 GO:0003677|SM00717 IPR001005 |SM00717 IPR001005 |G3DSA:1.1	HELICc Helicase, C-terminal|HAND ISWI, HAND domain|SNF2 family N-terminal domain SNF2-related, N-terminal domain|consensus disorder prediction | Homeobox-like domain superfamily|SANT SANT/Myb domain| | | Homeobox-like domain superfamily| SANT/Myb domain|				CQ		SNOG_06505	SNOG_06505
SNOG_06503	A	Chromosome_09	968235	969354	-				1119	1679.35	112.694	3654.36	199.736	CDD|Coils|Pfam|Hamap|Gene3D|TIGRFAM|SUPERFAMILY	cd02035 IPR016300 GO:0005524|GO:0016887|Coil |PF02374 IPR025723 |MF_03112 IPR027542 GO:0005524|GO:0016887|G3DSA:3.40.50.300 |TIGR00345 IPR016300 GO:0005524|GO:0016887|SSF52540 IPR027417	ArsA Arsenical pump ATPase, ArsA/GET3| |Anion-transporting ATPase Anion-transporting ATPase-like domain|ATPase <gene_name> [GET3]. Arsenical pump ATPase, ArsA/GET3, eukaryotic| |GET3_arsA_TRC40: transport-energizing ATPase, TRC40/GET3/ArsA family Arsenica					SNOG_06503	SNOG_06503	SNOG_06503
SNOG_06502	A	Chromosome_09	965708	966672	-	YES	0.87		964	7400.42	496.608	226.302	12.369	SUPERFAMILY|Pfam|Gene3D|CDD|Pfam	SSF53474 IPR029058 |PF01764 IPR002921 GO:0006629|G3DSA:3.40.50.1820 IPR029058 |cd00519 |PF03893 IPR005592 GO:0016042	Alpha/Beta hydrolase fold|Lipase (class 3) Fungal lipase-like domain| Alpha/Beta hydrolase fold|Lipase_3 |Lipase 3 N-terminal region Mono-/di-acylglycerol lipase, N-terminal				CQ		SNOG_06502	SNOG_06502
SNOG_06501	A	Chromosome_09	964435	965627	+				1192	142.781	9.73705	241.454	13.4105	Gene3D|SUPERFAMILY|SMART|Pfam	G3DSA:3.40.225.10 IPR036409 |SSF53639 IPR036409 |SM01007 IPR001303 |PF00596 IPR001303	Class II aldolase/adducin N-terminal domain superfamily| Class II aldolase/adducin N-terminal domain superfamily| Class II aldolase/adducin N-terminal|Class II Aldolase and Adducin N-terminal domain Class II aldolase/adducin N-terminal					SNOG_06501	SNOG_065012,SNOG_06501	SNOG_06501
SNOG_06500	A	Chromosome_09	963059	963827	-				768	102.934	6.9074	308.568	16.8654								SNOG_06500	SNOG_06500	SNOG_06500
SNOG_06499	A	Chromosome_09	961459	962790	-				1331	7.62561	0.51172	79.5715	4.34914	Pfam|SUPERFAMILY|SUPERFAMILY|Gene3D|PRINTS|PRINTS|PRINTS|PRINTS	PF01494 IPR002938 GO:0071949|SSF51905 IPR036188 |SSF51905 IPR036188 |G3DSA:3.50.50.60 IPR036188 |PR00420 |PR00420 |PR00420 |PR00420	FAD binding domain FAD-binding domain| FAD/NAD(P)-binding domain superfamily| FAD/NAD(P)-binding domain superfamily| FAD/NAD(P)-binding domain superfamily|Aromatic-ring hydroxylase (flavoprotein monooxygenase) signature |Aromatic-ring hydroxylase (flavopr				CQ	SNOG_06499	SNOG_06499	SNOG_06499
SNOG_06498	A	Chromosome_09	959405	961370	+	YES	0.493		1965	49.0763	3.29328	332.387	18.1673	Pfam|PIRSF|Gene3D|ProSitePatterns|SUPERFAMILY|SUPERFAMILY|Gene3D|SUPERFAMILY|SUPERFAMILY|Pfam|ProSitePatterns	PF05199 IPR007867 GO:0016614|GO:0055114|PIRSF000137 IPR012132 GO:0016614|GO:0050660|GO:0055114|G3DSA:3.30.560.10 |PS00623 IPR000172 GO:0016614|GO:0050660|GO:0055114|SSF54373 |SSF54373 |G3DSA:4.10.450.10 |SSF51905 IPR036188 |SSF51905 IPR036188 |PF00732	GMC oxidoreductase Glucose-methanol-choline oxidoreductase, C-terminal| Glucose-methanol-choline oxidoreductase| |GMC oxidoreductases signature 1. Glucose-methanol-choline oxidoreductase, N-terminal| | | | FAD/NAD(P)-binding domain superfamily| FAD/NAD(P)				CQ	SNOG_06498	SNOG_06498	SNOG_06498
SNOG_06497	A	Chromosome_09	958595	958845	-				250	1.81172	0.121576	20.1389	1.10073	MobiDBLite	mobidb-lite	consensus disorder prediction						SNOG_06497	SNOG_06497
SNOG_06496	A	Chromosome_09	956199	957474	-				1275	73.4889	4.9315	605.135	33.0748								SNOG_06496	SNOG_06496	SNOG_06496
SNOG_06495	A	Chromosome_09	953572	954878	-				1306	32.8693	2.20571	9.60591	0.52503	Pfam|SUPERFAMILY|SUPERFAMILY|Gene3D|PRINTS|PRINTS|PRINTS|PRINTS	PF01494 IPR002938 GO:0071949|SSF51905 IPR036188 |SSF51905 IPR036188 |G3DSA:3.50.50.60 IPR036188 |PR00420 |PR00420 |PR00420 |PR00420	FAD binding domain FAD-binding domain| FAD/NAD(P)-binding domain superfamily| FAD/NAD(P)-binding domain superfamily| FAD/NAD(P)-binding domain superfamily|Aromatic-ring hydroxylase (flavoprotein monooxygenase) signature |Aromatic-ring hydroxylase (flavopr				CQ	SNOG_06495	SNOG_06495	SNOG_06495
SNOG_06140	A	Chromosome_09	157786	158966	-				1180	616.004	41.3372	225.988	12.3518	SUPERFAMILY|Pfam|PRINTS|PRINTS|PRINTS|SMART|ProSitePatterns|Gene3D|Gene3D|PRINTS|PRINTS|PRINTS|PRINTS|PRINTS	SSF51735 IPR036291 |PF00106 IPR002347 |PR00080 IPR002347 |PR00080 IPR002347 |PR00080 IPR002347 |SM00822 |PS00061 IPR020904 GO:0016491|G3DSA:3.40.50.720 |G3DSA:3.40.50.720 |PR00081 IPR002347 |PR00081 IPR002347 |PR00081 IPR002347 |PR00081 IPR002347 |PR00	NAD(P)-binding domain superfamily|short chain dehydrogenase Short-chain dehydrogenase/reductase SDR|Short-chain dehydrogenase/reductase (SDR) superfamily signature Short-chain dehydrogenase/reductase SDR|Short-chain dehydrogenase/reductase (SDR) superfam					SNOG_06140	SNOG_06140	SNOG_06140
SNOG_06492	A	Chromosome_09	943354	944593	-	YES	0.917		1239	2536.7	170.227	12.2015	0.666897	ProSitePatterns|PRINTS|PRINTS|PRINTS|Pfam|Gene3D|Gene3D|SUPERFAMILY|ProSitePatterns|CDD|ProSitePatterns|Pfam|SUPERFAMILY	PS00136 IPR023827 |PR00723 IPR015500 |PR00723 IPR015500 |PR00723 IPR015500 |PF00082 IPR000209 GO:0004252|GO:0006508|G3DSA:3.30.70.80 IPR037045 |G3DSA:3.40.50.200 IPR036852 GO:0004252|GO:0006508|SSF54897 IPR009020 |PS00138 IPR023828 |cd04077 IPR034193 |PS0	Serine proteases, subtilase family, aspartic acid active site. Peptidase S8, subtilisin, Asp-active site|Subtilisin serine protease family (S8) signature Peptidase S8, subtilisin-related|Subtilisin serine protease family (S8) signature Peptidase S8, subt				CQ	SNOG_06492	SNOG_06492	SNOG_06492
SNOG_06509	A	Chromosome_09	977907	979836	+				1929	149.003	9.99888	94.4588	5.16283	SUPERFAMILY|MobiDBLite|Gene3D|Coils|Pfam	SSF144083 |mobidb-lite |G3DSA:1.20.58.340 |Coil |PF01544 IPR002523 GO:0016020|GO:0030001|GO:0046873|GO:0055085	|consensus disorder prediction | | |CorA-like Mg2+ transporter protein Mg2+ transporter protein, CorA-like/Zinc transport protein ZntB				CQ		SNOG_06509	SNOG_06509
SNOG_06490	A	Chromosome_09	937386	938261	+				875	55.46	3.72167	40.847	2.23257								SNOG_06490	SNOG_06490	SNOG_06490
SNOG_06489	A	Chromosome_09	936045	936832	+				787	463.778	31.122	632.084	34.5478	Pfam|MobiDBLite	PF05071 IPR007763 GO:0008137|GO:0009055|GO:0016020|mobidb-lite	NADH ubiquinone oxidoreductase subunit NDUFA12 NADH dehydrogenase [ubiquinone] 1 alpha subcomplex subunit 12|consensus disorder prediction					SNOG_06489	SNOG_06489	SNOG_06489
SNOG_06488	A	Chromosome_09	933630	935708	-				2078	262.488	17.6144	611.742	33.4359	MobiDBLite|Coils|ProSiteProfiles|Gene3D|MobiDBLite|Coils|SUPERFAMILY|CDD|SMART|Coils|PRINTS|PRINTS|PRINTS|Pfam	mobidb-lite |Coil |PS50021 IPR001715 GO:0005515|G3DSA:1.10.418.10 IPR036872 GO:0005515|mobidb-lite |Coil |SSF47576 IPR036872 GO:0005515|cd00014 IPR001715 GO:0005515|SM00033 IPR001715 GO:0005515|Coil |PR00888 IPR003096 |PR00888 IPR003096 |PR00888 IPR0	consensus disorder prediction | |Calponin homology domain profile. Calponin homology domain| Calponin-like domain superfamily|consensus disorder prediction | | Calponin-like domain superfamily|CH Calponin homology domain| Calponin homology domain| |Smooth				CQ	SNOG_06488	SNOG_06488	SNOG_06488
SNOG_06486	A	Chromosome_09	927899	928623	-				724	683.785	45.8857	1194.43	65.2839	PIRSF|MobiDBLite|SUPERFAMILY|ProSiteProfiles|Hamap|SMART|Pfam	PIRSF037969 IPR017340 GO:0000387|GO:0000398|GO:0005685|mobidb-lite |SSF57667 IPR036236 |PS50171 IPR000690 GO:0003676|GO:0005634|GO:0008270|MF_03153 IPR017340 GO:0000387|GO:0000398|GO:0005685|SM00451 IPR003604 GO:0003676|GO:0008270|PF06220 IPR013085 GO:00	U1 small nuclear ribonucleoprotein C|consensus disorder prediction | Zinc finger C2H2 superfamily|Zinc finger matrin-type profile. Matrin/U1-C, C2H2-type zinc finger|U1 small nuclear ribonucleoprotein C [SNRPC]. U1 small nuclear ribonucleoprotein C| Matr					SNOG_06486	SNOG_06486	SNOG_06486
SNOG_06485	A	Chromosome_09	926636	927556	+				920	83.9674	5.63467	74.4332	4.06829	SUPERFAMILY|Gene3D|Gene3D|Pfam	SSF51735 IPR036291 |G3DSA:3.90.25.10 |G3DSA:3.40.50.720 |PF05368 IPR008030	NAD(P)-binding domain superfamily| | |NmrA-like family NmrA-like domain				CQ	SNOG_06485	SNOG_06485	SNOG_06485
SNOG_06484	A	Chromosome_09	924540	925814	-				1274	13326.2	894.259	7716.47	421.758	ProSitePatterns|ProSitePatterns|Gene3D|SUPERFAMILY|Gene3D|Gene3D|Gene3D|ProSitePatterns|ProSitePatterns|Pfam|Pfam|Pfam|Pfam|Pfam|Pfam|ProSitePatterns|Gene3D|ProSiteProfiles|ProSiteProfiles|ProSiteProfiles|SMART|SMART|SMART|SMART|SMART|SMART|SMART|CDD|ProS	PS00678 IPR019775 |PS00678 IPR019775 |G3DSA:2.80.10.50 |SSF50978 IPR036322 GO:0005515|G3DSA:2.40.50.140 |G3DSA:1.10.10.670 |G3DSA:1.10.10.670 |PS00678 IPR019775 |PS00678 IPR019775 |PF00400 IPR001680 GO:0005515|PF00400 IPR001680 GO:0005515|PF00400 IPR0	Trp-Asp (WD) repeats signature. WD40 repeat, conserved site|Trp-Asp (WD) repeats signature. WD40 repeat, conserved site| | WD40-repeat-containing domain superfamily| | | |Trp-Asp (WD) repeats signature. WD40 repeat, conserved site|Trp-Asp (WD) repeats sig				CQ	SNOG_06484	SNOG_06484	SNOG_06484
SNOG_06483	A	Chromosome_09	923212	924307	+				1095	1204.16	80.8058	804.649	43.9796	SUPERFAMILY|Pfam|Gene3D|CDD|Gene3D	SSF52096 IPR029045 |PF00378 IPR001753 GO:0003824|GO:0008152|G3DSA:3.90.226.10 |cd06558 |G3DSA:1.10.12.10 IPR014748	ClpP/crotonase-like domain superfamily|Enoyl-CoA hydratase/isomerase Crotonase superfamily| |crotonase-like | Crontonase, C-terminal				CQ		SNOG_06483	SNOG_06483
SNOG_06482	A	Chromosome_09	922035	922784	+				749	7.67467	0.515012	8.32667	0.45511								SNOG_06482	SNOG_06482	SNOG_06482
SNOG_06481	A	Chromosome_09	917911	920047	+				2136	304.148	20.41	81.0946	4.43238	Pfam|MobiDBLite	PF11374 IPR021514 |mobidb-lite	Protein of unknown function (DUF3176) Protein of unknown function DUF3176|consensus disorder prediction				CQ	SNOG_06481	SNOG_06481	SNOG_06481
SNOG_06480	A	Chromosome_09	915118	917279	+				2161	372.781	25.0156	73.0068	3.99033	MobiDBLite|Pfam|MobiDBLite	mobidb-lite |PF11374 IPR021514 |mobidb-lite	consensus disorder prediction |Protein of unknown function (DUF3176) Protein of unknown function DUF3176|consensus disorder prediction						SNOG_06480	SNOG_06480
SNOG_06494	A	Chromosome_09	949056	951906	-	YES	0.672		2850	34.4895	2.31443	29.0799	1.58942	CDD|Pfam|Gene3D|SUPERFAMILY|Gene3D|Pfam|ProDom|ProDom|MobiDBLite|Gene3D|Gene3D|CDD|SUPERFAMILY|CDD|SUPERFAMILY|Gene3D|ProSiteProfiles|SUPERFAMILY|CDD|CDD|Pfam|ProSiteProfiles|Gene3D|SUPERFAMILY|Pfam	cd13854 |PF07731 IPR011706 GO:0005507|GO:0016491|GO:0055114|G3DSA:2.60.40.420 IPR008972 |SSF49503 IPR008972 |G3DSA:2.60.40.420 IPR008972 |PF00394 IPR001117 GO:0055114|PD000609 IPR001002 GO:0008061|PD000609 IPR001002 GO:0008061|mobidb-lite |G3DSA:3.30.60	CuRO_1_MaLCC_like |Multicopper oxidase Multicopper oxidase, type 2| Cupredoxin| Cupredoxin| Cupredoxin|Multicopper oxidase Multicopper oxidase, type 1|CHITIN-BINDING CHITINASE PRECURSOR SIGNAL GLYCOSIDASE HYDROLASE LECTIN DEGRADATION DIRECT SEQUENCING Chi					SNOG_06494	SNOG_06494	SNOG_06494
SNOG_06522	A	Chromosome_09	1005200	1005888	+				688	602.427	40.4261	586.501	32.0563	MobiDBLite|Gene3D|Pfam|Coils|Coils	mobidb-lite |G3DSA:1.20.1170.10 |PF03357 IPR005024 GO:0007034|Coil |Coil	consensus disorder prediction | |Snf7 Snf7 family| |				CQ		SNOG_06522	SNOG_06522
SNOG_06539	A	Chromosome_09	1035996	1037388	-				1392	502.505	33.7208	165.129	9.02546	Pfam|Gene3D|SUPERFAMILY|SUPERFAMILY	PF13450 |G3DSA:3.50.50.60 IPR036188 |SSF51905 IPR036188 |SSF51905 IPR036188	NAD(P)-binding Rossmann-like domain | FAD/NAD(P)-binding domain superfamily| FAD/NAD(P)-binding domain superfamily| FAD/NAD(P)-binding domain superfamily				CQ		SNOG_06539	SNOG_06539
SNOG_06538	A	Chromosome_09	1034476	1035666	-				1190	170.652	11.4516	43.7985	2.39389	Gene3D	G3DSA:3.40.50.150					CQ	SNOG_06538	SNOG_06538	SNOG_06538
SNOG_06535	A	Chromosome_09	1031594	1032118	-				524	42.3581	2.84246	3.34857	0.183023	Gene3D|SUPERFAMILY|SMART|MobiDBLite|Pfam|ProSiteProfiles	G3DSA:3.30.40.10 IPR013083 |SSF57850 |SM00184 IPR001841 |mobidb-lite |PF13639 IPR001841 |PS50089 IPR001841	Zinc finger, RING/FYVE/PHD-type| | Zinc finger, RING-type|consensus disorder prediction |Ring finger domain Zinc finger, RING-type|Zinc finger RING-type profile. Zinc finger, RING-type					SNOG_06535	SNOG_06535	SNOG_06535
SNOG_06534	A	Chromosome_09	1030113	1031498	+				1385	62.4023	4.18753	15.267	0.834445	ProSiteProfiles|Pfam|CDD|Gene3D|Gene3D|SUPERFAMILY	PS50850 IPR020846 |PF07690 IPR011701 GO:0016021|GO:0055085|cd06174 IPR020846 |G3DSA:1.20.1250.20 |G3DSA:1.20.1250.20 |SSF103473 IPR036259	Major facilitator superfamily (MFS) profile. Major facilitator superfamily domain|Major Facilitator Superfamily Major facilitator superfamily|MFS Major facilitator superfamily domain| | | MFS transporter superfamily				CQ	SNOG_06534	SNOG_06534	SNOG_06534
SNOG_06533	A	Chromosome_09	1028928	1029437	-				509	1429.05	95.8969	882.772	48.2496							CQ	SNOG_06533	SNOG_06533	SNOG_06533
SNOG_06531	A	Chromosome_09	1024750	1027200	+				2450	15.9398	1.06965	15.9644	0.872564	MobiDBLite|CDD|MobiDBLite	mobidb-lite |cd00198 |mobidb-lite	consensus disorder prediction |vWFA |consensus disorder prediction				CQ	SNOG_06531	SNOG_06531	SNOG_06531
SNOG_06530	A	Chromosome_09	1023337	1024373	+				1036	455.13	30.5417	657.878	35.9576	Gene3D|MobiDBLite|Pfam|MobiDBLite|ProSiteProfiles|SUPERFAMILY|SUPERFAMILY	G3DSA:3.10.110.10 IPR016135 |mobidb-lite |PF00179 IPR000608 |mobidb-lite |PS50127 IPR000608 |SSF54495 IPR016135 |SSF54495 IPR016135	Ubiquitin-conjugating enzyme/RWD-like|consensus disorder prediction |Ubiquitin-conjugating enzyme Ubiquitin-conjugating enzyme E2|consensus disorder prediction |Ubiquitin-conjugating enzymes family profile. Ubiquitin-conjugating enzyme E2| Ubiquitin-conj					SNOG_06530	SNOG_06530	SNOG_06530
SNOG_06527	A	Chromosome_09	1018411	1020333	-				1922	461.162	30.9464	177.969	9.72725	SUPERFAMILY|SUPERFAMILY|MobiDBLite|ProSiteProfiles|Gene3D|Pfam|Gene3D|MobiDBLite|CDD	SSF103473 IPR036259 |SSF103473 IPR036259 |mobidb-lite |PS50850 IPR020846 |G3DSA:1.20.1250.20 |PF07690 IPR011701 GO:0016021|GO:0055085|G3DSA:1.20.1250.20 |mobidb-lite |cd06174 IPR020846	MFS transporter superfamily| MFS transporter superfamily|consensus disorder prediction |Major facilitator superfamily (MFS) profile. Major facilitator superfamily domain| |Major Facilitator Superfamily Major facilitator superfamily| |consensus disorder p				CQ	SNOG_06527	SNOG_06527	SNOG_06527
SNOG_06526	A	Chromosome_09	1013625	1017110	-				3485	470.736	31.5889	475.672	25.9988	MobiDBLite|SMART|MobiDBLite|MobiDBLite|Pfam|MobiDBLite|MobiDBLite|SUPERFAMILY|ProSiteProfiles|MobiDBLite|CDD|ProSitePatterns|MobiDBLite|CDD|CDD|Gene3D|SMART|MobiDBLite|Pfam	mobidb-lite |SM00066 IPR001138 GO:0000981|GO:0005634|GO:0006355|GO:0008270|mobidb-lite |mobidb-lite |PF00172 IPR001138 GO:0000981|GO:0005634|GO:0006355|GO:0008270|mobidb-lite |mobidb-lite |SSF57701 IPR036864 GO:0000981|GO:0005634|GO:0006355|GO:000827	consensus disorder prediction | Zn(2)-C6 fungal-type DNA-binding domain|consensus disorder prediction |consensus disorder prediction |Fungal Zn(2)-Cys(6) binuclear cluster domain Zn(2)-C6 fungal-type DNA-binding domain|consensus disorder prediction |conse					SNOG_06526	SNOG_06526	SNOG_06526
SNOG_06525	A	Chromosome_09	1009483	1013294	+				3811	165.699	11.1193	121.522	6.64201	Gene3D|MobiDBLite|MobiDBLite|Pfam|ProSiteProfiles|MobiDBLite|SMART|SUPERFAMILY|Pfam|Gene3D|Gene3D	G3DSA:3.30.2160.10 |mobidb-lite |mobidb-lite |PF16558 IPR032353 |PS50237 IPR000569 GO:0004842|mobidb-lite |SM00119 IPR000569 GO:0004842|SSF56204 IPR035983 GO:0004842|PF00632 IPR000569 GO:0004842|G3DSA:3.30.2410.10 |G3DSA:3.90.1750.10	|consensus disorder prediction |consensus disorder prediction |Amino-terminal Zinc-binding domain of ubiquitin ligase E3A Ubiquitin-protein ligase E3A, N-terminal zinc-binding domain|HECT domain profile. HECT domain|consensus disorder prediction | HECT d				CQ	SNOG_06525	SNOG_06525	SNOG_06525
SNOG_06506	A	Chromosome_09	974135	976034	-	YES	0.718		1899	91.0872	6.11245	180.68	9.87542	Gene3D|Pfam|SUPERFAMILY	G3DSA:3.90.1300.10 IPR036928 |PF01425 IPR023631 |SSF75304 IPR036928	Amidase signature (AS) superfamily|Amidase Amidase signature domain| Amidase signature (AS) superfamily				CQ	SNOG_06506	SNOG_06506	SNOG_06506
SNOG_06523	A	Chromosome_09	1006227	1007036	-				809	28.1961	1.89211	16.0506	0.877277								SNOG_06523	SNOG_06523	SNOG_06523
SNOG_06507	A	Chromosome_09	976912	977524	-				612	441.183	29.6058	347.774	19.0082	Pfam	PF09990 IPR019251	Predicted membrane protein (DUF2231) Domain of unknown function DUF2231, transmembrane					SNOG_06507	SNOG_06507	SNOG_06507
SNOG_06521	A	Chromosome_09	1000522	1004271	-				3749	661.564	49.4038	815.859	49.1377	Coils|Pfam|MobiDBLite|MobiDBLite|MobiDBLite|MobiDBLite	Coil |PF04499 IPR007587 |mobidb-lite |mobidb-lite |mobidb-lite |mobidb-lite	|SIT4 phosphatase-associated protein SIT4 phosphatase-associated protein family|consensus disorder prediction |consensus disorder prediction |consensus disorder prediction |consensus disorder prediction						SNOG_065213,SNOG_065214	SNOG_06521
SNOG_06519	A	Chromosome_09	999104	1000340	+				1236	413.001	27.7146	340.827	18.6286	MobiDBLite|Pfam|SUPERFAMILY|SUPERFAMILY|Gene3D	mobidb-lite |PF06999 IPR009737 |SSF52833 IPR036249 |SSF52833 IPR036249 |G3DSA:3.40.30.10	consensus disorder prediction |Sucrase/ferredoxin-like Thioredoxin-like ferredoxin| Thioredoxin-like superfamily| Thioredoxin-like superfamily|				CQ	SNOG_06519	SNOG_06519	SNOG_06519
SNOG_06517	A	Chromosome_09	997548	998696	-				1148	38.087	2.55585	24.7232	1.3513	Gene3D|MobiDBLite	G3DSA:2.40.50.140 |mobidb-lite	|consensus disorder prediction				CQ	SNOG_06517	SNOG_06517	SNOG_06517
SNOG_06516	A	Chromosome_09	994274	996635	+	YES	0.819		2361	167.853	11.2638	15.5314	0.848901	PRINTS|PRINTS|PRINTS|Gene3D|ProSitePatterns|MobiDBLite|SUPERFAMILY|MobiDBLite|Pfam	PR00092 IPR002227 GO:0008152|GO:0016491|PR00092 IPR002227 GO:0008152|GO:0016491|PR00092 IPR002227 GO:0008152|GO:0016491|G3DSA:1.10.1280.10 IPR008922 |PS00498 IPR002227 GO:0008152|GO:0016491|mobidb-lite |SSF48056 IPR008922 |mobidb-lite |PF00264 IPR002227	Tyrosinase copper-binding domain signature Tyrosinase copper-binding domain|Tyrosinase copper-binding domain signature Tyrosinase copper-binding domain|Tyrosinase copper-binding domain signature Tyrosinase copper-binding domain| Uncharacterised domain, di					SNOG_06516	SNOG_06516	SNOG_06516
SNOG_06515	A	Chromosome_09	993240	993675	+				435	513.506	34.459	1012.73	55.3526	MobiDBLite|MobiDBLite	mobidb-lite |mobidb-lite	consensus disorder prediction |consensus disorder prediction						SNOG_06515	SNOG_06515
SNOG_06514	A	Chromosome_09	990428	992388	+				1960	1152.19	77.3184	5.90984	0.323013	Pfam|Coils|CDD|Gene3D|Gene3D|SUPERFAMILY	PF07690 IPR011701 GO:0016021|GO:0055085|Coil |cd06174 IPR020846 |G3DSA:1.20.1250.20 |G3DSA:1.20.1250.20 |SSF103473 IPR036259	Major Facilitator Superfamily Major facilitator superfamily| |MFS Major facilitator superfamily domain| | | MFS transporter superfamily				CQ	SNOG_06514	SNOG_06514	SNOG_06514
SNOG_06513	A	Chromosome_09	988243	989768	+	YES	0.701		1525	2231.47	149.744	2.4068	0.131548	SUPERFAMILY|Pfam|Gene3D	SSF51445 IPR017853 |PF00150 IPR001547 GO:0004553|GO:0005975|G3DSA:3.20.20.80	Glycoside hydrolase superfamily|Cellulase (glycosyl hydrolase family 5) Glycoside hydrolase, family 5|					SNOG_06513	SNOG_06513	SNOG_06513
SNOG_06512	A	Chromosome_09	985949	987491	-				1542	3714.56	249.267	72.4724	3.96112	SUPERFAMILY|Pfam|Gene3D	SSF48208 IPR008928 GO:0003824|PF07470 IPR010905 |G3DSA:1.50.10.10	Six-hairpin glycosidase-like|Glycosyl Hydrolase Family 88 Glycosyl hydrolase, family 88|						SNOG_06512	SNOG_06512
SNOG_06511	A	Chromosome_09	983037	985766	+				2729	327.044	21.9465	44.0032	2.40508	Pfam|SMART|CDD|Gene3D|SUPERFAMILY|Pfam|CDD|ProSitePatterns|MobiDBLite|MobiDBLite|SMART|ProSiteProfiles	PF00172 IPR001138 GO:0000981|GO:0005634|GO:0006355|GO:0008270|SM00906 IPR007219 GO:0003677|GO:0005634|GO:0006351|GO:0008270|cd00067 IPR001138 GO:0000981|GO:0005634|GO:0006355|GO:0008270|G3DSA:4.10.240.10 IPR036864 GO:0000981|GO:0005634|GO:0006355|GO:00082	Fungal Zn(2)-Cys(6) binuclear cluster domain Zn(2)-C6 fungal-type DNA-binding domain| Transcription factor domain, fungi|GAL4 Zn(2)-C6 fungal-type DNA-binding domain| Zn(2)-C6 fungal-type DNA-binding domain superfamily| Zn(2)-C6 fungal-type DNA-binding do					SNOG_06511	SNOG_06511	SNOG_06511
SNOG_06510	A	Chromosome_09	980494	982636	-				2142	307.52	20.6362	41.0955	2.24616	PIRSF|Pfam	PIRSF014753 IPR016624 |PF10022 IPR016624	Uncharacterised conserved protein UCP014753|Uncharacterized protein conserved in bacteria (DUF2264) Uncharacterised conserved protein UCP014753				CQ	SNOG_06510	SNOG_06510	SNOG_06510
SNOG_06477	A	Chromosome_09	910228	910724	+				496	964.024	64.6912	85.4184	4.66871									SNOG_06477	SNOG_06477
SNOG_06524	A	Chromosome_09	1007360	1008991	-				1631	751.796	50.4496	619.316	33.8499	Gene3D|ProSitePatterns|ProSitePatterns|ProSitePatterns|SMART|SMART|SMART|SMART|SMART|SMART|MobiDBLite|SUPERFAMILY|MobiDBLite|Coils|Pfam|SUPERFAMILY|Pfam|Gene3D|MobiDBLite|MobiDBLite|Gene3D	G3DSA:3.30.160.60 |PS00028 IPR013087 GO:0003676|PS00028 IPR013087 GO:0003676|PS00028 IPR013087 GO:0003676|SM00355 IPR013087 GO:0003676|SM00355 IPR013087 GO:0003676|SM00355 IPR013087 GO:0003676|SM00355 IPR013087 GO:0003676|SM00451 IPR003604 GO:0003676|GO:	|Zinc finger C2H2 type domain signature. Zinc finger C2H2-type|Zinc finger C2H2 type domain signature. Zinc finger C2H2-type|Zinc finger C2H2 type domain signature. Zinc finger C2H2-type| Zinc finger C2H2-type| Zinc finger C2H2-type| Zinc finger C2H2-typ				CQ	SNOG_06524	SNOG_06524	SNOG_06524
SNOG_06433	A	Chromosome_09	819754	822017	-	YES	0.808		2263	610.597	40.9743	33.9294	1.85448	Gene3D|ProSitePatterns|PRINTS|PRINTS|PRINTS|Pfam|SUPERFAMILY|SUPERFAMILY|MobiDBLite	G3DSA:3.40.50.1820 IPR029058 |PS00560 IPR033124 |PR00724 IPR001563 GO:0004185|GO:0006508|PR00724 IPR001563 GO:0004185|GO:0006508|PR00724 IPR001563 GO:0004185|GO:0006508|PF00450 IPR001563 GO:0004185|GO:0006508|SSF53474 IPR029058 |SSF53474 IPR029058 |mobidb	Alpha/Beta hydrolase fold|Serine carboxypeptidases, histidine active site. Serine carboxypeptidases, histidine active site|Carboxypeptidase C serine protease (S10) family signature Peptidase S10, serine carboxypeptidase|Carboxypeptidase C serine protease				CQ	SNOG_06433	SNOG_06433	SNOG_06433
SNOG_06479	A	Chromosome_09	913073	914614	+				1541	509.27	34.1748	86.3362	4.71887	MobiDBLite	mobidb-lite	consensus disorder prediction					SNOG_06479	SNOG_06479	SNOG_06479
SNOG_06444	A	Chromosome_09	844715	845233	+				518	3.49925	0.234819	1.77023	0.096755	Coils|Coils|Coils|MobiDBLite	Coil |Coil |Coil |mobidb-lite	| | |consensus disorder prediction					SNOG_06444	SNOG_06444	SNOG_06444
SNOG_06443	A	Chromosome_09	842313	844425	+				2112	796.09	53.4219	214.61	11.7299	SUPERFAMILY|PRINTS|PRINTS|PRINTS|PRINTS|Pfam|Gene3D|MobiDBLite|SUPERFAMILY|Gene3D|Pfam|MobiDBLite	SSF55816 IPR036907 GO:0009166|GO:0016787|PR01607 IPR006179 GO:0009166|GO:0016787|PR01607 IPR006179 GO:0009166|GO:0016787|PR01607 IPR006179 GO:0009166|GO:0016787|PR01607 IPR006179 GO:0009166|GO:0016787|PF00149 IPR004843 GO:0016787|G3DSA:3.60.21.10 IPR02905	5'-Nucleotidase, C-terminal domain superfamily|Apyrase family signature 5'-Nucleotidase/apyrase|Apyrase family signature 5'-Nucleotidase/apyrase|Apyrase family signature 5'-Nucleotidase/apyrase|Apyrase family signature 5'-Nucleotidase/apyrase|Calcineurin				CQ	SNOG_06443	SNOG_06443	SNOG_06443
SNOG_06442	A	Chromosome_09	839569	841693	+				2124	196.821	13.2078	263.61	14.4081	MobiDBLite|Gene3D|SMART|SUPERFAMILY|MobiDBLite|MobiDBLite|Pfam|MobiDBLite|SMART|CDD	mobidb-lite |G3DSA:3.30.40.10 IPR013083 |SM00249 IPR001965 |SSF57903 IPR011011 |mobidb-lite |mobidb-lite |PF12998 IPR024610 |mobidb-lite |SM01408 IPR024610 |cd15505	consensus disorder prediction | Zinc finger, RING/FYVE/PHD-type| Zinc finger, PHD-type| Zinc finger, FYVE/PHD-type|consensus disorder prediction |consensus disorder prediction |Inhibitor of growth proteins N-terminal histone-binding Inhibitor of growth pr				CQ	SNOG_06442	SNOG_06442	SNOG_06442
SNOG_06441	A	Chromosome_09	836545	837510	-				965	9.62008	0.64556	4.70704	0.257272	MobiDBLite	mobidb-lite	consensus disorder prediction				CQ	SNOG_06441	SNOG_06441	SNOG_06441
SNOG_06440	A	Chromosome_09	834992	835789	-				797	1.91855	0.128745	3.0992	0.169393								SNOG_06440	SNOG_06440	SNOG_06440
SNOG_06439	A	Chromosome_09	833884	834964	+				1080	62.2582	4.17786	7.70535	0.421151	Pfam|MobiDBLite	PF11807 IPR021765 GO:0043386|mobidb-lite	Domain of unknown function (DUF3328) Mycotoxin biosynthesis protein UstYa-like|consensus disorder prediction				CQ	SNOG_06439	SNOG_06439	SNOG_06439
SNOG_06438	A	Chromosome_09	832498	832838	-	YES	0.848		340	503.743	33.8039	14.5035	0.792715									*	SNOG_06438
SNOG_06437	A	Chromosome_09	831419	832009	-				590	0	0	1.29272	0.070656								SNOG_06437	SNOG_06437	SNOG_06437
SNOG_06436	A	Chromosome_09	828878	830599	+				1721	196.979	13.2184	77.5755	4.24004	MobiDBLite|SFLD|TIGRFAM|MobiDBLite|SFLD|MobiDBLite|TIGRFAM|SFLD|Coils|Pfam	mobidb-lite |SFLDF00408 |TIGR00322 IPR016435 |mobidb-lite |SFLDS00032 IPR016435 |mobidb-lite |TIGR00272 IPR010014 GO:0017183|SFLDG01121 |Coil |PF01866 IPR016435	consensus disorder prediction |Diphthamide biosynthesis family (Dph2) |diphth2_R: diphthamide biosynthesis enzyme Dph1/Dph2 domain Diphthamide synthesis DPH1/DPH2|consensus disorder prediction |Radical SAM 3-amino-3-carboxypropyl Radical Forming Diphthami				CQ	SNOG_06436	SNOG_06436	SNOG_06436
SNOG_06446	A	Chromosome_09	846584	847603	+				1019	0.437255	0.029342	0.245098	0.013396	Coils|Coils	Coil |Coil	|				CQ	SNOG_06446	SNOG_06446	SNOG_06446
SNOG_06434	A	Chromosome_09	823083	823897	+				814	30.3968	2.03979	48.3294	2.64153	Pfam	PF06985 IPR010730	Heterokaryon incompatibility protein (HET) Heterokaryon incompatibility					SNOG_06434	SNOG_06434	SNOG_06434
SNOG_06447	A	Chromosome_09	847920	848943	-	YES	0.681		1023	267.297	17.9371	7.9249	0.43315	Gene3D|Pfam|SUPERFAMILY|SUPERFAMILY|CDD	G3DSA:3.40.50.1110 IPR036514 |PF00657 IPR001087 GO:0016788|SSF52266 IPR036514 |SSF52266 IPR036514 |cd01846	SGNH hydrolase superfamily|GDSL-like Lipase/Acylhydrolase GDSL lipase/esterase| SGNH hydrolase superfamily| SGNH hydrolase superfamily|fatty_acyltransferase_like				CQ	SNOG_06447	SNOG_06447	SNOG_06447
SNOG_06430	A	Chromosome_09	813134	815223	-				2089	691.271	47.0728	625.966	34.5919	SUPERFAMILY|MobiDBLite|SMART|MobiDBLite|Pfam|CDD|ProSitePatterns|Gene3D|Gene3D|Coils|ProSiteProfiles|ProSitePatterns	SSF56112 IPR011009 |mobidb-lite |SM00220 IPR000719 GO:0004672|GO:0005524|GO:0006468|mobidb-lite |PF00069 IPR000719 GO:0004672|GO:0005524|GO:0006468|cd05578 |PS00107 IPR017441 GO:0005524|G3DSA:3.30.200.20 |G3DSA:1.10.510.10 |Coil |PS50011 IPR000719 G	Protein kinase-like domain superfamily|consensus disorder prediction | Protein kinase domain|consensus disorder prediction |Protein kinase domain Protein kinase domain|STKc_Yank1 |Protein kinases ATP-binding region signature. Protein kinase, ATP binding					SNOG_06430	SNOG_06430,SNOG_064302	SNOG_06430
SNOG_06429	A	Chromosome_09	809046	811922	+				2876	256.116	17.1868	118.839	6.49539	MobiDBLite|Pfam|MobiDBLite|MobiDBLite	mobidb-lite |PF05346 IPR008010 |mobidb-lite |mobidb-lite	consensus disorder prediction |Eukaryotic membrane protein family Tapt1 family|consensus disorder prediction |consensus disorder prediction				CQ	SNOG_06429	SNOG_06429	SNOG_06429
SNOG_06427	A	Chromosome_09	807380	808480	-				1100	97.4995	6.54275	44.2071	2.41622	MobiDBLite|MobiDBLite	mobidb-lite |mobidb-lite	consensus disorder prediction |consensus disorder prediction				CQ	SNOG_06427	SNOG_06427	SNOG_06427
SNOG_06426	A	Chromosome_09	806114	807097	-				983	569.357	38.2069	169.273	9.25196	SUPERFAMILY|CDD|Gene3D|Pfam|Gene3D|CDD|SUPERFAMILY	SSF54637 IPR029069 |cd03445 |G3DSA:3.10.129.10 |PF13622 |G3DSA:3.10.129.10 |cd03444 |SSF54637 IPR029069	HotDog domain superfamily|Thioesterase_II_repeat2 | |Thioesterase-like superfamily | |Thioesterase_II_repeat1 | HotDog domain superfamily				CQ	SNOG_06426	SNOG_06426	SNOG_06426
SNOG_06425	A	Chromosome_09	802686	804894	-				2208	0	0	0.594055	0.032469	MobiDBLite	mobidb-lite	consensus disorder prediction					SNOG_06425	SNOG_06425	SNOG_06425
SNOG_06424	A	Chromosome_09	801751	802317	+				566	14.4921	0.972496	32.8413	1.795							CQ	SNOG_06424	SNOG_06424	SNOG_06424
SNOG_06423	A	Chromosome_09	800237	801293	+				1056	145.474	9.76207	1177.76	64.3726	Pfam|ProSiteProfiles	PF06966 IPR010721 |PS50244 IPR001104 GO:0005737|GO:0006629|GO:0016021|GO:0016627	Protein of unknown function (DUF1295) Protein of unknown function DUF1295|Steroid 5-alpha reductase C-terminal domain profile. 3-oxo-5-alpha-steroid 4-dehydrogenase, C-terminal				CQ	SNOG_06423	SNOG_06423	SNOG_06423
SNOG_06421	A	Chromosome_09	794764	799633	+				4869	353.029	23.6902	481.558	26.3205	MobiDBLite|Coils|MobiDBLite|Pfam|MobiDBLite|Pfam|CDD|MobiDBLite|SMART	mobidb-lite |Coil |mobidb-lite |PF15277 IPR028258 |mobidb-lite |PF09763 IPR019160 GO:0000145|GO:0006887|cd13315 |mobidb-lite |SM01313 IPR028258	consensus disorder prediction | |consensus disorder prediction |Exocyst complex component SEC3 N-terminal PIP2 binding PH Exocyst complex component Sec3, PIP2-binding N-terminal domain|consensus disorder prediction |Exocyst complex component Sec3 Exocyst				CQ	SNOG_06421	SNOG_06421	SNOG_06421
SNOG_06420	A	Chromosome_09	792955	794280	-				1325	1370.56	91.972	320.309	17.5071	MobiDBLite|MobiDBLite|Pfam|MobiDBLite	mobidb-lite |mobidb-lite |PF05022 IPR007718 |mobidb-lite	consensus disorder prediction |consensus disorder prediction |SRP40, C-terminal domain SRP40, C-terminal|consensus disorder prediction				CQ	SNOG_06420	SNOG_06420	SNOG_06420
SNOG_06419	A	Chromosome_09	791833	792390	+				557	1034.41	69.4148	515.784	28.1912	Pfam|MobiDBLite	PF13233 |mobidb-lite	Complex1_LYR-like |consensus disorder prediction					SNOG_06419	SNOG_06419	SNOG_06419
SNOG_06418	A	Chromosome_09	787344	789981	+				2637	1580.94	106.09	1857.12	101.505	PIRSF|Pfam|Coils|MobiDBLite|Gene3D	PIRSF001293 IPR026028 GO:0000220|PF01496 IPR002490 GO:0015078|GO:0015991|GO:0033179|Coil |mobidb-lite |G3DSA:1.20.1170.10	ATPase, V0 complex, subunit 116kDa, eukaryotic|V-type ATPase 116kDa subunit family V-type ATPase, V0 complex, 116kDa subunit family| |consensus disorder prediction |					SNOG_06418	SNOG_06418	SNOG_06418
SNOG_06435	A	Chromosome_09	826535	828550	+	YES	0.562		2015	826.235	55.4448	4950.36	270.571	MobiDBLite|SMART|SUPERFAMILY|ProSiteProfiles|Gene3D|Pfam	mobidb-lite |SM00022 IPR002642 GO:0004620|GO:0009395|SSF52151 IPR016035 GO:0008152|PS51210 IPR002642 GO:0004620|GO:0009395|G3DSA:3.40.1090.10 |PF01735 IPR002642 GO:0004620|GO:0009395	consensus disorder prediction | Lysophospholipase, catalytic domain| Acyl transferase/acyl hydrolase/lysophospholipase|PLA2c domain profile. Lysophospholipase, catalytic domain| |Lysophospholipase catalytic domain Lysophospholipase, catalytic domain				CQ	SNOG_06435	SNOG_06435	SNOG_06435
SNOG_06464	A	Chromosome_09	888034	888733	-	YES	0.832		699	0	0	0.720742	0.039394	Coils|MobiDBLite|Coils	Coil |mobidb-lite |Coil	|consensus disorder prediction |				CQ	SNOG_06464	SNOG_06464	SNOG_06464
SNOG_06542	A	Chromosome_09	1044538	1045104	+				566	2.97355	0.199541	24.7901	1.35495	MobiDBLite	mobidb-lite	consensus disorder prediction				CQ	SNOG_06542	SNOG_06542	SNOG_06542
SNOG_06476	A	Chromosome_09	909027	909885	-	YES	0.768	0.998	858	2908.82	195.198	1552.83	84.8728	MobiDBLite	mobidb-lite	consensus disorder prediction				CQ	SNOG_06476	SNOG_06476,SNOG_064762	SNOG_06476
SNOG_06475	A	Chromosome_09	906413	908887	+				2474	962.924	64.6174	127.446	6.96579	MobiDBLite|Pfam|MobiDBLite	mobidb-lite |PF11374 IPR021514 |mobidb-lite	consensus disorder prediction |Protein of unknown function (DUF3176) Protein of unknown function DUF3176|consensus disorder prediction					SNOG_06475	SNOG_06475	SNOG_06475
SNOG_06473	A	Chromosome_09	903850	904221	+	YES	0.741	0.994	371	3183.57	213.635	28.3492	1.54948							CQ	SNOG_06473	SNOG_06473	SNOG_06473
SNOG_06472	A	Chromosome_09	901020	903107	+				2087	160.981	10.8027	312.75	17.094	MobiDBLite|MobiDBLite	mobidb-lite |mobidb-lite	consensus disorder prediction |consensus disorder prediction				CQ	SNOG_06472	SNOG_06472	SNOG_06472
SNOG_06471	A	Chromosome_09	899460	900479	+				1019	88.3873	5.93126	247.1	13.5058	Pfam	PF04446 IPR024956 GO:0000287|GO:0006400|GO:0008193	tRNAHis guanylyltransferase tRNAHis guanylyltransferase catalytic domain					SNOG_06471	SNOG_06471	SNOG_06471
SNOG_06470	A	Chromosome_09	898065	899136	+				1071	14.3245	0.961249	10.3406	0.565184	Coils|Coils|Coils	Coil |Coil |Coil	| |				CQ	SNOG_06470	SNOG_06470	SNOG_06470
SNOG_06469	A	Chromosome_09	895668	897618	+				1950	391.069	26.2429	183.309	10.0191	SUPERFAMILY|SUPERFAMILY|SUPERFAMILY|ProSitePatterns|SMART|Pfam|SMART|MobiDBLite|Gene3D|CDD|MobiDBLite|ProSiteProfiles|Coils|SMART|Gene3D|CDD|ProSiteProfiles|Coils|Pfam|Pfam|ProSiteProfiles	SSF52540 IPR027417 |SSF52540 IPR027417 |SSF52540 IPR027417 |PS00039 IPR000629 |SM00487 IPR014001 |PF00270 IPR011545 GO:0003676|GO:0005524|SM00490 IPR001650 |mobidb-lite |G3DSA:3.40.50.300 |cd00079 IPR001650 |mobidb-lite |PS51194 IPR001650 |Coil |SM011	P-loop containing nucleoside triphosphate hydrolase| P-loop containing nucleoside triphosphate hydrolase| P-loop containing nucleoside triphosphate hydrolase|DEAD-box subfamily ATP-dependent helicases signature. ATP-dependent RNA helicase DEAD-box, conse				CQ	SNOG_06469	SNOG_06469	SNOG_06469
SNOG_06468	A	Chromosome_09	893669	894897	-				1228	221.216	14.8448	744.242	40.678	MobiDBLite	mobidb-lite	consensus disorder prediction				CQ	SNOG_06468	SNOG_06468	SNOG_06468
SNOG_06467	A	Chromosome_09	892553	893165	+				612	2.29364	0.153916	5.19467	0.283924	MobiDBLite|Pfam	mobidb-lite |PF11807 IPR021765 GO:0043386	consensus disorder prediction |Domain of unknown function (DUF3328) Mycotoxin biosynthesis protein UstYa-like					SNOG_06467	SNOG_06467	SNOG_06467
SNOG_06445	A	Chromosome_09	845631	846200	+				569	0.48659	0.032653	0.91936	0.050249	MobiDBLite|MobiDBLite|Coils|Coils|Gene3D	mobidb-lite |mobidb-lite |Coil |Coil |G3DSA:1.10.287.620	consensus disorder prediction |consensus disorder prediction | | |				CQ	SNOG_06445	SNOG_06445	SNOG_06445
SNOG_06465	A	Chromosome_09	889723	890853	+				1130	1.31742	0.088406	0	0								SNOG_06465	SNOG_06465	SNOG_06465
SNOG_06478	A	Chromosome_09	912383	913009	+				626	480.624	32.2525	106.882	5.84183	MobiDBLite|Pfam	mobidb-lite |PF11374 IPR021514	consensus disorder prediction |Protein of unknown function (DUF3176) Protein of unknown function DUF3176				CQ	SNOG_06478	SNOG_06478	SNOG_06478
SNOG_06461	A	Chromosome_09	882547	884685	+	YES	0.652		2138	34.7552	2.33226	6.94031	0.379336	SUPERFAMILY|SUPERFAMILY|Gene3D|MobiDBLite|Pfam|MobiDBLite|Gene3D	SSF50965 IPR011043 |SSF50965 IPR011043 |G3DSA:1.20.5.510 |mobidb-lite |PF13854 |mobidb-lite |G3DSA:2.120.10.80 IPR015915 GO:0005515	Galactose oxidase/kelch, beta-propeller| Galactose oxidase/kelch, beta-propeller| |consensus disorder prediction |Kelch motif |consensus disorder prediction | Kelch-type beta propeller					SNOG_06461	SNOG_06461	SNOG_06461
SNOG_06460	A	Chromosome_09	880166	880780	-				614	1150.13	77.1798	1135.95	62.0877	Gene3D|SMART|ProSitePatterns|ProSiteProfiles|Pfam|SUPERFAMILY|CDD	G3DSA:3.10.110.10 IPR016135 |SM00212 |PS00183 IPR023313 |PS50127 IPR000608 |PF00179 IPR000608 |SSF54495 IPR016135 |cd00195 IPR000608	Ubiquitin-conjugating enzyme/RWD-like| |Ubiquitin-conjugating enzymes active site. Ubiquitin-conjugating enzyme, active site|Ubiquitin-conjugating enzymes family profile. Ubiquitin-conjugating enzyme E2|Ubiquitin-conjugating enzyme Ubiquitin-conjugating				CQ		SNOG_06460	SNOG_06460
SNOG_06459	A	Chromosome_09	879175	879512	+	YES	0.771	1	337	5.54414	0.372042	4.47769	0.244737	Pfam|SUPERFAMILY|Gene3D	PF06766 IPR010636 GO:0005576|SSF101751 IPR036686 GO:0005576|G3DSA:3.20.120.10 IPR036686 GO:0005576	Fungal hydrophobin Cerato-ulmin hydrophobin family| Hydrophobin superfamily| Hydrophobin superfamily				CQ	SNOG_06459	SNOG_06459	SNOG_06459
SNOG_06458	A	Chromosome_09	876044	877584	+				1540	450.665	30.2421	349.596	19.1078	MobiDBLite|MobiDBLite|MobiDBLite|MobiDBLite|Gene3D|Coils	mobidb-lite |mobidb-lite |mobidb-lite |mobidb-lite |G3DSA:3.30.710.10 |Coil	consensus disorder prediction |consensus disorder prediction |consensus disorder prediction |consensus disorder prediction | |				CQ	SNOG_06458	SNOG_06458	SNOG_06458
SNOG_06457	A	Chromosome_09	873767	875287	+				1520	249.556	16.7465	211.534	11.5618	SUPERFAMILY|PIRSF|Pfam|Coils|Gene3D|PRINTS|PRINTS|PRINTS|Gene3D|Pfam|ProSiteProfiles|TIGRFAM|SUPERFAMILY	SSF46589 IPR010978 GO:0000166|PIRSF001529 IPR002317 GO:0000166|GO:0004828|GO:0005524|GO:0005737|GO:0006434|PF00587 IPR002314 GO:0000166|GO:0004812|GO:0005524|GO:0006418|Coil |G3DSA:3.30.930.10 |PR00981 IPR002317 GO:0000166|GO:0004828|GO:0005524|GO:00057	Class I and II aminoacyl-tRNA synthetase, tRNA-binding arm| Serine-tRNA ligase, type1|tRNA synthetase class II core domain (G, H, P, S and T) Aminoacyl-tRNA synthetase, class II (G/ P/ S/T)| | |Seryl-tRNA synthetase signature Serine-tRNA ligase, type1|Se				CQ	SNOG_06457	SNOG_06457	SNOG_06457
SNOG_06456	A	Chromosome_09	872202	873030	-				828	117.768	7.9029	42.3776	2.31623	MobiDBLite	mobidb-lite	consensus disorder prediction					SNOG_06456	SNOG_06456	SNOG_06456
SNOG_06455	A	Chromosome_09	870508	871682	-				1174	899.332	60.3501	828.299	45.2723	ProSiteProfiles|SMART|Pfam	PS50922 IPR006634 GO:0016021|SM00724 IPR006634 GO:0016021|PF03798 IPR006634 GO:0016021	TLC domain profile. TRAM/LAG1/CLN8 homology domain| TRAM/LAG1/CLN8 homology domain|TLC domain TRAM/LAG1/CLN8 homology domain				CQ	SNOG_06455	SNOG_06455	SNOG_06455
SNOG_06451	A	Chromosome_09	860878	863820	-				2942	27.6222	1.8536	30.6803	1.67689	SUPERFAMILY|SUPERFAMILY|SUPERFAMILY|Pfam|Pfam|CDD|MobiDBLite|Coils|Gene3D|MobiDBLite|Gene3D	SSF52540 IPR027417 |SSF52540 IPR027417 |SSF52540 IPR027417 |PF13086 |PF13087 |cd00046 |mobidb-lite |Coil |G3DSA:3.40.50.300 |mobidb-lite |G3DSA:3.40.50.300	P-loop containing nucleoside triphosphate hydrolase| P-loop containing nucleoside triphosphate hydrolase| P-loop containing nucleoside triphosphate hydrolase|AAA domain |AAA domain |DEXDc |consensus disorder prediction | | |consensus disorder prediction					SNOG_06451	SNOG_06451	SNOG_06451
SNOG_06450	A	Chromosome_09	855297	860614	+				5317	87.7356	5.91756	94.139	5.16952	SUPERFAMILY|MobiDBLite|MobiDBLite|Pfam|ProSiteProfiles|Gene3D|Pfam|CDD|CDD|SMART|SMART|MobiDBLite|SMART|Pfam|SUPERFAMILY|SMART|Gene3D|SUPERFAMILY|Gene3D|MobiDBLite|SUPERFAMILY|Gene3D|ProSitePatterns|Gene3D|Gene3D|ProSiteProfiles|Coils|Coils|CDD	SSF57903 IPR011011 |mobidb-lite |mobidb-lite |PF00271 IPR001650 |PS51192 IPR014001 |G3DSA:3.40.50.300 |PF15446 |cd00079 IPR001650 |cd15489 |SM00249 IPR001965 |SM00249 IPR001965 |mobidb-lite |SM00490 IPR001650 |PF00176 IPR000330 GO:0005524|SSF52540 I	Zinc finger, FYVE/PHD-type|consensus disorder prediction |consensus disorder prediction |Helicase conserved C-terminal domain Helicase, C-terminal|Superfamilies 1 and 2 helicase ATP-binding type-1 domain profile. Helicase superfamily 1/2, ATP-binding dom					SNOG_06450	SNOG_06450,SNOG_064503,SNOG_064502	SNOG_06450
SNOG_06449	A	Chromosome_09	852972	854912	-				1940	426.794	28.6402	147.17	8.04385	MobiDBLite|Gene3D|SUPERFAMILY|Pfam|SUPERFAMILY|SUPERFAMILY|SMART|Gene3D	mobidb-lite |G3DSA:3.30.1330.30 IPR029064 |SSF55315 IPR029064 |PF00588 IPR001537 GO:0003723|GO:0006396|GO:0008173|SSF75217 IPR029028 |SSF75217 IPR029028 |SM00967 IPR013123 GO:0008168|G3DSA:3.40.1280.10 IPR029026	consensus disorder prediction | 50S ribosomal protein L30e-like| 50S ribosomal protein L30e-like|SpoU rRNA Methylase family tRNA/rRNA methyltransferase, SpoU type| Alpha/beta knot methyltransferases| Alpha/beta knot methyltransferases| RNA 2-O ribose meth				CQ	SNOG_06449	SNOG_06449	SNOG_06449
SNOG_06448	A	Chromosome_09	850584	851589	-				1005	714.734	47.9625	1102.19	60.2421	Pfam|MobiDBLite	PF10242 IPR019372 |mobidb-lite	Lipoma HMGIC fusion partner-like protein Lipoma HMGIC fusion partner-like protein|consensus disorder prediction				CQ	SNOG_06448	SNOG_06448,SNOG_064482	SNOG_06448
SNOG_06466	A	Chromosome_09	891183	891809	-				626	0	0	0.086124	0.004707							CQ	SNOG_06466	SNOG_06466	SNOG_06466
SNOG_06624	A	Chromosome_09	1205376	1206731	+				1355	340.678	22.8613	237.129	12.9607	Pfam|Pfam|SMART|Gene3D|SUPERFAMILY|ProSitePatterns	PF03462 IPR005139 GO:0006415|PF00472 IPR000352 GO:0003747|GO:0006415|SM00937 IPR005139 GO:0006415|G3DSA:3.30.160.20 |SSF75620 |PS00745 IPR000352 GO:0003747|GO:0006415	PCRF domain Peptide chain release factor|RF-1 domain Peptide chain release factor class I/class II| Peptide chain release factor| | |Prokaryotic-type class I peptide chain release factors signature. Peptide chain release factor class I/class II					SNOG_06624	SNOG_06624	SNOG_06624
SNOG_06607	A	Chromosome_09	1176073	1177080	-				1007	282.275	18.9422	112.038	6.12364	MobiDBLite|ProSiteProfiles|Gene3D|MobiDBLite|Pfam|SMART|SUPERFAMILY	mobidb-lite |PS50181 IPR001810 GO:0005515|G3DSA:1.20.1280.50 |mobidb-lite |PF12937 IPR001810 GO:0005515|SM00256 IPR001810 GO:0005515|SSF81383 IPR036047 GO:0005515	consensus disorder prediction |F-box domain profile. F-box domain| |consensus disorder prediction |F-box-like F-box domain| F-box domain| F-box-like domain superfamily				CQ	SNOG_06607	SNOG_06607	SNOG_06607
SNOG_06636	A	Chromosome_09	1236878	1237972	+				1094	1925.53	129.213	4292.1	234.593	Pfam|CDD|SUPERFAMILY|PIRSF|Gene3D	PF01263 IPR008183 GO:0005975|GO:0016853|cd09020 IPR025532 |SSF74650 IPR011013 GO:0003824|GO:0005975|GO:0030246|PIRSF016020 IPR025532 |G3DSA:2.70.98.10 IPR014718 GO:0030246	Aldose 1-epimerase Aldose 1-/Glucose-6-phosphate 1-epimerase|D-hex-6-P-epi_like Glucose-6-phosphate 1-epimerase| Galactose mutarotase-like domain superfamily| Glucose-6-phosphate 1-epimerase| Glycoside hydrolase-type carbohydrate-binding				CQ	SNOG_06636	SNOG_06636	SNOG_06636
SNOG_06635	A	Chromosome_09	1230709	1236028	+				5319	109.745	7.36449	117.37	6.41506	MobiDBLite|SUPERFAMILY|SUPERFAMILY|SUPERFAMILY|MobiDBLite|MobiDBLite|MobiDBLite|Pfam|MobiDBLite|MobiDBLite	mobidb-lite |SSF48371 IPR016024 GO:0005488|SSF48371 IPR016024 GO:0005488|SSF48371 IPR016024 GO:0005488|mobidb-lite |mobidb-lite |mobidb-lite |PF12231 IPR022031 |mobidb-lite |mobidb-lite	consensus disorder prediction | Armadillo-type fold| Armadillo-type fold| Armadillo-type fold|consensus disorder prediction |consensus disorder prediction |consensus disorder prediction |Rap1-interacting factor 1 N terminal Telomere-associated protein Rif				CQ	SNOG_06635	SNOG_06635	SNOG_06635
SNOG_06634	A	Chromosome_09	1228430	1230105	-				1675	405.929	27.2401	342.075	18.6968	Pfam	PF10165 IPR019318	Guanine nucleotide exchange factor synembryn Guanine nucleotide exchange factor, Ric8					SNOG_06634	SNOG_06634	SNOG_06634
SNOG_06633	A	Chromosome_09	1226174	1227910	+	YES	0.69		1736	34.502	2.31527	27.1364	1.48319	Coils|Pfam|Gene3D|Coils	Coil |PF04163 IPR007292 |G3DSA:3.90.20.10 |Coil	|Tht1-like nuclear fusion protein Nuclear fusion protein, KAR5| |				CQ	SNOG_06633	SNOG_06633	SNOG_06633
SNOG_06631	A	Chromosome_09	1224850	1225419	-				569	1398.93	93.876	1041.5	56.9249	ProSitePatterns|PIRSF|SUPERFAMILY|Gene3D|PRINTS|PRINTS|Gene3D|Pfam|Pfam|SUPERFAMILY	PS00525 IPR002358 GO:0003735|GO:0005622|GO:0005840|GO:0006412|PIRSF002162 IPR000702 GO:0003735|GO:0005840|GO:0006412|GO:0019843|SSF56053 IPR036789 GO:0003735|GO:0005840|GO:0006412|GO:0019843|G3DSA:3.90.930.12 IPR036789 GO:0003735|GO:0005840|GO:0006412|GO:	Ribosomal protein L6 signature 1. Ribosomal protein L6, conserved site| Ribosomal protein L6| Ribosomal protein L6, alpha-beta domain superfamily| Ribosomal protein L6, alpha-beta domain superfamily|Ribosomal protein L6 signature Ribosomal protein L6, bac				CQ	SNOG_06631	SNOG_06631	SNOG_06631
SNOG_06630	A	Chromosome_09	1221766	1224534	+				2768	23.9624	1.60801	10.2145	0.558294	Coils	Coil						SNOG_06630	SNOG_06630	SNOG_06630
SNOG_06629	A	Chromosome_09	1217829	1221022	+				3193	4.11591	0.2762	4.72161	0.258069	Gene3D|SUPERFAMILY|Pfam|Gene3D|Gene3D|Pfam|SUPERFAMILY|Gene3D|Gene3D|Pfam|SUPERFAMILY	G3DSA:3.40.1610.10 IPR027479 |SSF160991 |PF06032 IPR010318 |G3DSA:3.30.420.150 |G3DSA:3.30.420.40 |PF01968 IPR002821 GO:0016787|SSF53067 |G3DSA:3.30.420.40 |G3DSA:2.40.390.10 IPR024071 |PF05378 IPR008040 |SSF53067	Protein of unknown function DUF917, N-terminal| |Protein of unknown function (DUF917) Protein of unknown function DUF917| | |Hydantoinase/oxoprolinase Hydantoinase A/oxoprolinase| | | Protein of unknown function DUF917, C-terminal|Hydantoinase/oxoprolina					SNOG_06629	SNOG_06629	SNOG_06629
SNOG_06628	A	Chromosome_09	1215372	1217450	+				2078	17.5071	1.17482	20.3779	1.1138	CDD|Pfam|TIGRFAM	cd11482 |PF02133 IPR001248 GO:0005215|GO:0016020|GO:0055085|TIGR00800 IPR012681 GO:0005215|GO:0006810|GO:0016020	SLC-NCS1sbd_NRT1-like |Permease for cytosine/purines, uracil, thiamine, allantoin Purine-cytosine permease|ncs1: NCS1 nucleoside transporter family Nucleobase cation symporter-1, NCS1					SNOG_06628	SNOG_06628	SNOG_06628
SNOG_06627	A	Chromosome_09	1212864	1214951	+				2087	79.6723	5.34644	35.459	1.93808	CDD|Pfam|Coils|SMART	cd12148 |PF04082 IPR007219 GO:0003677|GO:0005634|GO:0006351|GO:0008270|Coil |SM00906 IPR007219 GO:0003677|GO:0005634|GO:0006351|GO:0008270	fungal_TF_MHR |Fungal specific transcription factor domain Transcription factor domain, fungi| | Transcription factor domain, fungi					SNOG_06627	SNOG_06627	SNOG_06627
SNOG_06639	A	Chromosome_09	1241352	1245010	+				3658	224.574	15.0701	352.15	19.2474	MobiDBLite|Coils|MobiDBLite|Coils|Coils|Pfam|MobiDBLite|MobiDBLite|Gene3D|Gene3D|Coils|Gene3D|Coils|MobiDBLite|Pfam|Gene3D|MobiDBLite|Coils|Coils	mobidb-lite |Coil |mobidb-lite |Coil |Coil |PF14197 IPR025925 |mobidb-lite |mobidb-lite |G3DSA:1.20.1170.10 |G3DSA:1.20.5.170 |Coil |G3DSA:1.20.5.10 |Coil |mobidb-lite |PF06657 IPR024957 GO:0008017|G3DSA:1.20.5.170 |mobidb-lite |Coil |Coil	consensus disorder prediction | |consensus disorder prediction | | |Centrosome localisation domain of PPC89 PPC89 centrosome localisation domain|consensus disorder prediction |consensus disorder prediction | | | | | |consensus disorder prediction |Centros				CQ	SNOG_06639	SNOG_06639	SNOG_06639
SNOG_06625	A	Chromosome_09	1207800	1209781	+				1981	55.2714	3.70901	7.96791	0.435501	Gene3D|Gene3D|CDD|Pfam|SUPERFAMILY|SUPERFAMILY|SUPERFAMILY|ProSiteProfiles	G3DSA:1.20.1250.20 |G3DSA:1.20.1250.20 |cd06174 IPR020846 |PF06609 IPR010573 GO:0006810|SSF103473 IPR036259 |SSF103473 IPR036259 |SSF103473 IPR036259 |PS50850 IPR020846	| |MFS Major facilitator superfamily domain|Fungal trichothecene efflux pump (TRI12) Siderophore iron transporter 1/trichothecene efflux pump Tri12| MFS transporter superfamily| MFS transporter superfamily| MFS transporter superfamily|Major facilitator s				CQ	SNOG_06625	SNOG_06625	SNOG_06625
SNOG_06640	A	Chromosome_09	1246530	1248617	+				2087	2296.7	154.121	1465.69	80.1101	MobiDBLite|CDD|Gene3D|Pfam|Gene3D|SUPERFAMILY	mobidb-lite |cd00609 |G3DSA:3.40.640.10 IPR015421 GO:0003824|PF00155 IPR004839 GO:0009058|GO:0030170|G3DSA:3.90.1150.10 IPR015422 GO:0003824|SSF53383 IPR015424	consensus disorder prediction |AAT_like | Pyridoxal phosphate-dependent transferase, major region, subdomain 1|Aminotransferase class I and II Aminotransferase, class I/classII| Pyridoxal phosphate-dependent transferase, subdomain 2| Pyridoxal phosphate-d					SNOG_06640	SNOG_06640	SNOG_06640
SNOG_06623	A	Chromosome_09	1203035	1204928	-				1893	945.953	63.4786	578.633	31.6263	PRINTS|PRINTS|PRINTS|PRINTS|PRINTS|PRINTS|PRINTS|PRINTS|Pfam|SUPERFAMILY	PR01210 IPR000101 GO:0006751|GO:0036374|PR01210 IPR000101 GO:0006751|GO:0036374|PR01210 IPR000101 GO:0006751|GO:0036374|PR01210 IPR000101 GO:0006751|GO:0036374|PR01210 IPR000101 GO:0006751|GO:0036374|PR01210 IPR000101 GO:0006751|GO:0036374|PR01210 IPR0001	Gamma-glutamyltranspeptidase signature Gamma-glutamyltranspeptidase|Gamma-glutamyltranspeptidase signature Gamma-glutamyltranspeptidase|Gamma-glutamyltranspeptidase signature Gamma-glutamyltranspeptidase|Gamma-glutamyltranspeptidase signature Gamma-glutam						SNOG_06623	SNOG_06623
SNOG_06621	A	Chromosome_09	1202089	1202789	+				700	340.475	24.452	535.227	30.7856	Pfam|MobiDBLite|MobiDBLite	PF12689 IPR010036 GO:0016791|mobidb-lite |mobidb-lite	Acid Phosphatase Magnesium-dependent phosphatase-1, eukaryotic/archaeal-type|consensus disorder prediction |consensus disorder prediction					SNOG_06621	SNOG_066212,SNOG_06621	SNOG_06621
SNOG_06620	A	Chromosome_09	1197684	1200565	-	YES	0.755		2881	473.676	31.7862	122.48	6.69439	MobiDBLite|Pfam|Pfam|SUPERFAMILY|MobiDBLite|ProSitePatterns|Gene3D|Gene3D|SUPERFAMILY|Gene3D|CDD|CDD|Pfam|Gene3D|SUPERFAMILY|SUPERFAMILY	mobidb-lite |PF13802 IPR025887 |PF01055 IPR000322 GO:0004553|GO:0005975|SSF51011 |mobidb-lite |PS00129 IPR030458 |G3DSA:2.60.40.1180 |G3DSA:2.60.40.1760 |SSF74650 IPR011013 GO:0003824|GO:0005975|GO:0030246|G3DSA:3.20.20.80 |cd14752 |cd06602 |PF168	consensus disorder prediction |Galactose mutarotase-like Glycoside hydrolase family 31, N-terminal domain|Glycosyl hydrolases family 31 Glycoside hydrolase family 31| |consensus disorder prediction |Glycosyl hydrolases family 31 active site. Glycosyl hydr				CQ	SNOG_06620	SNOG_06620	SNOG_06620
SNOG_06619	A	Chromosome_09	1196375	1197116	+				741	367.79	24.6807	212.892	11.636	Gene3D|Pfam|SUPERFAMILY	G3DSA:3.40.50.2000 |PF04101 IPR007235 GO:0016758|SSF53756	|Glycosyltransferase family 28 C-terminal domain Glycosyl transferase, family 28, C-terminal|				CQ	SNOG_06619	SNOG_06619	SNOG_06619
SNOG_06618	A	Chromosome_09	1195003	1196174	-				1171	895.729	60.1083	1059.34	57.9002	MobiDBLite|Pfam	mobidb-lite |PF10213 IPR019349	consensus disorder prediction |Mitochondrial ribosomal subunit protein Ribosomal protein S24/S35, mitochondrial, conserved domain				CQ	SNOG_06618	SNOG_06618	SNOG_06618
SNOG_06617	A	Chromosome_09	1193450	1194617	+				1167	336.312	22.5684	911.159	49.8011	MobiDBLite|MobiDBLite|Pfam|MobiDBLite	mobidb-lite |mobidb-lite |PF14612 IPR032742 GO:0005634|GO:0006338|GO:0031011|mobidb-lite	consensus disorder prediction |consensus disorder prediction |IEC3 subunit of the Ino80 complex, chromatin re-modelling INO80 complex subunit 3|consensus disorder prediction				CQ	SNOG_06617	SNOG_06617	SNOG_06617
SNOG_06616	A	Chromosome_09	1192217	1193247	-				1030	752.482	50.4956	1389.28	75.9336	PIRSF|Pfam|MobiDBLite	PIRSF018147 IPR007203 GO:0005789|GO:0016021|PF04061 IPR007203 GO:0005789|GO:0016021|mobidb-lite	ORMDL family|ORMDL family ORMDL family|consensus disorder prediction					SNOG_06616	SNOG_06616	SNOG_06616
SNOG_06615	A	Chromosome_09	1190081	1191610	-				1529	159.203	10.6834	248.781	13.5976	MobiDBLite|Pfam	mobidb-lite |PF00999 IPR006153 GO:0006812|GO:0015299|GO:0016021|GO:0055085	consensus disorder prediction |Sodium/hydrogen exchanger family Cation/H+ exchanger				CQ	SNOG_06615	SNOG_06615	SNOG_06615
SNOG_06611	A	Chromosome_09	1184506	1185003	+				497	63.2178	4.24226	14.66	0.80127	ProSiteProfiles|Pfam|SUPERFAMILY|Gene3D|CDD	PS51186 IPR000182 GO:0008080|PF13673 IPR000182 GO:0008080|SSF55729 IPR016181 |G3DSA:3.40.630.30 |cd04301	Gcn5-related N-acetyltransferase (GNAT) domain profile. GNAT domain|Acetyltransferase (GNAT) domain GNAT domain| Acyl-CoA N-acyltransferase| |NAT_SF					SNOG_06611	SNOG_06611	SNOG_06611
SNOG_06610	A	Chromosome_09	1182577	1183942	-				1365	396.928	26.636	83.9939	4.59085	SUPERFAMILY|Gene3D|Pfam|Hamap|ProSitePatterns|CDD|Pfam	SSF52402 |G3DSA:3.40.50.620 IPR014729 |PF16503 IPR032442 |MF_03053 IPR000541 GO:0000049|GO:0002098|GO:0034227|PS01263 IPR020554 |cd01993 |PF01171 IPR011063	| Rossmann-like alpha/beta/alpha sandwich fold|Zinc-ribbon Cytoplasmic tRNA 2-thiolation protein 1, C-terminal|Cytoplasmic tRNA 2-thiolation protein 1 [CTU1]. Cytoplasmic tRNA 2-thiolation protein 1|Uncharacterized protein family UPF0021 signature. Uncha				CQ	SNOG_06610	SNOG_06610	SNOG_06610
SNOG_06540	A	Chromosome_09	1037871	1039838	+				1967	159.901	10.7302	210.38	11.4987	Gene3D|Gene3D|SUPERFAMILY|PIRSF|PIRSF|Gene3D|Pfam|Pfam|PRINTS|PRINTS|PRINTS|PRINTS	G3DSA:3.50.50.60 IPR036188 |G3DSA:3.50.50.60 IPR036188 |SSF51905 IPR036188 |PIRSF000332 IPR000960 GO:0004499|GO:0050660|GO:0050661|GO:0055114|PIRSF000332 IPR000960 GO:0004499|GO:0050660|GO:0050661|GO:0055114|G3DSA:3.50.50.60 IPR036188 |PF00743 IPR020946 G	FAD/NAD(P)-binding domain superfamily| FAD/NAD(P)-binding domain superfamily| FAD/NAD(P)-binding domain superfamily| Flavin monooxygenase FMO| Flavin monooxygenase FMO| FAD/NAD(P)-binding domain superfamily|Flavin-binding monooxygenase-like Flavin monoox					SNOG_06540	SNOG_06540	SNOG_06540
SNOG_06626	A	Chromosome_09	1210943	1212099	+	YES	0.797		1156	382.374	25.6594	1800	98.3825	MobiDBLite	mobidb-lite	consensus disorder prediction				CQ	SNOG_06626	SNOG_06626	SNOG_06626
SNOG_06664	A	Chromosome_09	1280728	1281336	-				608	154.088	10.3402	39.6594	2.16766	Gene3D|SUPERFAMILY	G3DSA:2.60.120.10 IPR014710 |SSF51182 IPR011051	RmlC-like jelly roll fold| RmlC-like cupin domain superfamily				CQ		SNOG_06664	SNOG_06664
SNOG_04476	A	Chromosome_08	1283287	1284889	+	YES	0.856		1602	608.376	40.8253	20.151	1.10139	SUPERFAMILY|ProSitePatterns|Gene3D|ProSiteProfiles|Pfam|Gene3D	SSF56176 IPR036318 GO:0016614|GO:0050660|GO:0055114|PS00862 IPR006093 GO:0016491|GO:0055114|G3DSA:3.30.465.10 IPR016169 GO:0050660|PS51387 IPR016166 GO:0016614|GO:0050660|GO:0055114|PF01565 IPR006094 GO:0016491|GO:0050660|GO:0055114|G3DSA:3.30.43.10 IPR01	FAD-binding, type 2-like superfamily|Oxygen oxidoreductases covalent FAD-binding site. Oxygen oxidoreductase covalent FAD-binding site| CO dehydrogenase flavoprotein-like, FAD-binding, subdomain 2|PCMH-type FAD-binding domain profile. FAD-binding, type 2				CQ	SNOG_04476	SNOG_04476	SNOG_04476
SNOG_06680	A	Chromosome_09	1313658	1314830	+				1172	0	0	0.929749	0.050817	Pfam|TIGRFAM|CDD	PF11991 IPR017795 GO:0009820|GO:0016765|TIGR03429 IPR017795 GO:0009820|GO:0016765|cd13929 IPR012148 GO:0009820|GO:0016765	Tryptophan dimethylallyltransferase Aromatic prenyltransferase, DMATS-type|arom_pren_DMATS: aromatic prenyltransferase, DMATS type Aromatic prenyltransferase, DMATS-type|PT-DMATS_CymD Aromatic prenyltransferase DMATS-type, fungi				CQ	SNOG_06680	SNOG_06680	SNOG_06680
SNOG_06679	A	Chromosome_09	1311671	1313293	-				1622	0.659106	0.04423	1.07425	0.058715	Gene3D|PRINTS|PRINTS|PRINTS|PRINTS|ProSitePatterns|Pfam|SUPERFAMILY|PRINTS|PRINTS|PRINTS|PRINTS	G3DSA:1.10.630.10 IPR036396 GO:0005506|GO:0016705|GO:0020037|GO:0055114|PR00465 IPR002403 GO:0004497|GO:0005506|GO:0016705|GO:0020037|GO:0055114|PR00465 IPR002403 GO:0004497|GO:0005506|GO:0016705|GO:0020037|GO:0055114|PR00465 IPR002403 GO:0004497|GO:00055	Cytochrome P450 superfamily|E-class P450 group IV signature Cytochrome P450, E-class, group IV|E-class P450 group IV signature Cytochrome P450, E-class, group IV|E-class P450 group IV signature Cytochrome P450, E-class, group IV|E-class P450 group IV sig					SNOG_06679	SNOG_06679	SNOG_06679
SNOG_06678	A	Chromosome_09	1308426	1310428	-				2002	2.00508	0.134552	2.76401	0.151072	MobiDBLite|Coils|CDD	mobidb-lite |Coil |cd12148	consensus disorder prediction | |fungal_TF_MHR					SNOG_06678	SNOG_06678	SNOG_06678
SNOG_06677	A	Chromosome_09	1307441	1308082	+				641	0	0	1.75113	0.095711	SUPERFAMILY|Gene3D|ProSitePatterns	SSF47336 IPR036736 |G3DSA:1.10.1200.10 IPR036736 |PS00012 IPR006162	ACP-like superfamily| ACP-like superfamily|Phosphopantetheine attachment site. Phosphopantetheine attachment site				CQ	SNOG_06677	SNOG_06677	SNOG_06677
SNOG_06676	A	Chromosome_09	1302458	1307410	+				4952	0.053302	0.003577	0.609492	0.033313	CDD|SUPERFAMILY|SMART|Gene3D|Pfam|Gene3D|Pfam|SUPERFAMILY|SMART|Gene3D|Pfam|SMART|SMART|Gene3D|SUPERFAMILY	cd05195 |SSF51735 IPR036291 |SM00826 IPR020807 |G3DSA:3.40.366.10 |PF00698 IPR014043 |G3DSA:3.90.180.10 |PF08659 IPR013968 |SSF52151 IPR016035 GO:0008152|SM00829 IPR020843 GO:0016491|G3DSA:3.10.129.10 |PF14765 IPR020807 |SM00822 |SM00827 IPR020801 |G	enoyl_red | NAD(P)-binding domain superfamily| Polyketide synthase, dehydratase domain| |Acyl transferase domain Acyl transferase| |KR domain Polyketide synthase, ketoreductase domain| Acyl transferase/acyl hydrolase/lysophospholipase| Polyketide synthase					SNOG_06676	SNOG_06676	SNOG_06676
SNOG_06672	A	Chromosome_09	1297965	1300116	-				2151	2.18556	0.146663	201.14	10.9937	Pfam|CDD|ProSiteProfiles|SUPERFAMILY|SUPERFAMILY|SUPERFAMILY|Gene3D|Gene3D|MobiDBLite	PF07690 IPR011701 GO:0016021|GO:0055085|cd06174 IPR020846 |PS50850 IPR020846 |SSF103473 IPR036259 |SSF103473 IPR036259 |SSF103473 IPR036259 |G3DSA:1.20.1250.20 |G3DSA:1.20.1250.20 |mobidb-lite	Major Facilitator Superfamily Major facilitator superfamily|MFS Major facilitator superfamily domain|Major facilitator superfamily (MFS) profile. Major facilitator superfamily domain| MFS transporter superfamily| MFS transporter superfamily| MFS transport					SNOG_06672	SNOG_06672	SNOG_06672
SNOG_06669	A	Chromosome_09	1293855	1295135	+				1280	2143.18	143.819	2620.69	143.239	ProSitePatterns|CDD|Pfam|ProSitePatterns|Pfam|CDD|Gene3D|SUPERFAMILY|SUPERFAMILY|Gene3D	PS00101 IPR018357 GO:0016740|cd05824 |PF00483 IPR005835 GO:0009058|GO:0016779|PS00101 IPR018357 GO:0016740|PF00132 IPR001451 |cd06425 |G3DSA:3.90.550.10 IPR029044 |SSF53448 IPR029044 |SSF53448 IPR029044 |G3DSA:2.160.10.10	Hexapeptide-repeat containing-transferases signature. Hexapeptide transferase, conserved site|LbH_M1P_guanylylT_C |Nucleotidyl transferase Nucleotidyl transferase domain|Hexapeptide-repeat containing-transferases signature. Hexapeptide transferase, conser				CQ	SNOG_06669	SNOG_06669	SNOG_06669
SNOG_06668	A	Chromosome_09	1291775	1292997	+				1222	88.8645	5.96329	419.111	22.9073	Gene3D|Pfam|MobiDBLite|SUPERFAMILY|MobiDBLite	G3DSA:3.90.1140.10 IPR009097 |PF13563 |mobidb-lite |SSF55144 IPR009097 |mobidb-lite	Cyclic phosphodiesterase|2'-5' RNA ligase superfamily |consensus disorder prediction | Cyclic phosphodiesterase|consensus disorder prediction					SNOG_06668	SNOG_06668	SNOG_06668
SNOG_06667	A	Chromosome_09	1289692	1290444	-				752	23221.8	1558.31	151254	8267.06	Gene3D|Gene3D|ProSiteProfiles|ProSiteProfiles|ProSiteProfiles|CDD|PRINTS|PRINTS|PRINTS|CDD|SUPERFAMILY|Pfam|Pfam|Pfam|CDD|SUPERFAMILY|ProSitePatterns|ProSitePatterns|ProSitePatterns|Gene3D|SUPERFAMILY|SMART|SMART|SMART	G3DSA:3.10.20.90 |G3DSA:3.10.20.90 |PS50053 IPR000626 GO:0005515|PS50053 IPR000626 GO:0005515|PS50053 IPR000626 GO:0005515|cd01803 |PR00348 IPR019956 |PR00348 IPR019956 |PR00348 IPR019956 |cd01803 |SSF54236 IPR029071 |PF00240 IPR000626 GO:0005515|PF00	| |Ubiquitin domain profile. Ubiquitin domain|Ubiquitin domain profile. Ubiquitin domain|Ubiquitin domain profile. Ubiquitin domain|Ubiquitin |Ubiquitin signature Ubiquitin|Ubiquitin signature Ubiquitin|Ubiquitin signature Ubiquitin|Ubiquitin | Ubiquitin				CQ		SNOG_06667,SNOG_09642,SNOG_05870	SNOG_06667
SNOG_06637	A	Chromosome_09	1238679	1240839	+				2160	190.676	12.7954	133.416	7.2921	Gene3D|ProSitePatterns|SUPERFAMILY|SUPERFAMILY|SUPERFAMILY|MobiDBLite|CDD|Pfam|Gene3D|MobiDBLite|ProSiteProfiles|MobiDBLite|MobiDBLite|SMART	G3DSA:3.30.200.20 |PS00108 IPR008271 GO:0004672|GO:0006468|SSF56112 IPR011009 |SSF56112 IPR011009 |SSF56112 IPR011009 |mobidb-lite |cd14014 |PF00069 IPR000719 GO:0004672|GO:0005524|GO:0006468|G3DSA:1.10.510.10 |mobidb-lite |PS50011 IPR000719 GO:00046	|Serine/Threonine protein kinases active-site signature. Serine/threonine-protein kinase, active site| Protein kinase-like domain superfamily| Protein kinase-like domain superfamily| Protein kinase-like domain superfamily|consensus disorder prediction |S				CQ	SNOG_06637	SNOG_06637	SNOG_06637
SNOG_06665	A	Chromosome_09	1283782	1286402	+				2620	2079.73	139.561	1812.22	99.0504	MobiDBLite|CDD|Gene3D|MobiDBLite|MobiDBLite	mobidb-lite |cd00067 IPR001138 GO:0000981|GO:0005634|GO:0006355|GO:0008270|G3DSA:2.130.10.10 IPR015943 GO:0005515|mobidb-lite |mobidb-lite	consensus disorder prediction |GAL4 Zn(2)-C6 fungal-type DNA-binding domain| WD40/YVTN repeat-like-containing domain superfamily|consensus disorder prediction |consensus disorder prediction				CQ	SNOG_06665	SNOG_06665	SNOG_06665
SNOG_06606	A	Chromosome_09	1172669	1174641	-				1972	129.615	8.69789	76.2366	4.16686	MobiDBLite|Pfam	mobidb-lite |PF11374 IPR021514	consensus disorder prediction |Protein of unknown function (DUF3176) Protein of unknown function DUF3176					SNOG_06606	SNOG_06606	SNOG_06606
SNOG_06663	A	Chromosome_09	1278807	1280345	-				1538	599.985	40.2623	399.759	21.8496	SUPERFAMILY|CDD|Gene3D|MobiDBLite|Pfam|Pfam|Pfam|Pfam|Pfam	SSF48239 IPR008930 |cd02893 IPR026872 GO:0005965|GO:0018343|GO:0042127|G3DSA:1.50.10.20 |mobidb-lite |PF00432 IPR001330 GO:0003824|PF00432 IPR001330 GO:0003824|PF00432 IPR001330 GO:0003824|PF00432 IPR001330 GO:0003824|PF00432 IPR001330 GO:0003824	Terpenoid cyclases/protein prenyltransferase alpha-alpha toroid|FTase Protein farnesyltransferase subunit beta| |consensus disorder prediction |Prenyltransferase and squalene oxidase repeat PFTB repeat|Prenyltransferase and squalene oxidase repeat PFTB r				CQ	SNOG_06663	SNOG_06663	SNOG_06663
SNOG_06661	A	Chromosome_09	1277894	1278704	+				810	696.713	46.7532	679.592	37.1444	Pfam|SUPERFAMILY|ProSiteProfiles|Gene3D|SMART	PF07876 IPR013097 |SSF54909 IPR011008 |PS51502 IPR013097 |G3DSA:3.30.70.100 |SM00886 IPR013097	Stress responsive A/B Barrel Domain Stress responsive alpha-beta barrel| Dimeric alpha-beta barrel|Stress-response A/B barrel domain profile. Stress responsive alpha-beta barrel| | Stress responsive alpha-beta barrel					SNOG_06662	SNOG_06661	SNOG_06663
SNOG_06659	A	Chromosome_09	1274184	1274874	-				690	3717.09	249.437	913.109	49.9077	Gene3D|SUPERFAMILY|MobiDBLite	G3DSA:3.30.160.20 |SSF54768 |mobidb-lite	| |consensus disorder prediction					SNOG_06659	SNOG_06659	SNOG_06659
SNOG_06657	A	Chromosome_09	1271525	1272250	-				725	608.015	40.8011	340.768	18.6254	SUPERFAMILY|SUPERFAMILY|Gene3D|Pfam|MobiDBLite	SSF51161 IPR011004 |SSF51161 IPR011004 |G3DSA:2.160.10.10 |PF00132 IPR001451 |mobidb-lite	Trimeric LpxA-like superfamily| Trimeric LpxA-like superfamily| |Bacterial transferase hexapeptide (six repeats) Hexapeptide repeat|consensus disorder prediction				CQ	SNOG_06657	SNOG_06657	SNOG_06657
SNOG_06655	A	Chromosome_09	1266664	1269587	-				2923	6.08408	0.408275	3.05288	0.166861	SMART|Pfam|SUPERFAMILY|SUPERFAMILY|CDD|MobiDBLite|MobiDBLite|MobiDBLite|CDD|Gene3D|Coils	SM00906 IPR007219 GO:0003677|GO:0005634|GO:0006351|GO:0008270|PF04082 IPR007219 GO:0003677|GO:0005634|GO:0006351|GO:0008270|SSF101262 IPR036178 GO:0003824|GO:0044237|SSF57701 IPR036864 GO:0000981|GO:0005634|GO:0006355|GO:0008270|cd00067 IPR001138 GO:00009	Transcription factor domain, fungi|Fungal specific transcription factor domain Transcription factor domain, fungi| Formimidoyltransferase-cyclodeaminase-like superfamily| Zn(2)-C6 fungal-type DNA-binding domain superfamily|GAL4 Zn(2)-C6 fungal-type DNA-b				CQ	SNOG_06655	SNOG_06655	SNOG_06655
SNOG_06654	A	Chromosome_09	1262087	1265800	+				3713	134.362	9.01639	148.358	8.10878	MobiDBLite|Gene3D|MobiDBLite|MobiDBLite|MobiDBLite|Gene3D|SUPERFAMILY|ProSiteProfiles|Coils|SMART|Pfam|SUPERFAMILY|SUPERFAMILY|CDD|ProSiteProfiles|MobiDBLite|CDD|Pfam|MobiDBLite|SMART	mobidb-lite |G3DSA:3.40.50.300 |mobidb-lite |mobidb-lite |mobidb-lite |G3DSA:3.40.50.10810 |SSF52540 IPR027417 |PS51192 IPR014001 |Coil |SM00487 IPR014001 |PF00271 IPR001650 |SSF52540 IPR027417 |SSF52540 IPR027417 |cd00079 IPR001650 |PS51194 IPR001	consensus disorder prediction | |consensus disorder prediction |consensus disorder prediction |consensus disorder prediction | | P-loop containing nucleoside triphosphate hydrolase|Superfamilies 1 and 2 helicase ATP-binding type-1 domain profile. Helicase					SNOG_06654	SNOG_06654	SNOG_06654
SNOG_06648	A	Chromosome_09	1257379	1258970	-				1591	299.528	20.1	253.678	13.8653	MobiDBLite	mobidb-lite	consensus disorder prediction					SNOG_06650	SNOG_06648	SNOG_06648
SNOG_06646	A	Chromosome_09	1254716	1256215	+				1499	2.68266	0.180021	3.54727	0.193883	MobiDBLite|MobiDBLite|Coils|MobiDBLite	mobidb-lite |mobidb-lite |Coil |mobidb-lite	consensus disorder prediction |consensus disorder prediction | |consensus disorder prediction					SNOG_06646	SNOG_06646	SNOG_06646
SNOG_06644	A	Chromosome_09	1252831	1253679	+				848	7.51413	0.504239	66.9152	3.65738	MobiDBLite|MobiDBLite|MobiDBLite	mobidb-lite |mobidb-lite |mobidb-lite	consensus disorder prediction |consensus disorder prediction |consensus disorder prediction				CQ	SNOG_06644	SNOG_06644	SNOG_06644
SNOG_06643	A	Chromosome_09	1251108	1252137	+				1029	1845.59	123.849	4091.34	223.62	ProSitePatterns|SMART|CDD|MobiDBLite|Pfam|Gene3D|SUPERFAMILY|ProSiteProfiles	PS00183 IPR023313 |SM00212 |cd00195 IPR000608 |mobidb-lite |PF00179 IPR000608 |G3DSA:3.10.110.10 IPR016135 |SSF54495 IPR016135 |PS50127 IPR000608	Ubiquitin-conjugating enzymes active site. Ubiquitin-conjugating enzyme, active site| |UBCc Ubiquitin-conjugating enzyme E2|consensus disorder prediction |Ubiquitin-conjugating enzyme Ubiquitin-conjugating enzyme E2| Ubiquitin-conjugating enzyme/RWD-like|					SNOG_06643	SNOG_06643	SNOG_06643
SNOG_06641	A	Chromosome_09	1248980	1250057	-				1077	249.845	16.766	1029.3	56.2585	Pfam|CDD|TIGRFAM|SUPERFAMILY|Hamap|Gene3D	PF02548 IPR003700 GO:0003864|GO:0015940|cd06557 IPR003700 GO:0003864|GO:0015940|TIGR00222 IPR003700 GO:0003864|GO:0015940|SSF51621 IPR015813 GO:0003824|MF_00156 IPR003700 GO:0003864|GO:0015940|G3DSA:3.20.20.60	Ketopantoate hydroxymethyltransferase Ketopantoate hydroxymethyltransferase|KPHMT-like Ketopantoate hydroxymethyltransferase|panB: 3-methyl-2-oxobutanoate hydroxymethyltransferase Ketopantoate hydroxymethyltransferase| Pyruvate/Phosphoenolpyruvate kinase-				CQ	SNOG_06641	SNOG_06641	SNOG_06641
SNOG_06666	A	Chromosome_09	1288134	1289324	-				1190	1866.07	125.224	4084.44	223.243	Gene3D|SUPERFAMILY|CDD|Pfam	G3DSA:3.20.20.100 IPR036812 |SSF51430 IPR036812 |cd06660 IPR023210 |PF00248 IPR023210	NADP-dependent oxidoreductase domain superfamily| NADP-dependent oxidoreductase domain superfamily|Aldo_ket_red NADP-dependent oxidoreductase domain|Aldo/keto reductase family NADP-dependent oxidoreductase domain				CQ		SNOG_06666	SNOG_06666
SNOG_06554	A	Chromosome_09	1072885	1073895	-				1010	141.778	9.5141	100.22	5.4777	Pfam|MobiDBLite|Gene3D	PF02698 IPR003848 |mobidb-lite |G3DSA:3.40.50.620 IPR014729	DUF218 domain Domain of unknown function DUF218|consensus disorder prediction | Rossmann-like alpha/beta/alpha sandwich fold				CQ	SNOG_06554	SNOG_06554	SNOG_06554
SNOG_06608	A	Chromosome_09	1180246	1181735	-	YES	0.693		1489	22.1192	1.48432	3.66044	0.200068	SUPERFAMILY|Pfam|Gene3D	SSF51445 IPR017853 |PF00150 IPR001547 GO:0004553|GO:0005975|G3DSA:3.20.20.80	Glycoside hydrolase superfamily|Cellulase (glycosyl hydrolase family 5) Glycoside hydrolase, family 5|				CQ	SNOG_06608	SNOG_06608	SNOG_06608
SNOG_06572	A	Chromosome_09	1110655	1111374	+	YES	0.918		719	2505.14	168.109	1566.22	85.605	SMART|ProSiteProfiles|Pfam	SM01190 IPR009038 GO:0006810|GO:0016021|PS50866 IPR009038 GO:0006810|GO:0016021|PF01105 IPR009038 GO:0006810|GO:0016021	GOLD domain|GOLD domain profile. GOLD domain|emp24/gp25L/p24 family/GOLD GOLD domain				CQ	SNOG_06572	SNOG_06572	SNOG_06572
SNOG_06571	A	Chromosome_09	1109451	1110377	+				926	48.1871	3.23362	35.8877	1.96151	ProSitePatterns|PRINTS|PRINTS|PRINTS|PRINTS|SUPERFAMILY|Pfam|Gene3D	PS00061 IPR020904 GO:0016491|PR00081 IPR002347 |PR00081 IPR002347 |PR00081 IPR002347 |PR00081 IPR002347 |SSF51735 IPR036291 |PF13561 |G3DSA:3.40.50.720	Short-chain dehydrogenases/reductases family signature. Short-chain dehydrogenase/reductase, conserved site|Glucose/ribitol dehydrogenase family signature Short-chain dehydrogenase/reductase SDR|Glucose/ribitol dehydrogenase family signature Short-chain d				CQ	SNOG_06571	SNOG_06571	SNOG_06571
SNOG_06569	A	Chromosome_09	1106408	1108213	-				1805	12.8114	0.859713	6.92942	0.378741								SNOG_06569	SNOG_06569	SNOG_06569
SNOG_06568	A	Chromosome_09	1103752	1105557	+				1805	378.918	25.4274	309.34	16.9076	MobiDBLite	mobidb-lite	consensus disorder prediction					SNOG_06568	SNOG_06568	SNOG_06568
SNOG_06565	A	Chromosome_09	1099139	1102647	-				3508	166.889	11.1992	107.105	5.85401	SUPERFAMILY|Pfam|ProSiteProfiles|CDD|Pfam|Gene3D|CDD|SUPERFAMILY|SMART|Pfam|SMART|Gene3D|Gene3D|MobiDBLite|Pfam|Pfam|ProSiteProfiles	SSF53098 IPR012337 |PF16488 IPR032472 |PS50822 IPR003165 GO:0003676|cd04657 |PF08699 IPR014811 |G3DSA:3.30.420.10 IPR036397 GO:0003676|cd02846 |SSF101690 IPR036085 GO:0005515|SM00950 IPR003165 GO:0003676|PF02170 IPR003100 GO:0005515|SM01163 IPR014811 |G	Ribonuclease H-like superfamily|Argonaute linker 2 domain Argonaute linker 2 domain|Piwi domain profile. Piwi domain|Piwi_ago-like |Argonaute linker 1 domain Argonaute, linker 1 domain| Ribonuclease H superfamily|PAZ_argonaute_like | PAZ domain superfami					SNOG_06565	SNOG_06565	SNOG_06565
SNOG_06564	A	Chromosome_09	1097193	1098457	+				1264	1397.45	93.7763	2497.53	136.507	SUPERFAMILY|MobiDBLite|Gene3D|Pfam|MobiDBLite|CDD	SSF47973 IPR036823 |mobidb-lite |G3DSA:1.10.455.10 IPR036823 |PF00177 IPR023798 |mobidb-lite |cd14868	Ribosomal protein S7 domain superfamily|consensus disorder prediction | Ribosomal protein S7 domain superfamily|Ribosomal protein S7p/S5e Ribosomal protein S7 domain|consensus disorder prediction |uS7_Mitochondria_Fungi					SNOG_06564	SNOG_06564	SNOG_06564
SNOG_06563	A	Chromosome_09	1094080	1096141	-				2061	806.184	54.0993	1070.95	58.5349	SUPERFAMILY|SUPERFAMILY|MobiDBLite|MobiDBLite|Gene3D|PRINTS|PRINTS|PRINTS|CDD|Pfam|MobiDBLite	SSF52402 |SSF52402 |mobidb-lite |mobidb-lite |G3DSA:3.40.50.620 IPR014729 |PR01438 IPR006015 |PR01438 IPR006015 |PR01438 IPR006015 |cd00293 |PF00582 IPR006016 GO:0006950|mobidb-lite	| |consensus disorder prediction |consensus disorder prediction | Rossmann-like alpha/beta/alpha sandwich fold|Universal stress protein signature Universal stress protein A|Universal stress protein signature Universal stress protein A|Universal stress pr					SNOG_06563	SNOG_06563	SNOG_06563
SNOG_06562	A	Chromosome_09	1090963	1093194	-				2231	87.9857	5.90432	64.915	3.54806	Pfam	PF06985 IPR010730	Heterokaryon incompatibility protein (HET) Heterokaryon incompatibility				CQ	SNOG_06562	SNOG_06562	SNOG_06562
SNOG_06561	A	Chromosome_09	1087612	1089951	+				2339	913.845	61.3239	1077.01	58.866	SUPERFAMILY|PIRSF|Gene3D|Pfam|Gene3D	SSF56815 IPR036045 GO:0006904|GO:0016192|PIRSF005715 IPR001619 GO:0006904|GO:0016192|G3DSA:3.40.50.1910 |PF00995 IPR001619 GO:0006904|GO:0016192|G3DSA:3.40.50.2060	Sec1-like superfamily| Sec1-like protein| |Sec1 family Sec1-like protein|					SNOG_06561	SNOG_06561	SNOG_06561
SNOG_06574	A	Chromosome_09	1114241	1115113	+				872	33.142	2.22401	21.1352	1.15518	MobiDBLite|Gene3D|SUPERFAMILY	mobidb-lite |G3DSA:2.60.120.10 IPR014710 |SSF51182 IPR011051	consensus disorder prediction | RmlC-like jelly roll fold| RmlC-like cupin domain superfamily					SNOG_06574	SNOG_06574	SNOG_06574
SNOG_06555	A	Chromosome_09	1075690	1078562	+				2872	2811.15	188.644	1623.32	88.7256	Pfam|MobiDBLite|Pfam|ProDom|SUPERFAMILY|CDD|Gene3D	PF01644 IPR004834 GO:0004100|GO:0006031|mobidb-lite |PF08407 IPR013616 GO:0004100|PD002998 IPR004834 GO:0004100|GO:0006031|SSF53448 IPR029044 |cd04190 |G3DSA:3.90.550.10 IPR029044	Chitin synthase Fungal chitin synthase|consensus disorder prediction |Chitin synthase N-terminal Chitin synthase N-terminal|TRANSFERASE CHITIN SYNTHASE CELL WALL GLYCOSYLTRANSFERASE TRANSMEMBRANE ACETYL-GLUCOSAMINYL CHITIN-UDP MULTIGENE Fungal chitin synt					SNOG_06555	SNOG_06555	SNOG_06555
SNOG_06575	A	Chromosome_09	1115367	1116746	-				1379	5945.11	398.949	5315.96	290.554	SUPERFAMILY|Gene3D|Gene3D|Gene3D|Pfam|PIRSF|SUPERFAMILY|Gene3D|TIGRFAM|Pfam	SSF48179 IPR008927 GO:0055114|G3DSA:1.10.1040.10 IPR013328 GO:0016491|GO:0055114|G3DSA:1.10.1040.10 IPR013328 GO:0016491|GO:0055114|G3DSA:1.10.1040.10 IPR013328 GO:0016491|GO:0055114|PF01450 IPR000506 GO:0004455|GO:0009082|GO:0055114|PIRSF000119 IPR016207	6-phosphogluconate dehydrogenase-like, C-terminal domain superfamily| 6-phosphogluconate dehydrogenase, domain 2| 6-phosphogluconate dehydrogenase, domain 2| 6-phosphogluconate dehydrogenase, domain 2|Acetohydroxy acid isomeroreductase, catalytic domain				CQ	SNOG_06575	SNOG_06575	SNOG_06575
SNOG_06553	A	Chromosome_09	1072187	1072787	+				600	326.635	21.919	323.412	17.6767	SUPERFAMILY|CDD|Pfam|Gene3D	SSF54236 IPR029071 |cd01612 IPR007242 GO:0000045|GO:0005737|PF04110 IPR007242 GO:0000045|GO:0005737|G3DSA:3.10.20.90	Ubiquitin-like domain superfamily|APG12_C Ubiquitin-like protein Atg12|Ubiquitin-like autophagy protein Apg12 Ubiquitin-like protein Atg12|					SNOG_06553	SNOG_06553	SNOG_06553
SNOG_06552	A	Chromosome_09	1069501	1071419	+				1918	423.672	28.4307	446.513	24.405	Pfam|MobiDBLite|SMART|MobiDBLite|Pfam|SUPERFAMILY|SUPERFAMILY|ProSiteProfiles|Gene3D|MobiDBLite|MobiDBLite	PF08630 IPR013939 |mobidb-lite |SM00586 IPR006572 GO:0003676|GO:0008270|mobidb-lite |PF07535 IPR006572 GO:0003676|GO:0008270|SSF52113 IPR036420 |SSF52113 IPR036420 |PS51265 IPR006572 GO:0003676|GO:0008270|G3DSA:3.40.50.10190 IPR036420 |mobidb-lite |mob	Dfp1/Him1, central region Regulatory subunit Dfp1/Him1, central region|consensus disorder prediction | Zinc finger, DBF-type|consensus disorder prediction |DBF zinc finger Zinc finger, DBF-type| BRCT domain superfamily| BRCT domain superfamily|Zinc finger					SNOG_06552	SNOG_06552	SNOG_06552
SNOG_06551	A	Chromosome_09	1065462	1068869	-				3407	45.3057	3.04026	46.3204	2.53173	Gene3D|SUPERFAMILY|SUPERFAMILY|Coils	G3DSA:3.40.50.300 |SSF52540 IPR027417 |SSF52540 IPR027417 |Coil	| P-loop containing nucleoside triphosphate hydrolase| P-loop containing nucleoside triphosphate hydrolase|						SNOG_06551	SNOG_06551
SNOG_06550	A	Chromosome_09	1062933	1063643	-				710	5.64276	0.378659	21.1252	1.15464	MobiDBLite	mobidb-lite	consensus disorder prediction				CQ	SNOG_06550	SNOG_06550	SNOG_06550
SNOG_06549	A	Chromosome_09	1059308	1062427	+				3119	833.914	55.9601	772.293	42.2112	Coils|Coils|Coils|Coils|Gene3D|CDD|Coils|PRINTS|PRINTS|PRINTS|PRINTS|MobiDBLite|Pfam|Gene3D|Coils|Coils|Coils|ProSiteProfiles|ProSitePatterns|Gene3D|SMART|Coils|SUPERFAMILY|MobiDBLite	Coil |Coil |Coil |Coil |G3DSA:1.20.1170.10 |cd01369 |Coil |PR00380 IPR001752 GO:0003777|GO:0005524|GO:0007018|GO:0008017|PR00380 IPR001752 GO:0003777|GO:0005524|GO:0007018|GO:0008017|PR00380 IPR001752 GO:0003777|GO:0005524|GO:0007018|GO:0008017|PR0	| | | | |KISc_KHC_KIF5 | |Kinesin heavy chain signature Kinesin motor domain|Kinesin heavy chain signature Kinesin motor domain|Kinesin heavy chain signature Kinesin motor domain|Kinesin heavy chain signature Kinesin motor domain|consensus disorder predi					SNOG_06549	SNOG_06549	SNOG_06549
SNOG_06548	A	Chromosome_09	1057616	1058332	+				716	828.553	55.6004	1513.33	82.7141	ProSitePatterns|Pfam|SMART|Gene3D|ProSiteProfiles|SUPERFAMILY|CDD	PS00183 IPR023313 |PF00179 IPR000608 |SM00212 |G3DSA:3.10.110.10 IPR016135 |PS50127 IPR000608 |SSF54495 IPR016135 |cd00195 IPR000608	Ubiquitin-conjugating enzymes active site. Ubiquitin-conjugating enzyme, active site|Ubiquitin-conjugating enzyme Ubiquitin-conjugating enzyme E2| | Ubiquitin-conjugating enzyme/RWD-like|Ubiquitin-conjugating enzymes family profile. Ubiquitin-conjugating				CQ		SNOG_06548	SNOG_06548
SNOG_06547	A	Chromosome_09	1055001	1057030	+				2029	333.825	22.4014	444.558	24.2982	Gene3D|Pfam|Pfam|ProSitePatterns|MobiDBLite|CDD|SUPERFAMILY|Gene3D|TIGRFAM	G3DSA:3.40.720.10 IPR017849 GO:0003824|GO:0008152|PF00884 IPR000917 GO:0008152|GO:0008484|PF12411 IPR025863 |PS00149 IPR024607 |mobidb-lite |cd16032 IPR017785 |SSF53649 IPR017850 GO:0003824|GO:0008152|G3DSA:3.30.1120.10 |TIGR03417 IPR017785	Alkaline phosphatase-like, alpha/beta/alpha|Sulfatase Sulfatase, N-terminal|Choline sulfatase enzyme C terminal Choline sulfatase enzyme C-terminal domain|Sulfatases signature 2. Sulfatase, conserved site|consensus disorder prediction |choline-sulfatase				CQ	SNOG_06547	SNOG_06547	SNOG_06547
SNOG_06545	A	Chromosome_09	1048841	1051339	+				2498	604.396	40.5582	316.115	17.2779	CDD|MobiDBLite|SMART|SMART|ProSitePatterns|ProSiteProfiles|ProSiteProfiles|SUPERFAMILY|Gene3D|Pfam|Gene3D|Pfam	cd00079 IPR001650 |mobidb-lite |SM00490 IPR001650 |SM00487 IPR014001 |PS00039 IPR000629 |PS51194 IPR001650 |PS51192 IPR014001 |SSF52540 IPR027417 |G3DSA:3.40.50.300 |PF00271 IPR001650 |G3DSA:3.40.50.300 |PF00270 IPR011545 GO:0003676|GO:0005524	HELICc Helicase, C-terminal|consensus disorder prediction | Helicase, C-terminal| Helicase superfamily 1/2, ATP-binding domain|DEAD-box subfamily ATP-dependent helicases signature. ATP-dependent RNA helicase DEAD-box, conserved site|Superfamilies 1 and 2					SNOG_06545	SNOG_06545	*
SNOG_06544	A	Chromosome_09	1047451	1048516	+				1065	177.632	11.9201	126.525	6.91545	MobiDBLite	mobidb-lite	consensus disorder prediction				CQ	SNOG_06544	SNOG_06544	SNOG_06544
SNOG_06543	A	Chromosome_09	1045342	1045938	-				596	18.2686	1.22592	14.3183	0.782592	MobiDBLite|Coils	mobidb-lite |Coil	consensus disorder prediction |					SNOG_06543	SNOG_06543	SNOG_06543
SNOG_06414	A	Chromosome_09	780816	782321	-				1505	198.009	13.2875	214.021	11.6977	Gene3D|Pfam|MobiDBLite|MobiDBLite|Pfam	G3DSA:1.10.1170.10 |PF08600 IPR013909 |mobidb-lite |mobidb-lite |PF07967 IPR012935 GO:0005634|GO:0008270	|Rsm1-like Nuclear-interacting partner of ALK/Rsm1-like|consensus disorder prediction |consensus disorder prediction |C3HC zinc finger-like Zinc finger, C3HC-like				CQ	SNOG_06414	SNOG_06414	SNOG_06414
SNOG_06557	A	Chromosome_09	1079948	1082128	-				2180	193.053	12.9549	397.937	21.75	Pfam|MobiDBLite|MobiDBLite|MobiDBLite|MobiDBLite|MobiDBLite|SMART	PF09405 IPR018545 |mobidb-lite |mobidb-lite |mobidb-lite |mobidb-lite |mobidb-lite |SM01044 IPR018545	CASC3/Barentsz eIF4AIII binding Btz domain|consensus disorder prediction |consensus disorder prediction |consensus disorder prediction |consensus disorder prediction |consensus disorder prediction | Btz domain				CQ	SNOG_06557	SNOG_06557	SNOG_06557
SNOG_06590	A	Chromosome_09	1136404	1137922	-	YES	0.705		1518	133.439	8.9545	13.6337	0.745175	CDD|Pfam|SUPERFAMILY|CDD|SUPERFAMILY|Gene3D|Gene3D|ProSiteProfiles	cd05642 |PF04389 IPR007484 |SSF53187 |cd00063 IPR003961 GO:0005515|SSF49265 IPR036116 GO:0005515|G3DSA:2.60.40.10 IPR013783 |G3DSA:3.40.630.10 |PS50853 IPR003961 GO:0005515	M28_AAP_like |Peptidase family M28 Peptidase M28| |FN3 Fibronectin type III| Fibronectin type III superfamily| Immunoglobulin-like fold| |Fibronectin type-III domain profile. Fibronectin type III				CQ	SNOG_06590	SNOG_06590	SNOG_06590
SNOG_06605	A	Chromosome_09	1170349	1171809	+				1460	16.7098	1.12132	107.759	5.88977	CDD|SUPERFAMILY|Gene3D|Gene3D|MobiDBLite	cd06174 IPR020846 |SSF103473 IPR036259 |G3DSA:1.20.1250.20 |G3DSA:1.20.1250.20 |mobidb-lite	MFS Major facilitator superfamily domain| MFS transporter superfamily| | |consensus disorder prediction				CQ	SNOG_06605	SNOG_06605	SNOG_06605
SNOG_06604	A	Chromosome_09	1168923	1169754	+				831	2855.32	193.135	6025.82	331.704	Gene3D|SUPERFAMILY|MobiDBLite|Pfam|SMART|ProSiteProfiles|Gene3D|MobiDBLite|CDD	G3DSA:2.30.30.40 |SSF50044 IPR036028 GO:0005515|mobidb-lite |PF00018 IPR001452 GO:0005515|SM00326 IPR001452 GO:0005515|PS50002 IPR001452 GO:0005515|G3DSA:2.30.30.40 |mobidb-lite |cd00174	| SH3-like domain superfamily|consensus disorder prediction |SH3 domain SH3 domain| SH3 domain|Src homology 3 (SH3) domain profile. SH3 domain| |consensus disorder prediction |SH3						SNOG_06604,SNOG_066042	SNOG_06604
SNOG_06603	A	Chromosome_09	1167790	1168575	+				785	501.371	33.6447	714.967	39.0779	SUPERFAMILY|ProSitePatterns|Pfam|Gene3D|PRINTS|PRINTS|PRINTS|PRINTS	SSF51735 IPR036291 |PS00061 IPR020904 GO:0016491|PF00106 IPR002347 |G3DSA:3.40.50.720 |PR00081 IPR002347 |PR00081 IPR002347 |PR00081 IPR002347 |PR00081 IPR002347	NAD(P)-binding domain superfamily|Short-chain dehydrogenases/reductases family signature. Short-chain dehydrogenase/reductase, conserved site|short chain dehydrogenase Short-chain dehydrogenase/reductase SDR| |Glucose/ribitol dehydrogenase family signatu					SNOG_06603	SNOG_06603	SNOG_06603
SNOG_06601	A	Chromosome_09	1163056	1165007	-				1951	1306.18	87.6516	1730.39	94.578	SUPERFAMILY|SUPERFAMILY|Gene3D|MobiDBLite|CDD	SSF48097 IPR036305 |SSF48097 IPR036305 |G3DSA:1.10.167.10 |mobidb-lite |cd08734	RGS domain superfamily| RGS domain superfamily| |consensus disorder prediction |RGS-like_1					SNOG_06601	SNOG_06601	SNOG_06601
SNOG_06599	A	Chromosome_09	1160908	1162656	-				1748	578.353	38.8106	239.127	13.0699	Gene3D|PIRSF|Gene3D|SUPERFAMILY|SUPERFAMILY|Pfam|ProSitePatterns|SUPERFAMILY|SUPERFAMILY|CDD|Pfam	G3DSA:3.30.70.360 |PIRSF037217 IPR017141 GO:0004181|G3DSA:3.40.630.10 |SSF53187 |SSF53187 |PF07687 IPR011650 |PS00759 IPR001261 GO:0006508|GO:0008237|SSF55031 IPR036264 |SSF55031 IPR036264 |cd05674 |PF01546 IPR002933 GO:0008152|GO:0016787	| Peptidase M20, carboxypeptidase S| | | |Peptidase dimerisation domain Peptidase M20, dimerisation domain|ArgE / dapE / ACY1 / CPG2 / yscS family signature 2. ArgE/DapE/ACY1/CPG2/YscS, conserved site| Bacterial exopeptidase dimerisation domain| Bacteria				CQ	SNOG_06599	SNOG_06599	SNOG_06599
SNOG_06598	A	Chromosome_09	1158596	1159294	-				698	0	0	0.688126	0.037611	Pfam|ProSiteProfiles	PF08325 IPR013536 |PS51397 IPR013536	WLM domain WLM domain|WLM domain profile. WLM domain					SNOG_06598	SNOG_06598	SNOG_06598
SNOG_06597	A	Chromosome_09	1157176	1157580	-				404	0	0	0.212346	0.011606							CQ	SNOG_06597	SNOG_06597	SNOG_06597
SNOG_06595	A	Chromosome_09	1155406	1156200	+				794	523.024	35.0977	597.462	32.6554	MobiDBLite|CDD|Pfam|ProSiteProfiles|MobiDBLite|PIRSF	mobidb-lite |cd07977 IPR003166 GO:0006367|PF02186 IPR003166 GO:0006367|PS51351 IPR003166 GO:0006367|mobidb-lite |PIRSF016398 IPR016656 GO:0005673|GO:0006367	consensus disorder prediction |TFIIE_beta_winged_helix Transcription factor TFIIE beta subunit, DNA-binding domain|TFIIE beta subunit core domain Transcription factor TFIIE beta subunit, DNA-binding domain|TFIIE beta central core DNA-binding domain profil				CQ	SNOG_06595	SNOG_06595	SNOG_06595
SNOG_06594	A	Chromosome_09	1148159	1155023	+				6864	276.495	18.5543	560.249	30.6215	Coils|Coils|Coils|Pfam|MobiDBLite|Coils|MobiDBLite|Coils|Coils|Coils|Gene3D|Coils|MobiDBLite|Coils|Coils|Coils|Coils|Coils|Gene3D|Gene3D|Coils|Coils|Gene3D|Coils|MobiDBLite|Gene3D|Coils|Coils|MobiDBLite|MobiDBLite|Coils|Coils|Coils|Coils|Gene3D|Gene3D|Gen	Coil |Coil |Coil |PF07926 IPR012929 GO:0006606|mobidb-lite |Coil |mobidb-lite |Coil |Coil |Coil |G3DSA:1.20.1170.10 |Coil |mobidb-lite |Coil |Coil |Coil |Coil |Coil |G3DSA:1.20.5.50 |G3DSA:1.20.5.50 |Coil |Coil |G3DSA:1.10.287.510 |C	| | |TPR/MLP1/MLP2-like protein Nucleoprotein TPR/MLP1|consensus disorder prediction | |consensus disorder prediction | | | | | |consensus disorder prediction | | | | | | | | | | | |consensus disorder prediction | | | |consensus disorder prediction |cons					SNOG_06594	SNOG_06594	SNOG_06594
SNOG_06593	A	Chromosome_09	1146128	1147643	-				1515	296.765	19.9145	134.88	7.3721	PIRSF|Pfam|SUPERFAMILY|TIGRFAM|TIGRFAM	PIRSF005799 IPR007271 GO:0000139|GO:0005351|GO:0008643|GO:0016021|PF04142 IPR007271 GO:0000139|GO:0005351|GO:0008643|GO:0016021|SSF103481 |TIGR00803 |TIGR00803	Nucleotide-sugar transporter|Nucleotide-sugar transporter Nucleotide-sugar transporter| |nst: UDP-galactose transporter |nst: UDP-galactose transporter				CQ	SNOG_06593	SNOG_06593,SNOG_065932	SNOG_06593
SNOG_06573	A	Chromosome_09	1111607	1113758	-				2151	71.5349	5.30382	45.6523	2.78489	Pfam|MobiDBLite|MobiDBLite|Gene3D|MobiDBLite|SUPERFAMILY	PF01008 IPR000649 GO:0044237|mobidb-lite |mobidb-lite |G3DSA:3.40.50.10470 |mobidb-lite |SSF100950 IPR037171	Initiation factor 2 subunit family Initiation factor 2B-related|consensus disorder prediction |consensus disorder prediction | |consensus disorder prediction | NagB/RpiA transferase-like					SNOG_06573	SNOG_06573	SNOG_06573
SNOG_06591	A	Chromosome_09	1139229	1140311	+				1082	0.401662	0.026954	0.23084	0.012617							CQ	SNOG_06591	SNOG_06591	SNOG_06591
SNOG_06541	A	Chromosome_09	1039998	1043600	-				3602	199.132	13.3628	305.766	16.7122	Coils|MobiDBLite|SMART|SUPERFAMILY|Pfam|Gene3D|Gene3D|Coils|Coils|ProSiteProfiles|CDD|Gene3D|MobiDBLite|ProSiteProfiles	Coil |mobidb-lite |SM00119 IPR000569 GO:0004842|SSF56204 IPR035983 GO:0004842|PF00632 IPR000569 GO:0004842|G3DSA:3.30.2410.10 |G3DSA:3.30.2160.10 |Coil |Coil |PS50096 IPR000048 GO:0005515|cd00078 IPR000569 GO:0004842|G3DSA:3.90.1750.10 |mobidb-lite	|consensus disorder prediction | HECT domain| HECT, E3 ligase catalytic domain|HECT-domain (ubiquitin-transferase) HECT domain| | | | |IQ motif profile. IQ motif, EF-hand binding site|HECTc HECT domain| |consensus disorder prediction |HECT domain profile				CQ	SNOG_06541	SNOG_06541	SNOG_06541
SNOG_06589	A	Chromosome_09	1134960	1135940	+				980	0	0	2.12511	0.116152	Coils|MobiDBLite	Coil |mobidb-lite	|consensus disorder prediction				CQ	SNOG_06589	SNOG_06589	SNOG_06589
SNOG_06588	A	Chromosome_09	1132488	1133938	+				1450	0.378518	0.025401	2.80938	0.153552	MobiDBLite|MobiDBLite	mobidb-lite |mobidb-lite	consensus disorder prediction |consensus disorder prediction				CQ	SNOG_06588	SNOG_06588	SNOG_06588
SNOG_06587	A	Chromosome_09	1129701	1130925	+				1224	3.90028	0.26173	5.16524	0.282316	MobiDBLite|MobiDBLite	mobidb-lite |mobidb-lite	consensus disorder prediction |consensus disorder prediction				CQ	SNOG_06587	SNOG_06587	SNOG_06587
SNOG_06586	A	Chromosome_09	1127980	1129136	+				1156	209.095	14.0314	228.585	12.4937	Coils|SUPERFAMILY|MobiDBLite|Gene3D|PRINTS|PRINTS|PRINTS|PRINTS|Coils|ProSiteProfiles|CDD|MobiDBLite|SMART|Pfam|ProSitePatterns	Coil |SSF46565 IPR036869 |mobidb-lite |G3DSA:1.10.287.110 IPR036869 |PR00625 IPR001623 |PR00625 IPR001623 |PR00625 IPR001623 |PR00625 IPR001623 |Coil |PS50076 IPR001623 |cd06257 IPR001623 |mobidb-lite |SM00271 IPR001623 |PF00226 IPR001623 |PS00636 IPR	| DnaJ domain superfamily|consensus disorder prediction | DnaJ domain superfamily|DnaJ domain signature DnaJ domain|DnaJ domain signature DnaJ domain|DnaJ domain signature DnaJ domain|DnaJ domain signature DnaJ domain| |dnaJ domain profile. DnaJ domain|D				CQ	SNOG_06586	SNOG_06586	SNOG_06586
SNOG_06585	A	Chromosome_09	1127230	1127799	-				569	175.008	11.744	104.846	5.73054	ProSiteProfiles|Gene3D|MobiDBLite|SUPERFAMILY|Pfam	PS51747 IPR002125 |G3DSA:3.40.140.10 |mobidb-lite |SSF53927 IPR016193 GO:0003824|PF00383 IPR002125	Cytidine and deoxycytidylate deaminases domain profile. Cytidine and deoxycytidylate deaminase domain| |consensus disorder prediction | Cytidine deaminase-like|Cytidine and deoxycytidylate deaminase zinc-binding region Cytidine and deoxycytidylate deamina				CQ	SNOG_06585	SNOG_06585	SNOG_06585
SNOG_06584	A	Chromosome_09	1126045	1126626	-				581	26.8146	1.7994	244.854	13.383	Gene3D|SUPERFAMILY|Pfam	G3DSA:3.10.450.50 |SSF54427 IPR032710 |PF12680 IPR009959	| NTF2-like domain superfamily|SnoaL-like domain Polyketide cyclase SnoaL-like domain					SNOG_06584	SNOG_06584	SNOG_06584
SNOG_06583	A	Chromosome_09	1125270	1125934	+	YES	0.884		664	404.311	27.1314	2709.1	148.071							CQ	SNOG_06583	SNOG_06583	SNOG_06583
SNOG_06582	A	Chromosome_09	1123657	1124480	-				823	148.762	9.98275	642.481	35.116	CDD|Coils|Pfam|Gene3D|SUPERFAMILY|SUPERFAMILY	cd03524 |Coil |PF10451 IPR018856 |G3DSA:2.40.50.140 |SSF50249 IPR012340 |SSF50249 IPR012340	RPA2_OBF_family | |Telomere regulation protein Stn1 CST complex subunit Stn1, N-terminal| | Nucleic acid-binding, OB-fold| Nucleic acid-binding, OB-fold				CQ	SNOG_06582	SNOG_06582	SNOG_06582
SNOG_06578	A	Chromosome_09	1119886	1120813	-				927	50.879	3.41426	147.04	8.03675	Gene3D|Pfam|SUPERFAMILY	G3DSA:3.40.50.1820 IPR029058 |PF00561 IPR000073 |SSF53474 IPR029058	Alpha/Beta hydrolase fold|alpha/beta hydrolase fold Alpha/beta hydrolase fold-1| Alpha/Beta hydrolase fold					SNOG_06578	SNOG_06578	SNOG_06578
SNOG_06577	A	Chromosome_09	1118954	1119817	+				863	158.951	10.6665	128.848	7.04246	Gene3D|MobiDBLite|SUPERFAMILY|Pfam	G3DSA:3.40.430.10 IPR024072 |mobidb-lite |SSF53597 IPR024072 |PF01872 IPR002734 GO:0008703|GO:0009231|GO:0055114	Dihydrofolate reductase-like domain superfamily|consensus disorder prediction | Dihydrofolate reductase-like domain superfamily|RibD C-terminal domain Bacterial bifunctional deaminase-reductase, C-terminal				CQ	SNOG_06577	SNOG_06577	SNOG_06577
SNOG_06576	A	Chromosome_09	1117643	1118374	-				731	1711.26	114.835	1595.89	87.2262	ProSiteProfiles|SMART|Pfam|Gene3D|MobiDBLite|CDD|ProSitePatterns|SUPERFAMILY	PS50127 IPR000608 |SM00212 |PF00179 IPR000608 |G3DSA:3.10.110.10 IPR016135 |mobidb-lite |cd00195 IPR000608 |PS00183 IPR023313 |SSF54495 IPR016135	Ubiquitin-conjugating enzymes family profile. Ubiquitin-conjugating enzyme E2| |Ubiquitin-conjugating enzyme Ubiquitin-conjugating enzyme E2| Ubiquitin-conjugating enzyme/RWD-like|consensus disorder prediction |UBCc Ubiquitin-conjugating enzyme E2|Ubiquit				CQ	SNOG_06576	SNOG_06576	SNOG_06576
SNOG_06592	A	Chromosome_09	1140688	1145858	-				5170	1.54069	0.103389	3.43129	0.187544	MobiDBLite|Gene3D|MobiDBLite|MobiDBLite|Pfam|ProSiteProfiles|Gene3D|SUPERFAMILY|SMART|SMART|CDD|Pfam|SMART|CDD|SUPERFAMILY|Pfam|ProSiteProfiles|MobiDBLite|SUPERFAMILY|SUPERFAMILY|SUPERFAMILY|Gene3D|MobiDBLite|Gene3D	mobidb-lite |G3DSA:3.40.50.300 |mobidb-lite |mobidb-lite |PF00270 IPR011545 GO:0003676|GO:0005524|PS51194 IPR001650 |G3DSA:2.60.40.150 IPR035892 |SSF46785 IPR036390 |SM00490 IPR001650 |SM00973 IPR004179 |cd00046 |PF02889 IPR004179 |SM00487 IPR014001	consensus disorder prediction | |consensus disorder prediction |consensus disorder prediction |DEAD/DEAH box helicase DEAD/DEAH box helicase domain|Superfamilies 1 and 2 helicase C-terminal domain profile. Helicase, C-terminal| C2 domain superfamily| Wing				CQ	SNOG_06592	SNOG_06592	SNOG_06592
SNOG_06234	A	Chromosome_09	363494	365116	-				1622	1.08725	0.072961	1.21599	0.066462	MobiDBLite|Coils|ProSiteProfiles	mobidb-lite |Coil |PS50103 IPR000571 GO:0046872	consensus disorder prediction | |Zinc finger C3H1-type profile. Zinc finger, CCCH-type					SNOG_06234	SNOG_06234	SNOG_06234
SNOG_06214	A	Chromosome_09	319837	321316	+	YES	0.593		1479	83.7326	5.61891	14.5557	0.795568	Pfam	PF04188 IPR007315 GO:0004584|GO:0006506	Mannosyltransferase (PIG-V) GPI mannosyltransferase 2					SNOG_06214	SNOG_06214	SNOG_06214
SNOG_06248	A	Chromosome_09	392883	393219	-				336	219.833	14.752	1717.33	93.8638	MobiDBLite	mobidb-lite	consensus disorder prediction					SNOG_06248	SNOG_06248	SNOG_06248
SNOG_06247	A	Chromosome_09	392224	392842	-				618	988.526	66.3355	10061.9	549.952	Pfam	PF01284 IPR008253 GO:0016020	Membrane-associating domain Marvel domain				CQ	SNOG_06247	SNOG_06247	SNOG_06247
SNOG_06246	A	Chromosome_09	391068	391890	+	YES	0.847		822	1073.53	72.0398	357.667	19.549	Coils	Coil					CQ	SNOG_06246	SNOG_06246	SNOG_06246
SNOG_06245	A	Chromosome_09	389037	389998	+	YES	0.622		961	1324.37	88.8721	626.497	34.2424	MobiDBLite|MobiDBLite	mobidb-lite |mobidb-lite	consensus disorder prediction |consensus disorder prediction					SNOG_06245	SNOG_06245	SNOG_06245
SNOG_06244	A	Chromosome_09	387097	388012	+	YES	0.942		915	466.13	31.2798	97.1204	5.3083							CQ	SNOG_06244	SNOG_06244	SNOG_06244
SNOG_06243	A	Chromosome_09	384762	386186	-				1424	492.323	33.0376	58.3123	3.18717	Pfam	PF02434 IPR003378 GO:0016020|GO:0016757	Fringe-like Fringe-like				CQ	SNOG_06243	SNOG_06243	SNOG_06243
SNOG_06239	A	Chromosome_09	375665	381014	+				5349	422.673	28.3636	282.995	15.4676	Coils|MobiDBLite|Pfam|MobiDBLite|MobiDBLite|ProSiteProfiles|MobiDBLite	Coil |mobidb-lite |PF04468 IPR007557 |mobidb-lite |mobidb-lite |PS51411 IPR007557 |mobidb-lite	|consensus disorder prediction |PSP1 C-terminal conserved region PSP1, C-terminal|consensus disorder prediction |consensus disorder prediction |PSP1 C-terminal domain profile. PSP1, C-terminal|consensus disorder prediction					SNOG_06239	SNOG_06239	SNOG_06239
SNOG_06238	A	Chromosome_09	373984	374847	-				863	4.25593	0.285596	10.0497	0.549287	Coils|MobiDBLite|MobiDBLite	Coil |mobidb-lite |mobidb-lite	|consensus disorder prediction |consensus disorder prediction					SNOG_06238	SNOG_06238	SNOG_06238
SNOG_06237	A	Chromosome_09	372710	373603	-				893	22021.6	1477.77	16014.9	875.323	SUPERFAMILY|Gene3D|MobiDBLite|Pfam|ProSitePatterns|SMART	SSF54189 IPR012678 GO:0003735|GO:0005622|GO:0005840|GO:0006412|G3DSA:3.40.1120.10 IPR024794 GO:0003735|GO:0005840|mobidb-lite |PF00827 IPR000439 GO:0003735|GO:0005840|GO:0006412|PS01194 IPR020925 GO:0003735|GO:0005622|GO:0005840|GO:0006412|SM01384 IPR000	Ribosomal protein L23/L15e core domain superfamily| Ribosomal protein L15e core domain|consensus disorder prediction |Ribosomal L15 Ribosomal protein L15e|Ribosomal protein L15e signature. Ribosomal protein L15e, conserved site| Ribosomal protein L15e				CQ		SNOG_06237	SNOG_06237
SNOG_06250	A	Chromosome_09	399517	403168	-				3651	139.78	9.37997	214.251	11.7103	Pfam|Coils|MobiDBLite|MobiDBLite|MobiDBLite|MobiDBLite|MobiDBLite	PF03941 IPR005635 |Coil |mobidb-lite |mobidb-lite |mobidb-lite |mobidb-lite |mobidb-lite	Inner centromere protein, ARK binding region Inner centromere protein, ARK-binding domain| |consensus disorder prediction |consensus disorder prediction |consensus disorder prediction |consensus disorder prediction |consensus disorder prediction				CQ	SNOG_06250	SNOG_06250	SNOG_06250
SNOG_06235	A	Chromosome_09	366268	368136	-				1868	280.138	18.7987	228.365	12.4817	MobiDBLite	mobidb-lite	consensus disorder prediction					SNOG_06235	SNOG_06235	SNOG_06235
SNOG_06252	A	Chromosome_09	403889	406573	-				2684	36.8946	2.47583	23.2825	1.27255	MobiDBLite|MobiDBLite|Coils|MobiDBLite|Gene3D|MobiDBLite|MobiDBLite|MobiDBLite	mobidb-lite |mobidb-lite |Coil |mobidb-lite |G3DSA:3.90.20.10 |mobidb-lite |mobidb-lite |mobidb-lite	consensus disorder prediction |consensus disorder prediction | |consensus disorder prediction | |consensus disorder prediction |consensus disorder prediction |consensus disorder prediction				CQ	SNOG_06252	SNOG_06252	SNOG_06252
SNOG_06233	A	Chromosome_09	356316	362983	+				6667	616.417	41.7777	802.489	44.2122	MobiDBLite|Pfam|Coils|MobiDBLite|SUPERFAMILY|MobiDBLite|MobiDBLite|Gene3D|MobiDBLite|MobiDBLite|Pfam|MobiDBLite|MobiDBLite|MobiDBLite|MobiDBLite|ProSiteProfiles|Pfam|Pfam|Pfam|Pfam	mobidb-lite |PF12110 IPR021967 |Coil |mobidb-lite |SSF82215 IPR036903 GO:0005643|GO:0006810|mobidb-lite |mobidb-lite |G3DSA:3.30.1610.10 IPR036903 GO:0005643|GO:0006810|mobidb-lite |mobidb-lite |PF04096 IPR007230 GO:0005643|GO:0006810|mobidb-lite	consensus disorder prediction |Nuclear protein 96 Nuclear protein 96| |consensus disorder prediction | Peptidase S59, nucleoporin superfamily|consensus disorder prediction |consensus disorder prediction | Peptidase S59, nucleoporin superfamily|consensus d					SNOG_06233	SNOG_06233,SNOG_062332	SNOG_06233
SNOG_06232	A	Chromosome_09	354216	354863	-				647	367.773	24.6796	520.182	28.4315	CDD|SUPERFAMILY|Gene3D|MobiDBLite|SMART|SMART|SMART|ProSiteProfiles|Gene3D|ProSiteProfiles|Gene3D|ProSiteProfiles|Pfam|Coils|CDD|Pfam|ProSitePatterns|ProSitePatterns	cd00051 IPR002048 GO:0005509|SSF47473 IPR011992 |G3DSA:1.10.238.10 |mobidb-lite |SM00054 IPR002048 GO:0005509|SM00054 IPR002048 GO:0005509|SM00054 IPR002048 GO:0005509|PS50222 IPR002048 GO:0005509|G3DSA:1.10.238.10 |PS50222 IPR002048 GO:0005509|G3DSA:1	EFh EF-hand domain| EF-hand domain pair| |consensus disorder prediction | EF-hand domain| EF-hand domain| EF-hand domain|EF-hand calcium-binding domain profile. EF-hand domain| |EF-hand calcium-binding domain profile. EF-hand domain| |EF-hand calcium-bind				CQ	SNOG_06232	SNOG_06232	SNOG_06232
SNOG_06231	A	Chromosome_09	352338	353946	+				1608	2069.91	138.902	2514.12	137.414	TIGRFAM|Pfam|SUPERFAMILY|SMART|SUPERFAMILY|SUPERFAMILY|Pfam|Pfam|ProSitePatterns|ProSitePatterns	TIGR01959 IPR011537 GO:0010181|GO:0016651|GO:0051287|GO:0051539|GO:0055114|PF01512 IPR011538 |SSF142984 |SM00928 IPR019575 GO:0051539|SSF142019 IPR037225 |SSF140490 IPR037207 |PF10589 IPR019575 GO:0051539|PF10531 IPR019554 |PS00645 IPR001949 GO:0008137|G	nuoF_fam: NADH oxidoreductase (quinone), F subunit NADH ubiquinone oxidoreductase, F subunit|Respiratory-chain NADH dehydrogenase 51 Kd subunit NADH-ubiquinone oxidoreductase 51kDa subunit, FMN-binding domain| | NADH-ubiquinone oxidoreductase 51kDa subuni						SNOG_06231	SNOG_06231
SNOG_06229	A	Chromosome_09	350645	351580	-				935	78.9573	5.29846	35.5219	1.94152							CQ	SNOG_06229	SNOG_06229	SNOG_06229
SNOG_06226	A	Chromosome_09	347106	347525	-				419	0	0	0	0							CQ	SNOG_06226	SNOG_06226	SNOG_06226
SNOG_06224	A	Chromosome_09	344153	345847	-				1694	0.59357	0.039832	0.384791	0.021031	Coils	Coil						SNOG_06224	SNOG_06224	SNOG_06224
SNOG_06223	A	Chromosome_09	340205	342985	+				2780	277.318	18.6095	901.389	49.2671	MobiDBLite|MobiDBLite|MobiDBLite|MobiDBLite|MobiDBLite|MobiDBLite|MobiDBLite	mobidb-lite |mobidb-lite |mobidb-lite |mobidb-lite |mobidb-lite |mobidb-lite |mobidb-lite	consensus disorder prediction |consensus disorder prediction |consensus disorder prediction |consensus disorder prediction |consensus disorder prediction |consensus disorder prediction |consensus disorder prediction				CQ	SNOG_06223	SNOG_06223	SNOG_06223
SNOG_06222	A	Chromosome_09	336250	338628	+				2378	2.70206	0.181323	57.1056	3.12122	SUPERFAMILY|Gene3D|Gene3D|SUPERFAMILY|Gene3D|MobiDBLite|MobiDBLite|Pfam|MobiDBLite|ProSiteProfiles	SSF57903 IPR011011 |G3DSA:3.30.900.10 IPR036570 |G3DSA:3.30.40.10 IPR013083 |SSF56019 IPR036570 |G3DSA:1.10.10.10 IPR036388 |mobidb-lite |mobidb-lite |PF02301 IPR003511 |mobidb-lite |PS50815 IPR003511	Zinc finger, FYVE/PHD-type| HORMA domain superfamily| Zinc finger, RING/FYVE/PHD-type| HORMA domain superfamily| Winged helix-like DNA-binding domain superfamily|consensus disorder prediction |consensus disorder prediction |HORMA domain HORMA domain|cons					SNOG_06222	SNOG_06222	SNOG_06222
SNOG_06220	A	Chromosome_09	330953	334302	-				3349	482.449	32.3749	612.362	33.4698	Gene3D|Gene3D|Gene3D|SMART|SUPERFAMILY|SUPERFAMILY|Gene3D|SMART|SMART|SMART|SMART|SMART|SMART|SMART|MobiDBLite|ProSiteProfiles|ProSiteProfiles|ProSiteProfiles|ProSiteProfiles|ProSiteProfiles|ProSiteProfiles|CDD|Gene3D|PRINTS|PRINTS|PRINTS|ProSiteProfiles|	G3DSA:2.40.50.140 |G3DSA:2.40.50.140 |G3DSA:2.130.10.10 IPR015943 GO:0005515|SM00256 IPR001810 GO:0005515|SSF81383 IPR036047 GO:0005515|SSF81383 IPR036047 GO:0005515|G3DSA:2.80.10.50 |SM00320 IPR001680 GO:0005515|SM00320 IPR001680 GO:0005515|SM00320 IP	| | WD40/YVTN repeat-like-containing domain superfamily| F-box domain| F-box-like domain superfamily| F-box-like domain superfamily| | WD40 repeat| WD40 repeat| WD40 repeat| WD40 repeat| WD40 repeat| WD40 repeat| WD40 repeat|consensus disorder prediction					SNOG_06220	SNOG_06220	SNOG_06220
SNOG_06219	A	Chromosome_09	328265	330431	-				2166	176.174	11.8222	201.254	10.9999	ProDom|Pfam|MobiDBLite|ProSiteProfiles|SMART|CDD|SMART|Gene3D|Gene3D|Coils|SUPERFAMILY|MobiDBLite|CDD|Pfam|Coils|SUPERFAMILY|Gene3D|Gene3D|Pfam|ProSiteProfiles	PD017029 IPR011422 |PF02148 IPR001607 GO:0008270|mobidb-lite |PS50271 IPR001607 GO:0008270|SM00290 IPR001607 GO:0008270|cd16457 |SM00184 IPR001841 |G3DSA:1.20.5.340 |G3DSA:1.20.5.340 |Coil |SSF57850 |mobidb-lite |cd12717 IPR034931 |PF07576 IPR01142	ZINC METAL-BINDING ZINC-FINGER NUCLEAR FINGER RING CHROMOSOME BRAP2 IMP YHL010C BRCA1-associated 2|Zn-finger in ubiquitin-hydrolases and other protein Zinc finger, UBP-type|consensus disorder prediction |Zinc finger UBP-type profile. Zinc finger, UBP-type				CQ	SNOG_06219	SNOG_06219	SNOG_06219
SNOG_06282	A	Chromosome_09	478549	479756	-				1207	2163.87	145.208	5092.6	278.346							CQ		SNOG_06282	SNOG_06282
SNOG_06236	A	Chromosome_09	369276	371738	-				2462	175.824	11.7988	175.001	9.56503	MobiDBLite|CDD|ProSiteProfiles|ProSitePatterns|MobiDBLite|SMART|Gene3D|MobiDBLite|PRINTS|PRINTS|PRINTS|SUPERFAMILY|Pfam|MobiDBLite	mobidb-lite |cd06257 IPR001623 |PS50076 IPR001623 |PS00636 IPR018253 |mobidb-lite |SM00271 IPR001623 |G3DSA:1.10.287.110 IPR036869 |mobidb-lite |PR00625 IPR001623 |PR00625 IPR001623 |PR00625 IPR001623 |SSF46565 IPR036869 |PF00226 IPR001623 |mobidb-lite	consensus disorder prediction |DnaJ DnaJ domain|dnaJ domain profile. DnaJ domain|Nt-dnaJ domain signature. DnaJ domain, conserved site|consensus disorder prediction | DnaJ domain| DnaJ domain superfamily|consensus disorder prediction |DnaJ domain signatur				CQ	SNOG_06236	SNOG_06236	SNOG_06236
SNOG_06267	A	Chromosome_09	442936	444972	-				2036	16.8665	1.13183	21.244	1.16113	MobiDBLite|MobiDBLite|MobiDBLite|MobiDBLite	mobidb-lite |mobidb-lite |mobidb-lite |mobidb-lite	consensus disorder prediction |consensus disorder prediction |consensus disorder prediction |consensus disorder prediction				CQ	SNOG_06267	SNOG_06267	SNOG_06267
SNOG_06416	A	Chromosome_09	785126	786969	-				1843	31.4874	2.11298	15.7789	0.862425	SUPERFAMILY|SUPERFAMILY|Pfam|Gene3D|Gene3D	SSF56112 IPR011009 |SSF56112 IPR011009 |PF01636 IPR002575 |G3DSA:3.30.200.20 |G3DSA:3.90.1200.10	Protein kinase-like domain superfamily| Protein kinase-like domain superfamily|Phosphotransferase enzyme family Aminoglycoside phosphotransferase| |					SNOG_06416	SNOG_06416	SNOG_06416
SNOG_06280	A	Chromosome_09	471057	474279	-				3222	378.728	25.4147	449.243	24.5542	MobiDBLite|SMART|CDD|SUPERFAMILY|Gene3D|Pfam|Pfam|CDD|Gene3D|SUPERFAMILY|ProSiteProfiles|SMART|Pfam|SMART|CDD|MobiDBLite|Gene3D|ProSiteProfiles|SUPERFAMILY|PRINTS|PRINTS|PRINTS	mobidb-lite |SM00448 IPR001789 GO:0000160|cd00075 IPR003594 |SSF52172 IPR011006 |G3DSA:1.10.287.130 |PF00512 IPR003661 GO:0000155|GO:0007165|PF02518 IPR003594 |cd00082 IPR003661 GO:0000155|GO:0007165|G3DSA:3.40.50.2300 |SSF47384 IPR036097 GO:0000155|GO	consensus disorder prediction | Signal transduction response regulator, receiver domain|HATPase_c Histidine kinase/HSP90-like ATPase| CheY-like superfamily| |His Kinase A (phospho-acceptor) domain Signal transduction histidine kinase, dimerisation/phospho					SNOG_06280	SNOG_06280	SNOG_06280
SNOG_06278	A	Chromosome_09	469320	470561	+				1241	206.826	13.8792	2502.1	136.757	MobiDBLite	mobidb-lite	consensus disorder prediction				CQ	SNOG_06278	SNOG_06278	SNOG_06278
SNOG_06277	A	Chromosome_09	467838	468548	-				710	627.938	42.138	923.308	50.4652	ProSiteProfiles|Pfam|MobiDBLite|MobiDBLite|Gene3D|SUPERFAMILY	PS50089 IPR001841 |PF13639 IPR001841 |mobidb-lite |mobidb-lite |G3DSA:3.30.40.10 IPR013083 |SSF57850	Zinc finger RING-type profile. Zinc finger, RING-type|Ring finger domain Zinc finger, RING-type|consensus disorder prediction |consensus disorder prediction | Zinc finger, RING/FYVE/PHD-type|						SNOG_06277	SNOG_06277
SNOG_06276	A	Chromosome_09	464241	466318	-				2077	777.007	52.1414	215.931	11.8021	CDD	cd12148	fungal_TF_MHR				CQ	SNOG_06276	SNOG_06276	SNOG_06276
SNOG_06275	A	Chromosome_09	460189	463374	-				3185	460.994	30.9352	581.755	31.7969	Coils|MobiDBLite|MobiDBLite|Gene3D|MobiDBLite	Coil |mobidb-lite |mobidb-lite |G3DSA:3.80.10.10 IPR032675 |mobidb-lite	|consensus disorder prediction |consensus disorder prediction | Leucine-rich repeat domain superfamily|consensus disorder prediction				CQ	SNOG_06275	SNOG_06275	SNOG_06275
SNOG_06274	A	Chromosome_09	457567	459357	+				1790	249.116	16.7171	153.862	8.40962	Pfam|ProSitePatterns|SUPERFAMILY|Gene3D	PF00135 IPR002018 |PS00122 IPR019826 |SSF53474 IPR029058 |G3DSA:3.40.50.1820 IPR029058	Carboxylesterase family Carboxylesterase, type B|Carboxylesterases type-B serine active site. Carboxylesterase type B, active site| Alpha/Beta hydrolase fold| Alpha/Beta hydrolase fold				CQ	SNOG_06274	SNOG_06274	SNOG_06274
SNOG_06273	A	Chromosome_09	456510	457349	+				839	448.376	30.0885	216.917	11.856	Gene3D|Pfam	G3DSA:3.10.180.10 IPR029068 |PF13468 IPR025870	Glyoxalase/Bleomycin resistance protein/Dihydroxybiphenyl dioxygenase|Glyoxalase-like domain Glyoxalase-like domain				CQ	SNOG_06273	SNOG_06273	SNOG_06273
SNOG_06272	A	Chromosome_09	453813	455207	-				1394	0.063082	0.004233	0	0	MobiDBLite|MobiDBLite|MobiDBLite|MobiDBLite	mobidb-lite |mobidb-lite |mobidb-lite |mobidb-lite	consensus disorder prediction |consensus disorder prediction |consensus disorder prediction |consensus disorder prediction				CQ	SNOG_06272	SNOG_06272	SNOG_06272
SNOG_06271	A	Chromosome_09	451342	453300	-				1958	0.101327	0.0068	0.502297	0.027454	MobiDBLite|MobiDBLite|MobiDBLite|MobiDBLite	mobidb-lite |mobidb-lite |mobidb-lite |mobidb-lite	consensus disorder prediction |consensus disorder prediction |consensus disorder prediction |consensus disorder prediction				CQ	SNOG_06271	SNOG_06271	SNOG_06271
SNOG_06249	A	Chromosome_09	394636	396984	-				2348	0.400064	0.026846	53.0514	2.89963	Coils|MobiDBLite	Coil |mobidb-lite	|consensus disorder prediction				CQ	SNOG_06249	SNOG_06249	SNOG_06249
SNOG_06268	A	Chromosome_09	447038	448381	-				1343	0.080038	0.005371	1.14062	0.062343	MobiDBLite	mobidb-lite	consensus disorder prediction				CQ	SNOG_06268	SNOG_06268	SNOG_06268
SNOG_06213	A	Chromosome_09	318521	319420	-				899	15972.5	1071.84	8425.71	460.524	MobiDBLite|ProSitePatterns|SUPERFAMILY|MobiDBLite|PRINTS|PRINTS|PRINTS|PRINTS|PRINTS|PRINTS|PRINTS|PRINTS|PRINTS|PRINTS|Gene3D|Pfam	mobidb-lite |PS01082 IPR004037 GO:0030529|GO:0042254|SSF55315 IPR029064 |mobidb-lite |PR00882 IPR001921 |PR00882 IPR001921 |PR00882 IPR001921 |PR00882 IPR001921 |PR00882 IPR001921 |PR00882 IPR001921 |PR00881 IPR018492 |PR00881 IPR018492 |PR00881 IPR0184	consensus disorder prediction |Ribosomal protein L7Ae signature. Ribosomal protein L7Ae conserved site| 50S ribosomal protein L30e-like|consensus disorder prediction |Ribosomal protein L7A family signature Ribosomal protein L7A/L8|Ribosomal protein L7A fa				CQ		SNOG_06213	SNOG_06213
SNOG_06266	A	Chromosome_09	437815	442155	+				4340	236.848	15.8938	214.803	11.7404	Coils|SMART|SMART|SMART|SMART|SMART|MobiDBLite|Gene3D|SUPERFAMILY|SUPERFAMILY|MobiDBLite|Gene3D|SUPERFAMILY|Pfam|Gene3D	Coil |SM00320 IPR001680 GO:0005515|SM00320 IPR001680 GO:0005515|SM00320 IPR001680 GO:0005515|SM00320 IPR001680 GO:0005515|SM00320 IPR001680 GO:0005515|mobidb-lite |G3DSA:2.130.10.10 IPR015943 GO:0005515|SSF50978 IPR036322 GO:0005515|SSF50978 IPR036322 G	| WD40 repeat| WD40 repeat| WD40 repeat| WD40 repeat| WD40 repeat|consensus disorder prediction | WD40/YVTN repeat-like-containing domain superfamily| WD40-repeat-containing domain superfamily| WD40-repeat-containing domain superfamily|consensus disorder					SNOG_06266	SNOG_06266	SNOG_06266
SNOG_06265	A	Chromosome_09	435860	437445	+				1585	333.977	22.4117	241.454	13.1972	Gene3D|SUPERFAMILY|CDD|ProSitePatterns|Gene3D|SUPERFAMILY|ProSiteProfiles|Pfam	G3DSA:2.70.160.11 |SSF57667 IPR036236 |cd02440 |PS00028 IPR013087 GO:0003676|G3DSA:3.40.50.150 |SSF53335 IPR029063 |PS51678 IPR025799 GO:0006479|GO:0008168|PF13847 IPR025714	| Zinc finger C2H2 superfamily|AdoMet_MTases |Zinc finger C2H2 type domain signature. Zinc finger C2H2-type| | S-adenosyl-L-methionine-dependent methyltransferase|SAM-dependent methyltransferase PRMT-type domain profile. Protein arginine N-methyltransfer				CQ	SNOG_06265	SNOG_06265	SNOG_06265
SNOG_06264	A	Chromosome_09	431515	434849	+				3334	314.535	21.107	191.363	10.4593	Gene3D|MobiDBLite|MobiDBLite|Pfam|PIRSF|ProSiteProfiles|MobiDBLite	G3DSA:4.10.60.10 IPR036875 GO:0003676|GO:0008270|mobidb-lite |mobidb-lite |PF03159 IPR004859 GO:0003676|GO:0004527|PIRSF037239 IPR017151 GO:0004534|GO:0005634|GO:0006139|PS50158 IPR001878 GO:0003676|GO:0008270|mobidb-lite	Zinc finger, CCHC-type superfamily|consensus disorder prediction |consensus disorder prediction |XRN 5'-3' exonuclease N-terminus Putative 5-3 exonuclease| 5'-3' exoribonuclease type 2|Zinc finger CCHC-type profile. Zinc finger, CCHC-type|consensus disor				CQ	SNOG_06264	SNOG_06264	SNOG_06264
SNOG_06261	A	Chromosome_09	427735	430832	-				3097	593.981	39.8593	331.036	18.0934	Coils|Coils|Coils|SUPERFAMILY|SUPERFAMILY|Pfam|Gene3D|Coils|MobiDBLite|MobiDBLite|Gene3D|Pfam|Coils|SUPERFAMILY|Gene3D|Coils|Gene3D|Coils|MobiDBLite	Coil |Coil |Coil |SSF48371 IPR016024 GO:0005488|SSF48371 IPR016024 GO:0005488|PF04869 IPR006953 GO:0000139|GO:0005737|GO:0006886|GO:0048280|G3DSA:1.20.5.170 |Coil |mobidb-lite |mobidb-lite |G3DSA:1.20.140.50 |PF04871 IPR006955 GO:0005737|GO:000688	| | | Armadillo-type fold| Armadillo-type fold|Uso1 / p115 like vesicle tethering protein, head region Vesicle tethering protein Uso1/P115-like , head domain| | |consensus disorder prediction |consensus disorder prediction | |Uso1 / p115 like vesicle tet					SNOG_06261	SNOG_06261	SNOG_06261
SNOG_06260	A	Chromosome_09	426296	427183	-				887	150.637	10.1086	182.578	9.97917	Pfam|Gene3D|SUPERFAMILY	PF00561 IPR000073 |G3DSA:3.40.50.1820 IPR029058 |SSF53474 IPR029058	alpha/beta hydrolase fold Alpha/beta hydrolase fold-1| Alpha/Beta hydrolase fold| Alpha/Beta hydrolase fold				CQ	SNOG_06260	SNOG_06260	SNOG_06260
SNOG_06259	A	Chromosome_09	423630	426173	+	YES	0.709		2543	6.49201	0.435649	16.3435	0.893287	MobiDBLite|MobiDBLite	mobidb-lite |mobidb-lite	consensus disorder prediction |consensus disorder prediction				CQ	SNOG_06259	SNOG_06259	SNOG_06259
SNOG_06258	A	Chromosome_09	420318	421373	-				1055	24.6439	1.65374	19.3816	1.05934							CQ	SNOG_06258	SNOG_06258	SNOG_06258
SNOG_06257	A	Chromosome_09	414169	419456	-				5287	0.936119	0.062819	4.09016	0.223556	MobiDBLite|MobiDBLite|MobiDBLite|Coils|MobiDBLite|MobiDBLite	mobidb-lite |mobidb-lite |mobidb-lite |Coil |mobidb-lite |mobidb-lite	consensus disorder prediction |consensus disorder prediction |consensus disorder prediction | |consensus disorder prediction |consensus disorder prediction				CQ	SNOG_06257	SNOG_06257	SNOG_06257
SNOG_06255	A	Chromosome_09	412384	413331	+				947	0.003516	0.000236	8.16245	0.446134							CQ	SNOG_06255	SNOG_06255	SNOG_06255
SNOG_06254	A	Chromosome_09	411867	412185	+				318	0	0	4.2107	0.230144	MobiDBLite|MobiDBLite	mobidb-lite |mobidb-lite	consensus disorder prediction |consensus disorder prediction				CQ	SNOG_06254	SNOG_06254	SNOG_06254
SNOG_06253	A	Chromosome_09	407904	411293	-				3389	0	0	4.46018	0.24378	MobiDBLite|MobiDBLite|MobiDBLite|Coils|MobiDBLite|Coils|Gene3D	mobidb-lite |mobidb-lite |mobidb-lite |Coil |mobidb-lite |Coil |G3DSA:1.20.5.340	consensus disorder prediction |consensus disorder prediction |consensus disorder prediction | |consensus disorder prediction | |					SNOG_06253	SNOG_06253	SNOG_06253
SNOG_06269	A	Chromosome_09	449027	450304	-				1277	0	0	1.3349	0.072961	MobiDBLite|MobiDBLite|MobiDBLite	mobidb-lite |mobidb-lite |mobidb-lite	consensus disorder prediction |consensus disorder prediction |consensus disorder prediction				CQ	SNOG_06269	SNOG_06269	SNOG_06269
SNOG_06160	A	Chromosome_09	192951	195064	+				2113	68.2323	4.57876	7.3064	0.399345	Gene3D|Gene3D|Pfam|MobiDBLite|SUPERFAMILY|CDD|SUPERFAMILY|SUPERFAMILY|ProSiteProfiles|ProSitePatterns	G3DSA:1.20.1250.20 |G3DSA:1.20.1250.20 |PF06609 IPR010573 GO:0006810|mobidb-lite |SSF103473 IPR036259 |cd06174 IPR020846 |SSF103473 IPR036259 |SSF103473 IPR036259 |PS50850 IPR020846 |PS00216 IPR005829 GO:0005215|GO:0016021|GO:0055085	| |Fungal trichothecene efflux pump (TRI12) Siderophore iron transporter 1/trichothecene efflux pump Tri12|consensus disorder prediction | MFS transporter superfamily|MFS Major facilitator superfamily domain| MFS transporter superfamily| MFS transporter				CQ	SNOG_06160	SNOG_06160	SNOG_06160
SNOG_06218	A	Chromosome_09	325002	327714	+				2712	223.175	14.9763	302.457	16.5314	SMART|MobiDBLite|MobiDBLite|SUPERFAMILY|SUPERFAMILY|SUPERFAMILY|Pfam|Gene3D|MobiDBLite	SM01140 IPR010473 GO:0003779|GO:0017048|GO:0030036|mobidb-lite |mobidb-lite |SSF48371 IPR016024 GO:0005488|SSF48371 IPR016024 GO:0005488|SSF48371 IPR016024 GO:0005488|PF06371 IPR010473 GO:0003779|GO:0017048|GO:0030036|G3DSA:1.25.10.10 IPR011989 |mobidb-	Formin, GTPase-binding domain|consensus disorder prediction |consensus disorder prediction | Armadillo-type fold| Armadillo-type fold| Armadillo-type fold|Diaphanous GTPase-binding Domain Formin, GTPase-binding domain| Armadillo-like helical|consensus di				CQ	SNOG_06218	SNOG_06218	SNOG_06218
SNOG_06175	A	Chromosome_09	230274	232255	+				1981	815.738	54.7404	1555.88	85.0394	Gene3D|MobiDBLite|Coils|Coils|Pfam|SMART|SUPERFAMILY|MobiDBLite|MobiDBLite|ProSiteProfiles|SMART|SMART|CDD|ProSiteProfiles|ProSiteProfiles	G3DSA:1.25.40.90 IPR008942 |mobidb-lite |Coil |Coil |PF01417 IPR013809 |SM00273 IPR013809 |SSF48464 IPR008942 |mobidb-lite |mobidb-lite |PS50942 IPR013809 |SM00726 IPR003903 |SM00726 IPR003903 |cd03571 |PS50330 IPR003903 |PS50330 IPR003903	ENTH/VHS|consensus disorder prediction | | |ENTH domain ENTH domain| ENTH domain| ENTH/VHS|consensus disorder prediction |consensus disorder prediction |ENTH domain profile. ENTH domain| Ubiquitin interacting motif| Ubiquitin interacting motif|ENTH_ep				CQ	SNOG_06175	SNOG_06175	SNOG_06175
SNOG_06174	A	Chromosome_09	226495	228837	+				2342	12.3752	0.830441	10.6375	0.581415	MobiDBLite|Coils	mobidb-lite |Coil	consensus disorder prediction |				CQ	SNOG_06174	SNOG_06174	SNOG_06174
SNOG_06173	A	Chromosome_09	223819	226064	-				2245	16.6706	1.11869	14.1129	0.771369	Gene3D|Gene3D|SUPERFAMILY|CDD|MobiDBLite|SUPERFAMILY|Pfam	G3DSA:3.30.420.40 |G3DSA:3.30.420.40 |SSF53067 |cd10229 |mobidb-lite |SSF53067 |PF00012 IPR013126	| | |HSPA12_like_NBD |consensus disorder prediction | |Hsp70 protein Heat shock protein 70 family				CQ	SNOG_06173	SNOG_06173	SNOG_06173
SNOG_06171	A	Chromosome_09	219585	220723	-				1138	410.143	27.5228	43.6838	2.38762	Pfam|Gene3D|SUPERFAMILY	PF07859 IPR013094 GO:0008152|GO:0016787|G3DSA:3.40.50.1820 IPR029058 |SSF53474 IPR029058	alpha/beta hydrolase fold Alpha/beta hydrolase fold-3| Alpha/Beta hydrolase fold| Alpha/Beta hydrolase fold					SNOG_06171	SNOG_06171	SNOG_06171
SNOG_06170	A	Chromosome_09	216363	218459	-				2096	63.5105	4.2619	33.3179	1.82105	CDD|SMART|MobiDBLite|Pfam	cd12148 |SM00906 IPR007219 GO:0003677|GO:0005634|GO:0006351|GO:0008270|mobidb-lite |PF04082 IPR007219 GO:0003677|GO:0005634|GO:0006351|GO:0008270	fungal_TF_MHR | Transcription factor domain, fungi|consensus disorder prediction |Fungal specific transcription factor domain Transcription factor domain, fungi				CQ	SNOG_06170	SNOG_06170	SNOG_06170
SNOG_06169	A	Chromosome_09	214849	216057	-				1208	114.762	7.70114	6523.18	356.537	ProSitePatterns|Pfam|TIGRFAM|Gene3D|Gene3D|SMART|SUPERFAMILY	PS00470 IPR019818 GO:0000287|GO:0016616|GO:0051287|GO:0055114|PF00180 IPR024084 GO:0016616|GO:0055114|TIGR02089 IPR011829 GO:0016616|GO:0051287|GO:0055114|G3DSA:3.40.718.10 |G3DSA:3.40.718.10 |SM01329 IPR024084 GO:0016616|GO:0055114|SSF53659	Isocitrate and isopropylmalate dehydrogenases signature. Isocitrate/isopropylmalate dehydrogenase, conserved site|Isocitrate/isopropylmalate dehydrogenase Isopropylmalate dehydrogenase-like domain|TTC: tartrate dehydrogenase Tartrate dehydrogenase| | | Is				CQ	SNOG_06169	SNOG_06169	SNOG_06169
SNOG_06168	A	Chromosome_09	212652	213935	+				1283	42.1545	2.82879	27.0715	1.47965							CQ	SNOG_06168	SNOG_06168	SNOG_06168
SNOG_06167	A	Chromosome_09	212091	212421	-				330	13.3405	0.89522	20.9821	1.14682	MobiDBLite	mobidb-lite	consensus disorder prediction				CQ	SNOG_06167	SNOG_06167	SNOG_06167
SNOG_06166	A	Chromosome_09	206042	210829	+				4787	2682.63	180.019	2151.55	117.597	Gene3D|ProSitePatterns|CDD|Coils|Pfam|Pfam|MobiDBLite|MobiDBLite|SMART|SMART|CDD|SUPERFAMILY|ProSiteProfiles|Gene3D|Pfam|ProSiteProfiles|Coils|Pfam|Pfam|SUPERFAMILY|Pfam|Pfam	G3DSA:3.40.50.300 |PS00211 IPR017871 GO:0005524|GO:0016887|cd03233 IPR034001 |Coil |PF00005 IPR003439 GO:0005524|GO:0016887|PF00005 IPR003439 GO:0005524|GO:0016887|mobidb-lite |mobidb-lite |SM00382 IPR003593 |SM00382 IPR003593 |cd03232 IPR034003 |SSF5	|ABC transporters family signature. ABC transporter, conserved site|ABCG_PDR_domain1 ATP-binding cassette transporter, PDR-like subfamily G, domain 1| |ABC transporter ABC transporter-like|ABC transporter ABC transporter-like|consensus disorder predictio				CQ	SNOG_06166	SNOG_06166	SNOG_06166
SNOG_06177	A	Chromosome_09	234565	237539	-				2974	572.906	38.4451	464.863	25.408	ProSiteProfiles|ProSitePatterns|MobiDBLite|SMART|SMART|SMART|SMART|SUPERFAMILY|Gene3D|Gene3D|ProSiteProfiles|ProSitePatterns|ProSitePatterns|ProSiteProfiles|SUPERFAMILY|MobiDBLite|Gene3D|Gene3D|Gene3D|Gene3D|ProSiteProfiles|ProSitePatterns|Pfam|Pfam|Pfam|	PS50157 IPR013087 GO:0003676|PS00028 IPR013087 GO:0003676|mobidb-lite |SM00355 IPR013087 GO:0003676|SM00355 IPR013087 GO:0003676|SM00355 IPR013087 GO:0003676|SM00355 IPR013087 GO:0003676|SSF57667 IPR036236 |G3DSA:3.30.160.60 |G3DSA:3.30.160.60 |PS50157	Zinc finger C2H2 type domain profile. Zinc finger C2H2-type|Zinc finger C2H2 type domain signature. Zinc finger C2H2-type|consensus disorder prediction | Zinc finger C2H2-type| Zinc finger C2H2-type| Zinc finger C2H2-type| Zinc finger C2H2-type| Zinc fing					SNOG_06177	SNOG_06177	SNOG_06177
SNOG_06161	A	Chromosome_09	195929	198829	-				2900	636.134	42.688	1087.9	59.4614	SUPERFAMILY|ProSiteProfiles|Pfam|CDD|Pfam|SMART|SUPERFAMILY|SUPERFAMILY|MobiDBLite|Pfam|MobiDBLite|Gene3D|ProSiteProfiles|Gene3D|Gene3D|Pfam|CDD|SMART|Gene3D|CDD	SSF50729 IPR011993 |PS50010 IPR000219 GO:0005089|GO:0035023|PF06395 IPR010481 |cd05992 |PF15411 |SM00325 IPR000219 GO:0005089|GO:0035023|SSF54277 |SSF48065 IPR035899 |mobidb-lite |PF00621 IPR000219 GO:0005089|GO:0035023|mobidb-lite |G3DSA:1.20.900.10	PH-like domain superfamily|Dbl homology (DH) domain profile. Dbl homology (DH) domain|CDC24 Calponin Cdc24/Scd1, N-terminal|PB1 |Pleckstrin homology domain | Dbl homology (DH) domain| | Dbl homology (DH) domain superfamily|consensus disorder prediction |					SNOG_06161	SNOG_06161	SNOG_06161
SNOG_06179	A	Chromosome_09	240991	242364	-				1373	330.016	22.1459	59948.4	3276.59	Gene3D|CDD|SUPERFAMILY|Pfam|Gene3D|CDD|Pfam|Gene3D|ProSiteProfiles|Pfam|ProSiteProfiles|SUPERFAMILY|SUPERFAMILY	G3DSA:1.10.490.10 |cd06184 |SSF52343 |PF00042 IPR000971 GO:0020037|G3DSA:2.40.30.10 |cd08922 |PF00970 IPR008333 |G3DSA:3.40.50.80 |PS51384 IPR017927 GO:0016491|GO:0055114|PF00175 IPR001433 GO:0016491|GO:0055114|PS01033 IPR000971 GO:0020037|SSF46458	|flavohem_like_fad_nad_binding | |Globin Globin| |FHb-globin |Oxidoreductase FAD-binding domain Oxidoreductase, FAD-binding domain| |Ferredoxin reductase-type FAD binding domain profile. Ferredoxin reductase-type FAD-binding domain|Oxidoreductase NAD-bin						SNOG_06179	SNOG_06179
SNOG_06158	A	Chromosome_09	190017	191996	+				1979	325.785	21.8619	458.872	25.0805	Coils|SMART|Gene3D|SUPERFAMILY|SUPERFAMILY|SUPERFAMILY|PRINTS|PRINTS|PRINTS|MobiDBLite|Pfam	Coil |SM00275 IPR001019 GO:0003924|GO:0004871|GO:0007186|GO:0019001|GO:0031683|G3DSA:1.10.400.10 IPR011025 GO:0004871|GO:0007165|SSF47895 IPR011025 GO:0004871|GO:0007165|SSF52540 IPR027417 |SSF52540 IPR027417 |PR00318 IPR001019 GO:0003924|GO:0004871|GO:0	| Guanine nucleotide binding protein (G-protein), alpha subunit| G protein alpha subunit, helical insertion| G protein alpha subunit, helical insertion| P-loop containing nucleoside triphosphate hydrolase| P-loop containing nucleoside triphosphate hydrol					SNOG_06158	SNOG_06158	SNOG_06158
SNOG_06156	A	Chromosome_09	187147	189198	-				2051	291.409	19.5551	352.244	19.2526	SUPERFAMILY|Gene3D|Gene3D|MobiDBLite	SSF50978 IPR036322 GO:0005515|G3DSA:1.20.1280.50 |G3DSA:2.130.10.10 IPR015943 GO:0005515|mobidb-lite	WD40-repeat-containing domain superfamily| | WD40/YVTN repeat-like-containing domain superfamily|consensus disorder prediction				CQ	SNOG_06156	SNOG_06156	SNOG_06156
SNOG_06154	A	Chromosome_09	183347	186705	-				3358	24.1163	1.61833	24.1835	1.32179	Pfam|Gene3D|TIGRFAM|SUPERFAMILY|SUPERFAMILY|SUPERFAMILY|Gene3D|Gene3D|ProSitePatterns|CDD|Pfam|ProSitePatterns|Gene3D|Gene3D|SUPERFAMILY|Pfam|SUPERFAMILY|SUPERFAMILY|ProSiteProfiles|PRINTS|PRINTS|PRINTS|PRINTS|PRINTS|PRINTS|PRINTS|SUPERFAMILY|TIGRFAM|TIGR	PF00702 |G3DSA:3.40.1110.10 IPR023299 GO:0000166|TIGR01511 |SSF81665 IPR023298 |SSF81665 IPR023298 |SSF81665 IPR023298 |G3DSA:3.30.70.100 |G3DSA:3.30.70.100 |PS01229 |cd00371 IPR006121 GO:0030001|GO:0046872|PF00403 IPR006121 GO:0030001|GO:0046872|PS0	haloacid dehalogenase-like hydrolase | P-type ATPase, cytoplasmic domain N|ATPase-IB1_Cu: copper-translocating P-type ATPase | P-type ATPase, transmembrane domain superfamily| P-type ATPase, transmembrane domain superfamily| P-type ATPase, transmembrane d					SNOG_06154	SNOG_06154	SNOG_06154
SNOG_06153	A	Chromosome_09	180570	182796	-				2226	1105.65	74.1952	341.108	18.6439	ProSiteProfiles|Gene3D|SUPERFAMILY|SUPERFAMILY|Pfam|CDD	PS50850 IPR020846 |G3DSA:1.20.1250.20 |SSF103473 IPR036259 |SSF103473 IPR036259 |PF07690 IPR011701 GO:0016021|GO:0055085|cd06174 IPR020846	Major facilitator superfamily (MFS) profile. Major facilitator superfamily domain| | MFS transporter superfamily| MFS transporter superfamily|Major Facilitator Superfamily Major facilitator superfamily|MFS Major facilitator superfamily domain					SNOG_06153	SNOG_06153	SNOG_06153
SNOG_06152	A	Chromosome_09	179387	180001	+	YES	0.711		614	2889.1	193.874	7058.96	385.821	SMART|Pfam	SM00747 IPR008427 |PF05730 IPR008427	Extracellular membrane protein, CFEM domain|CFEM domain Extracellular membrane protein, CFEM domain					SNOG_06152	SNOG_06152	SNOG_06152
SNOG_06150	A	Chromosome_09	177226	178079	+				853	5.27049	0.353679	1.44731	0.079105	Gene3D|SUPERFAMILY|Pfam|Gene3D	G3DSA:3.40.50.1820 IPR029058 |SSF53474 IPR029058 |PF00135 IPR002018 |G3DSA:3.40.50.1820 IPR029058	Alpha/Beta hydrolase fold| Alpha/Beta hydrolase fold|Carboxylesterase family Carboxylesterase, type B| Alpha/Beta hydrolase fold					SNOG_06150	SNOG_06150	SNOG_06150
SNOG_06149	A	Chromosome_09	174482	175870	+				1388	27.778	1.86406	9.08524	0.496571	CDD|Pfam	cd09318 |PF03595 IPR004695 GO:0016021|GO:0055085	TDT_SSU1 |Voltage-dependent anion channel Voltage-dependent anion channel				CQ	SNOG_06149	SNOG_06149	SNOG_06149
SNOG_06148	A	Chromosome_09	173225	174244	+	YES	0.619		1019	694.739	46.6207	33.4046	1.82579	SUPERFAMILY|Pfam|Gene3D	SSF64167 IPR036523 GO:0016787|PF01975 IPR002828 GO:0016787|G3DSA:3.40.1210.10 IPR036523 GO:0016787	SurE-like phosphatase/nucleotidase superfamily|Survival protein SurE Survival protein SurE-like phosphatase/nucleotidase| SurE-like phosphatase/nucleotidase superfamily				CQ		SNOG_06148	SNOG_06148
SNOG_06147	A	Chromosome_09	171358	172112	+				754	549.47	36.8724	152.486	8.33439	MobiDBLite	mobidb-lite	consensus disorder prediction				CQ	SNOG_06147	SNOG_06147	SNOG_06147
SNOG_06146	A	Chromosome_09	168932	170624	-				1692	1093.23	73.3614	7245.34	396.008	PIRSF|Pfam|ProSitePatterns|Gene3D|SUPERFAMILY|CDD	PIRSF005700 IPR004134 GO:0004197|GO:0006508|PF03051 IPR004134 GO:0004197|GO:0006508|PS00139 IPR000169 |G3DSA:3.90.70.10 |SSF54001 |cd00585 IPR004134 GO:0004197|GO:0006508	Peptidase C1B, bleomycin hydrolase|Peptidase C1-like family Peptidase C1B, bleomycin hydrolase|Eukaryotic thiol (cysteine) proteases cysteine active site. Cysteine peptidase, cysteine active site| | |Peptidase_C1B Peptidase C1B, bleomycin hydrolase				CQ		SNOG_06146	SNOG_06146
SNOG_06145	A	Chromosome_09	165691	167089	-				1398	645.483	43.3154	822.464	44.9534	TIGRFAM|Gene3D|Gene3D|Pfam|Hamap|CDD|Gene3D|SUPERFAMILY|ProSitePatterns	TIGR01141 IPR005861 GO:0000105|GO:0004400|G3DSA:3.90.1150.10 IPR015422 GO:0003824|G3DSA:3.40.640.10 IPR015421 GO:0003824|PF00155 IPR004839 GO:0009058|GO:0030170|MF_01023 IPR005861 GO:0000105|GO:0004400|cd00609 |G3DSA:3.90.1150.10 IPR015422 GO:0003824|SSF	hisC: histidinol-phosphate transaminase Histidinol-phosphate aminotransferase family| Pyridoxal phosphate-dependent transferase, subdomain 2| Pyridoxal phosphate-dependent transferase, major region, subdomain 1|Aminotransferase class I and II Aminotransfe				CQ	SNOG_06145	SNOG_06145	SNOG_06145
SNOG_06163	A	Chromosome_09	200767	203472	+				2705	315.036	21.1406	1715.08	93.7408	ProSiteProfiles|ProSiteProfiles|Pfam|Gene3D|Gene3D|Gene3D|MobiDBLite|Coils|SUPERFAMILY|SUPERFAMILY|Gene3D|Gene3D|Gene3D|ProSiteProfiles|ProSiteProfiles|ProSiteProfiles|ProSiteProfiles|ProSiteProfiles|Gene3D|PRINTS|PRINTS|PRINTS|MobiDBLite|Pfam|Pfam|Pfam|P	PS50294 IPR017986 GO:0005515|PS50181 IPR001810 GO:0005515|PF12937 IPR001810 GO:0005515|G3DSA:2.40.50.140 |G3DSA:2.40.50.140 |G3DSA:2.40.50.140 |mobidb-lite |Coil |SSF81383 IPR036047 GO:0005515|SSF81383 IPR036047 GO:0005515|G3DSA:1.10.10.670 |G3DSA:1	Trp-Asp (WD) repeats circular profile. WD40-repeat-containing domain|F-box domain profile. F-box domain|F-box-like F-box domain| | | |consensus disorder prediction | | F-box-like domain superfamily| F-box-like domain superfamily| | | |Trp-Asp (WD) repeats					SNOG_06163	SNOG_06163	SNOG_06163
SNOG_06196	A	Chromosome_09	274918	276684	+				1766	893.44	59.9547	441.605	24.1368	SUPERFAMILY|Pfam|ProSitePatterns|PIRSF|ProSitePatterns|Pfam|Gene3D|TIGRFAM|SUPERFAMILY|Gene3D|MobiDBLite|CDD	SSF53067 |PF00370 IPR018484 GO:0005975|GO:0016773|PS00933 IPR018483 GO:0005975|GO:0016773|PIRSF000538 IPR000577 GO:0005975|GO:0016773|PS00445 IPR018483 GO:0005975|GO:0016773|PF02782 IPR018485 GO:0005975|GO:0016773|G3DSA:3.30.420.40 |TIGR01311 IPR005999	|FGGY family of carbohydrate kinases, N-terminal domain Carbohydrate kinase, FGGY, N-terminal|FGGY family of carbohydrate kinases signature 1. Carbohydrate kinase, FGGY, conserved site| Carbohydrate kinase, FGGY|FGGY family of carbohydrate kinases signat				CQ	SNOG_06196	SNOG_06196	SNOG_06196
SNOG_06212	A	Chromosome_09	316744	318239	+				1495	226.998	15.2328	181.101	9.89841	Gene3D|MobiDBLite|Pfam|SUPERFAMILY|SUPERFAMILY|SUPERFAMILY|SUPERFAMILY|Gene3D	G3DSA:3.40.50.720 |mobidb-lite |PF02423 IPR003462 |SSF51735 IPR036291 |SSF51735 IPR036291 |SSF51735 IPR036291 |SSF51735 IPR036291 |G3DSA:3.30.1780.10 IPR023401	|consensus disorder prediction |Ornithine cyclodeaminase/mu-crystallin family Ornithine cyclodeaminase/mu-crystallin| NAD(P)-binding domain superfamily| NAD(P)-binding domain superfamily| NAD(P)-binding domain superfamily| NAD(P)-binding domain superfami				CQ	SNOG_06212	SNOG_06212	SNOG_06212
SNOG_06211	A	Chromosome_09	310073	316377	+				6304	261.046	17.5176	359.547	19.6518	MobiDBLite|Pfam|MobiDBLite|Gene3D|Gene3D|SUPERFAMILY|SUPERFAMILY|SUPERFAMILY|SUPERFAMILY|SUPERFAMILY|Pfam|SUPERFAMILY|SUPERFAMILY|SUPERFAMILY|SUPERFAMILY|SUPERFAMILY|Pfam	mobidb-lite |PF11919 IPR021843 |mobidb-lite |G3DSA:1.25.10.10 IPR011989 |G3DSA:1.25.10.10 IPR011989 |SSF48371 IPR016024 GO:0005488|SSF48371 IPR016024 GO:0005488|SSF48371 IPR016024 GO:0005488|SSF48371 IPR016024 GO:0005488|SSF48371 IPR016024 GO:0005488|PF	consensus disorder prediction |Domain of unknown function (DUF3437) Proteasome activator complex subunit 4 C-terminal domain|consensus disorder prediction | Armadillo-like helical| Armadillo-like helical| Armadillo-type fold| Armadillo-type fold| Armadill					SNOG_06211	SNOG_06211	SNOG_06211
SNOG_06210	A	Chromosome_09	308778	309779	+				1001	381.67	25.6121	273.438	14.9453	CDD|SUPERFAMILY|Pfam|SUPERFAMILY	cd11713 |SSF158573 IPR036224 |PF05916 IPR021151 |SSF160059	GINS_A_psf3 | GINS, helical bundle-like domain superfamily|GINS complex protein GINS subunit, domain A|					SNOG_06210	SNOG_06210	SNOG_06210
SNOG_06209	A	Chromosome_09	306802	308509	+				1707	474.534	31.8438	747.985	40.8826	MobiDBLite|Coils|MobiDBLite	mobidb-lite |Coil |mobidb-lite	consensus disorder prediction | |consensus disorder prediction				CQ	SNOG_06209	SNOG_06209	SNOG_06209
SNOG_06208	A	Chromosome_09	305206	306386	-				1180	1534.61	102.981	2936.08	160.477	Hamap|ProSitePatterns|CDD|Gene3D|MobiDBLite|Pfam|TIGRFAM|SUPERFAMILY|SUPERFAMILY	MF_01139 IPR001441 GO:0016765|PS01066 IPR018520 GO:0016765|cd00475 IPR001441 GO:0016765|G3DSA:3.40.1180.10 IPR036424 GO:0016765|mobidb-lite |PF01255 IPR001441 GO:0016765|TIGR00055 IPR001441 GO:0016765|SSF64005 IPR036424 GO:0016765|SSF64005 IPR036424 GO:0	Ditrans,polycis-undecaprenyl-diphosphate synthase ((2E,6E)-farnesyl-diphosphate specific) [uppS]. Decaprenyl diphosphate synthase-like|Undecaprenyl pyrophosphate synthase family signature. Di-trans-poly-cis-decaprenylcistransferase-like, conserved site|Ci					SNOG_06208	SNOG_06208	SNOG_06208
SNOG_06207	A	Chromosome_09	303527	304644	-				1117	72.5239	4.86675	144.534	7.8998								SNOG_06207	SNOG_06207	SNOG_06207
SNOG_06206	A	Chromosome_09	302500	303156	-				656	1.58295	0.106225	4.09285	0.223702							CQ	SNOG_06206	SNOG_06206	SNOG_06206
SNOG_06204	A	Chromosome_09	297971	300045	+				2074	56.1688	3.76923	60.1566	3.28797	SUPERFAMILY|Pfam|Gene3D	SSF82199 |PF00856 IPR001214 GO:0005515|G3DSA:3.90.1410.10	|SET domain SET domain|				CQ	SNOG_06204	SNOG_06204	SNOG_06204
SNOG_06203	A	Chromosome_09	294662	296446	-				1784	696.296	46.7252	2594.86	141.827	MobiDBLite|MobiDBLite|MobiDBLite	mobidb-lite |mobidb-lite |mobidb-lite	consensus disorder prediction |consensus disorder prediction |consensus disorder prediction				CQ	SNOG_06203	SNOG_06203	SNOG_06203
SNOG_06202	A	Chromosome_09	293957	294458	+	YES	0.745	1	501	3.26984	0.219424	5.16185	0.282131							CQ	SNOG_06202	SNOG_06202	SNOG_06202
SNOG_06176	A	Chromosome_09	232974	233899	+				925	162.448	10.9011	146.646	8.01524	MobiDBLite	mobidb-lite	consensus disorder prediction				CQ	SNOG_06176	SNOG_06176	SNOG_06176
SNOG_06197	A	Chromosome_09	285104	285859	+				755	1.10847	0.074384	0.493386	0.026967	MobiDBLite|MobiDBLite	mobidb-lite |mobidb-lite	consensus disorder prediction |consensus disorder prediction					SNOG_06197	SNOG_06197	SNOG_06197
SNOG_06283	A	Chromosome_09	480760	482207	-				1447	990.828	66.49	2822.08	154.246	MobiDBLite|Gene3D|MobiDBLite|Pfam|ProSiteProfiles	mobidb-lite |G3DSA:1.20.120.20 |mobidb-lite |PF02453 IPR003388 |PS50845 IPR003388	consensus disorder prediction | |consensus disorder prediction |Reticulon Reticulon|Reticulon domain profile. Reticulon						SNOG_06283	SNOG_06283
SNOG_06194	A	Chromosome_09	272397	273758	-				1361	504.727	33.8699	358.989	19.6212	SUPERFAMILY|SUPERFAMILY|SUPERFAMILY|Gene3D	SSF51735 IPR036291 |SSF51735 IPR036291 |SSF51735 IPR036291 |G3DSA:3.40.50.720	NAD(P)-binding domain superfamily| NAD(P)-binding domain superfamily| NAD(P)-binding domain superfamily|				CQ	SNOG_06194	SNOG_06194	SNOG_06194
SNOG_06192	A	Chromosome_09	268744	270777	-				2033	211.191	14.172	91.913	5.02368	MobiDBLite|Coils|Coils|MobiDBLite|MobiDBLite|Coils|Gene3D|MobiDBLite	mobidb-lite |Coil |Coil |mobidb-lite |mobidb-lite |Coil |G3DSA:1.20.1170.10 |mobidb-lite	consensus disorder prediction | | |consensus disorder prediction |consensus disorder prediction | | |consensus disorder prediction				CQ	SNOG_06192	SNOG_06192	SNOG_06192
SNOG_06191	A	Chromosome_09	267749	268276	+	YES	0.811	0.996	527	8.25197	0.553752	79.8583	4.36481								SNOG_06191	SNOG_06191	SNOG_06191
SNOG_06190	A	Chromosome_09	262786	265694	-				2908	214.742	14.4104	780.209	42.6438	MobiDBLite|Pfam|MobiDBLite|MobiDBLite|MobiDBLite|MobiDBLite	mobidb-lite |PF10033 IPR018731 GO:0006914|GO:1990316|mobidb-lite |mobidb-lite |mobidb-lite |mobidb-lite	consensus disorder prediction |Autophagy-related protein 13 Autophagy-related protein 13|consensus disorder prediction |consensus disorder prediction |consensus disorder prediction |consensus disorder prediction				CQ	SNOG_06190	SNOG_06190	SNOG_06190
SNOG_06189	A	Chromosome_09	261215	262245	+				1030	693.822	46.5592	690.127	37.7202	Gene3D|ProSiteProfiles|MobiDBLite|ProSitePatterns|Pfam|ProSitePatterns|Hamap|CDD|SUPERFAMILY|TIGRFAM	G3DSA:3.40.50.150 |PS51608 IPR004033 GO:0008168|mobidb-lite |PS01183 IPR023576 GO:0008168|PF01209 IPR004033 GO:0008168|PS01184 IPR023576 GO:0008168|MF_01813 IPR004033 GO:0008168|cd02440 |SSF53335 IPR029063 |TIGR01934 IPR004033 GO:0008168	|UbiE family SAM-binding methyltransferase profile. UbiE/COQ5 methyltransferase|consensus disorder prediction |ubiE/COQ5 methyltransferase family signature 1. UbiE/COQ5 methyltransferase, conserved site|ubiE/COQ5 methyltransferase family UbiE/COQ5 methyl				CQ	SNOG_06189	SNOG_06189	SNOG_06189
SNOG_06188	A	Chromosome_09	259432	260968	-				1536	935.448	62.7736	516.811	28.2473	Gene3D|CDD|SUPERFAMILY|Pfam	G3DSA:3.40.50.970 |cd02000 |SSF52518 IPR029061 |PF00676 IPR001017 GO:0008152|GO:0016624	|TPP_E1_PDC_ADC_BCADC | Thiamin diphosphate-binding fold|Dehydrogenase E1 component Dehydrogenase, E1 component				CQ	SNOG_06188	SNOG_06188	SNOG_06188
SNOG_06187	A	Chromosome_09	256146	259208	+				3062	107.381	7.20585	53.4724	2.92264	SMART|Pfam|MobiDBLite|MobiDBLite|MobiDBLite|Pfam|SMART|SMART|Pfam|Pfam|SUPERFAMILY|SUPERFAMILY	SM01031 IPR018327 GO:0003677|PF10404 IPR018327 GO:0003677|mobidb-lite |mobidb-lite |mobidb-lite |PF10405 IPR018328 GO:0003677|SM01030 IPR018326 GO:0003677|SM01032 IPR018328 GO:0003677|PF03835 IPR018325 |PF10403 IPR018326 GO:0003677|SSF54001 |SSF54001	Rad4 beta-hairpin domain 2|Rad4 beta-hairpin domain 2 Rad4 beta-hairpin domain 2|consensus disorder prediction |consensus disorder prediction |consensus disorder prediction |Rad4 beta-hairpin domain 3 Rad4 beta-hairpin domain 3| Rad4 beta-hairpin domain				CQ	SNOG_06187	SNOG_06187	SNOG_06187
SNOG_06186	A	Chromosome_09	254390	255322	-				932	32.9057	2.20815	27.8146	1.52026	Pfam|Gene3D|SUPERFAMILY	PF09084 IPR015168 |G3DSA:3.40.190.10 |SSF53850	NMT1/THI5 like SsuA/THI5-like| |				CQ	SNOG_06186	SNOG_06186	SNOG_06186
SNOG_06183	A	Chromosome_09	249745	251357	-				1612	4.03962	0.27108	0.5	0.027328	ProSiteProfiles|Pfam|Gene3D|SUPERFAMILY|Gene3D|CDD	PS50850 IPR020846 |PF07690 IPR011701 GO:0016021|GO:0055085|G3DSA:1.20.1250.20 |SSF103473 IPR036259 |G3DSA:1.20.1250.20 |cd06174 IPR020846	Major facilitator superfamily (MFS) profile. Major facilitator superfamily domain|Major Facilitator Superfamily Major facilitator superfamily| | MFS transporter superfamily| |MFS Major facilitator superfamily domain				CQ	SNOG_06183	SNOG_06183	SNOG_06183
SNOG_06181	A	Chromosome_09	247254	248703	+	YES	0.595		1449	52.0136	3.49039	205.019	11.2057	SUPERFAMILY|Gene3D	SSF51695 IPR017946 GO:0006629|GO:0008081|G3DSA:3.20.20.190 IPR017946 GO:0006629|GO:0008081	PLC-like phosphodiesterase, TIM beta/alpha-barrel domain superfamily| PLC-like phosphodiesterase, TIM beta/alpha-barrel domain superfamily					SNOG_06181	SNOG_06181	SNOG_06181
SNOG_06180	A	Chromosome_09	245973	246593	+				620	155.778	10.4535	4782.14	261.377							CQ	SNOG_06180	SNOG_06180	SNOG_06180
SNOG_06199	A	Chromosome_09	286605	292177	-				5572	148.057	9.93542	93.4265	5.10641	SUPERFAMILY|SUPERFAMILY|MobiDBLite|Gene3D|SUPERFAMILY|SMART|SMART|Gene3D|Gene3D|SUPERFAMILY|Pfam|ProSiteProfiles|Pfam|Pfam|MobiDBLite|ProSiteProfiles|SMART|Gene3D|Coils|ProSiteProfiles|ProSiteProfiles|CDD|MobiDBLite|MobiDBLite	SSF50985 IPR009091 |SSF50985 IPR009091 |mobidb-lite |G3DSA:3.30.710.10 |SSF54695 IPR011333 |SM00248 IPR002110 GO:0005515|SM00248 IPR002110 GO:0005515|G3DSA:2.130.10.30 IPR009091 |G3DSA:3.30.710.10 |SSF48403 IPR036770 |PF13637 |PS50297 IPR020683 |PF006	Regulator of chromosome condensation 1/beta-lactamase-inhibitor protein II| Regulator of chromosome condensation 1/beta-lactamase-inhibitor protein II|consensus disorder prediction | | SKP1/BTB/POZ domain superfamily| Ankyrin repeat| Ankyrin repeat| Regu					SNOG_06199	SNOG_06199	SNOG_06199
SNOG_06367	A	Chromosome_09	682083	684410	+				2327	475.644	31.9183	713.838	39.0162	Gene3D|ProSitePatterns|SUPERFAMILY|MobiDBLite|MobiDBLite|ProSiteProfiles|CDD|Pfam|ProSitePatterns|Gene3D|SMART|MobiDBLite	G3DSA:1.10.510.10 |PS00107 IPR017441 GO:0005524|SSF56112 IPR011009 |mobidb-lite |mobidb-lite |PS50011 IPR000719 GO:0004672|GO:0005524|GO:0006468|cd05581 |PF00069 IPR000719 GO:0004672|GO:0005524|GO:0006468|PS00108 IPR008271 GO:0004672|GO:0006468|G3DSA:	|Protein kinases ATP-binding region signature. Protein kinase, ATP binding site| Protein kinase-like domain superfamily|consensus disorder prediction |consensus disorder prediction |Protein kinase domain profile. Protein kinase domain|STKc_PDK1 |Protein					SNOG_06367	SNOG_06367	SNOG_06367
SNOG_06352	A	Chromosome_09	638563	639495	-				932	1285.13	86.2393	487.008	26.6183	Gene3D|PRINTS|PRINTS|Pfam|SUPERFAMILY|Gene3D	G3DSA:3.30.2140.10 |PR01543 IPR001447 GO:0008152|GO:0016407|PR01543 IPR001447 GO:0008152|GO:0016407|PF00797 IPR001447 GO:0008152|GO:0016407|SSF54001 |G3DSA:3.30.2140.10	|Arylamine N-acetyltransferase signature Arylamine N-acetyltransferase|Arylamine N-acetyltransferase signature Arylamine N-acetyltransferase|N-acetyltransferase Arylamine N-acetyltransferase| |				CQ		SNOG_06352	SNOG_06352
SNOG_06382	A	Chromosome_09	712284	718093	-				5809	275.108	18.4613	408.623	22.3341	CDD|MobiDBLite|ProSiteProfiles|Gene3D|SUPERFAMILY|MobiDBLite|ProSiteProfiles|MobiDBLite|Gene3D|Coils|SUPERFAMILY|ProSiteProfiles|MobiDBLite|Coils|Coils|MobiDBLite|Pfam|Coils|SMART|MobiDBLite|SMART|MobiDBLite|Pfam|CDD	cd16618 |mobidb-lite |PS50089 IPR001841 |G3DSA:3.30.70.330 |SSF54928 IPR035979 GO:0003676|mobidb-lite |PS50103 IPR000571 GO:0046872|mobidb-lite |G3DSA:3.30.40.10 IPR013083 |Coil |SSF57850 |PS50102 IPR000504 GO:0003676|mobidb-lite |Coil |Coil |mo	mRING-HC-C4C4_CNOT4 |consensus disorder prediction |Zinc finger RING-type profile. Zinc finger, RING-type| | RNA-binding domain superfamily|consensus disorder prediction |Zinc finger C3H1-type profile. Zinc finger, CCCH-type|consensus disorder prediction					SNOG_06382	SNOG_06382	SNOG_06382
SNOG_06380	A	Chromosome_09	709645	710829	+				1184	1.24008	0.083216	0.675094	0.036899	MobiDBLite	mobidb-lite	consensus disorder prediction				CQ	SNOG_06380	SNOG_06380	SNOG_06380
SNOG_06379	A	Chromosome_09	707316	709180	+				1864	121.337	8.14237	102.314	5.59217	ProSiteProfiles|SMART|MobiDBLite|Pfam|MobiDBLite|Coils|Gene3D|SUPERFAMILY|MobiDBLite	PS50103 IPR000571 GO:0046872|SM00356 IPR000571 GO:0046872|mobidb-lite |PF00642 IPR000571 GO:0046872|mobidb-lite |Coil |G3DSA:4.10.1000.10 IPR036855 GO:0046872|SSF90229 IPR036855 GO:0046872|mobidb-lite	Zinc finger C3H1-type profile. Zinc finger, CCCH-type| Zinc finger, CCCH-type|consensus disorder prediction |Zinc finger C-x8-C-x5-C-x3-H type (and similar) Zinc finger, CCCH-type|consensus disorder prediction | | Zinc finger, CCCH-type superfamily| Zinc						SNOG_06379	SNOG_06379
SNOG_06378	A	Chromosome_09	705469	706543	+				1074	132.109	8.86526	126.645	6.92201	CDD|Gene3D	cd12087 |G3DSA:1.20.5.510	TM_EGFR-like |				CQ	SNOG_06378	SNOG_06378	SNOG_06378
SNOG_06377	A	Chromosome_09	703572	704064	+				492	1352.3	90.7469	1007.98	55.093	PIRSF|MobiDBLite	PIRSF037706 IPR017264 |mobidb-lite	Ribosomal protein MRP10, mitochondrial|consensus disorder prediction					SNOG_06377	SNOG_06377	SNOG_06377
SNOG_06376	A	Chromosome_09	700396	703268	-				2872	159.883	10.729	308.18	16.8442	MobiDBLite|MobiDBLite|MobiDBLite|MobiDBLite|Coils|MobiDBLite|MobiDBLite	mobidb-lite |mobidb-lite |mobidb-lite |mobidb-lite |Coil |mobidb-lite |mobidb-lite	consensus disorder prediction |consensus disorder prediction |consensus disorder prediction |consensus disorder prediction | |consensus disorder prediction |consensus disorder prediction				CQ	SNOG_06376	SNOG_06376	SNOG_06376
SNOG_06374	A	Chromosome_09	699246	700047	+				801	4208.11	282.387	15461.1	845.057	Pfam|ProSitePatterns|PRINTS|PRINTS|PRINTS|PRINTS|PRINTS|PIRSF|SUPERFAMILY|Gene3D|Pfam|SUPERFAMILY	PF02777 IPR019832 GO:0004784|GO:0006801|GO:0046872|GO:0055114|PS00088 IPR019833 GO:0004784|GO:0006801|GO:0046872|GO:0055114|PR01703 IPR001189 GO:0004784|GO:0006801|GO:0046872|GO:0055114|PR01703 IPR001189 GO:0004784|GO:0006801|GO:0046872|GO:0055114|PR01703	Iron/manganese superoxide dismutases, C-terminal domain Manganese/iron superoxide dismutase, C-terminal|Manganese and iron superoxide dismutases signature. Manganese/iron superoxide dismutase, binding site|Manganese superoxide dismutase signature Manganes				CQ		SNOG_06374	SNOG_06374
SNOG_06373	A	Chromosome_09	697081	698699	-				1618	573.738	38.5009	945.65	51.6863	Pfam|MobiDBLite|SMART|SUPERFAMILY|SUPERFAMILY|MobiDBLite|MobiDBLite|Gene3D	PF13523 |mobidb-lite |SM01006 IPR019432 |SSF55729 IPR016181 |SSF55729 IPR016181 |mobidb-lite |mobidb-lite |G3DSA:3.40.630.30	Acetyltransferase (GNAT) domain |consensus disorder prediction | Siderophore biosynthesis protein, conserved domain| Acyl-CoA N-acyltransferase| Acyl-CoA N-acyltransferase|consensus disorder prediction |consensus disorder prediction |				CQ	SNOG_06373	SNOG_06373	SNOG_06373
SNOG_06372	A	Chromosome_09	694683	696321	-				1638	1172.57	78.6855	1514.08	82.7549	ProSitePatterns|Gene3D|Gene3D|TIGRFAM|SMART|PRINTS|PRINTS|PRINTS|Pfam|SUPERFAMILY|CDD|Pfam	PS00163 IPR020557 GO:0003824|G3DSA:1.10.275.10 IPR024083 |G3DSA:1.20.200.10 |TIGR00928 IPR004769 GO:0004018|GO:0009152|SM00998 IPR019468 |PR00149 IPR000362 |PR00149 IPR000362 |PR00149 IPR000362 |PF00206 IPR022761 |SSF48557 IPR008948 GO:0003824|cd03302 |	Fumarate lyases signature. Fumarate lyase, conserved site| Fumarase/histidase, N-terminal| |purB: adenylosuccinate lyase Adenylosuccinate lyase| Adenylosuccinate lyase C-terminal|Fumarate lyase superfamily signature Fumarate lyase family|Fumarate lyase su				CQ	SNOG_06372	SNOG_06372	SNOG_06372
SNOG_06384	A	Chromosome_09	720534	721220	+	YES	0.789		686	3517.83	236.066	324.372	17.7292	Pfam|Gene3D	PF07081 IPR009784 |G3DSA:2.60.120.200	Protein of unknown function (DUF1349) Protein of unknown function DUF1349|					SNOG_06384	SNOG_06384	SNOG_06384
SNOG_06368	A	Chromosome_09	685850	688966	-				3116	180.701	12.126	247.842	13.5463	MobiDBLite|MobiDBLite|MobiDBLite|MobiDBLite|MobiDBLite|MobiDBLite|MobiDBLite|MobiDBLite	mobidb-lite |mobidb-lite |mobidb-lite |mobidb-lite |mobidb-lite |mobidb-lite |mobidb-lite |mobidb-lite	consensus disorder prediction |consensus disorder prediction |consensus disorder prediction |consensus disorder prediction |consensus disorder prediction |consensus disorder prediction |consensus disorder prediction |consensus disorder prediction				CQ	SNOG_06368	SNOG_06368	SNOG_06368
SNOG_06385	A	Chromosome_09	721772	722892	+				1120	14.1455	0.949237	106.749	5.8346	MobiDBLite|Coils	mobidb-lite |Coil	consensus disorder prediction |					SNOG_06385	SNOG_06385	SNOG_06385
SNOG_06365	A	Chromosome_09	678334	680901	-				2567	24.7063	1.65793	22.2629	1.21682	MobiDBLite|MobiDBLite|MobiDBLite|MobiDBLite	mobidb-lite |mobidb-lite |mobidb-lite |mobidb-lite	consensus disorder prediction |consensus disorder prediction |consensus disorder prediction |consensus disorder prediction					SNOG_06365	SNOG_06365	SNOG_06365
SNOG_06364	A	Chromosome_09	673840	675242	-				1402	2140.48	143.638	303.611	16.5945	ProSitePatterns|SUPERFAMILY|ProSitePatterns|Pfam|PIRSF|Gene3D|Pfam|SUPERFAMILY|TIGRFAM|CDD|MobiDBLite|Gene3D	PS00098 IPR020615 GO:0008152|GO:0016747|SSF53901 IPR016039 GO:0003824|GO:0008152|PS00099 IPR020610 GO:0008152|GO:0016747|PF00108 IPR020616 GO:0008152|GO:0016747|PIRSF000429 IPR002155 GO:0008152|GO:0016747|G3DSA:3.40.47.10 IPR016039 GO:0003824|GO:0008152|P	Thiolases acyl-enzyme intermediate signature. Thiolase, acyl-enzyme intermediate active site| Thiolase-like|Thiolases active site. Thiolase, active site|Thiolase, N-terminal domain Thiolase, N-terminal| Thiolase| Thiolase-like|Thiolase, C-terminal domain					SNOG_06364	SNOG_06364	SNOG_06364
SNOG_06363	A	Chromosome_09	669603	672854	+				3251	402.193	26.9893	841.916	46.0165	ProSitePatterns|CDD|SUPERFAMILY|MobiDBLite|Gene3D|MobiDBLite|ProSiteProfiles|MobiDBLite|MobiDBLite|SMART|ProSiteProfiles|Gene3D|MobiDBLite|Pfam	PS00028 IPR013087 GO:0003676|cd00086 IPR001356 GO:0003677|SSF46689 IPR009057 GO:0003677|mobidb-lite |G3DSA:2.160.10.10 |mobidb-lite |PS50071 IPR001356 GO:0003677|mobidb-lite |mobidb-lite |SM00389 IPR001356 GO:0003677|PS50157 IPR013087 GO:0003676|G3DS	Zinc finger C2H2 type domain signature. Zinc finger C2H2-type|homeodomain Homeobox domain| Homeobox-like domain superfamily|consensus disorder prediction | |consensus disorder prediction |'Homeobox' domain profile. Homeobox domain|consensus disorder predi					SNOG_06363	SNOG_06363	SNOG_06363
SNOG_06362	A	Chromosome_09	666886	667617	-				731	1333.68	89.4974	866.561	47.3635	MobiDBLite	mobidb-lite	consensus disorder prediction				CQ	SNOG_06362	SNOG_06362	SNOG_06362
SNOG_06361	A	Chromosome_09	665711	666409	-				698	406.884	27.3041	173.686	9.49316	SMART|MobiDBLite|SUPERFAMILY|Pfam|MobiDBLite|Coils|Coils	SM00451 IPR003604 GO:0003676|GO:0008270|mobidb-lite |SSF57667 IPR036236 |PF12171 IPR022755 |mobidb-lite |Coil |Coil	Matrin/U1-C-like, C2H2-type zinc finger|consensus disorder prediction | Zinc finger C2H2 superfamily|Zinc-finger double-stranded RNA-binding Zinc finger, double-stranded RNA binding|consensus disorder prediction | |				CQ	SNOG_06361	SNOG_06361	SNOG_06361
SNOG_06360	A	Chromosome_09	664547	665321	-				774	1134.53	76.1332	694.24	37.945	Gene3D|ProSiteProfiles|CDD|SUPERFAMILY|Pfam|SFLD|ProSiteProfiles|SUPERFAMILY|SFLD|Gene3D	G3DSA:1.20.1050.10 |PS50405 IPR010987 |cd00570 |SSF47616 IPR036282 |PF13417 IPR004045 GO:0005515|SFLDG00358 |PS50404 IPR004045 GO:0005515|SSF52833 IPR036249 |SFLDS00019 |G3DSA:3.40.30.10	|Soluble glutathione S-transferase C-terminal domain profile. Glutathione S-transferase, C-terminal-like|GST_N_family | Glutathione S-transferase, C-terminal domain superfamily|Glutathione S-transferase, N-terminal domain Glutathione S-transferase, N-ter				CQ		SNOG_06360	SNOG_06360
SNOG_06359	A	Chromosome_09	662724	664304	+				1580	0.264993	0.017782	0.342437	0.018717	MobiDBLite|MobiDBLite|MobiDBLite|SUPERFAMILY|Gene3D|ProSiteProfiles	mobidb-lite |mobidb-lite |mobidb-lite |SSF54616 IPR036887 GO:0003677|G3DSA:3.10.260.10 IPR036887 GO:0003677|PS51299 IPR003163 GO:0003677	consensus disorder prediction |consensus disorder prediction |consensus disorder prediction | HTH APSES-type DNA-binding domain superfamily| HTH APSES-type DNA-binding domain superfamily|APSES-type HTH DNA-binding domain profile. Transcription regulator H				CQ	SNOG_06359	SNOG_06359	SNOG_06359
SNOG_06357	A	Chromosome_09	654553	657078	-				2525	20.4893	1.37494	2.77483	0.151664	Pfam|SUPERFAMILY|Gene3D	PF05729 |SSF52540 IPR027417 |G3DSA:3.40.50.300	NACHT domain | P-loop containing nucleoside triphosphate hydrolase|				CQ	SNOG_06357	SNOG_06357	SNOG_06357
SNOG_06355	A	Chromosome_09	646322	651492	+				5170	218.005	14.6293	342.802	18.7365	Coils|Gene3D|SMART|SUPERFAMILY|Pfam|Gene3D|Gene3D|MobiDBLite|MobiDBLite|Gene3D|CDD|MobiDBLite|CDD|SUPERFAMILY|SUPERFAMILY|Gene3D|PRINTS|PRINTS|PRINTS|PRINTS|PRINTS|PRINTS|PRINTS|PRINTS|PRINTS|PRINTS|PRINTS|Pfam|ProSiteProfiles|Gene3D|MobiDBLite|MobiDBLite	Coil |G3DSA:1.10.268.10 IPR013757 GO:0003677|GO:0003918|GO:0005524|GO:0006265|SM00434 IPR002205 GO:0003677|GO:0003918|GO:0005524|GO:0006265|SSF55874 IPR036890 |PF00521 IPR002205 GO:0003677|GO:0003918|GO:0005524|GO:0006265|G3DSA:3.90.199.10 IPR013758 GO:0	| Type IIA DNA topoisomerase subunit A, alpha-helical domain superfamily| DNA topoisomerase, type IIA, subunit A/C-terminal| Histidine kinase/HSP90-like ATPase superfamily|DNA gyrase/topoisomerase IV, subunit A DNA topoisomerase, type IIA, subunit A/C-te					SNOG_06355	SNOG_06355	SNOG_06355
SNOG_06354	A	Chromosome_09	643735	645197	+	YES	0.677		1462	2278.99	152.933	24.8475	1.35809	Gene3D|Pfam|SUPERFAMILY	G3DSA:3.20.20.80 |PF00150 IPR001547 GO:0004553|GO:0005975|SSF51445 IPR017853	|Cellulase (glycosyl hydrolase family 5) Glycoside hydrolase, family 5| Glycoside hydrolase superfamily				CQ	SNOG_06354	SNOG_06354	SNOG_06354
SNOG_06281	A	Chromosome_09	475840	478200	+				2360	270.015	18.1194	446.922	24.4274	TIGRFAM|CDD|Pfam|SUPERFAMILY|SUPERFAMILY|Gene3D|Pfam|PIRSF|ProSiteProfiles|Gene3D|SUPERFAMILY|CDD	TIGR00552 IPR003694 GO:0003952|GO:0005524|GO:0009435|cd07570 |PF02540 IPR022310 |SSF52402 |SSF52402 |G3DSA:3.40.50.620 IPR014729 |PF00795 IPR003010 GO:0006807|GO:0016810|PIRSF006630 IPR014445 GO:0003952|GO:0005524|GO:0009435|PS50263 IPR003010 GO:000680	nadE: NAD+ synthetase NAD(+) synthetase|GAT_Gln-NAD-synth |NAD synthase NAD/GMP synthase| | | Rossmann-like alpha/beta/alpha sandwich fold|Carbon-nitrogen hydrolase Carbon-nitrogen hydrolase| Glutamine-dependent NAD(+) synthetase|Carbon-nitrogen hydrolase						SNOG_06281	SNOG_06281
SNOG_06369	A	Chromosome_09	689421	691538	+				2117	178.481	11.977	255.696	13.9756	MobiDBLite|ProSiteProfiles|Coils|Coils|Pfam|Pfam|MobiDBLite|SMART|MobiDBLite|Gene3D|Coils	mobidb-lite |PS50174 IPR000467 GO:0003676|Coil |Coil |PF01585 IPR000467 GO:0003676|PF07842 IPR022783 GO:0003677|GO:0005634|GO:0006355|mobidb-lite |SM00443 IPR000467 GO:0003676|mobidb-lite |G3DSA:1.25.10.10 IPR011989 |Coil	consensus disorder prediction |G-patch domain profile. G-patch domain| | |G-patch domain G-patch domain|GC-rich sequence DNA-binding factor-like protein GC-rich sequence DNA-binding factor domain|consensus disorder prediction | G-patch domain|consensus di					SNOG_06369	SNOG_06369	SNOG_06369
SNOG_06400	A	Chromosome_09	749260	750228	+				968	23.1283	1.55203	8.22259	0.449421	SMART|Pfam|Gene3D	SM00702 IPR006620 GO:0005506|GO:0016705|GO:0031418|GO:0055114|PF13640 IPR005123 GO:0016491|GO:0055114|G3DSA:2.60.120.620	Prolyl 4-hydroxylase, alpha subunit|2OG-Fe(II) oxygenase superfamily Oxoglutarate/iron-dependent dioxygenase|					SNOG_06400	SNOG_06400	SNOG_06400
SNOG_05579	A	Chromosome_06	276957	278717	-				1760	156.819	10.5341	272.03	14.8853	ProSiteProfiles|Gene3D|Pfam|Pfam|SUPERFAMILY|Gene3D|Gene3D|SUPERFAMILY|SUPERFAMILY|MobiDBLite|CDD|Pfam|MobiDBLite	PS50879 IPR002156 GO:0003676|GO:0004523|G3DSA:3.30.420.10 IPR036397 GO:0003676|PF01693 IPR011320 |PF01693 IPR011320 |SSF53098 IPR012337 |G3DSA:3.40.970.10 IPR037056 |G3DSA:3.40.970.10 IPR037056 |SSF55658 IPR009027 |SSF55658 IPR009027 |mobidb-lite |cd0928	RNase H domain profile. Ribonuclease H domain| Ribonuclease H superfamily|Caulimovirus viroplasmin Ribonuclease H1, N-terminal|Caulimovirus viroplasmin Ribonuclease H1, N-terminal| Ribonuclease H-like superfamily| Ribonuclease H1, N-terminal domain superf					SNOG_05579	SNOG_05579,SNOG_055792	SNOG_05579
SNOG_06413	A	Chromosome_09	778424	779356	+				932	20485.9	1374.72	6269.04	342.646	CDD|Pfam|Coils|SUPERFAMILY|Coils|TIGRFAM|Pfam|ProSitePatterns|Gene3D|Gene3D|MobiDBLite	cd01657 IPR035808 |PF08079 IPR012988 |Coil |SSF55129 IPR036919 |Coil |TIGR01310 IPR005998 |PF00327 IPR016082 |PS00634 IPR018038 |G3DSA:3.30.1390.20 IPR036919 |G3DSA:3.30.1390.20 IPR036919 |mobidb-lite	Ribosomal_L7_archeal_euk Ribosomal protein L7, eukaryotic/archaeal|Ribosomal L30 N-terminal domain Ribosomal protein L30, N-terminal| | Ribosomal protein L30, ferredoxin-like fold domain superfamily| |uL30_euk: 60S ribosomal protein uL30 Ribosomal protein				CQ	SNOG_02092	SNOG_06413,SNOG_02092	SNOG_06413
SNOG_06412	A	Chromosome_09	775540	778163	-				2623	536.813	36.023	322.653	17.6352	SUPERFAMILY|SUPERFAMILY|SUPERFAMILY|Gene3D|MobiDBLite|PRINTS|PRINTS|PRINTS|PRINTS|Pfam|PRINTS|PRINTS|PRINTS|MobiDBLite|MobiDBLite|ProSiteProfiles|MobiDBLite|Coils	SSF53335 IPR029063 |SSF53335 IPR029063 |SSF53335 IPR029063 |G3DSA:3.40.50.150 |mobidb-lite |PR02008 IPR023267 |PR02008 IPR023267 |PR02008 IPR023267 |PR02008 IPR023267 |PF01189 IPR001678 GO:0008168|PR02011 IPR023270 GO:0016428|PR02011 IPR023270 GO:001642	S-adenosyl-L-methionine-dependent methyltransferase| S-adenosyl-L-methionine-dependent methyltransferase| S-adenosyl-L-methionine-dependent methyltransferase| |consensus disorder prediction |RNA (C5-cytosine) methyltransferase signature RNA (C5-cytosine)				CQ	SNOG_06412	SNOG_06412	SNOG_06412
SNOG_06411	A	Chromosome_09	773044	774717	-				1673	29.4134	1.98557	75.1876	4.13553	Pfam	PF06985 IPR010730	Heterokaryon incompatibility protein (HET) Heterokaryon incompatibility				CQ	SNOG_06411	SNOG_06411,SNOG_064112	SNOG_06411
SNOG_06410	A	Chromosome_09	771025	772799	+	YES	0.645		1774	4.01722	0.269577	8.34896	0.456329	SUPERFAMILY|PRINTS|PRINTS|PRINTS|PRINTS|PRINTS|PRINTS|PRINTS|PRINTS|PRINTS|Gene3D|Coils|Pfam|ProSitePatterns	SSF48264 IPR036396 GO:0005506|GO:0016705|GO:0020037|GO:0055114|PR00463 IPR002401 GO:0005506|GO:0016705|GO:0020037|GO:0055114|PR00463 IPR002401 GO:0005506|GO:0016705|GO:0020037|GO:0055114|PR00463 IPR002401 GO:0005506|GO:0016705|GO:0020037|GO:0055114|PR0046	Cytochrome P450 superfamily|E-class P450 group I signature Cytochrome P450, E-class, group I|E-class P450 group I signature Cytochrome P450, E-class, group I|E-class P450 group I signature Cytochrome P450, E-class, group I|E-class P450 group I signature					SNOG_06410	SNOG_06410	SNOG_06410
SNOG_06409	A	Chromosome_09	768411	770072	+	YES	0.645		1661	2524.05	169.377	11.7473	0.642072	ProSitePatterns|Pfam|Gene3D|SUPERFAMILY|Pfam|SMART|ProSiteProfiles|ProSitePatterns|ProSitePatterns|PRINTS|PRINTS|PRINTS|PRINTS|PRINTS|PRINTS|PRINTS|PRINTS|SUPERFAMILY|PIRSF|MobiDBLite	PS00656 IPR001524 GO:0004553|GO:0005975|PF01341 IPR016288 GO:0004553|GO:0030245|G3DSA:3.20.20.40 IPR036434 GO:0004553|GO:0030245|SSF57180 IPR035971 GO:0005576|GO:0005975|GO:0030248|PF00734 IPR000254 GO:0005576|GO:0005975|GO:0030248|SM00236 IPR000254 GO:00	Glycosyl hydrolases family 6 signature 2. Glycoside hydrolase, family 6, conserved site|Glycosyl hydrolases family 6 1, 4-beta cellobiohydrolase| 1, 4-beta cellobiohydrolase superfamily| Cellulose-binding domain superfamily|Fungal cellulose binding domain					SNOG_06409	SNOG_06409	SNOG_06409
SNOG_06407	A	Chromosome_09	763881	766973	+				3092	201.088	13.4941	160.875	8.79291	SUPERFAMILY|CDD|Pfam|SMART|MobiDBLite|Pfam|Gene3D|ProSiteProfiles|SUPERFAMILY|Gene3D|SUPERFAMILY|CDD|CDD|Gene3D|Gene3D|SMART|ProSiteProfiles|SUPERFAMILY|SMART|PRINTS|PRINTS|PRINTS|Pfam	SSF52172 IPR011006 |cd00075 IPR003594 |PF00072 IPR001789 GO:0000160|SM00448 IPR001789 GO:0000160|mobidb-lite |PF00512 IPR003661 GO:0000155|GO:0007165|G3DSA:3.30.450.40 IPR029016 |PS50110 IPR001789 GO:0000160|SSF55874 IPR036890 |G3DSA:1.10.287.130 |SSF47	CheY-like superfamily|HATPase_c Histidine kinase/HSP90-like ATPase|Response regulator receiver domain Signal transduction response regulator, receiver domain| Signal transduction response regulator, receiver domain|consensus disorder prediction |His Kina				CQ		SNOG_06407	SNOG_06407
SNOG_06406	A	Chromosome_09	761614	763236	+				1622	590.693	39.6387	448.835	24.532	MobiDBLite	mobidb-lite	consensus disorder prediction					SNOG_06406	SNOG_06406	SNOG_06406
SNOG_06405	A	Chromosome_09	759042	760813	-	YES	0.54		1771	2105.9	141.317	390.074	21.3202	MobiDBLite|Pfam|SUPERFAMILY|Gene3D	mobidb-lite |PF00135 IPR002018 |SSF53474 IPR029058 |G3DSA:3.40.50.1820 IPR029058	consensus disorder prediction |Carboxylesterase family Carboxylesterase, type B| Alpha/Beta hydrolase fold| Alpha/Beta hydrolase fold				CQ	SNOG_06405	SNOG_06405	SNOG_06405
SNOG_06403	A	Chromosome_09	753322	755151	-				1829	581.005	38.9886	892.833	48.7995	MobiDBLite|MobiDBLite|MobiDBLite	mobidb-lite |mobidb-lite |mobidb-lite	consensus disorder prediction |consensus disorder prediction |consensus disorder prediction					SNOG_06403	SNOG_06403	SNOG_06403
SNOG_06383	A	Chromosome_09	718441	719469	+				1028	4007.74	268.941	5492.5	300.203	Pfam|Hamap|ProDom|MobiDBLite|SUPERFAMILY|TIGRFAM|ProSitePatterns	PF00329 IPR001268 GO:0008137|GO:0055114|MF_01357 IPR010218 GO:0016651|GO:0055114|PD001581 IPR001268 GO:0008137|GO:0055114|mobidb-lite |SSF143243 IPR037232 |TIGR01961 IPR010218 GO:0016651|GO:0055114|PS00542 IPR020396 GO:0016651|GO:0055114	Respiratory-chain NADH dehydrogenase, 30 Kd subunit NADH:ubiquinone oxidoreductase, 30kDa subunit|NAD(P)H-quinone oxidoreductase subunit J, chloroplastic [ndhJ]. NADH dehydrogenase, subunit C|OXIDOREDUCTASE SUBUNIT NADH DEHYDROGENASE CHAIN C NAD DEHYDROGE					SNOG_06383	SNOG_06383	SNOG_06383
SNOG_06401	A	Chromosome_09	750784	751851	+				1067	314.303	21.0915	55.2575	3.0202	MobiDBLite|CDD|ProSiteProfiles|SUPERFAMILY|Gene3D|Pfam	mobidb-lite |cd07564 |PS50263 IPR003010 GO:0006807|GO:0016810|SSF56317 IPR036526 |G3DSA:3.60.110.10 IPR036526 |PF00795 IPR003010 GO:0006807|GO:0016810	consensus disorder prediction |nitrilases_CHs |Carbon-nitrogen hydrolase domain profile. Carbon-nitrogen hydrolase| Carbon-nitrogen hydrolase superfamily| Carbon-nitrogen hydrolase superfamily|Carbon-nitrogen hydrolase Carbon-nitrogen hydrolase				CQ	SNOG_06401	SNOG_06401	SNOG_06401
SNOG_06351	A	Chromosome_09	638001	638393	+				392	4848.01	388.794	4721.63	307.384	MobiDBLite|Pfam	mobidb-lite |PF15879 IPR017384	consensus disorder prediction |NADH-ubiquinone oxidoreductase MWFE subunit NADH dehydrogenase [ubiquinone] (complex I), alpha subcomplex subunit 1					SNOG_06351	SNOG_063512,SNOG_06351	SNOG_06351
SNOG_06399	A	Chromosome_09	746533	748546	+				2013	8792.44	590.021	189.055	10.3332	CDD|SUPERFAMILY|SUPERFAMILY|MobiDBLite|Gene3D|ProSitePatterns|MobiDBLite|Pfam|Gene3D|ProSitePatterns	cd06174 IPR020846 |SSF103473 IPR036259 |SSF103473 IPR036259 |mobidb-lite |G3DSA:1.20.1250.20 |PS01022 IPR018456 GO:0005215|GO:0006857|GO:0016020|mobidb-lite |PF00854 IPR000109 GO:0005215|GO:0006810|GO:0016020|G3DSA:1.20.1250.20 |PS01023 IPR018456 GO:0	MFS Major facilitator superfamily domain| MFS transporter superfamily| MFS transporter superfamily|consensus disorder prediction | |PTR2 family proton/oligopeptide symporters signature 1. PTR2 family proton/oligopeptide symporter, conserved site|consensus				CQ	SNOG_06399	SNOG_06399	SNOG_06399
SNOG_06397	A	Chromosome_09	743460	745118	+				1658	102.051	6.84819	105.828	5.78424	ProSiteProfiles|Pfam|Gene3D|SUPERFAMILY|Gene3D|Coils	PS51387 IPR016166 GO:0016614|GO:0050660|GO:0055114|PF01565 IPR006094 GO:0016491|GO:0050660|GO:0055114|G3DSA:3.30.43.10 IPR016167 GO:0003824|GO:0050660|GO:0055114|SSF56176 IPR036318 GO:0016614|GO:0050660|GO:0055114|G3DSA:3.30.465.10 IPR016169 GO:0050660|Co	PCMH-type FAD-binding domain profile. FAD-binding, type 2|FAD binding domain FAD linked oxidase, N-terminal| FAD-binding, type 2, subdomain 1| FAD-binding, type 2-like superfamily| CO dehydrogenase flavoprotein-like, FAD-binding, subdomain 2|				CQ	SNOG_06397	SNOG_06397	SNOG_06397
SNOG_06396	A	Chromosome_09	741142	742908	+				1766	52.0033	3.4897	219.436	11.9937	SUPERFAMILY|Gene3D|Pfam	SSF48264 IPR036396 GO:0005506|GO:0016705|GO:0020037|GO:0055114|G3DSA:1.10.630.10 IPR036396 GO:0005506|GO:0016705|GO:0020037|GO:0055114|PF00067 IPR001128 GO:0005506|GO:0016705|GO:0020037|GO:0055114	Cytochrome P450 superfamily| Cytochrome P450 superfamily|Cytochrome P450 Cytochrome P450					SNOG_06396	SNOG_06396	SNOG_06396
SNOG_06394	A	Chromosome_09	739121	739501	-				380	37.2992	2.50298	553.513	30.2533								SNOG_06394	SNOG_06394	SNOG_06394
SNOG_06393	A	Chromosome_09	736070	737230	-	YES	0.507		1160	2148.44	144.172	309.314	16.9061	PIRSF|Pfam|Pfam|SUPERFAMILY|ProSitePatterns|Gene3D|ProSiteProfiles|CDD	PIRSF000138 IPR012133 GO:0010181|GO:0016491|GO:0055114|PF01070 IPR000262 GO:0016491|PF01070 IPR000262 GO:0016491|SSF51395 |PS00557 IPR008259 GO:0016491|GO:0055114|G3DSA:3.20.20.70 IPR013785 GO:0003824|PS51349 IPR012133 GO:0010181|GO:0016491|GO:0055114|cd	Alpha-hydroxy acid dehydrogenase, FMN-dependent|FMN-dependent dehydrogenase FMN-dependent dehydrogenase|FMN-dependent dehydrogenase FMN-dependent dehydrogenase| |FMN-dependent alpha-hydroxy acid dehydrogenases active site. FMN-dependent alpha-hydroxy aci				CQ	SNOG_06393	SNOG_06393	SNOG_06393
SNOG_06392	A	Chromosome_09	734876	735940	+				1064	112.554	7.55298	330.448	18.0613	Pfam|SUPERFAMILY|PRINTS|PRINTS|PRINTS|PRINTS|PRINTS|Pfam|SUPERFAMILY|Gene3D|Gene3D	PF03404 IPR005066 GO:0016491|GO:0030151|GO:0055114|SSF81296 IPR014756 |PR00407 IPR008335 GO:0016491|GO:0055114|PR00407 IPR008335 GO:0016491|GO:0055114|PR00407 IPR008335 GO:0016491|GO:0055114|PR00407 IPR008335 GO:0016491|GO:0055114|PR00407 IPR008335 GO:001	Mo-co oxidoreductase dimerisation domain Moybdenum cofactor oxidoreductase, dimerisation| Immunoglobulin E-set|Eukaryotic molybdopterin domain signature Eukaryotic molybdopterin oxidoreductase|Eukaryotic molybdopterin domain signature Eukaryotic molybdopt				CQ	SNOG_06392	SNOG_06392	SNOG_06392
SNOG_06390	A	Chromosome_09	731725	733137	+				1412	99.8416	6.69991	2.94972	0.161222	MobiDBLite|MobiDBLite	mobidb-lite |mobidb-lite	consensus disorder prediction |consensus disorder prediction					SNOG_06390	SNOG_06390	SNOG_06390
SNOG_06389	A	Chromosome_09	728761	730695	-				1934	417.051	27.9863	2.1953	0.119988	Pfam|PRINTS|PRINTS|PRINTS|PRINTS|SUPERFAMILY|PRINTS|PRINTS|PRINTS|PRINTS|PRINTS|Gene3D	PF00067 IPR001128 GO:0005506|GO:0016705|GO:0020037|GO:0055114|PR00385 IPR001128 GO:0005506|GO:0016705|GO:0020037|GO:0055114|PR00385 IPR001128 GO:0005506|GO:0016705|GO:0020037|GO:0055114|PR00385 IPR001128 GO:0005506|GO:0016705|GO:0020037|GO:0055114|PR00385	Cytochrome P450 Cytochrome P450|P450 superfamily signature Cytochrome P450|P450 superfamily signature Cytochrome P450|P450 superfamily signature Cytochrome P450|P450 superfamily signature Cytochrome P450| Cytochrome P450 superfamily|E-class P450 group I s				CQ	SNOG_06389	SNOG_06389	SNOG_06389
SNOG_06388	A	Chromosome_09	726821	727666	-				845	28.721	1.92734	0.993599	0.054307	MobiDBLite	mobidb-lite	consensus disorder prediction				CQ	SNOG_06388	SNOG_06388	SNOG_06388
SNOG_06387	A	Chromosome_09	725503	726681	+				1178	119.975	8.051	129.146	7.05872	Pfam|Gene3D|PRINTS|PRINTS|ProSiteProfiles|Pfam|SUPERFAMILY	PF14226 IPR026992 |G3DSA:2.60.120.330 IPR027443 |PR00682 |PR00682 |PS51471 IPR005123 GO:0016491|GO:0055114|PF03171 IPR005123 GO:0016491|GO:0055114|SSF51197	non-haem dioxygenase in morphine synthesis N-terminal Non-haem dioxygenase N-terminal domain| Isopenicillin N synthase-like|Isopenicillin N synthase signature |Isopenicillin N synthase signature |Fe(2+) 2-oxoglutarate dioxygenase domain profile. Oxoglutar				CQ	SNOG_06387	SNOG_06387	SNOG_06387
SNOG_06386	A	Chromosome_09	723268	724758	+				1490	2072.49	139.076	2098.68	114.707	SUPERFAMILY|Gene3D|SUPERFAMILY|SUPERFAMILY|SUPERFAMILY|Pfam|Pfam|ProSitePatterns|CDD|Gene3D|MobiDBLite	SSF51161 IPR011004 |G3DSA:3.90.550.10 IPR029044 |SSF53448 IPR029044 |SSF53448 IPR029044 |SSF53448 IPR029044 |PF00483 IPR005835 GO:0009058|GO:0016779|PF00132 IPR001451 |PS00101 IPR018357 GO:0016740|cd06428 |G3DSA:2.160.10.10 |mobidb-lite	Trimeric LpxA-like superfamily| Nucleotide-diphospho-sugar transferases| Nucleotide-diphospho-sugar transferases| Nucleotide-diphospho-sugar transferases| Nucleotide-diphospho-sugar transferases|Nucleotidyl transferase Nucleotidyl transferase domain|Bact						SNOG_06386	SNOG_06386
SNOG_06402	A	Chromosome_09	752002	752346	-				344	284.472	19.0896	490.39	26.8032	CDD|MobiDBLite|Pfam	cd05831 |mobidb-lite |PF00428	Ribosomal_P1 |consensus disorder prediction |60s Acidic ribosomal protein				CQ	SNOG_06402	SNOG_06402	SNOG_06402
SNOG_06297	A	Chromosome_09	516951	518554	+				1603	382.943	27.3742	1054.4	60.3077	SUPERFAMILY|Coils|Pfam|ProSiteProfiles|SMART|CDD|MobiDBLite|SMART|Gene3D	SSF63748 |Coil |PF00567 IPR002999 |PS50304 IPR002999 |SM00743 IPR014002 |cd04508 |mobidb-lite |SM00333 IPR002999 |G3DSA:2.30.30.140	| |Tudor domain Tudor domain|Tudor domain profile. Tudor domain| Agenet domain, plant type|TUDOR |consensus disorder prediction | Tudor domain|					SNOG_06297	SNOG_06297	SNOG_06297
SNOG_06353	A	Chromosome_09	640044	643087	+				3043	408.198	27.3923	360.705	19.715	Gene3D|MobiDBLite|MobiDBLite|Coils|Coils|Coils|Coils|Coils|Coils|MobiDBLite|MobiDBLite|Coils|Pfam|Gene3D|Coils|SUPERFAMILY|Gene3D|Coils|Gene3D|Gene3D|Coils|MobiDBLite	G3DSA:1.20.120.330 |mobidb-lite |mobidb-lite |Coil |Coil |Coil |Coil |Coil |Coil |mobidb-lite |mobidb-lite |Coil |PF15456 IPR029191 |G3DSA:1.10.287.160 |Coil |SSF57997 |G3DSA:1.20.5.400 |Coil |G3DSA:1.20.5.340 |G3DSA:1.20.5.340 |Coil |	|consensus disorder prediction |consensus disorder prediction | | | | | | |consensus disorder prediction |consensus disorder prediction | |Up-regulated During Septation Up-regulated during septation protein 1| | | | | | | | |consensus disorder prediction				CQ	SNOG_06353	SNOG_06353	SNOG_06353
SNOG_06313	A	Chromosome_09	552136	554183	-				2047	3.32816	0.223338	291.234	15.918	SUPERFAMILY|Pfam|Gene3D|CDD|Gene3D|SUPERFAMILY	SSF53067 |PF00012 IPR013126 |G3DSA:3.30.420.40 |cd10229 |G3DSA:3.30.420.40 |SSF53067	|Hsp70 protein Heat shock protein 70 family| |HSPA12_like_NBD | |					SNOG_06313	SNOG_06313	SNOG_06313
SNOG_06311	A	Chromosome_09	548413	549669	+				1256	9.82737	0.659469	142.752	7.80237	MobiDBLite|Pfam|Pfam	mobidb-lite |PF11754 IPR021740 |PF11754 IPR021740	consensus disorder prediction |Velvet factor Velvet factor|Velvet factor Velvet factor				CQ	SNOG_06311	SNOG_06311	SNOG_06311
SNOG_06309	A	Chromosome_09	541620	543440	+				1820	230.47	16.6478	88.4441	5.13619	PRINTS|PRINTS|PRINTS|PRINTS|PRINTS|SUPERFAMILY|ProSitePatterns|Coils|Gene3D|Pfam|PRINTS|PRINTS|PRINTS|PRINTS	PR00463 IPR002401 GO:0005506|GO:0016705|GO:0020037|GO:0055114|PR00463 IPR002401 GO:0005506|GO:0016705|GO:0020037|GO:0055114|PR00463 IPR002401 GO:0005506|GO:0016705|GO:0020037|GO:0055114|PR00463 IPR002401 GO:0005506|GO:0016705|GO:0020037|GO:0055114|PR00463	E-class P450 group I signature Cytochrome P450, E-class, group I|E-class P450 group I signature Cytochrome P450, E-class, group I|E-class P450 group I signature Cytochrome P450, E-class, group I|E-class P450 group I signature Cytochrome P450, E-class, gro					SNOG_06309	SNOG_06309,SNOG_063092	SNOG_06309
SNOG_06308	A	Chromosome_09	539229	540989	+				1760	565.051	37.918	2647.07	144.681	MobiDBLite|Pfam|MobiDBLite	mobidb-lite |PF01490 IPR013057 |mobidb-lite	consensus disorder prediction |Transmembrane amino acid transporter protein Amino acid transporter, transmembrane domain|consensus disorder prediction				CQ	SNOG_06308	SNOG_06308	SNOG_06308
SNOG_06307	A	Chromosome_09	537358	538719	-				1361	549.336	36.8635	285.904	15.6266								SNOG_06307	SNOG_06307	SNOG_06307
SNOG_06306	A	Chromosome_09	536525	537036	+				511	342.719	22.9983	164.529	8.99262	MobiDBLite	mobidb-lite	consensus disorder prediction				CQ	SNOG_06306	SNOG_06306	SNOG_06306
SNOG_06305	A	Chromosome_09	534817	535965	+				1148	17.6921	1.18724	21.4844	1.17427	MobiDBLite|Coils	mobidb-lite |Coil	consensus disorder prediction |					SNOG_06305	SNOG_06305	SNOG_06305
SNOG_06303	A	Chromosome_09	528623	530239	-				1616	15.5387	1.04273	17.3329	0.947365	CDD|Pfam	cd12148 |PF04082 IPR007219 GO:0003677|GO:0005634|GO:0006351|GO:0008270	fungal_TF_MHR |Fungal specific transcription factor domain Transcription factor domain, fungi					SNOG_06303	SNOG_06303	SNOG_06303
SNOG_06302	A	Chromosome_09	526282	527793	-				1511	7.77216	0.521554	8.16865	0.446473	Gene3D|ProSiteProfiles|MobiDBLite|MobiDBLite|MobiDBLite	G3DSA:4.10.1000.10 IPR036855 GO:0046872|PS50103 IPR000571 GO:0046872|mobidb-lite |mobidb-lite |mobidb-lite	Zinc finger, CCCH-type superfamily|Zinc finger C3H1-type profile. Zinc finger, CCCH-type|consensus disorder prediction |consensus disorder prediction |consensus disorder prediction				CQ	SNOG_06302	SNOG_06302	SNOG_06302
SNOG_06315	A	Chromosome_09	556686	559293	+				2607	184.278	12.3661	424.664	23.2108	MobiDBLite|MobiDBLite|MobiDBLite|Coils|MobiDBLite|Pfam	mobidb-lite |mobidb-lite |mobidb-lite |Coil |mobidb-lite |PF02724 IPR003874 GO:0006270	consensus disorder prediction |consensus disorder prediction |consensus disorder prediction | |consensus disorder prediction |CDC45-like protein CDC45 family				CQ	SNOG_06315	SNOG_06315	SNOG_06315
SNOG_06299	A	Chromosome_09	518883	522568	+				3685	200.302	13.4414	209.468	11.4489	SUPERFAMILY|MobiDBLite|Gene3D|SUPERFAMILY|Pfam|SUPERFAMILY|SUPERFAMILY|MobiDBLite|Gene3D|CDD|ProSiteProfiles|Pfam|CDD|Hamap|SMART|Gene3D	SSF54001 |mobidb-lite |G3DSA:3.30.420.10 IPR036397 GO:0003676|SSF53098 IPR012337 |PF00929 IPR013520 |SSF50978 IPR036322 GO:0005515|SSF50978 IPR036322 GO:0005515|mobidb-lite |G3DSA:2.130.10.10 IPR015943 GO:0005515|cd02672 |PS50235 IPR028889 |PF13423 IP	|consensus disorder prediction | Ribonuclease H superfamily| Ribonuclease H-like superfamily|Exonuclease Exonuclease, RNase T/DNA polymerase III| WD40-repeat-containing domain superfamily| WD40-repeat-containing domain superfamily|consensus disorder pred					SNOG_06299	SNOG_06299	SNOG_06299
SNOG_06316	A	Chromosome_09	559626	562317	+				2691	586.602	39.3642	1177.31	64.3479	Coils|MobiDBLite|SUPERFAMILY|Gene3D|Gene3D|MobiDBLite|Pfam|SMART	Coil |mobidb-lite |SSF69593 |G3DSA:3.40.1130.10 |G3DSA:3.40.1130.10 |mobidb-lite |PF01553 IPR002123 GO:0008152|GO:0016746|SM00563 IPR002123 GO:0008152|GO:0016746	|consensus disorder prediction | | | |consensus disorder prediction |Acyltransferase Phospholipid/glycerol acyltransferase| Phospholipid/glycerol acyltransferase					SNOG_06316	SNOG_06316	SNOG_06316
SNOG_06296	A	Chromosome_09	513556	515512	-				1956	1120.99	77.5211	2975.21	166.278	ProSitePatterns|SMART|Gene3D|MobiDBLite|Pfam|Pfam|MobiDBLite|Coils|ProSiteProfiles|CDD|SUPERFAMILY|SUPERFAMILY|Gene3D	PS00036 IPR004827 GO:0003700|GO:0006355|SM00338 IPR004827 GO:0003700|GO:0006355|G3DSA:1.10.238.100 IPR023167 |mobidb-lite |PF08601 IPR013910 |PF00170 IPR004827 GO:0003700|GO:0006355|mobidb-lite |Coil |PS50217 IPR004827 GO:0003700|GO:0006355|cd14688 |S	Basic-leucine zipper (bZIP) domain signature. Basic-leucine zipper domain| Basic-leucine zipper domain| Yap1 redox domain superfamily|consensus disorder prediction |Transcription factor PAP1 Transcription factor PAP1|bZIP transcription factor Basic-leucin				CQ	SNOG_06296	SNOG_06296,SNOG_062962	SNOG_06296
SNOG_06295	A	Chromosome_09	511558	513077	+				1519	399.818	26.83	439.149	24.0026	SMART|CDD|Gene3D|SUPERFAMILY|Pfam|Gene3D|Pfam|SUPERFAMILY	SM01011 IPR007865 GO:0004177|GO:0030145|cd01087 |G3DSA:3.40.350.10 IPR029149 |SSF53092 IPR029149 |PF05195 IPR007865 GO:0004177|GO:0030145|G3DSA:3.90.230.10 |PF00557 IPR000994 |SSF55920 IPR036005	Aminopeptidase P, N-terminal|Prolidase | Creatinase/Aminopeptidase P/Spt16, N-terminal| Creatinase/Aminopeptidase P/Spt16, N-terminal|Aminopeptidase P, N-terminal domain Aminopeptidase P, N-terminal| |Metallopeptidase family M24 Peptidase M24| Creatinase				CQ	SNOG_06295	SNOG_06295	SNOG_06295
SNOG_06294	A	Chromosome_09	510263	511274	-				1011	407.346	27.3351	384.588	21.0204	ProSiteProfiles|Gene3D|Gene3D|Pfam|CDD|SUPERFAMILY|SUPERFAMILY	PS50305 IPR026590 |G3DSA:3.40.50.1220 IPR029035 |G3DSA:3.40.50.1220 IPR029035 |PF02146 IPR003000 GO:0070403|cd01412 IPR027546 GO:0036054|GO:0036055|GO:0070403|SSF52467 IPR029035 |SSF52467 IPR029035	Sirtuin catalytic domain profile. Sirtuin family, catalytic core domain| DHS-like NAD/FAD-binding domain superfamily| DHS-like NAD/FAD-binding domain superfamily|Sir2 family Sirtuin family|SIRT5_Af1_CobB Sirtuin, class III| DHS-like NAD/FAD-binding domain				CQ	SNOG_06294	SNOG_06294	SNOG_06294
SNOG_06293	A	Chromosome_09	507057	509831	+				2774	111.107	7.45588	26.847	1.46737	ProSiteProfiles|CDD|SMART|ProSitePatterns|MobiDBLite|Pfam|SUPERFAMILY|Pfam|SMART|CDD|Gene3D|MobiDBLite	PS50048 IPR001138 GO:0000981|GO:0005634|GO:0006355|GO:0008270|cd12148 |SM00906 IPR007219 GO:0003677|GO:0005634|GO:0006351|GO:0008270|PS00463 IPR001138 GO:0000981|GO:0005634|GO:0006355|GO:0008270|mobidb-lite |PF04082 IPR007219 GO:0003677|GO:0005634|GO:00	Zn(2)-C6 fungal-type DNA-binding domain profile. Zn(2)-C6 fungal-type DNA-binding domain|fungal_TF_MHR | Transcription factor domain, fungi|Zn(2)-C6 fungal-type DNA-binding domain signature. Zn(2)-C6 fungal-type DNA-binding domain|consensus disorder predi					SNOG_06293	SNOG_06293	SNOG_06293
SNOG_06291	A	Chromosome_09	503642	505175	+	YES	0.718		1533	60.4917	4.05932	79.6444	4.35312	MobiDBLite	mobidb-lite	consensus disorder prediction					SNOG_06291	SNOG_06291	SNOG_06291
SNOG_06290	A	Chromosome_09	500488	502767	+				2279	21738.3	1458.76	27203.8	1486.88	MobiDBLite|Pfam|CDD|Gene3D|ProSitePatterns|Gene3D|Gene3D|SUPERFAMILY|SUPERFAMILY|Hamap|PIRSF|TIGRFAM	mobidb-lite |PF01293 IPR001272 GO:0004612|GO:0005524|GO:0006094|cd00484 IPR001272 GO:0004612|GO:0005524|GO:0006094|G3DSA:3.40.449.10 IPR008210 GO:0004611|GO:0006094|GO:0017076|PS00532 IPR015994 GO:0004612|GO:0005524|GO:0006094|G3DSA:3.90.228.20 IPR013035	consensus disorder prediction |Phosphoenolpyruvate carboxykinase Phosphoenolpyruvate carboxykinase, ATP-utilising|PEPCK_ATP Phosphoenolpyruvate carboxykinase, ATP-utilising| Phosphoenolpyruvate carboxykinase, N-terminal|Phosphoenolpyruvate carboxykinase (						SNOG_06290	SNOG_06290
SNOG_06289	A	Chromosome_09	493847	498890	+				5043	6.46688	0.433962	82.4279	4.50525	Coils|Gene3D|Gene3D|Pfam|Pfam|ProSitePatterns|SMART|SMART|SUPERFAMILY|MobiDBLite|ProSiteProfiles|ProSiteProfiles|Pfam|CDD|SUPERFAMILY|Coils|CDD|Pfam|Pfam|Pfam|MobiDBLite|MobiDBLite	Coil |G3DSA:3.40.50.300 |G3DSA:3.40.50.300 |PF00005 IPR003439 GO:0005524|GO:0016887|PF00005 IPR003439 GO:0005524|GO:0016887|PS00211 IPR017871 GO:0005524|GO:0016887|SM00382 IPR003593 |SM00382 IPR003593 |SSF52540 IPR027417 |mobidb-lite |PS50893 IPR00343	| | |ABC transporter ABC transporter-like|ABC transporter ABC transporter-like|ABC transporters family signature. ABC transporter, conserved site| AAA+ ATPase domain| AAA+ ATPase domain| P-loop containing nucleoside triphosphate hydrolase|consensus disor					SNOG_06289	SNOG_06289	SNOG_06289
SNOG_06288	A	Chromosome_09	490710	491908	-				1198	625.078	41.9461	839.022	45.8583	SUPERFAMILY|SUPERFAMILY|Gene3D|TIGRFAM|Pfam	SSF51556 IPR032466 |SSF51556 IPR032466 |G3DSA:3.20.20.140 |TIGR01430 IPR006330 GO:0019239|PF00962 IPR001365 GO:0019239	Metal-dependent hydrolase| Metal-dependent hydrolase| |aden_deam: adenosine deaminase Adenosine/adenine deaminase|Adenosine/AMP deaminase Adenosine/AMP deaminase domain				CQ	SNOG_06288	SNOG_06288	SNOG_06288
SNOG_06287	A	Chromosome_09	488966	490300	+				1334	30.5948	2.05307	4.11611	0.224974	Gene3D|SUPERFAMILY|CDD	G3DSA:3.40.50.720 |SSF51735 IPR036291 |cd08948	| NAD(P)-binding domain superfamily|5beta-POR_like_SDR_a				CQ	SNOG_06287	SNOG_06287	SNOG_06287
SNOG_06286	A	Chromosome_09	487030	488475	+				1445	88.1871	5.91783	15.0723	0.823805	Gene3D|ProSiteProfiles|SMART|Coils|Pfam|MobiDBLite|SUPERFAMILY|SUPERFAMILY	G3DSA:2.60.120.650 |PS51184 IPR003347 |SM00558 IPR003347 |Coil |PF13621 |mobidb-lite |SSF51197 |SSF51197	|JmjC domain profile. JmjC domain| JmjC domain| |Cupin-like domain |consensus disorder prediction | |					SNOG_06286	SNOG_06286	SNOG_06286
SNOG_06285	A	Chromosome_09	484606	486372	+				1766	403.657	27.0876	523.086	28.5903	MobiDBLite|MobiDBLite	mobidb-lite |mobidb-lite	consensus disorder prediction |consensus disorder prediction					SNOG_06285	SNOG_06285	SNOG_06285
SNOG_06300	A	Chromosome_09	523216	523886	+	YES	0.695		670	33.8871	2.27401	0.79066	0.043215	Pfam|Gene3D|SUPERFAMILY|CDD	PF16010 IPR015920 |G3DSA:2.60.40.1210 |SSF49344 |cd09630 IPR015920	Cytochrome domain of cellobiose dehydrogenase Cellobiose dehydrogenase, cytochrome domain| | |CDH_like_cytochrome Cellobiose dehydrogenase, cytochrome domain				CQ	SNOG_06300	SNOG_06300	SNOG_06300
SNOG_06329	A	Chromosome_09	594838	597811	+				2973	84.3033	5.65721	335.559	18.3406	Gene3D|MobiDBLite|PRINTS|PRINTS|PRINTS|PRINTS|PRINTS|SMART|SUPERFAMILY|SUPERFAMILY|Pfam|Pfam|CDD|CDD|SMART|MobiDBLite|MobiDBLite|SUPERFAMILY|Gene3D|Gene3D|MobiDBLite|MobiDBLite|MobiDBLite|MobiDBLite	G3DSA:3.40.50.1010 IPR029060 |mobidb-lite |PR00853 IPR006084 GO:0004518|GO:0006281|PR00853 IPR006084 GO:0004518|GO:0006281|PR00853 IPR006084 GO:0004518|GO:0006281|PR00853 IPR006084 GO:0004518|GO:0006281|PR00853 IPR006084 GO:0004518|GO:0006281|SM00485 IPR	PIN-like domain superfamily|consensus disorder prediction |Xeroderma pigmentosum group G/yeast RAD superfamily signature XPG/Rad2 endonuclease|Xeroderma pigmentosum group G/yeast RAD superfamily signature XPG/Rad2 endonuclease|Xeroderma pigmentosum group				CQ	SNOG_06329	SNOG_06329	SNOG_06329
SNOG_06350	A	Chromosome_09	633986	637409	-				3423	195.14	13.095	324.887	17.7573	MobiDBLite|MobiDBLite|MobiDBLite|MobiDBLite|Gene3D|ProSiteProfiles|Pfam|MobiDBLite|Coils|SUPERFAMILY|MobiDBLite|MobiDBLite|ProSiteProfiles|SMART|Pfam|SUPERFAMILY|Gene3D|Gene3D	mobidb-lite |mobidb-lite |mobidb-lite |mobidb-lite |G3DSA:3.30.60.60 |PS51726 IPR002717 GO:0004402|GO:0006355|GO:0016573|PF01853 IPR002717 GO:0004402|GO:0006355|GO:0016573|mobidb-lite |Coil |SSF55729 IPR016181 |mobidb-lite |mobidb-lite |PS50016 I	consensus disorder prediction |consensus disorder prediction |consensus disorder prediction |consensus disorder prediction | |MYST-type histone acetyltransferase (HAT) domain profile. Histone acetyltransferase domain, MYST-type|MOZ/SAS family Histone acet					SNOG_06350	SNOG_06350	SNOG_06350
SNOG_06349	A	Chromosome_09	631815	632461	-				646	1865.48	125.184	821.816	44.9179	Pfam|CDD|MobiDBLite|SUPERFAMILY|Gene3D	PF01159 IPR000915 GO:0003735|GO:0005622|GO:0005840|GO:0006412|cd13156 |mobidb-lite |SSF50104 IPR008991 |G3DSA:2.30.30.30 IPR014722	Ribosomal protein L6e 60S ribosomal protein L6E|KOW_RPL6 |consensus disorder prediction | Translation protein SH3-like domain superfamily| Ribosomal protein L2, domain 2				CQ	SNOG_06349	SNOG_06349	SNOG_06349
SNOG_06348	A	Chromosome_09	629392	631050	-				1658	34.3683	2.3063	4.67571	0.25556	Pfam	PF11374 IPR021514	Protein of unknown function (DUF3176) Protein of unknown function DUF3176				CQ	SNOG_06348	SNOG_06348	SNOG_06348
SNOG_06346	A	Chromosome_09	626727	627920	-				1193	35.2143	2.36307	13.7169	0.749725	ProSiteProfiles|Gene3D|MobiDBLite|Pfam|SUPERFAMILY	PS50089 IPR001841 |G3DSA:3.30.40.10 IPR013083 |mobidb-lite |PF13639 IPR001841 |SSF57850	Zinc finger RING-type profile. Zinc finger, RING-type| Zinc finger, RING/FYVE/PHD-type|consensus disorder prediction |Ring finger domain Zinc finger, RING-type|						SNOG_06346	SNOG_06346
SNOG_06344	A	Chromosome_09	623935	626334	+				2399	1065.72	71.5159	2016.05	110.191	SUPERFAMILY|CDD|TIGRFAM|Hamap|SMART|Gene3D|Pfam|Gene3D|SUPERFAMILY|Pfam|MobiDBLite	SSF52540 IPR027417 |cd00009 |TIGR01241 IPR005936 GO:0004222|GO:0016020|MF_01458 IPR005936 GO:0004222|GO:0016020|SM00382 IPR003593 |G3DSA:3.40.50.300 |PF01434 IPR000642 GO:0004222|GO:0005524|GO:0006508|G3DSA:1.10.8.60 |SSF140990 IPR037219 GO:0004222|GO:	P-loop containing nucleoside triphosphate hydrolase|AAA |FtsH_fam: ATP-dependent metallopeptidase HflB Peptidase, FtsH|ATP-dependent zinc metalloprotease FtsH [ftsH]. Peptidase, FtsH| AAA+ ATPase domain| |Peptidase family M41 Peptidase M41| | Peptidase M				CQ	SNOG_06344	SNOG_06344	SNOG_06344
SNOG_06343	A	Chromosome_09	621488	622170	-				682	5413.39	363.268	2190.96	119.751	MobiDBLite|Gene3D|Pfam|SUPERFAMILY	mobidb-lite |G3DSA:1.10.287.20 |PF02320 IPR023184 |SSF81531 IPR036811	consensus disorder prediction | |Ubiquinol-cytochrome C reductase hinge protein Ubiquinol-cytochrome C reductase hinge domain| Ubiquinol-cytochrome C reductase hinge domain superfamily				CQ		SNOG_06343	SNOG_06343
SNOG_06341	A	Chromosome_09	619545	621201	+				1656	322.872	21.6665	49.7107	2.71703	Gene3D|Pfam|CDD|SUPERFAMILY|MobiDBLite|Gene3D	G3DSA:1.20.1250.20 |PF07690 IPR011701 GO:0016021|GO:0055085|cd06174 IPR020846 |SSF103473 IPR036259 |mobidb-lite |G3DSA:1.20.1250.20	|Major Facilitator Superfamily Major facilitator superfamily|MFS Major facilitator superfamily domain| MFS transporter superfamily|consensus disorder prediction |				CQ	SNOG_06341	SNOG_06341	SNOG_06341
SNOG_06336	A	Chromosome_09	609861	611903	+				2042	4.71537	0.316427	0.12188	0.006662	MobiDBLite|MobiDBLite	mobidb-lite |mobidb-lite	consensus disorder prediction |consensus disorder prediction					SNOG_06336	SNOG_06336	SNOG_06336
SNOG_06335	A	Chromosome_09	608077	609354	+	YES	0.787		1277	5287.08	354.792	6.6514	0.363545	Pfam|Gene3D|SUPERFAMILY|CDD	PF01263 IPR008183 GO:0005975|GO:0016853|G3DSA:2.70.98.10 IPR014718 GO:0030246|SSF74650 IPR011013 GO:0003824|GO:0005975|GO:0030246|cd09019	Aldose 1-epimerase Aldose 1-/Glucose-6-phosphate 1-epimerase| Glycoside hydrolase-type carbohydrate-binding| Galactose mutarotase-like domain superfamily|galactose_mutarotase_like				CQ		SNOG_06335	SNOG_06335
SNOG_06334	A	Chromosome_09	603171	604561	+				1390	126.118	8.46319	71.9932	3.93493	SUPERFAMILY|SUPERFAMILY|Gene3D|Pfam|Gene3D|SUPERFAMILY	SSF51338 IPR011059 GO:0016810|SSF51338 IPR011059 GO:0016810|G3DSA:3.20.20.140 |PF01979 IPR006680 GO:0016787|G3DSA:2.30.40.10 IPR011059 GO:0016810|SSF51556 IPR032466	Metal-dependent hydrolase, composite domain superfamily| Metal-dependent hydrolase, composite domain superfamily| |Amidohydrolase family Amidohydrolase-related| Metal-dependent hydrolase, composite domain superfamily| Metal-dependent hydrolase				CQ	SNOG_06334	SNOG_06334	SNOG_06334
SNOG_06314	A	Chromosome_09	554593	556077	+				1484	2.79848	0.187793	46.9966	2.56869	Coils|Coils|MobiDBLite	Coil |Coil |mobidb-lite	| |consensus disorder prediction					SNOG_06314	SNOG_06314	SNOG_06314
SNOG_06330	A	Chromosome_09	599418	600511	+				1093	116.254	7.80128	83.1603	4.54528	MobiDBLite	mobidb-lite	consensus disorder prediction					SNOG_06330	SNOG_06330,SNOG_063302	SNOG_06330
SNOG_06415	A	Chromosome_09	782745	783998	+				1253	551.984	37.0411	880.73	48.138	Gene3D|TIGRFAM|SUPERFAMILY|CDD|Gene3D|ProSitePatterns|ProSitePatterns|Pfam	G3DSA:3.40.190.80 |TIGR01330 IPR006239 GO:0006790|GO:0008441|SSF56655 |cd01517 |G3DSA:3.30.540.10 |PS00629 IPR020583 |PS00630 IPR020550 GO:0046854|PF00459 IPR000760 GO:0046854	|bisphos_HAL2: 3'(2'),5'-bisphosphate nucleotidase 3(2),5 -bisphosphate nucleotidase HAL2| |PAP_phosphatase | |Inositol monophosphatase family signature 1. Inositol monophosphatase, metal-binding site|Inositol monophosphatase family signature 2. Inositol					SNOG_06415	SNOG_06415	SNOG_06415
SNOG_06328	A	Chromosome_09	590812	594642	-				3830	131.107	8.79798	256.387	14.0133	MobiDBLite|PRINTS|PRINTS|Coils|MobiDBLite|MobiDBLite|MobiDBLite|SMART|SMART|MobiDBLite|MobiDBLite	mobidb-lite |PR00929 IPR017956 GO:0003677|PR00929 IPR017956 GO:0003677|Coil |mobidb-lite |mobidb-lite |mobidb-lite |SM00384 IPR017956 GO:0003677|SM00384 IPR017956 GO:0003677|mobidb-lite |mobidb-lite	consensus disorder prediction |AT-hook-like domain signature AT hook, DNA-binding motif|AT-hook-like domain signature AT hook, DNA-binding motif| |consensus disorder prediction |consensus disorder prediction |consensus disorder prediction | AT hook, DNA-b				CQ	SNOG_06328	SNOG_06328	SNOG_06328
SNOG_06326	A	Chromosome_09	586102	589365	+				3263	2.57379	0.172715	2.64834	0.14475	MobiDBLite|MobiDBLite	mobidb-lite |mobidb-lite	consensus disorder prediction |consensus disorder prediction				CQ	SNOG_06326	SNOG_06326	SNOG_06326
SNOG_06325	A	Chromosome_09	583783	585144	+				1361	319.201	21.4201	201.429	11.0095	Pfam|PIRSF	PF09139 IPR015222 GO:0004605|GO:0032049|PIRSF028840 IPR015222 GO:0004605|GO:0032049	Mitochondrial matrix Mmp37 Phosphatidate cytidylyltransferase, mitochondrial| Phosphatidate cytidylyltransferase, mitochondrial				CQ	SNOG_06325	SNOG_06325	SNOG_06325
SNOG_06324	A	Chromosome_09	581745	583490	-				1745	213.419	14.3216	205.796	11.2482	SMART|SMART|MobiDBLite|Gene3D|MobiDBLite|SUPERFAMILY|ProSiteProfiles|ProSiteProfiles|CDD|Gene3D|Pfam|Pfam|CDD|SUPERFAMILY	SM00238 IPR001370 |SM00238 IPR001370 |mobidb-lite |G3DSA:1.10.1170.10 |mobidb-lite |SSF57924 |PS50143 IPR001370 |PS50143 IPR001370 |cd00022 IPR001370 |G3DSA:1.10.1170.10 |PF00653 IPR001370 |PF00653 IPR001370 |cd00022 IPR001370 |SSF57924	BIR repeat| BIR repeat|consensus disorder prediction | |consensus disorder prediction | |BIR repeat profile. BIR repeat|BIR repeat profile. BIR repeat|BIR BIR repeat| |Inhibitor of Apoptosis domain BIR repeat|Inhibitor of Apoptosis domain BIR repeat|BIR				CQ	SNOG_06324	SNOG_06324	SNOG_06324
SNOG_06323	A	Chromosome_09	580158	581186	+				1028	311.322	20.8914	220.533	12.0536	Coils|MobiDBLite|MobiDBLite	Coil |mobidb-lite |mobidb-lite	|consensus disorder prediction |consensus disorder prediction				CQ	SNOG_06323	SNOG_06323	SNOG_06323
SNOG_06322	A	Chromosome_09	575646	579378	-				3732	40.4539	2.71468	31.6291	1.72875	ProSiteProfiles|MobiDBLite|MobiDBLite|Gene3D|Pfam|SMART|Pfam|SUPERFAMILY|SUPERFAMILY|Gene3D|MobiDBLite	PS50127 IPR000608 |mobidb-lite |mobidb-lite |G3DSA:3.10.110.10 IPR016135 |PF00644 IPR012317 GO:0003950|SM00212 |PF00179 IPR000608 |SSF56399 |SSF54495 IPR016135 |G3DSA:3.90.175.10 |mobidb-lite	Ubiquitin-conjugating enzymes family profile. Ubiquitin-conjugating enzyme E2|consensus disorder prediction |consensus disorder prediction | Ubiquitin-conjugating enzyme/RWD-like|Poly(ADP-ribose) polymerase catalytic domain Poly(ADP-ribose) polymerase, ca				CQ	SNOG_06322	SNOG_06322	SNOG_06322
SNOG_06321	A	Chromosome_09	572886	575134	+				2248	234.086	15.7084	168.563	9.21312	TIGRFAM|MobiDBLite|Pfam|MobiDBLite	TIGR00728 IPR004813 GO:0055085|mobidb-lite |PF03169 IPR004813 GO:0055085|mobidb-lite	OPT_sfam: oligopeptide transporter, OPT superfamily Oligopeptide transporter, OPT superfamily|consensus disorder prediction |OPT oligopeptide transporter protein Oligopeptide transporter, OPT superfamily|consensus disorder prediction				CQ	SNOG_06321	SNOG_06321	SNOG_06321
SNOG_06320	A	Chromosome_09	571353	572572	-	YES	0.706		1219	381.483	25.5995	547.348	29.9164	PRINTS|PRINTS|PRINTS|PRINTS|PRINTS|Pfam|Coils|Gene3D	PR00776 IPR001096 GO:0006508|GO:0008233|PR00776 IPR001096 GO:0006508|GO:0008233|PR00776 IPR001096 GO:0006508|GO:0008233|PR00776 IPR001096 GO:0006508|GO:0008233|PR00776 IPR001096 GO:0006508|GO:0008233|PF01650 IPR001096 GO:0006508|GO:0008233|Coil |G3DSA:3.	Hemoglobinase (C13) cysteine protease signature Peptidase C13, legumain|Hemoglobinase (C13) cysteine protease signature Peptidase C13, legumain|Hemoglobinase (C13) cysteine protease signature Peptidase C13, legumain|Hemoglobinase (C13) cysteine protease s				CQ	SNOG_06320	SNOG_06320	SNOG_06320
SNOG_06319	A	Chromosome_09	567852	569163	-				1311	24.2268	1.62575	4.85567	0.265396	Pfam|PRINTS|PRINTS|PRINTS|PRINTS|PRINTS|PRINTS|MobiDBLite|CDD|Gene3D|SUPERFAMILY|TIGRFAM	PF00230 IPR000425 GO:0005215|GO:0006810|GO:0016020|PR00783 IPR000425 GO:0005215|GO:0006810|GO:0016020|PR00783 IPR000425 GO:0005215|GO:0006810|GO:0016020|PR00783 IPR000425 GO:0005215|GO:0006810|GO:0016020|PR00783 IPR000425 GO:0005215|GO:0006810|GO:0016020|	Major intrinsic protein Major intrinsic protein|Major intrinsic protein family signature Major intrinsic protein|Major intrinsic protein family signature Major intrinsic protein|Major intrinsic protein family signature Major intrinsic protein|Major intrin				CQ	SNOG_06319	SNOG_06319	SNOG_06319
SNOG_06318	A	Chromosome_09	566712	567432	-				720	1682.95	112.935	2342.98	128.06	MobiDBLite|Pfam|MobiDBLite|Coils|Coils	mobidb-lite |PF06244 IPR010422 |mobidb-lite |Coil |Coil	consensus disorder prediction |Coiled-coil domain-containing protein 124 Coiled-coil domain-containing protein 124|consensus disorder prediction | |				CQ	SNOG_06318	SNOG_06318	SNOG_06318
SNOG_06317	A	Chromosome_09	562832	565128	-				2296	1530.02	102.673	779.201	42.5887	SUPERFAMILY|PRINTS|PRINTS|PRINTS|PRINTS|PRINTS|MobiDBLite|Gene3D|Pfam	SSF48208 IPR008928 GO:0003824|PR01217 |PR01217 |PR01217 |PR01217 |PR01217 |mobidb-lite |G3DSA:1.50.10.20 |PF03663 IPR005198	Six-hairpin glycosidase-like|Proline rich extensin signature |Proline rich extensin signature |Proline rich extensin signature |Proline rich extensin signature |Proline rich extensin signature |consensus disorder prediction | |Glycosyl hydrolase family 7					SNOG_06317	SNOG_06317	SNOG_06317
SNOG_06332	A	Chromosome_09	601032	602693	-				1661	543.434	36.4674	792.846	43.3345	Pfam|MobiDBLite|Gene3D|Coils|SUPERFAMILY|MobiDBLite|SMART	PF02201 IPR003121 GO:0005515|mobidb-lite |G3DSA:1.10.245.10 IPR036885 GO:0005515|Coil |SSF47592 IPR036885 GO:0005515|mobidb-lite |SM00151 IPR019835	SWIB/MDM2 domain SWIB/MDM2 domain|consensus disorder prediction | SWIB/MDM2 domain superfamily| | SWIB/MDM2 domain superfamily|consensus disorder prediction | SWIB domain				CQ	SNOG_06332	SNOG_06332	SNOG_06332
SNOG_04821	A	Chromosome_13	106758	107263	-	YES	0.681	0.808	505	554.41	37.2039	0.079012	0.004319									SNOG_04821	SNOG_04821
SNOG_04836	A	Chromosome_13	133672	134058	-				386	4.28719	0.287694	47.6811	2.6061								SNOG_04836	SNOG_04836	SNOG_04836
SNOG_04835	A	Chromosome_13	129672	133056	-				3384	354.226	23.7705	391.802	21.4147	CDD|Pfam|MobiDBLite|Gene3D|MobiDBLite|Pfam|ProSiteProfiles|SMART|SUPERFAMILY|Coils	cd16657 |PF10408 IPR019474 GO:0000151|GO:0006511|GO:0016567|GO:0034450|mobidb-lite |G3DSA:3.30.40.10 IPR013083 |mobidb-lite |PF04564 IPR003613 GO:0004842|GO:0016567|PS51698 IPR003613 GO:0004842|GO:0016567|SM00504 IPR003613 GO:0004842|GO:0016567|SSF5785	RING-Ubox_UBE4A |Ubiquitin elongating factor core Ubiquitin conjugation factor E4, core|consensus disorder prediction | Zinc finger, RING/FYVE/PHD-type|consensus disorder prediction |U-box domain U box domain|U-box domain profile. U box domain| U box doma					SNOG_04835	SNOG_04835	SNOG_04835
SNOG_04834	A	Chromosome_13	128819	129429	+				610	566.096	37.9881	1024.83	56.0143							CQ	SNOG_04834	SNOG_04834	SNOG_04834
SNOG_04833	A	Chromosome_13	127380	128479	-				1099	728.226	48.8679	927.518	50.6953	MobiDBLite|SUPERFAMILY|PRINTS|PRINTS|PRINTS|PRINTS|ProSitePatterns|Gene3D|ProSiteProfiles|CDD|SMART|MobiDBLite|Pfam|Pfam	mobidb-lite |SSF46565 IPR036869 |PR00625 IPR001623 |PR00625 IPR001623 |PR00625 IPR001623 |PR00625 IPR001623 |PS00636 IPR018253 |G3DSA:1.10.287.110 IPR036869 |PS50076 IPR001623 |cd06257 IPR001623 |SM00271 IPR001623 |mobidb-lite |PF00226 IPR001623 |PF0932	consensus disorder prediction | DnaJ domain superfamily|DnaJ domain signature DnaJ domain|DnaJ domain signature DnaJ domain|DnaJ domain signature DnaJ domain|DnaJ domain signature DnaJ domain|Nt-dnaJ domain signature. DnaJ domain, conserved site| DnaJ dom				CQ	SNOG_04833	SNOG_04833	SNOG_04833
SNOG_04832	A	Chromosome_13	125802	126998	+				1196	1076.57	72.2438	1011.31	55.2748	Pfam|SUPERFAMILY|SUPERFAMILY|Gene3D|Gene3D|TIGRFAM|PIRSF|Pfam	PF08544 IPR013750 |SSF55060 IPR036554 |SSF54211 IPR020568 |G3DSA:3.30.230.10 IPR014721 |G3DSA:3.30.70.890 IPR036554 |TIGR01240 IPR029765 GO:0004163|GO:0005829|GO:0019287|PIRSF015950 IPR005935 GO:0008299|GO:0016831|PF00288 IPR006204 GO:0005524	GHMP kinases C terminal GHMP kinase, C-terminal domain| GHMP kinase, C-terminal domain superfamily| Ribosomal protein S5 domain 2-type fold| Ribosomal protein S5 domain 2-type fold, subgroup| GHMP kinase, C-terminal domain superfamily|mevDPdecarb: diphosp				CQ	SNOG_04832	SNOG_04832	SNOG_04832
SNOG_04831	A	Chromosome_13	124596	125399	-				803	339.519	22.7835	179.532	9.81268	MobiDBLite|Pfam|MobiDBLite|ProSitePatterns	mobidb-lite |PF01265 IPR000511 GO:0004408|GO:0005739|mobidb-lite |PS00822 IPR000511 GO:0004408|GO:0005739	consensus disorder prediction |Cytochrome c/c1 heme lyase Cytochrome c/c1 haem-lyase|consensus disorder prediction |Cytochrome c and c1 heme lyases signature 2. Cytochrome c/c1 haem-lyase				CQ	SNOG_04831	SNOG_04831	SNOG_04831
SNOG_04830	A	Chromosome_13	123409	124283	+				874	1285.45	86.2606	2083.58	113.882	SUPERFAMILY|Gene3D|SMART|MobiDBLite|Pfam|Gene3D|CDD|ProSitePatterns|SMART|ProSiteProfiles|Pfam|Coils|MobiDBLite	SSF47661 IPR010989 GO:0016020|GO:0016192|G3DSA:1.20.5.110 |SM00503 IPR006011 GO:0016020|mobidb-lite |PF05739 IPR000727 |G3DSA:1.20.58.70 |cd15840 |PS00914 IPR006012 GO:0005484|GO:0006886|GO:0016020|SM00397 IPR000727 |PS50192 IPR000727 |PF14523 IPR0060	SNARE| | Syntaxin, N-terminal domain|consensus disorder prediction |SNARE domain Target SNARE coiled-coil homology domain| |SNARE_Qa |Syntaxin / epimorphin family signature. Syntaxin/epimorphin, conserved site| Target SNARE coiled-coil homology domain|t-				CQ	SNOG_04830	SNOG_04830	SNOG_04830
SNOG_04829	A	Chromosome_13	121020	123026	-				2006	556.134	37.3196	311.083	17.0028	Pfam|Coils	PF09531 IPR019049 |Coil	Nucleoporin protein Ndc1-Nup Nucleoporin protein Ndc1-Nup|					SNOG_04829	SNOG_04829	SNOG_04829
SNOG_04827	A	Chromosome_13	119143	119950	+				807	1217.83	81.723	677.887	37.0512	Pfam|MobiDBLite	PF06916 IPR009688 |mobidb-lite	Protein of unknown function (DUF1279) Domain of unknown function DUF1279|consensus disorder prediction				CQ	SNOG_04827	SNOG_04827	SNOG_04827
SNOG_04825	A	Chromosome_13	114218	116307	-				2089	128.442	8.61917	17.9495	0.981064	Pfam	PF12222 IPR021102	Peptide N-acetyl-beta-D-glucosaminyl asparaginase amidase A Peptide-N4-(N-acetyl-beta-glucosaminyl)asparagine amidase A						SNOG_04825	SNOG_04825
SNOG_05007	A	Chromosome_13	503911	504837	+				926	771.156	51.7487	1746.66	95.4673	Gene3D|Coils|SUPERFAMILY|Coils|ProSiteProfiles|MobiDBLite|Coils|ProSiteProfiles|Gene3D|SUPERFAMILY|ProSitePatterns|Pfam|MobiDBLite|SMART|Pfam|SMART	G3DSA:3.10.20.90 |Coil |SSF54236 IPR029071 |Coil |PS50030 IPR015940 |mobidb-lite |Coil |PS50033 IPR001012 GO:0005515|G3DSA:1.10.8.10 |SSF46934 IPR009060 GO:0005515|PS00028 IPR013087 GO:0003676|PF00627 IPR015940 |mobidb-lite |SM00165 IPR015940 |PF00	| | Ubiquitin-like domain superfamily| |Ubiquitin-associated domain (UBA) profile. Ubiquitin-associated domain|consensus disorder prediction | |UBX domain profile. UBX domain| | UBA-like superfamily|Zinc finger C2H2 type domain signature. Zinc finger C2H				CQ	SNOG_05007	SNOG_05007	SNOG_05007
SNOG_04822	A	Chromosome_13	108653	111426	-				2773	5.36847	0.360253	11.8234	0.646232	SUPERFAMILY|MobiDBLite|SUPERFAMILY|Gene3D|Gene3D|Gene3D|SUPERFAMILY|CDD|CDD|Pfam|ProDom|ProDom|ProDom|MobiDBLite|ProSiteProfiles|ProSiteProfiles|CDD|SMART|SMART|SMART|ProSiteProfiles	SSF57016 IPR036861 GO:0008061|mobidb-lite |SSF57016 IPR036861 GO:0008061|G3DSA:3.30.60.10 IPR036861 GO:0008061|G3DSA:3.30.60.10 IPR036861 GO:0008061|G3DSA:3.30.60.10 IPR036861 GO:0008061|SSF57016 IPR036861 GO:0008061|cd11618 |cd11618 |PF00187 IPR001002	Endochitinase-like superfamily|consensus disorder prediction | Endochitinase-like superfamily| Endochitinase-like superfamily| Endochitinase-like superfamily| Endochitinase-like superfamily| Endochitinase-like superfamily|ChtBD1_1 |ChtBD1_1 |Chitin recog					SNOG_04822	SNOG_04822	SNOG_04822
SNOG_04839	A	Chromosome_13	138385	138795	+				410	7.76156	0.520842	52.5109	2.87009	MobiDBLite|MobiDBLite	mobidb-lite |mobidb-lite	consensus disorder prediction |consensus disorder prediction				CQ	SNOG_04839	SNOG_04839	SNOG_04839
SNOG_04820	A	Chromosome_13	104797	106573	+				1776	32.4497	2.17755	5.67916	0.310405	PRINTS|PRINTS|PRINTS|PRINTS|PRINTS|PRINTS|PRINTS|PRINTS|PRINTS|PRINTS|PRINTS|SUPERFAMILY|Gene3D|ProSitePatterns|Pfam	PR00385 IPR001128 GO:0005506|GO:0016705|GO:0020037|GO:0055114|PR00385 IPR001128 GO:0005506|GO:0016705|GO:0020037|GO:0055114|PR00385 IPR001128 GO:0005506|GO:0016705|GO:0020037|GO:0055114|PR00385 IPR001128 GO:0005506|GO:0016705|GO:0020037|GO:0055114|PR00463	P450 superfamily signature Cytochrome P450|P450 superfamily signature Cytochrome P450|P450 superfamily signature Cytochrome P450|P450 superfamily signature Cytochrome P450|E-class P450 group I signature Cytochrome P450, E-class, group I|E-class P450 group					SNOG_04820	SNOG_04820	SNOG_04820
SNOG_04819	A	Chromosome_13	101778	103499	-				1721	84.6714	5.68191	0.139373	0.007618	SUPERFAMILY|SUPERFAMILY|Gene3D|SUPERFAMILY|SUPERFAMILY|Gene3D|Pfam|Gene3D	SSF51338 IPR011059 GO:0016810|SSF51338 IPR011059 GO:0016810|G3DSA:3.20.20.140 |SSF51556 IPR032466 |SSF51556 IPR032466 |G3DSA:2.30.40.10 IPR011059 GO:0016810|PF07969 IPR013108 |G3DSA:2.30.40.10 IPR011059 GO:0016810	Metal-dependent hydrolase, composite domain superfamily| Metal-dependent hydrolase, composite domain superfamily| | Metal-dependent hydrolase| Metal-dependent hydrolase| Metal-dependent hydrolase, composite domain superfamily|Amidohydrolase family Amidoh				CQ	SNOG_04819	SNOG_04819	SNOG_04819
SNOG_04818	A	Chromosome_13	98450	100097	-				1647	649.74	43.601	188.557	10.3059	SUPERFAMILY|SUPERFAMILY|Pfam|Pfam|MobiDBLite	SSF103481 |SSF103481 |PF00892 IPR000620 GO:0016020|GO:0016021|PF00892 IPR000620 GO:0016020|GO:0016021|mobidb-lite	| |EamA-like transporter family EamA domain|EamA-like transporter family EamA domain|consensus disorder prediction				CQ	SNOG_04818	SNOG_04818	SNOG_04818
SNOG_04817	A	Chromosome_13	96065	96704	+				639	668.846	44.8832	9978.02	545.368	Pfam	PF08570 IPR013879	Protein of unknown function (DUF1761) Protein of unknown function DUF1761				CQ		SNOG_04817	SNOG_04817
SNOG_04815	A	Chromosome_13	92313	95149	+				2836	463.842	31.1263	666.781	36.4442	Gene3D|Pfam|TIGRFAM|SUPERFAMILY|SUPERFAMILY|SUPERFAMILY|Pfam|ProSiteProfiles|MobiDBLite|Pfam|PRINTS|PRINTS|PRINTS|PRINTS|PRINTS|PRINTS|ProSitePatterns|CDD	G3DSA:3.20.70.20 |PF00317 IPR013509 GO:0004748|GO:0005524|GO:0006260|GO:0055114|TIGR02506 IPR013346 GO:0055114|SSF51998 |SSF51998 |SSF48168 IPR008926 |PF02867 IPR000788 GO:0006260|GO:0055114|PS51161 IPR005144 |mobidb-lite |PF03477 IPR005144 |PR01183 I	|Ribonucleotide reductase, all-alpha domain Ribonucleotide reductase large subunit, N-terminal|NrdE_NrdA: ribonucleoside-diphosphate reductase, alpha subunit Ribonucleotide reductase, class I , alpha subunit| | | Ribonucleotide reductase R1 subunit, N-te					SNOG_04815	SNOG_04815	SNOG_04815
SNOG_04814	A	Chromosome_13	91187	91977	-				790	1034.12	69.3949	1386.75	75.7952	SUPERFAMILY|Pfam|MobiDBLite|Hamap|TIGRFAM|Gene3D|ProSitePatterns	SSF64263 IPR036373 GO:0003735|GO:0005622|GO:0005840|GO:0006412|PF01196 IPR000456 GO:0003735|GO:0005622|GO:0005840|GO:0006412|mobidb-lite |MF_01368 IPR000456 GO:0003735|GO:0005622|GO:0005840|GO:0006412|TIGR00059 IPR000456 GO:0003735|GO:0005622|GO:0005840|	Ribosomal protein L17 superfamily|Ribosomal protein L17 Ribosomal protein L17|consensus disorder prediction |50S ribosomal protein L17 [rplQ]. Ribosomal protein L17|L17: ribosomal protein bL17 Ribosomal protein L17| Ribosomal protein L17 superfamily|Ribo				CQ	SNOG_04814	SNOG_04814	SNOG_04814
SNOG_04813	A	Chromosome_13	86268	90979	+				4711	26.7226	1.79323	10.835	0.59221	Gene3D|MobiDBLite|MobiDBLite|Coils|Pfam|ProSiteProfiles|ProSiteProfiles|Pfam|Gene3D|MobiDBLite|CDD|MobiDBLite|SUPERFAMILY|SMART|SMART|ProSiteProfiles	G3DSA:1.25.40.20 IPR036770 |mobidb-lite |mobidb-lite |Coil |PF12796 IPR020683 |PS50088 IPR002110 GO:0005515|PS50088 IPR002110 GO:0005515|PF01544 IPR002523 GO:0016020|GO:0030001|GO:0046873|GO:0055085|G3DSA:1.20.58.340 |mobidb-lite |cd00204 IPR020683 |	Ankyrin repeat-containing domain superfamily|consensus disorder prediction |consensus disorder prediction | |Ankyrin repeats (3 copies) Ankyrin repeat-containing domain|Ankyrin repeat profile. Ankyrin repeat|Ankyrin repeat profile. Ankyrin repeat|CorA-li					SNOG_04813	SNOG_04813	SNOG_04812
SNOG_04810	A	Chromosome_13	82978	83908	-				930	8.12367	0.545142	2.45158	0.133996	Pfam|SUPERFAMILY|PRINTS|PRINTS|PRINTS|PRINTS|PRINTS|Gene3D|MobiDBLite	PF00230 IPR000425 GO:0005215|GO:0006810|GO:0016020|SSF81338 IPR023271 |PR00783 IPR000425 GO:0005215|GO:0006810|GO:0016020|PR00783 IPR000425 GO:0005215|GO:0006810|GO:0016020|PR00783 IPR000425 GO:0005215|GO:0006810|GO:0016020|PR00783 IPR000425 GO:0005215|GO	Major intrinsic protein Major intrinsic protein| Aquaporin-like|Major intrinsic protein family signature Major intrinsic protein|Major intrinsic protein family signature Major intrinsic protein|Major intrinsic protein family signature Major intrinsic prot				CQ	SNOG_04810	SNOG_04810	SNOG_20048
SNOG_04807	A	Chromosome_13	78004	79173	-				1169	4694.79	315.046	289.947	15.8476	Gene3D|SUPERFAMILY|MobiDBLite	G3DSA:1.10.600.10 IPR008949 |SSF48576 IPR008949 |mobidb-lite	Isoprenoid synthase domain superfamily| Isoprenoid synthase domain superfamily|consensus disorder prediction				CQ	SNOG_04807	SNOG_04807	SNOG_04807
SNOG_04806	A	Chromosome_13	75488	77608	-				2120	65.4248	4.39036	22.1754	1.21204	Pfam	PF06985 IPR010730	Heterokaryon incompatibility protein (HET) Heterokaryon incompatibility				CQ	SNOG_04806	SNOG_04806	SNOG_04806
SNOG_04824	A	Chromosome_13	113530	113989	-				459	9.98102	0.669781	2.61756	0.143068								SNOG_04824	SNOG_04824	SNOG_04824
SNOG_04853	A	Chromosome_13	165819	166784	-				965	413.947	27.7781	1399.56	76.4958	Gene3D|Pfam|Gene3D|SUPERFAMILY|CDD	G3DSA:3.40.50.720 |PF05368 IPR008030 |G3DSA:3.90.25.10 |SSF51735 IPR036291 |cd05259	|NmrA-like family NmrA-like domain| | NAD(P)-binding domain superfamily|PCBER_SDR_a					SNOG_04853	SNOG_04853	SNOG_04853
SNOG_04868	A	Chromosome_13	194695	202724	+				8029	0.352837	0.023677	0.412426	0.022542	SUPERFAMILY|Gene3D|Pfam|SMART|SUPERFAMILY|CDD|Pfam|ProSitePatterns|Pfam|SMART|Pfam|Gene3D|Gene3D|SUPERFAMILY|SUPERFAMILY|Gene3D|Pfam|SUPERFAMILY|SUPERFAMILY|Gene3D|Gene3D|CDD|Gene3D|Coils|Gene3D|Gene3D|Pfam|SUPERFAMILY|SUPERFAMILY|ProSiteProfiles|Gene3D|C	SSF51735 IPR036291 |G3DSA:1.10.1200.10 IPR036736 |PF02801 IPR014031 |SM00827 IPR020801 |SSF55048 IPR016036 GO:0003824|GO:0008152|cd05195 |PF00109 IPR014030 |PS00012 IPR006162 |PF00698 IPR014043 |SM00826 IPR020807 |PF16197 IPR032821 |G3DSA:3.10.129.10 |G	NAD(P)-binding domain superfamily| ACP-like superfamily|Beta-ketoacyl synthase, C-terminal domain Beta-ketoacyl synthase, C-terminal|Acyl transferase domain in polyketide synthase (PKS) enzymes. Polyketide synthase, acyl transferase domain| Malonyl-CoA A				CQ	SNOG_04868	SNOG_04868	SNOG_04868
SNOG_04866	A	Chromosome_13	191786	193552	+				1766	0.002264	0.000152	8.08885	0.442112	PRINTS|PRINTS|PRINTS|PRINTS|ProSitePatterns|Pfam|Gene3D|SUPERFAMILY|PRINTS|PRINTS|PRINTS|PRINTS	PR00385 IPR001128 GO:0005506|GO:0016705|GO:0020037|GO:0055114|PR00385 IPR001128 GO:0005506|GO:0016705|GO:0020037|GO:0055114|PR00385 IPR001128 GO:0005506|GO:0016705|GO:0020037|GO:0055114|PR00385 IPR001128 GO:0005506|GO:0016705|GO:0020037|GO:0055114|PS00086	P450 superfamily signature Cytochrome P450|P450 superfamily signature Cytochrome P450|P450 superfamily signature Cytochrome P450|P450 superfamily signature Cytochrome P450|Cytochrome P450 cysteine heme-iron ligand signature. Cytochrome P450, conserved sit					SNOG_04866	SNOG_04866	SNOG_04866
SNOG_04865	A	Chromosome_13	189887	190963	-				1076	50.8542	3.41259	27.402	1.49771	SUPERFAMILY|Gene3D|SUPERFAMILY|SMART|Gene3D|Pfam	SSF50129 IPR011032 |G3DSA:3.90.180.10 |SSF51735 IPR036291 |SM00829 IPR020843 GO:0016491|G3DSA:3.40.50.720 |PF00107 IPR013149 GO:0055114	GroES-like superfamily| | NAD(P)-binding domain superfamily| Polyketide synthase, enoylreductase domain| |Zinc-binding dehydrogenase Alcohol dehydrogenase, C-terminal				CQ	SNOG_04865	SNOG_04865	SNOG_04865
SNOG_04864	A	Chromosome_13	187493	188770	-				1277	6.45285	0.433021	28.2362	1.5433	MobiDBLite|Pfam	mobidb-lite |PF04479 IPR007568 GO:0006950|GO:0016021	consensus disorder prediction |RTA1 like protein RTA-like protein					SNOG_04864	SNOG_04864	SNOG_04864
SNOG_04863	A	Chromosome_13	184204	187161	+				2957	60.0598	4.03034	100.805	5.50967	Gene3D|Gene3D|Gene3D|Pfam|SUPERFAMILY|Gene3D|SUPERFAMILY|Gene3D|SUPERFAMILY|Pfam	G3DSA:3.30.300.30 |G3DSA:3.40.50.980 |G3DSA:3.30.559.10 |PF00501 IPR000873 GO:0003824|GO:0008152|SSF52777 |G3DSA:2.30.38.10 |SSF56801 |G3DSA:3.40.50.980 |SSF52777 |PF00668 IPR001242	| | |AMP-binding enzyme AMP-dependent synthetase/ligase| | | | | |Condensation domain Condensation domain				CQ	SNOG_04863	SNOG_04863	SNOG_04863
SNOG_04861	A	Chromosome_13	181623	182585	-				962	533.352	35.7908	137953	7540.1	ProSiteProfiles|CDD|MobiDBLite|Coils|SUPERFAMILY|SUPERFAMILY|Pfam|Gene3D|MobiDBLite|MobiDBLite	PS01031 IPR002068 |cd06464 |mobidb-lite |Coil |SSF49764 IPR008978 |SSF49764 IPR008978 |PF00011 IPR002068 |G3DSA:2.60.40.790 IPR008978 |mobidb-lite |mobidb-lite	Heat shock hsp20 proteins family profile. Alpha crystallin/Hsp20 domain|ACD_sHsps-like |consensus disorder prediction | | HSP20-like chaperone| HSP20-like chaperone|Hsp20/alpha crystallin family Alpha crystallin/Hsp20 domain| HSP20-like chaperone|consensu				CQ		SNOG_04861	SNOG_04861
SNOG_04859	A	Chromosome_13	176429	178711	+				2282	694.778	46.6233	260.674	14.2476	MobiDBLite|Gene3D|SUPERFAMILY|Pfam	mobidb-lite |G3DSA:3.40.50.300 |SSF52540 IPR027417 |PF06862 IPR010678 GO:0005634	consensus disorder prediction | | P-loop containing nucleoside triphosphate hydrolase|Utp25, U3 small nucleolar RNA-associated SSU processome protein 25 Digestive organ expansion factor, predicted					SNOG_04859	SNOG_04859	SNOG_04859
SNOG_04858	A	Chromosome_13	174967	176118	-				1151	2079.13	139.521	858.547	46.9255	Hamap|Pfam|CDD|MobiDBLite|Gene3D|SMART|Pfam	MF_03005 IPR027531 GO:0003743|GO:0005737|GO:0005852|PF13012 IPR024969 |cd08064 IPR027531 GO:0003743|GO:0005737|GO:0005852|mobidb-lite |G3DSA:3.40.140.10 |SM00232 IPR000555 GO:0005515|PF01398 IPR000555 GO:0005515	Eukaryotic translation initiation factor 3 subunit F [EIF3F]. Eukaryotic translation initiation factor 3 subunit F|Maintenance of mitochondrial structure and function Rpn11/EIF3F, C-terminal|MPN_eIF3f Eukaryotic translation initiation factor 3 subunit F|c				CQ	SNOG_04858	SNOG_04858	SNOG_04858
SNOG_04857	A	Chromosome_13	173714	174462	+				748	311.23	20.8852	570.028	31.156	CDD|MobiDBLite|Gene3D|Gene3D|Pfam|SUPERFAMILY	cd07978 IPR003195 GO:0006366|mobidb-lite |G3DSA:1.10.20.10 |G3DSA:1.10.20.10 |PF02269 IPR003195 GO:0006366|SSF47113 IPR009072 GO:0046982	TAF13 Transcription initiation factor IID, subunit 13|consensus disorder prediction | | |Transcription initiation factor IID, 18kD subunit Transcription initiation factor IID, subunit 13| Histone-fold				CQ	SNOG_04857	SNOG_04857	SNOG_04857
SNOG_04856	A	Chromosome_13	173053	173347	-	YES	0.926	0.786	294	1257.7	84.3987	1114.05	60.8906	Pfam	PF06842 IPR009653	Protein of unknown function (DUF1242) Protein kish				CQ	SNOG_04856	SNOG_04856	SNOG_04856
SNOG_04837	A	Chromosome_13	134570	135462	+				892	9773.15	655.831	13566	741.474	ProSiteProfiles|Pfam|SUPERFAMILY|PRINTS|PRINTS|PRINTS|PRINTS|PRINTS|SMART|Gene3D|SMART|SMART|TIGRFAM|Gene3D|CDD	PS51420 IPR003578 GO:0005525|GO:0005622|GO:0007264|PF00071 IPR001806 GO:0003924|GO:0005525|SSF52540 IPR027417 |PR00449 |PR00449 |PR00449 |PR00449 |PR00449 |SM00174 |G3DSA:3.40.50.300 |SM00175 |SM00173 |TIGR00231 IPR005225 GO:0005525|G3DSA:3.30.70	small GTPase Rho family profile. Small GTPase superfamily, Rho type|Ras family Small GTPase superfamily| P-loop containing nucleoside triphosphate hydrolase|Transforming protein P21 ras signature |Transforming protein P21 ras signature |Transforming prote					SNOG_04837	SNOG_04837	SNOG_04837
SNOG_04854	A	Chromosome_13	167633	168429	+				796	43.7796	2.93785	14014	765.964	Pfam|SUPERFAMILY|Gene3D	PF11563 |SSF46458 IPR009050 |G3DSA:1.10.490.10	Protoglobin | Globin-like superfamily|				CQ		SNOG_04854	SNOG_04854
SNOG_04838	A	Chromosome_13	136655	138034	+				1379	412.402	27.6744	329.317	17.9994	MobiDBLite|MobiDBLite	mobidb-lite |mobidb-lite	consensus disorder prediction |consensus disorder prediction				CQ	SNOG_04838	SNOG_04838	SNOG_04838
SNOG_04852	A	Chromosome_13	164721	165473	-				752	4.67568	0.313763	8.55232	0.467444	MobiDBLite	mobidb-lite	consensus disorder prediction				CQ	SNOG_04852	SNOG_04852	SNOG_04852
SNOG_04851	A	Chromosome_13	162508	164227	-	YES	0.618		1719	117.725	7.89998	248.376	13.5755	SUPERFAMILY|Pfam|Gene3D	SSF53474 IPR029058 |PF05577 IPR008758 GO:0006508|GO:0008236|G3DSA:3.40.50.1820 IPR029058	Alpha/Beta hydrolase fold|Serine carboxypeptidase S28 Peptidase S28| Alpha/Beta hydrolase fold				CQ		SNOG_04851	SNOG_04851
SNOG_04850	A	Chromosome_13	161473	162366	+				893	315.988	21.2045	623.971	34.1043	SUPERFAMILY|SUPERFAMILY|Pfam|Gene3D	SSF52540 IPR027417 |SSF52540 IPR027417 |PF00485 IPR006083 GO:0005524|GO:0008152|GO:0016301|G3DSA:3.40.50.300	P-loop containing nucleoside triphosphate hydrolase| P-loop containing nucleoside triphosphate hydrolase|Phosphoribulokinase / Uridine kinase family Phosphoribulokinase/uridine kinase|				CQ	SNOG_04850	SNOG_04850	SNOG_04850
SNOG_04849	A	Chromosome_13	159704	161245	-				1541	183.73	12.3293	343.47	18.773	Gene3D|SUPERFAMILY|ProSiteProfiles|Pfam|ProSitePatterns	G3DSA:3.90.1410.10 |SSF144232 |PS50865 IPR002893 |PF01753 IPR002893 |PS01360 IPR002893	| |Zinc finger MYND-type profile. Zinc finger, MYND-type|MYND finger Zinc finger, MYND-type|Zinc finger MYND-type signature. Zinc finger, MYND-type					SNOG_04849	SNOG_04849	SNOG_04849
SNOG_04848	A	Chromosome_13	157054	158620	+				1566	111.111	7.45613	24.4354	1.33557	SUPERFAMILY|SUPERFAMILY|Pfam|Gene3D	SSF51905 IPR036188 |SSF51905 IPR036188 |PF01266 IPR006076 GO:0016491|GO:0055114|G3DSA:3.50.50.60 IPR036188	FAD/NAD(P)-binding domain superfamily| FAD/NAD(P)-binding domain superfamily|FAD dependent oxidoreductase FAD dependent oxidoreductase| FAD/NAD(P)-binding domain superfamily					SNOG_04848	SNOG_04848	SNOG_04848
SNOG_04847	A	Chromosome_13	153868	155446	-				1578	108.301	7.26758	47.5636	2.59968	MobiDBLite|Pfam|Gene3D|CDD|SUPERFAMILY|Gene3D	mobidb-lite |PF07690 IPR011701 GO:0016021|GO:0055085|G3DSA:1.20.1250.20 |cd06174 IPR020846 |SSF103473 IPR036259 |G3DSA:1.20.1250.20	consensus disorder prediction |Major Facilitator Superfamily Major facilitator superfamily| |MFS Major facilitator superfamily domain| MFS transporter superfamily|				CQ	SNOG_04847	SNOG_04847	SNOG_04847
SNOG_04846	A	Chromosome_13	152817	153494	+				677	2693.91	180.776	1451.32	79.3245	Pfam|ProSiteProfiles	PF04707 IPR006797 |PS50904 IPR006797	PRELI-like family PRELI/MSF1 domain|PRELI/MSF1 domain profile. PRELI/MSF1 domain				CQ		SNOG_04846	SNOG_04846
SNOG_04844	A	Chromosome_13	150650	151798	+				1148	1086.14	72.8862	711.491	38.8879	Pfam	PF03690 IPR003226	Uncharacterised protein family (UPF0160) Metal-dependent protein hydrolase				CQ	SNOG_04844	SNOG_04844	SNOG_04844
SNOG_04843	A	Chromosome_13	148347	149776	-				1429	789.214	52.9605	423.59	23.1521	Pfam	PF08426 IPR013635	ICE2 Protein Ice2				CQ		SNOG_04843	SNOG_04843
SNOG_04840	A	Chromosome_13	139034	140072	-	YES	0.456		1038	1445.22	96.9818	1947.23	106.43	MobiDBLite|SUPERFAMILY|Pfam|Hamap|Gene3D|TIGRFAM	mobidb-lite |SSF50447 IPR009000 |PF00297 IPR000597 GO:0003735|GO:0005622|GO:0005840|GO:0006412|MF_01325_B IPR019927 GO:0003735|GO:0005622|GO:0005840|GO:0006412|G3DSA:4.10.960.10 |TIGR03625 IPR019927 GO:0003735|GO:0005622|GO:0005840|GO:0006412	consensus disorder prediction | Translation protein, beta-barrel domain superfamily|Ribosomal protein L3 Ribosomal protein L3|50S ribosomal protein L3 [rplC]. Ribosomal protein L3, bacterial/organelle-type| |L3_bact: 50S ribosomal protein uL3 Ribosomal pr				CQ	SNOG_04840	SNOG_04840	SNOG_04840
SNOG_04803	A	Chromosome_13	68227	69183	-				956	3439.71	230.823	2218.92	121.279	MobiDBLite|Gene3D|SMART|ProSitePatterns|PRINTS|PRINTS|PRINTS|Pfam|PRINTS|PRINTS|PRINTS|PRINTS|PRINTS|PRINTS|SUPERFAMILY	mobidb-lite |G3DSA:3.40.50.720 |SM00822 |PS00061 IPR020904 GO:0016491|PR00080 IPR002347 |PR00080 IPR002347 |PR00080 IPR002347 |PF00106 IPR002347 |PR00081 IPR002347 |PR00081 IPR002347 |PR00081 IPR002347 |PR00081 IPR002347 |PR00081 IPR002347 |PR00081 IPR	consensus disorder prediction | |This enzymatic domain is part of bacterial polyketide synthases and catalyses the first step in the reductive modification of the beta-carbonyl centres in the growing polyketide chain. It uses NADPH to reduce the keto grou				CQ	SNOG_04803	SNOG_04803	SNOG_04803
SNOG_04855	A	Chromosome_13	170323	172221	+				1898	1134.58	76.1367	976.127	53.3521	MobiDBLite|MobiDBLite|Coils|MobiDBLite|MobiDBLite	mobidb-lite |mobidb-lite |Coil |mobidb-lite |mobidb-lite	consensus disorder prediction |consensus disorder prediction | |consensus disorder prediction |consensus disorder prediction				CQ	SNOG_04855	SNOG_04855	SNOG_04855
SNOG_04752	A	Chromosome_08	1880260	1881111	-				851	0.453365	0.030423	0.624535	0.034135								SNOG_04752	SNOG_04752	SNOG_04752
SNOG_04805	A	Chromosome_13	74170	75292	+				1122	4.65363	0.312284	0.581937	0.031807	Gene3D	G3DSA:3.30.710.10					CQ	SNOG_04805	SNOG_04805	SNOG_04805
SNOG_04766	A	Chromosome_08	1905560	1907042	+				1482	667.585	44.7985	832.816	45.5192	MobiDBLite|MobiDBLite|Pfam	mobidb-lite |mobidb-lite |PF02535 IPR003689 GO:0016020|GO:0030001|GO:0046873|GO:0055085	consensus disorder prediction |consensus disorder prediction |ZIP Zinc transporter Zinc/iron permease					SNOG_04766	SNOG_04766	SNOG_04766
[truncated: 15,400 more rows]

## Sheet: effector candidates
					Location					Scoring														PAV			Expression					Functional annotation						Properties										LGT-like prediction from https://effectordb.com
[truncated: 258 more rows]
[truncated: 17 more columns]
