# Supplementary material for: Chromosome-level genome assembly and manually-curated proteome of model necrotroph Parastagonospora nodorum Sn15 reveals a genome-wide trove of candidate effector homologs, and redundancy of virulence-related functions within an accessory chromosome
Source: BMC Genomics. 2021 May 25;22:382. doi: 10.1186/s12864-021-07699-8 (PMC8146201; doi:10.1186/s12864-021-07699-8)
Supplement: Supplementary file 10 — Additional file 10: Supplementary Table 7. Presence-absence variation (PAV) matrix for comparison of Parastagonospora nodorum Sn15 genes versus all other Parastagonospora spp. isolates included in this study. [file 12864_2021_7699_MOESM10_ESM.xlsx]

## Sheet: Sheet1
geneID	set	Chr	Chr_no	start	end	strand	score_PAV	score_absSN79	SN4	SN79	B2.1b	SN11IR_2_1.1	Mt.Baker	Hartney99	SWE-3	GA9-1	C1.2a	s258	Jansen 4_55	BRSn9870	OH03 Sn-1501	MD4-1	IR10_9.1a	82-4841	Sn Cp2052	Sn99CH 1A7a	SNOV92X D1.3	SC 3-1	IR10_2.1a	83-6011-2	H6.2b	FIN-2	SnChi01 40a	AR1-1	SN11IR_6_1.1	A1 3.1a	SnSA95.103	TN 5-1	IR10_5.2b	SN11IR_7_2.3	NOR-4	SnOre11-1	VA 5-2
SNOG_09446	A	Chromosome_01	1	8022	8712	-	0.4	0	1	1	0.861071	0	0	0	0.992764	1	1	0	0	0.942113	0	1	0.914617	0	0.916064	1	1	0	1	0	0	1	1	1	0	0	0.901592	0.988423	0	0	0.881331	1	1
SNOG_09447	A	Chromosome_01	1	9735	11090	-	0.171429	0	1	1	0.967552	0.60472	0	0.536136	0.966077	0.95059	0.966077	0.587021	0.196903	0.994838	0.997788	0.954277	0.774336	0.503687	0.988201	0.957965	0.988938	0.412242	0.95354	0.410029	0	0.988201	0.993363	0.994838	0.976401	0	0.95354	0.902655	0.853982	0.915192	0.688791	0.904867	0.99705
SNOG_09449	A	Chromosome_01	1	12687	13545	+	0.314286	0	1	1	0.991851	0	0	0.783469	0.91851	1	1	0	0.213038	1	1	0.935972	0.927823	0	0.820722	1	0.96624	0.344587	0.962747	0	0	0.965076	1	1	0	0	0.940629	0.96624	0.994179	0	0.919674	0.95227	1
SNOG_09450	A	Chromosome_01	1	14018	15399	-	0.2	0	1	1	1	0	0.520984	1	1	1	1	1	0.0542692	1	1	1	0.981187	0.902316	1	1	1	0.36903	0.995659	1	0	1	1	1	0	0	1	1	1	0	0.924023	1	1
SNOG_09451	A	Chromosome_01	1	16013	17696	+	0.171429	0	1	1	1	0	0.649644	0.808789	1	0.992874	1	1	0.681116	1	1	1	0.982185	1	1	1	1	0.41924	0.998812	1	0	1	1	1	0	0	0.995249	0.998812	1	0	0.995843	1	1
SNOG_40000	B	Chromosome_01	1	18182	18373	-	0.285714	0	1	1	0.75	0	0	0	1	1	1	0.755208	0	1	1	1	1	0	1	1	1	0.885417	1	1	0	1	1	1	0	0	0.973958	1	0	0	1	1	1
SNOG_09452	A	Chromosome_01	1	18491	18886	+	0.0857143	0	1	1	0.997475	1	0.40404	0.830808	1	1	1	1	0.747475	0.89899	1	1	0.861111	1	0.954545	1	1	0.878788	1	1	0	1	1	1	1	0	1	1	0.926768	1	0.69697	1	1
SNOG_09453	A	Chromosome_01	1	19582	21273	+	0.228571	0	1	1	0.99409	0	0.164894	0.968085	1	0.975768	1	0.733452	0.206265	0.826241	1	1	0.778369	0.507683	0.986998	1	1	0.41253	0.997045	0.559102	0	1	1	1	0	0	0.967494	0.97695	0.921395	0	0.842199	0.989362	1
SNOG_09456	A	Chromosome_01	1	22467	23528	-	0.285714	0	1	1	0.854991	0.92467	0	0	1	1	1	0.62806	0	0.983993	1	1	0.858757	0.573446	1	1	1	0.30791	0.968927	0.375706	0	1	1	0.847458	0	0	0.991525	0.86064	0.309793	0	0.961394	0.967043	1
SNOG_09457	A	Chromosome_01	1	23792	25390	-	0.285714	0	1	1	0.949343	0	0	0.891807	1	1	1	0	0.171983	1	1	1	0.904941	0	1	1	1	0.596623	0.988743	0	0	1	1	1	0	0	0.998749	1	0.88055	0	0.824891	1	1
SNOG_40001	B	Chromosome_01	1	25825	26101	-	0.342857	0	1	1	1	0.0794224	0	0.465704	1	1	1	0.483754	0.0541516	1	1	1	1	0.487365	1	1	1	0.548736	1	0.487365	0	1	1	1	0.480144	0	1	1	0.465704	0	0.595668	1	1
SNOG_09458	A	Chromosome_01	1	26200	27944	-	0.0857143	0	1	1	0.734671	0.970774	0.115186	0.849284	1	0.981662	0.968481	0.887106	0.269914	0.985673	1	0.97192	0.697421	0.940974	0.991977	1	1	0.165043	0.961605	0.987393	0.875645	1	1	1	1	0.875645	0.897421	0.956447	1	0.908309	0.853295	1	0.988539
SNOG_09459	A	Chromosome_01	1	28348	31986	+	0.142857	0	1	1	0.787029	0.988733	0.338555	0.756801	1	0.985161	0.942567	0.928827	0.271778	0.97939	0.987909	0.975543	0.69607	0.928002	0.976367	0.982688	1	0.444078	0.840616	0.794999	0	0.993954	1	0.992031	1	0	0.887332	0.984611	0.725199	0.656499	0.781259	0.976092	1
SNOG_09460	A	Chromosome_01	1	32234	32941	-	0.428571	1	1	0.295198	0.940678	0	0	0	0.956215	1	0.950565	0	0	0.951977	1	1	0.283898	0	1	1	1	0	0.779661	0	0	1	0.968927	1	0	0	1	0.918079	0	0	0.75565	1	1
SNOG_40002	B	Chromosome_01	1	33161	33400	+	0.285714	0	1	1	1	0.595833	0	0.529167	1	1	0.9625	0.595833	0.291667	1	1	1	0.945833	0	1	1	1	0	1	0	0	1	1	1	0	0	1	0.908333	0.529167	0	0.441667	1	1
SNOG_09461	A	Chromosome_01	1	33514	34596	-	0.371429	0	1	1	0.78855	0	0	0	1	0.98892	1	0	0	1	1	0.969529	0.931671	0	0.784857	1	1	0.113573	0.950138	0	0	1	1	1	0	0	0.681441	0.999077	0	0	0.954755	1	1
SNOG_09462	A	Chromosome_01	1	36398	39450	+	0.142857	0	1	1	0.922371	0.997707	0.13757	0.950868	0.984933	0.971176	1	0.874877	0.361939	0.991156	1	0.913528	0.930233	1	0.939076	1	1	0.381592	0.904684	0.997707	0	0.999345	1	1	1	0	0.963642	0.968228	0.908287	0.812316	0.764822	0.980675	1
SNOG_09463	A	Chromosome_01	1	39627	41131	-	0.314286	0	0.998671	1	0.936213	0	0	0	0.965449	0.961462	0.954817	0	0	0.957475	0.992027	1	0.8	1	0.82392	0.962126	1	0.384718	0.916944	0.56412	0	1	0.98206	0.977409	0	0	0.972758	0.953488	0	0	0.982724	0.98206	0.999336
SNOG_09464	A	Chromosome_01	1	41583	43413	-	0.142857	0	1	1	0.912616	0.777717	0.583834	1	0.984708	1	0.997815	1	0.484435	0.995631	0.990715	1	0.784271	0.983615	0.89787	0.989077	1	0.452212	0.946477	1	0	0.997269	1	0.971054	1	0	0.9574	0.972692	0.965046	0.47515	0.745494	1	0.995631
SNOG_09466	A	Chromosome_01	1	44627	45589	-	0.342857	0	1	1	1	0.364486	0	0.439252	1	1	1	0	0	0.806854	1	0.98027	0.917965	0	0.959502	1	1	0.657321	1	0.125649	0	1	1	1	0	0	1	1	0.439252	0	0.910696	0.928349	1
SNOG_09468	A	Chromosome_01	1	48134	48565	-	0.342857	0	1	1	1	0	0	0	1	1	1	0	0	0.902778	1	0.986111	1	0	1	1	1	0.236111	1	0	0	1	1	1	0	0	1	1	1	0	0.972222	1	1
SNOG_09469	A	Chromosome_01	1	48641	50464	+	0.285714	0	1	1	1	0	0	0.707237	1	0.970943	1	0	0.16886	0.723136	0.950658	1	0.954496	0	0.962719	0.957237	1	0.538377	0.994518	0	0	1	0.963268	1	0	0	0.98739	0.992325	0.752193	0	0.810307	1	1
SNOG_09470	A	Chromosome_01	1	51789	53667	+	0.342857	0	0.938265	0.949441	0.788185	0.278872	0.126663	0.152741	1	1	0.949441	0.286855	0.108036	0.905801	1	1	0.669505	0	0.973922	1	1	0.549228	0.949441	0	0	0.86429	0.949441	1	0	0	0.964875	0.9686	0.152741	0	0.723257	1	1
SNOG_40003	A	Chromosome_01	1	53013	53387	-	0.4	0	1	1	0.794667	0.328	0	0.0186667	1	1	1	0.368	0.0186667	0.797333	1	1	0.517333	0	0.933333	1	1	0.234667	1	0	0	1	1	1	0	0	1	1	0.0186667	0	0.458667	1	1
SNOG_40004	B	Chromosome_01	1	53615	53915	+	0.542857	1	0	0	0	0	0	1	1	1	0	0	0	1	1	1	0	0	1	1	1	0.651163	0	0	0	0	0	1	0	0	1	1	1	0	0	1	1
SNOG_09472	A	Chromosome_01	1	54310	54777	+	0.371429	0	1	1	1	0.965812	0	0	1	1	1	0	0	0.980769	1	1	0.410256	0	0.982906	1	1	0.395299	1	0	0	1	1	1	0	0	0.848291	0.92735	0	0	1	1	1
SNOG_40005	B	Chromosome_01	1	55081	55302	+	0.4	0	1	1	1	0	0	0	1	1	1	0	0	0.454955	1	0.454955	1	0	1	1	1	0.621622	1	0	0	1	1	1	0	0	0.936937	1	0	0	1	1	1
SNOG_09473	A	Chromosome_01	1	55492	56172	+	0.4	0	1	1	1	0	0	0	1	1	1	0	0	0.273128	1	1	0.650514	0	1	1	1	0.362702	1	0	0	1	1	1	0	0	1	1	0	0	0.823789	1	1
SNOG_40006	B	Chromosome_01	1	56275	56575	-	0.371429	0	1	1	1	0	0.372093	0.488372	1	1	1	0.431894	0.445183	0.900332	1	1	1	0.372093	0.734219	1	1	0.455149	1	0.372093	0	1	1	1	0	0	1	1	0.488372	0	1	0.906977	1
SNOG_09474	A	Chromosome_01	1	57231	57910	+	0.0571429	0	1	0.991177	0.848529	0.952941	0.816176	0.944118	1	0.927941	1	1	0.825	0.989706	1	1	1	1	0.822059	1	1	0.288235	0.980882	1	0.889706	1	1	1	0.989706	0.195588	1	0.995588	0.997059	1	0.994118	1	1
SNOG_09475	A	Chromosome_01	1	58374	60831	-	0.114286	0	1	1	1	1	0.241253	0.989016	1	0.924329	1	0.685924	0.118796	0.812449	0.957282	0.929618	0.914565	0.994304	0.95891	0.910496	1	0.376729	0.961758	1	0.165582	1	1	1	0.989016	0.848251	0.941416	0.981692	0.991863	0.973962	0.923515	0.903173	0.986575
SNOG_09476	A	Chromosome_01	1	61350	65025	+	0.142857	0	1	1	0.971436	1	0.394995	0.853373	1	0.973885	1	0.784276	0.267138	0.982046	1	0.955658	0.813656	0.954842	0.942329	0.968716	1	0.599293	0.955386	0.961099	0	0.997008	1	0.991295	0.589227	0	0.915669	0.993471	0.955114	0.222252	0.854189	0.958107	0.996463
SNOG_40007	B	Chromosome_01	1	65328	66547	+	0.114286	0	1	1	0.941803	0.992623	0.287705	0.986885	1	1	1	0.992623	0.218033	1	1	1	0.827869	0.992623	1	1	1	0.698361	0.92459	0.971311	0	1	1	1	0.991803	0	0.959836	1	0.986885	0.992623	0.822131	1	1
SNOG_30658	A	Chromosome_01	1	66869	67260	+	0.371429	0	0.994898	0.857143	0.727041	0	0	0	1	0.788265	0.857143	0	0	0.829082	1	1	0.806122	0	1	1	1	0	0.857143	0	0	1	1	1	0	0	1	0.915816	0	0	0.760204	1	0.788265
SNOG_09477	A	Chromosome_01	1	67025	68581	-	0.4	0	0.998715	0.793834	0.931278	0	0	0	1	0.797046	0.793834	0	0	0.968529	0.982659	0.740527	0.877328	0	1	0.673732	0.982659	0.492614	0.806679	0	0	0.908799	1	1	0	0	0.919717	0.947335	0	0	0.0963391	0.952473	0.908799
SNOG_09478	A	Chromosome_01	1	69974	70219	+	0.228571	0	1	1	1	0.99187	0	1	1	1	1	0.99187	0	1	1	1	1	0	1	1	1	0.609756	0.804878	0	0	1	1	1	0	0	1	0.886179	1	0	1	1	1
SNOG_30659	A	Chromosome_01	1	70477	70862	+	0.371429	0	1	1	1	0	0	0.165803	1	0.898964	1	0	0	0.823834	1	0.930052	0.854922	0.46114	1	0.891192	1	0.222798	1	0	0	1	1	1	0	0	1	1	0.165803	0	0.65544	1	1
SNOG_09480	A	Chromosome_01	1	71522	75268	+	0.485714	1	0	0	0	0	0	0	0.980251	0.919669	0.913798	0.127836	0	0.77929	0.996797	0.943688	0.754737	0	0.87857	0.966907	1	0.412063	0	0	0	0.969576	1	0.977048	0	0	0.902856	0.954897	0	0	0.780625	1	0.926875
SNOG_09481	A	Chromosome_01	1	76169	77964	-	0.257143	0	0.992205	0.993875	0.903118	0.821826	0.0835189	0.448775	0.974387	0.929844	0.820713	0.445991	0	0.77784	0.993318	0.882517	0.417595	0.767817	0.864143	0.976615	0.983296	0.29176	0.639198	0.811804	0	0.933742	0.983296	0.988307	0.997216	0	0.902004	0.881403	0.47216	0.670935	0.623051	0.941537	0.940423
SNOG_09482	A	Chromosome_01	1	78423	80037	-	0.142857	0	1	1	0.943653	0.998762	0.320124	0.90774	0.999381	1	0.99257	0.971517	0.490403	0.980186	1	0.982043	0.744892	0.740557	0.964706	0.973375	1	0.445201	0.932508	0.887306	0	1	1	1	1	0	0.952941	0.861919	1	0.986997	0.796904	1	1
SNOG_09483	A	Chromosome_01	1	81289	83008	+	0.228571	0	1	1	0.888372	0.708721	0.313372	1	0.977907	0.994767	0.950581	0.746512	0.286046	0.880814	0.994767	1	0.64593	0.218023	0.913372	0.995349	1	0.424419	0.936047	0.75	0	0.994767	1	1	0.438953	0	0.940698	0.974419	1	0.191279	0.764535	1	0.978488
SNOG_40008	B	Chromosome_01	1	83062	83460	+	0.342857	0	1	1	1	0.12782	0	0	1	0.689223	1	0.0401003	0.12782	0.83208	1	0.701754	1	0	1	0.924812	1	1	0.827068	0	0	1	1	1	0	0	1	1	0	0	1	1	0.924812
SNOG_09484	A	Chromosome_01	1	83623	84650	+	0.0857143	0	1	0.993191	0.702335	0.939689	0.317121	0.844358	0.966926	1	0.904669	0.991245	0.393969	1	1	1	0.779183	0.972763	0.773346	1	1	0.208171	0.743191	0.973735	0.527237	1	1	0.983463	1	0.707198	0.898833	0.79572	0.785019	0.819066	0.893969	1	1
SNOG_40009	B	Chromosome_01	1	84795	85322	-	0.2	0	0.975379	1	1	0.776515	0.0681818	0.469697	1	0.854167	1	0.780303	0.285985	0.933712	1	0.854167	0.844697	0.469697	1	1	1	0.263258	1	0.772727	0	1	1	1	0.581439	0	1	0.931818	0.780303	0.581439	0.863636	0.977273	1
SNOG_09485	A	Chromosome_01	1	85336	85737	-	0.342857	0	1	1	1	0	0	0	1	0.90796	1	0	0	1	1	0.935323	1	0	0.995025	1	1	0.818408	1	0	0	1	1	1	0	0	1	1	0	0	1	0.798508	1
SNOG_09486	A	Chromosome_01	1	86262	86699	+	0.342857	0	1	1	1	0	0	0	1	0.956621	1	0	0	0.942922	1	0.995434	1	0	1	0.956621	1	0.748858	1	0	0	1	1	1	0	0	1	1	0	0	1	1	1
SNOG_09487	A	Chromosome_01	1	90740	93598	+	0.514286	0	1	1	0.964673	0	0	0	1	0	0.972718	0	0	0.960476	1	0	0.709689	0	1	0.987758	1	0.355719	0.991256	0	0	1	1	1	0	0	0	0.994753	0	0	0	1	0
SNOG_09488	A	Chromosome_01	1	94212	101691	-	0.485714	0	0.609626	1	0.603075	0	0	0	0.997059	0	0.990642	0	0	0.944251	1	0	0.86377	0	0.963503	0.993984	0.991578	0.533556	0.963636	0	0	0.609626	1	1	0	0	0	0.977808	0	0	0	0.961765	0
SNOG_09490	A	Chromosome_01	1	110522	118067	+	0.371429	0	0.859396	1	0.762126	0	0	0	0.999735	0.851577	0.884972	0	0	0.93321	0.999072	0.853962	0.830241	0	0.926319	0.846276	0.999337	0.309568	0.978929	0	0	0.854227	1	1	0	0	0.859396	0.835807	0	0	0.837927	0.992181	0.859396
SNOG_09493	A	Chromosome_01	1	118903	119940	-	0.314286	0	1	1	1	0	0	0	1	1	1	0	0	1	1	1	1	0	1	1	1	0.702312	1	0	0	1	1	1	0	0	1	1	1	0	0.93738	1	1
SNOG_09494	A	Chromosome_01	1	121362	122297	-	0.2	0	1	1	0.997863	0.96688	0.342949	0.975427	1	0.94765	1	0.975427	0	1	0.980769	1	0.888889	0.975427	1	1	0.980769	0.410256	0.96688	0.975427	0	1	1	1	0.410256	0	1	0.948718	0.975427	0	0.784188	0.970085	0.980769
SNOG_09495	A	Chromosome_01	1	123574	125053	+	0.257143	0	1	1	0.685135	1	0	0.416216	1	1	0.998649	1	0.137162	0.891216	1	1	0.70473	0.738514	0.630405	1	1	0	0.943243	0.708108	0	0.948649	1	1	0	0	0.926351	0.992568	0.419595	0	0.525676	1	1
SNOG_09496	A	Chromosome_01	1	125339	128611	-	0.657143	1	1	0	0.0345249	0	0.0663	0.923006	0.994806	0	0	0	0.351971	0.992362	1	0	0	0	0.968225	0.990223	1	0	0.996639	0	0	1	1	1	0	0	0	0	0	0	0	0	0
SNOG_40010	B	Chromosome_01	1	128877	129110	+	0.685714	1	1	0	0	0	0	0	1	0	0	0	0	1	1	0	0	0	1	0.952991	1	0	1	0	0	1	1	1	0	0	0	0	0	0	0	0	0
SNOG_30661	A	Chromosome_01	1	129729	130204	+	0.4	0	1	0.62395	0.62395	0.32563	0	0	0.972689	0.62395	0.62395	0.621849	0	0.985294	1	0.62395	0	0.254202	0.983193	0.995798	1	0	0.722689	0.327731	0	1	1	0.918067	0.997899	0	0.407563	0.241597	0	0.997899	0.153361	0.62395	0.62395
SNOG_30662	A	Chromosome_01	1	130409	131179	+	0.257143	0	1	1	1	0.70428	0	0	1	1	0.966278	0.171206	0	0.96109	1	1	0.946822	0.189364	0.994812	1	1	0.171206	1	0.735409	0	1	1	1	0.642023	0	1	0.906615	0.771725	0	0.87808	1	1
SNOG_09498	A	Chromosome_01	1	131215	131683	+	0.0571429	0	1	1	1	1	0.584222	1	1	1	1	1	0.518124	1	1	1	1	1	1	0.993603	1	0.716418	1	1	0	1	1	1	0.901919	0	1	1	1	0.663113	1	1	1
SNOG_09499	A	Chromosome_01	1	132013	133798	+	0.228571	0	1	1	0.965846	0.676372	0	0.942889	1	1	1	0.597424	0.0363942	0.986002	0.989362	0.986002	0.846025	0.942329	0.946249	1	1	0.480403	0.973684	0.776036	0	1	1	0.993281	0	0	0.93673	0.966405	0.272676	0	0.960806	0.765957	1
SNOG_09500	A	Chromosome_01	1	134200	135468	+	0.4	0	0.965327	0.967691	0.822695	0	0	0	1	1	0.62569	0	0	0.951143	1	0.973995	0.322301	0.369582	0.890465	0.951143	1	0	0.79275	0.369582	0	0.997636	1	1	0	0	0.667455	0.877069	0	0	0.698187	0.951143	1
SNOG_09502	A	Chromosome_01	1	137998	140107	+	0.114286	0	1	1	0.904739	0.963981	0.539336	0.975829	1	0.994787	1	0.922275	0.589099	1	1	0.958768	0.975829	0.957346	0.983412	1	1	0.291469	0.953081	1	0	1	1	1	0.949289	0	0.967773	0.985308	1	0.291469	0.772986	1	1
SNOG_09503	A	Chromosome_01	1	141864	143388	+	0.142857	0	1	1	0.901639	1	0.67541	0.582295	1	0.891803	0.990164	1	0	0.918033	1	0.926557	0.954098	1	0.988852	1	1	0.662295	0.976394	1	0	1	1	1	0	0	0.945574	0.996721	0.580328	0	0.699016	0.925902	0.859016
SNOG_09505	A	Chromosome_01	1	150104	151459	-	0.371429	0	1	1	0.969764	0	0	0	0.966077	1	1	0	0	0.943215	0.95944	0.990413	0.884956	0	0.976401	0.962389	1	0.0899705	1	0	0	1	1	1	0	0	0.90708	0.95354	0	0	0.797935	1	1
SNOG_09506	A	Chromosome_01	1	152374	153637	-	0.2	0	0.990506	0.942247	0.973892	0.93038	0	1	0.95174	1	1	0.727848	0.144779	1	1	1	0.648734	1	0.787184	1	1	0.245253	0.609177	0.941456	0	1	1	1	1	0	0.855221	0.871835	0.251582	0.828323	0.478639	1	1
SNOG_09508	A	Chromosome_01	1	155175	157987	+	0.142857	0	1	1	0.8155	0.993246	0.162105	0.792748	1	1	0.991468	0.909349	0.484892	0.991468	1	1	0.800213	0.976537	0.915748	1	1	0.459652	0.856026	0.939922	0	0.985425	1	1	1	0	0.955563	0.908639	0.970139	0.879488	0.884821	1	1
SNOG_30663	A	Chromosome_01	1	158324	159277	+	0.0857143	0	1	1	0.997904	1	0.669811	0.958071	1	0.942348	0.992663	0.996855	0.460168	0.853249	1	1	0.949685	1	1	0.949685	1	0.610063	0.997904	1	0	1	1	1	0.916143	0	1	1	1	0.916143	0.815514	1	0.955975
SNOG_09509	A	Chromosome_01	1	159821	160423	+	0.228571	0	1	1	0.912106	0.966832	0.243781	0.87728	0.892206	1	0.903814	0.626866	0.0729685	0.961857	1	1	0.24544	0.641791	0.855721	1	1	0.24544	0.515755	0.567164	0	1	1	1	1	0	0.68325	1	0.321725	1	0.379768	1	1
SNOG_40011	B	Chromosome_01	1	160501	160836	+	0.371429	0	0.994048	1	0.994048	0	0	0	1	1	1	0	0	0.994048	0.994048	1	0.782738	0	1	1	1	0.22619	0.994048	0	0	1	0.994048	0.994048	0	0	1	1	0	0	1	1	1
SNOG_09510	A	Chromosome_01	1	161134	161880	-	0.342857	0	1	1	1	0	0	0	1	1	1	0	0	0.842035	1	1	0.761714	0	0.862115	1	1	0.62249	1	0	0	1	1	1	0	0	0.943775	0.945114	0	0	0.914324	1	1
SNOG_09512	A	Chromosome_01	1	164697	168945	-	0.114286	0	1	1	0.958579	0.982349	0.248529	0.967993	1	0.995058	0.991292	0.999294	0.520122	0.991763	0.995058	0.974818	0.841375	0.995058	0.936456	1	1	0.361732	0.971523	1	0	1	1	1	0.866086	0	0.936456	0.991998	1	0.997646	0.929866	0.993881	1
SNOG_40012	B	Chromosome_01	1	169374	169563	-	0.2	0	1	1	1	1	0	1	1	1	1	0.721053	0.0736842	1	1	1	1	1	1	1	1	0	1	1	0	1	1	1	0	0	0.947368	1	1	0	1	1	1
SNOG_09513	A	Chromosome_01	1	169649	170563	-	0.142857	0	1	1	0.956284	1	0.330055	1	1	1	0.994536	1	0.971585	1	1	1	0.987978	1	1	1	1	0.638251	0.860109	1	0	1	1	1	0	0	1	1	1	0	0.602186	1	1
SNOG_09515	A	Chromosome_01	1	172600	173211	-	0.342857	0	1	1	0.964052	0	0	0	1	1	0.946078	0	0	1	1	1	1	0	0.977124	1	1	0.534314	0.785948	0	0	1	1	1	0	0	0.980392	0.844771	0	0	0.929739	1	1
SNOG_09516	A	Chromosome_01	1	174160	175074	-	0.285714	0	1	1	0.931148	1	0	0.933333	1	0.993443	1	0	0.186885	1	1	1	1	0	0.997814	1	1	0.446995	1	0	0	1	1	1	0	0	1	1	0.933333	0	0.781421	1	1
SNOG_09517	A	Chromosome_01	1	176396	177628	-	0.114286	0	1	1	1	1	0.745337	1	1	1	1	1	0.423358	1	1	0.950527	0.741281	0.884023	1	0.986213	1	0.351176	0.996756	1	0	1	1	1	1	0	1	1	1	1	0.900243	0.920519	1
SNOG_09518	A	Chromosome_01	1	178367	179878	-	0.114286	0	1	1	1	1	0.59127	0.940476	1	1	1	1	0.191799	1	1	1	0.82209	1	0.980159	1	1	0.156085	1	1	0	1	1	1	0.554894	0	1	1	1	0.535714	0.986773	1	1
SNOG_09519	A	Chromosome_01	1	180600	181822	+	0.142857	0	1	1	0.788226	1	0.45462	0.993459	0.976288	1	0.936222	0.903516	0.327882	1	0.991823	1	0.804579	0.95094	0.910875	1	0.987735	0.0907604	0.774325	0.957482	0	0.983647	1	0.968111	1	0	0.951758	0.823385	0.966476	0.933769	0.641047	1	1
SNOG_09520	B	Chromosome_01	1	181847	182137	+	0.142857	0	1	1	1	1	0	1	1	1	1	1	0.546392	1	1	1	0.670103	1	1	1	1	0	1	1	0	1	1	1	1	0	1	1	0.168385	1	0.948454	0.886598	1
SNOG_40013	B	Chromosome_01	1	182644	182974	+	0.342857	0	1	1	0.876133	0	0	0	1	1	1	0	0	1	1	1	0.634441	0	1	1	1	0.543807	1	0	0	1	1	1	0	0	1	0.891239	0	0	0.861027	1	1
SNOG_09521	A	Chromosome_01	1	184003	184836	-	0.342857	0	1	1	1	0	0	0	1	0.852518	1	0	0	1	1	1	0.559952	0	1	1	1	0.724221	0.90048	0	0	1	1	1	0	0	1	0.995204	0	0	0.701439	1	1
SNOG_09522	A	Chromosome_01	1	186134	187030	-	0.142857	0	1	1	1	1	0.170569	1	1	1	1	1	0.185061	1	1	1	1	1	1	1	1	0.377926	1	1	0	1	1	1	1	0	1	0.866221	1	1	0.925307	1	1
SNOG_09523	A	Chromosome_01	1	187190	188455	+	0.142857	0	1	1	1	1	0.364139	0.907583	1	1	0.949447	1	0.266193	1	1	1	0.981043	1	0.962875	1	1	0.35861	0.934439	0.824645	0	1	1	1	0.981833	0	1	1	0.907583	0.904423	0.934439	1	1
SNOG_09524	A	Chromosome_01	1	188709	190169	+	0.171429	0	0.998631	1	1	1	0.394935	1	1	0.912389	1	1	0.32512	0.940452	1	0.930869	0.982889	1	1	1	1	0.814511	0.990417	0.986995	0	1	1	1	0	0	1	1	1	0	0.976728	1	1
SNOG_40014	B	Chromosome_01	1	190508	190735	-	0.371429	0	1	1	1	0	0	0	1	1	1	0.495614	0	1	1	1	0.0175439	0	1	1	1	0.5	1	0	0	1	1	1	0	0	1	1	0	0	1	1	1
SNOG_09525	A	Chromosome_01	1	190773	191606	+	0.342857	0	1	1	1	0	0	0	1	0.941247	1	1	0	1	1	0.928058	0.920863	0	1	1	1	0.176259	1	0	0	1	0.941247	1	0	0	1	1	0	0	0.871703	1	1
SNOG_09526	A	Chromosome_01	1	192208	193032	+	0.371429	0	1	1	0.846061	0.0678788	0	0	1	1	1	0.0593939	0	0.741818	1	1	0.913939	0.0678788	1	1	1	0.339394	1	0.0678788	0	1	1	1	0	0	1	1	0	0	1	1	1
SNOG_09527	A	Chromosome_01	1	193280	194561	-	0.228571	0	1	0.968799	0.279251	1	0	0.439938	0.935257	1	0.801872	1	0	1	1	1	0.853354	1	0.886895	1	1	0.49922	0.948518	0.861935	0	0.976599	1	0.974259	0.717629	0	0.978939	0.859594	0.465679	0.717629	0.595944	1	1
SNOG_09528	A	Chromosome_01	1	195906	198572	+	0.371429	0	1	1	0.92126	0.293588	0	0	1	1	0.978253	0	0	0.924634	1	1	0.874766	0.0461192	0.952381	1	1	0.491189	0.978253	0	0	1	1	1	0	0	0.927634	0.996251	0	0	0.91826	1	1
SNOG_09529	A	Chromosome_01	1	199111	200953	-	0.171429	0	0.998915	1	0.994574	0.632664	0.30548	0.778079	1	0.967444	1	0.939772	0.118285	1	1	0.967987	0.996745	0.595225	1	1	1	0.566468	0.956592	0.396093	0	1	1	1	0.498644	0	0.986978	0.992946	0.795442	0.717309	0.951167	1	1
SNOG_09530	A	Chromosome_01	1	204905	206260	-	0.142857	0	1	1	0.940265	1	0.109145	0.789086	1	1	0.963127	1	0.205015	1	1	1	0.95944	0.997788	0.995575	1	1	0.269174	0.976401	0.997788	0	1	1	1	1	0	1	0.960177	1	0.978614	0.988201	1	1
SNOG_09531	A	Chromosome_01	1	206521	208875	+	0.171429	0	1	1	0.770276	0.997877	0.174098	0.833121	0.932909	0.94862	0.888323	0.853503	0.149469	0.981741	1	0.980892	0.746072	0.905733	0.956688	1	1	0.42845	0.710403	0.742675	0	0.990658	1	1	0.849682	0	0.994904	0.958386	0.884501	0.457325	0.87983	1	1
SNOG_09532	A	Chromosome_01	1	210047	212314	+	0.371429	0	1	1	1	0	0	0	1	0.933862	0.772487	0	0	0.973986	1	0.960317	0.637566	0	1	0.969136	0.629189	0.477513	0.989859	0	0	1	1	1	0	0	1	1	0	0	0.858025	0.988095	1
SNOG_09533	A	Chromosome_01	1	213106	213654	+	0.371429	0	1	1	1	0	0	0	1	1	1	0	0	0.892532	1	0.981785	1	0	1	1	0.948998	0.564663	0.444444	0	0	1	1	1	0	0	1	1	0	0	0.947177	0.948998	1
SNOG_09534	A	Chromosome_01	1	214963	216567	-	0.0857143	0	1	1	1	1	0.542056	0.986916	1	0.978193	1	0.999377	0.683489	0.852337	1	0.96947	0.803115	0.953894	1	1	1	0.429283	1	0.974455	0	1	0.947663	1	0.999377	0	1	1	1	0.999377	0.939564	0.919626	1
SNOG_09536	A	Chromosome_01	1	217747	218953	+	0.257143	0	1	1	0.628832	0.979287	0.271748	0.348799	1	1	0.929577	0.516156	0.256007	0.647059	1	1	0.579122	0.498757	0.621375	1	0.979287	0.392709	0.869097	0.53024	0	1	1	1	0.445733	0	0.925435	0.921292	0.773819	0.445733	0.881524	1	1
SNOG_09537	A	Chromosome_01	1	219619	220875	+	0.314286	0	1	1	0.937948	0.309467	0.544948	0.322991	0.956245	1	0.901352	0.350835	0.179793	0.959427	1	1	0.708831	0.351631	0.914081	1	1	0.383453	0.841687	0.13922	0	0.965792	1	1	0	0	0.956245	0.983294	0.389022	0.583135	0.872713	1	1
SNOG_09538	A	Chromosome_01	1	221076	223227	-	0	0	1	1	0.838755	0.962361	0.844331	0.968402	1	0.973048	0.94842	0.95539	0.69052	0.979554	1	0.952137	0.679368	0.986524	0.939126	0.992565	1	0.550186	0.893587	0.942844	0.500929	1	1	0.987453	0.982342	0.777881	0.963755	0.917751	0.920074	0.968402	0.810409	0.953067	0.993494
SNOG_40015	B	Chromosome_01	1	223285	223739	-	0.285714	0	1	1	0.701099	0.195604	0	0.648352	0.841758	1	0.835165	0.213187	0.021978	0.923077	1	1	0.567033	0.274725	0.782418	1	1	0.802198	0.758242	0.274725	0	0.934066	1	0.912088	0.386813	0	0.797802	1	0.758242	0.202198	0.617582	1	0.879121
SNOG_40016	B	Chromosome_01	1	223933	224207	-	0.114286	0	1	1	1	1	0	1	1	1	1	1	0.64	1	1	1	0.88	1	1	1	1	0	0.970909	1	0	1	1	1	0.749091	0	1	1	1	0.749091	0.890909	1	1
SNOG_09539	A	Chromosome_01	1	224270	225202	+	0.114286	0	1	1	0.935691	0.733119	0.536977	1	1	1	0.845659	0.665595	0.375134	1	0.981779	1	0.693462	1	0.902465	1	1	0	0.830654	1	0	1	1	1	0.728832	0	0.927117	0.960343	1	0.723473	0.869239	1	0.989282
SNOG_09540	A	Chromosome_01	1	226651	227493	+	0.0571429	0	1	1	1	1	0.994069	1	1	1	1	1	0.552788	1	1	0.935943	0.862396	1	0.998814	1	1	0.606168	0.947805	1	0	1	1	1	0.689205	0	0.909846	0.935943	1	0.984579	0.911032	1	1
SNOG_09541	A	Chromosome_01	1	228151	228963	+	0.228571	0	1	1	0.885609	0.428044	0.264453	1	1	1	1	0	0	0.96679	1	1	0.826568	0.637146	0.99385	1	1	0.503075	1	1	0	1	1	1	0	0	0.95326	1	1	0	1	1	1
SNOG_09542	A	Chromosome_01	1	228957	229673	-	0.228571	0	1	1	1	0	0.596932	1	1	1	1	0	0	0.942817	1	1	0.545328	1	1	0.967922	1	0.283124	0.878661	0.995816	0	1	1	1	0	0	0.979079	1	0.966527	0	0.967922	0.834031	1
SNOG_09543	A	Chromosome_01	1	230011	231539	-	0.142857	0	1	1	1	0.851537	0.362328	1	0.998692	0.998038	0.994114	0.703728	0.255723	0.839765	1	0.935252	0.725311	1	0.979725	1	1	0.386527	1	1	0	1	1	1	0.655984	0	0.982996	0.954218	0.653368	0.690647	0.909745	0.926095	1
SNOG_40017	B	Chromosome_01	1	231588	232035	+	0.2	0	1	1	1	1	0.852679	1	1	0.466518	1	1	0.892857	0.821429	1	0.770089	0.790179	0.993304	1	0.810268	0.921875	0.399554	1	0	0	1	1	1	0	0	0.814732	1	1	0	0.705357	0.622768	1
SNOG_09544	A	Chromosome_01	1	232440	232874	-	0.0857143	0	1	1	1	1	0.763218	1	1	1	1	1	0.671264	1	1	1	0.921839	1	1	1	1	0.234483	1	1	0	1	1	1	1	0	1	1	1	1	1	1	1
SNOG_09545	A	Chromosome_01	1	234680	235545	-	0.342857	0	1	1	0.886836	0.275981	0	0	0.926097	1	0.946882	0.67552	0	1	0.974596	0.942263	0.463048	0.310624	0.755196	0.945728	1	0.289838	0.841801	0.310624	0	1	1	1	0	0	0.974596	0.867206	0.600462	0	0.56582	1	1
SNOG_09546	A	Chromosome_01	1	236069	238991	-	0.114286	0	1	1	0.965446	0.982894	0.504277	1	1	0.983579	0.972973	0.984947	0.482723	1	1	1	0.771126	0.97742	0.97571	0.982894	1	0.428327	0.954841	0.997605	0	0.996237	1	1	1	0	0.916524	0.966473	0.974684	1	0.889155	0.966473	1
SNOG_40018	B	Chromosome_01	1	240306	240765	+	0.0857143	0	1	1	1	1	0.741304	1	1	0.952174	1	1	0.756522	1	1	1	0.702174	1	1	1	1	0.308696	0.982609	1	0	1	1	1	1	0	0.745652	0.923913	1	0.991304	0.847826	1	1
SNOG_40019	B	Chromosome_01	1	240895	241322	+	0.114286	0	1	1	1	1	0	1	1	0.939252	1	1	0.28271	1	1	1	1	1	1	1	1	0.703271	1	1	0	1	1	1	1	0	1	1	1	1	0.892523	1	1
SNOG_09547	A	Chromosome_01	1	241365	241766	+	0.228571	0	1	1	0.624378	0.726368	0.263682	0.895522	0.937811	1	0.669154	0.646766	0.303483	1	1	1	0.248756	0.447761	0.880597	1	1	0.412935	0.915423	0.594527	0	1	1	0.848259	1	0	0.743781	0.529851	0.912935	0.699005	0.4801	1	1
SNOG_40020	B	Chromosome_01	1	241851	242327	-	0.228571	0	1	1	0.880503	0.779874	0	0.0314465	1	1	0.647799	0.932914	0	1	1	1	0.67086	0.716981	0.976939	1	1	0	0.78826	0.696017	0	1	1	1	0.266247	0	1	0.995807	0.993711	0	1	1	1
SNOG_40021	B	Chromosome_01	1	242403	242658	+	0.142857	0	1	1	1	1	0.886719	1	1	1	1	1	0	1	1	1	1	1	1	1	1	0.886719	1	1	0	1	1	1	0	0	1	1	1	0	0.914062	0.957031	1
SNOG_40022	B	Chromosome_01	1	243000	243282	+	0.228571	0	1	1	1	0	0	1	1	1	1	0	0	1	1	1	1	1	1	1	1	0.508834	1	1	0	1	1	1	0	0	1	1	1	0	1	1	1
SNOG_40023	B	Chromosome_01	1	244369	244641	+	0.0285714	0	1	1	1	1	0.113553	1	1	1	1	1	0.996337	1	1	1	0.857143	1	1	1	1	0.648352	1	1	1	1	1	1	1	1	1	1	1	1	1	1	1
SNOG_09549	A	Chromosome_01	1	245336	246433	-	0.171429	0	1	1	0.998178	0.964481	0.251366	0.787796	1	1	1	1	0.391621	1	1	1	0.498179	1	1	1	1	0.519126	1	0.982696	0	1	1	1	0.937159	0	0.883424	0.92623	0.781421	0.271402	0.835155	0.897996	1
SNOG_40024	B	Chromosome_01	1	246485	246725	-	0.2	0	1	1	1	1	0	0.954357	1	1	1	1	0.954357	1	1	1	1	0.489627	1	1	1	0.286307	1	1	0	1	1	1	0	0	1	1	0.954357	0	1	1	1
SNOG_40025	B	Chromosome_01	1	247183	247431	-	0.2	0	1	1	1	1	0.124498	0.84739	1	1	1	1	0	1	0.911647	1	1	1	1	1	1	0.15261	1	0.0682731	0	1	1	1	1	0	1	1	1	0.461847	1	1	1
SNOG_09550	A	Chromosome_01	1	247537	248395	+	0	0	1	1	1	1	0.549476	0.997672	1	0.896391	1	1	0.590221	1	1	1	0.925495	1	1	1	1	0.722934	1	1	0.982538	1	1	1	1	0.982538	1	1	1	1	1	1	1
SNOG_40026	B	Chromosome_01	1	248755	249099	-	0.0857143	0	1	1	1	1	0.597101	1	1	1	1	1	0.533333	1	1	0.965217	1	1	1	1	1	0	1	1	0	1	1	1	1	0	0.936232	0.913044	1	1	1	1	1
SNOG_09551	A	Chromosome_01	1	249321	249848	+	0.0857143	0	1	1	0.939394	1	0.589015	0.778409	0.939394	1	1	1	0.5625	0.984849	1	1	0.725379	1	0.905303	1	1	0.24053	0.903409	0.909091	0	1	1	1	1	0	0.742424	0.823864	1	1	0.840909	1	1
SNOG_40027	A	Chromosome_01	1	249891	250243	+	0.285714	0	1	1	0.461756	0.864023	0	0.498584	1	0.946176	0.569405	0.813031	0	0.889518	1	1	0.164306	0.988669	0.926346	1	1	0	0.450425	1	0	1	1	1	1	0	0.957507	0.764873	0.753541	1	0.490085	1	0.957507
SNOG_09552	A	Chromosome_01	1	250887	253036	-	0.514286	0	1	1	0.999535	0	0	0	0.999535	0	0.970233	0	0	0.999535	1	0	0.967442	0	0.915814	0.999535	0.999535	0.493953	0	0	0	0.999535	0.999535	0.999535	0	0	0	0	0	0	0.901395	0.999535	0.999535
SNOG_40028	B	Chromosome_01	1	254269	254529	+	0.457143	0	1	1	1	0	0	0.697318	1	0.482759	0.91954	0	0	0.45977	0.45977	0.482759	0.59387	0	0.693487	0.482759	1	0.601533	0.91954	0	0	1	1	1	0	0	1	1	0.697318	0	0.337165	0.521073	0.961686
SNOG_09553	A	Chromosome_01	1	254649	255836	-	0.142857	0	1	1	1	1	0.272727	1	0.998317	0.97138	1	0.968855	0.270202	1	1	0.942761	0.881313	1	0.935185	1	1	0.343434	1	0.621212	0	1	1	1	0.997475	0	1	0.997475	0.894781	0.964646	0.76431	0.958754	1
SNOG_09555	A	Chromosome_01	1	256426	258697	+	0.114286	0	1	1	0.879842	1	0.571303	0.819982	0.980634	0.893486	0.884243	0.978433	0.582306	0.96963	1	0.983715	0.485035	1	0.950704	1	0.989437	0.34463	0.787852	1	0.404489	1	1	0.995599	1	0.450264	0.931778	0.865757	0.901849	0.895687	0.87456	0.913732	0.989437
SNOG_09556	A	Chromosome_01	1	259347	260373	+	0.314286	0	0.997079	0.998053	0.765336	0	0	1	0.91334	1	0.785784	0	0.1889	1	0.96592	1	0.401168	0.674781	0.869523	0.923077	1	0.454722	0.987342	0	0	0.980526	1	1	0	0	0.640701	0.850049	0.674781	0	0.673807	1	0.901655
SNOG_09557	A	Chromosome_01	1	261040	262314	-	0.228571	0	1	1	0.975686	1	0.41098	0	0.995294	0.996863	0.977255	0	0	0.89098	0.98902	1	0.827451	0.846275	0.91451	0.96549	1	0.388235	0.962353	0.991372	0	1	1	0.973333	0.951373	0	0.977255	0.955294	0	0.818039	0.867451	1	1
SNOG_09558	A	Chromosome_01	1	262928	263920	-	0.342857	0	1	1	1	0	0	0	1	0.993958	0.979859	0	0	0.909366	1	0.922457	0.865055	0	0.976838	1	1	0.620342	1	0	0	1	1	1	0	0	0.884189	0.828802	0	0	0.912387	0.936556	1
SNOG_30664	A	Chromosome_01	1	272495	276013	+	0.0571429	0	1	1	1	1	0.819551	0.994032	1	0.960784	0.992611	0.963626	0.412617	1	1	0.955385	0.780051	0.992611	0.975845	0.993748	1	0.344984	0.988349	0.938335	0.656152	1	1	1	1	0.656152	0.938903	0.972151	0.947428	0.961068	0.817278	0.969878	1
SNOG_40029	A	Chromosome_01	1	276224	276543	+	0.285714	0	1	1	1	0.409375	0	0.71875	1	0.675	1	0.01875	0	0.859375	1	0.459375	0.734375	0.409375	1	0.675	1	0.659375	1	0.86875	0	1	1	0.81875	0.284375	0	1	1	0.71875	0.284375	0.86875	0.81875	1
SNOG_09563	A	Chromosome_01	1	277866	280388	-	0.371429	0	1	0.98256	1	0	0	0.269917	0.929053	1	0.975426	0	0	1	1	0.969877	0.671026	0.432025	0.971463	0.967499	1	0.406659	0.929053	0.467697	0	0.998415	1	0.989298	0	0	0.913991	0.98692	0	0	0.785176	0.975822	1
SNOG_09564	A	Chromosome_01	1	280924	281399	-	0.0857143	0	1	1	1	1	0.544118	1	1	1	1	0.901261	0.205882	1	1	1	1	1	1	1	1	0.348739	1	1	0.722689	1	1	1	1	0.478992	1	1	1	1	1	1	1
SNOG_09565	A	Chromosome_01	1	281726	282283	+	0.0571429	0	1	1	1	1	0.820789	1	0.998208	1	1	1	0.426523	0.621864	1	1	0.937276	0.845878	1	1	1	0.18638	0.937276	1	0.620072	1	1	1	1	0.908602	0.840502	1	0.851255	0.888889	0.732975	1	1
SNOG_09566	A	Chromosome_01	1	282746	287506	-	0.0571429	0	1	1	0.967654	0.973745	0.554925	0.942659	0.99895	0.961983	0.931527	0.962193	0.519849	1	0.969964	0.974585	0.814745	0.856963	0.962193	0.985087	0.986347	0.559756	0.933837	0.883428	0	0.988028	1	0.99895	0.989078	0	0.929847	0.973115	0.963033	0.914724	0.807393	0.988028	1
SNOG_09567	A	Chromosome_01	1	288505	293039	+	0.0571429	0	1	0.988534	0.969129	0.989195	0.662404	1	1	0.886439	1	0.871885	0.581477	0.994046	1	0.902095	0.818302	1	0.988313	0.98677	0.977949	0.657993	0.914223	1	0	1	0.994487	1	0.847189	0	0.988313	0.984785	0.999559	0.963837	0.850937	0.975083	1
SNOG_09568	A	Chromosome_01	1	293716	295323	-	0.114286	0	0.968905	1	0.877487	0.943408	0.210199	1	1	0.991915	0.829602	0.886194	0.200871	1	1	1	0.632463	0.983209	0.955224	0.9801	1	0.30597	0.812811	0.955846	0	0.987562	0.995647	0.996891	1	0.668532	0.801617	0.889925	0.962065	0.914179	0.662313	1	0.999378
SNOG_09569	A	Chromosome_01	1	296138	297787	+	0.114286	0	1	1	1	1	0.157576	1	1	0.873939	1	0.94	0.166667	0.948485	1	0.82303	0.715758	0.993333	1	0.978182	1	0.78303	0.955152	0.875758	0	1	1	0.999394	0.803636	0	0.949697	0.995151	1	0.906667	0.911515	0.94	1
SNOG_09570	A	Chromosome_01	1	298244	300181	+	0.142857	0	1	0.936017	0.997936	0.840557	0.352425	0.669247	1	0.977296	1	0.811662	0	0.979876	0.979876	1	0.939628	0.876677	1	0.979876	1	0.361197	0.988132	0.544892	0	1	1	1	0.700722	0	0.936532	0.932404	0.531992	0.700722	0.902993	0.979876	1
SNOG_09571	A	Chromosome_01	1	301136	302449	+	0.171429	0	1	1	0.929224	1	0.383562	0.905632	1	1	0.976408	0.914764	0.312785	0.866058	1	1	0.737443	0.885084	0.918569	1	1	0.36758	0.858448	0.853881	0	1	1	1	0.608067	0	0.946728	0.996956	0.83105	0.418569	0.888889	1	1
SNOG_09572	A	Chromosome_01	1	303126	305172	+	0.371429	0	1	1	0.918417	0	0	0	1	1	1	0	0	1	1	1	0.971177	0	1	1	1	0.398632	1	0	0	1	1	1	0	0	0.997069	1	0	0	0.905227	1	1
SNOG_09573	A	Chromosome_01	1	305443	307602	-	0.142857	0	1	1	0.875926	0.983796	0.458796	0.65463	1	0.987963	0.994444	0.900463	0.188426	1	1	0.994444	0.890278	0.830556	0.996296	1	1	0.49213	0.931018	1	0	1	1	1	0.994907	0	0.991204	0.984259	0.989352	0.994907	0.828704	1	0.991667
SNOG_09574	A	Chromosome_01	1	308267	312141	-	0.0857143	0	1	0.981161	0.906839	0.982452	0.535742	0.997677	0.999226	0.997161	0.983484	0.965419	0.54529	0.971871	1	0.982968	0.75871	0.954839	0.920258	0.986839	1	0.330064	0.877677	0.988903	0	0.951484	1	0.973419	1	0	0.901936	0.909677	0.963613	0.938839	0.725161	0.99071	1
SNOG_09575	A	Chromosome_01	1	312746	313578	+	0.0571429	0	1	1	1	1	0.828331	1	1	1	1	1	0.722689	1	1	0.809124	0.935174	1	1	0.948379	1	0.721489	0.963986	1	0	1	1	1	1	0	1	0.941176	1	1	0.955582	0.792317	1
SNOG_09577	A	Chromosome_01	1	314608	316130	+	0.0571429	0	1	1	0.966514	0.975049	0.725542	0.906763	0.966514	0.829941	0.984242	0.921865	0.469468	0.949442	1	0.855548	0.35916	0.995404	0.953381	1	1	0.538411	0.951412	0.923835	0.738674	1	1	0.990808	0.887065	0.738674	0.881156	0.940249	0.914642	0.887722	0.856862	0.96914	1
SNOG_30665	A	Chromosome_01	1	317953	318320	-	0.257143	0	1	1	1	0	0.25	1	1	1	0.432065	1	0	1	1	1	0.980978	1	1	0.432065	1	0.847826	1	1	0	0.432065	0.432065	1	1	0	1	1	1	1	1	1	1
SNOG_30666	A	Chromosome_01	1	318351	318724	+	0.142857	0	1	1	1	0	0.585561	1	1	1	0.930481	0.927808	0	1	1	1	1	1	1	0.930481	1	0.342246	1	0.954545	0	0.930481	0.930481	1	1	0	1	1	0.981283	1	0.879679	1	1
SNOG_09580	A	Chromosome_01	1	319023	321425	+	0.171429	0	1	0.864752	0.684561	0.772784	0.139409	0.635039	0.948814	0.982106	0.861007	0.801498	0.485643	1	1	0.976696	0.483978	0.733666	0.830628	0.982106	1	0.402414	0.625884	0.777778	0.293799	1	1	1	0.971702	0.228048	0.911777	0.856013	0.683312	0.81856	0.654598	0.94923	1
SNOG_09581	A	Chromosome_01	1	322049	322798	+	0.342857	0	1	1	0.865333	0	0	0	1	1	0.596	0.274667	0	0.897333	1	1	0.872	0.456	0.826667	0.749333	1	0.226667	0.572	0.870667	0	0.749333	0.749333	1	0	0	0.856	0.890667	0	0	0.853333	1	1
SNOG_09582	A	Chromosome_01	1	322905	324056	-	0.142857	0	1	1	1	1	0.768229	1	1	0.859375	1	0.982639	0.467882	1	0.958333	0.971354	0.543403	1	0.998264	0.955729	1	0.540799	0.998264	1	0	1	1	1	0	0	0.980035	1	1	0	0.927951	0.835069	0.955729
SNOG_09583	A	Chromosome_01	1	324473	324871	-	0.0571429	0	1	1	0.726817	1	0.556391	1	1	1	1	1	0.741855	1	1	1	0.694236	1	0.872181	1	1	0.58396	0.952381	1	0	1	1	1	1	0	0.924812	0.786967	1	0.887218	1	1	1
SNOG_09584	A	Chromosome_01	1	325392	326786	+	0.142857	0	1	1	0.967742	0.558423	0.50681	1	1	1	1	1	0.437276	1	1	1	0.998566	1	0.998566	1	1	0.704659	0.960573	0.990681	0	1	1	1	0	0	0.98638	1	1	0	1	1	1
SNOG_09585	A	Chromosome_01	1	327702	328570	+	0.2	0	1	1	1	0	0.233602	0.594937	1	1	1	0.594937	0	1	1	1	0.783659	0.588032	0.944764	1	1	0.573072	1	0.594937	0	1	1	1	0	0	1	0.941312	0.594937	0	0.936709	1	1
SNOG_09586	A	Chromosome_01	1	328989	330837	-	0.171429	0	1	1	0.923202	0.176852	0.455922	0.989724	0.946458	1	0.945917	1	0.383991	1	1	1	0.923202	0.873445	1	0.951866	1	0.496485	1	0.942131	0	0.945917	0.990265	1	0.893456	0	0.8702	0.946458	1	0.882639	0.931855	1	1
SNOG_09587	A	Chromosome_01	1	331606	334123	-	0.114286	0	1	0.955917	1	0.250596	0.575854	0.98054	1	0.911835	1	1	0.411835	0.931692	0.95552	0.932089	0.82367	1	0.955917	0.97498	0.926529	0.52502	1	0.972597	0	1	0.955917	1	0.922955	0	0.990469	0.988086	0.99444	0.922955	0.81811	0.96386	0.955917
SNOG_09588	A	Chromosome_01	1	334394	335329	+	0.114286	0	1	1	0.997863	0.961538	0.480769	1	1	1	1	1	0.661325	1	1	0.987179	0.896367	0.988248	0.995726	1	1	0.19765	1	0.950855	0	1	1	1	1	0	0.898504	1	1	1	0.958333	1	1
SNOG_09589	A	Chromosome_01	1	336115	337377	+	0.0857143	0	1	1	0.995249	1	0.524941	0.995249	1	1	0.987332	0.960412	0.745843	1	1	1	0.953286	1	1	1	1	0.328583	1	1	0	1	1	1	1	0	1	1	1	1	0.961203	1	1
SNOG_09590	A	Chromosome_01	1	339332	340452	+	0.142857	0	1	1	0.784121	1	0.417484	0.946476	0.988403	1	0.978591	0.914362	0.496878	0.997324	0.986619	0.983051	0.510259	1	0.859054	1	1	0.273863	0.942908	0.940232	0	1	0.979483	0.920607	0.784121	0	0.874219	0.893845	0.954505	0.825156	0.842997	1	0.986619
SNOG_09591	A	Chromosome_01	1	340976	342021	-	0.342857	1	1	0	1	0	0.502868	0	1	1	1	0	0	1	1	1	0.564053	0	1	1	1	0.544933	0.944551	0	0	1	1	1	0.0248566	0	1	0.932122	0	0.0248566	0.99044	1	1
SNOG_09592	A	Chromosome_01	1	342443	343220	-	0.285714	1	1	0	1	1	0	0	1	1	0.866324	1	0	1	1	1	0.916453	0	1	1	1	0.311054	1	0	0	1	1	1	0.502571	0	1	1	0	0.502571	0.862468	0.975578	1
SNOG_09593	A	Chromosome_01	1	343502	345801	+	0.342857	1	1	0	0.985652	0.413044	0	0	1	0.977391	1	0.888261	0	1	1	0.94087	0.966087	0	1	1	1	0.594783	0.936956	0	0	1	1	1	0	0	0.998696	0.971304	0	0	0.774783	0.966956	1
SNOG_09594	A	Chromosome_01	1	345826	348258	-	0.0857143	0	1	0.999589	0.902178	0.988081	0.216605	1	1	1	1	1	0.742704	1	1	0.951911	0.988492	0.998767	0.99589	0.982737	1	0.666667	0.944102	0.998767	0	1	1	1	0.976161	0	0.951911	1	1	0.855323	0.893136	0.997945	1
SNOG_09595	A	Chromosome_01	1	349247	350281	+	0.142857	0	1	1	0.844445	0.974879	0.486957	1	0.953623	0.963285	0.930435	0.972947	0.930435	1	0.997101	1	0.805797	0.985507	0.958454	1	0.989372	0.258937	0.897585	0.907246	0	1	1	0.983575	0.915942	0	0.982609	0.885024	1	0.438647	0.646377	1	1
SNOG_09596	A	Chromosome_01	1	350937	352128	-	0.114286	0	0.904362	1	0.813758	0.741611	0.317953	0.918624	0.937919	0.950503	0.850671	0.847315	0.427852	0.964765	0.988255	0.953859	0.764262	0.862416	0.884228	0.966443	0.955537	0.513423	0.998322	0.956376	0	0.970638	1	0.991611	1	0	0.979027	1	0.525168	0.917785	0.810403	0.977349	0.995805
SNOG_09597	A	Chromosome_01	1	352326	353171	+	0.257143	0	1	1	0.583924	1	0.0059102	0.781324	0.995272	1	0.485816	0.293144	0.0260047	0.868794	1	1	0.801418	0.894799	0.463357	1	1	0.0283688	0.417258	0.865248	0	0.953901	1	0.978723	1	0	0.979905	0.951537	0.764775	1	0.887707	1	1
SNOG_09598	A	Chromosome_01	1	353516	354076	-	0.0857143	0	1	1	1	1	0	0.973262	1	0.581105	1	1	0.235294	0.910873	0.996435	0.557932	0.26738	0.919786	1	0.871658	1	0.780749	0.723708	1	0.982175	1	1	0.964349	1	0.982175	0.905526	1	1	1	0.99287	0.807487	1
SNOG_09599	A	Chromosome_01	1	354392	360182	+	0.114286	0	1	1	0.959247	0.756864	0.43982	0.870834	0.997755	0.973407	0.969263	0.824037	0.371957	0.986358	0.998446	1	0.796581	0.819548	0.969953	0.987049	0.990848	0.504231	0.941461	0.897082	0	0.990848	1	0.992229	0.786911	0	0.955621	0.954239	0.826973	0.696771	0.90537	0.970817	0.990675
SNOG_09600	A	Chromosome_01	1	360938	364443	+	0.0857143	0	1	1	0.963776	0.954364	0.618368	0.951512	1	0.926697	1	0.981746	0.421278	0.946378	1	0.908443	0.633771	0.976611	0.99401	0.897034	0.990017	0.500571	0.948089	0.982886	0	1	1	1	0.927268	0	0.976326	0.992869	0.959498	0.926412	0.916429	0.909013	0.990588
SNOG_09602	A	Chromosome_01	1	367786	369064	-	0.228571	0	1	1	0.516028	0.419077	0	0.591869	0.936669	1	0.692729	0.343237	0.264269	1	0.991399	1	0.874902	0.755278	0.717748	1	1	0.240813	0.854574	0.681783	0	1	1	0.982017	0.862393	0	0.763878	0.929632	0.78577	0.175137	0.695856	1	1
SNOG_09603	A	Chromosome_01	1	369851	371656	+	0.114286	0	1	1	0.959579	1	0.248062	0.981728	1	0.986157	1	0.978405	0.554817	1	1	0.983942	0.812846	1	1	0.962348	1	0.449612	0.976744	1	0.395902	1	1	0.97619	1	0.413067	0.974529	1	0.982835	0.993355	0.894795	1	1
SNOG_09604	A	Chromosome_01	1	372356	372931	-	0.342857	0	1	1	1	0	0	0	1	1	1	0	0	0.885417	1	0.965278	0.833333	0	1	0.942708	1	0.546875	1	0	0	1	0.965278	1	0	0	1	1	0	0	0.776042	0.921875	1
SNOG_09606	A	Chromosome_01	1	374007	377485	-	0.142857	0	1	0.985915	0.830699	0.977005	0.334004	0.945674	0.958034	0.993389	0.943662	0.7048	0.355562	0.99885	0.997413	0.97528	0.960621	0.949698	0.858005	0.983903	1	0.3524	0.93935	0.956597	0.375683	1	0.997988	1	0.655648	0.375683	0.995976	0.945674	0.913768	0.690141	0.906007	1	0.9977
SNOG_09607	A	Chromosome_01	1	377801	378591	-	0.0857143	0	1	1	1	1	0.836915	1	1	0.895069	1	1	0.711757	1	1	0.949431	0.863464	1	0.938053	0.927939	0.965866	0.493047	1	1	0	1	1	1	1	0	0.893805	1	1	1	0.76359	0.965866	0.970923
SNOG_09608	A	Chromosome_01	1	378764	380971	+	0.2	0	1	1	0.97192	1	0.499547	0.810688	0.931159	0.911685	0.967391	0.731431	0.492301	0.913496	1	0.947011	0.730978	0.776268	0.916214	0.990036	0.998188	0.399004	0.854167	1	0	1	1	1	0.279891	0	0.927989	0.905344	1	0.135417	0.82337	0.959692	1
SNOG_09609	A	Chromosome_01	1	381129	382900	-	0.2	0	0.945824	1	0.914786	0.954853	0.374154	0.917607	1	0.936795	0.933409	0.972912	0.313205	1	0.992099	1	0.559255	0.873025	0.958239	0.975169	0.998307	0.414786	0.73702	0.361174	0.181716	1	1	1	0.841422	0.181716	0.883183	0.920429	0.8386	0.371896	0.739278	1	0.997743
SNOG_09610	A	Chromosome_01	1	384951	386457	+	0.0857143	0	1	1	1	1	0.902455	1	1	0.936961	1	1	0.425348	0.970803	1	0.979429	0.891174	1	0.978766	0.979429	1	0.658261	0.971467	1	0	1	1	1	0.801593	0	1	0.970139	1	1	0.90511	0.961513	0.979429
SNOG_09611	A	Chromosome_01	1	388929	389156	-	0.114286	0	1	1	1	1	0.868421	1	1	1	1	1	0.0964912	1	1	1	1	1	1	1	1	0	1	1	0	1	1	1	1	0	1	1	1	1	1	1	1
SNOG_30668	A	Chromosome_01	1	391933	392745	+	0.342857	0	1	1	0.945879	0	0	0	1	1	1	0	0	1	1	0.927429	0.96556	0	1	1	1	0.366544	1	0.628536	0	1	1	1	0	0	1	0.99877	0	0	0.811808	1	1
SNOG_09613	A	Chromosome_01	1	393318	395684	+	0.228571	0	1	1	1	0.762991	0.439375	0.404732	1	0.978876	1	0.746515	0.117448	1	0.986903	0.965357	0.808196	0.762991	0.999155	1	1	0.410646	0.942543	0.988171	0	1	1	1	0	0	0.994508	1	0.508238	0	0.897338	0.951415	1
SNOG_09614	A	Chromosome_01	1	396182	397927	-	0.2	0	1	1	1	1	0	0.990836	1	0.983391	1	0	0.0853379	1	0.977663	0.962772	0.92268	0.886598	1	1	1	0.547537	1	1	0	1	1	1	0	0	1	1	1	0.336197	0.866552	0.950745	1
SNOG_09616	A	Chromosome_01	1	398548	399549	+	0.371429	0	1	1	0.946108	0.43014	0	0.498004	1	1	0.883234	0	0	1	1	1	0.851297	0.476048	0.93014	1	1	0.191617	0.872255	0.448104	0	1	1	1	0	0	0.843313	0.859281	0.453094	0	0.794411	1	1
SNOG_09617	A	Chromosome_01	1	400309	401813	+	0.228571	0	1	1	0.997342	0.619269	0	0.904319	1	1	1	0	0.249834	1	1	0.982724	0.801329	1	1	1	1	0.341528	1	1	0	1	1	1	0	0	0.977409	1	1	0	0.899003	1	1
SNOG_09618	A	Chromosome_01	1	402327	402993	-	0.314286	0	1	1	1	0	0	0.878561	1	1	1	0	0	1	1	1	1	0	1	1	1	0.224887	1	0	0	1	1	1	0	0	1	1	0.653673	0	1	1	1
SNOG_09619	A	Chromosome_01	1	404281	406177	-	0.228571	0	1	1	0.868213	0.600422	0	0.998946	1	0.972061	1	0	0.353716	1	1	0.978387	0.943595	0.958882	1	1	1	0.380601	1	1	0	1	1	1	0	0	1	0.97786	0.941487	0	0.962573	1	1
SNOG_09620	A	Chromosome_01	1	407105	408214	-	0.228571	0	1	1	0.975676	1	0	1	1	1	1	0	0	1	1	1	0.983784	1	1	0.971171	1	0.3	1	1	0	1	1	1	0	0	0.996396	0.969369	1	0	0.952252	1	1
SNOG_09621	A	Chromosome_01	1	408560	410266	+	0.2	0	1	1	0.864089	1	0	0.981839	1	1	1	0	0.53017	1	1	1	0.856473	0.517282	1	1	1	0.247217	1	1	0	1	1	1	0	0	1	1	1	0	0.949619	1	1
SNOG_09622	A	Chromosome_01	1	411121	412422	-	0.228571	0	1	1	1	0.854071	0	1	1	1	1	0	0.337174	1	1	1	0.90169	0.849462	1	1	1	0.219662	0.978495	1	0	1	1	1	0	0	1	1	1	0	0.90937	1	1
SNOG_09623	A	Chromosome_01	1	413007	421403	+	0.171429	0	1	1	0.99476	0.965107	0	0.95546	1	0.966536	0.995355	0	0.607241	0.996904	1	0.964987	0.908896	0.959867	0.999881	0.98297	1	0.592235	0.975229	0.918423	0	1	1	1	0	0	0.974038	0.995236	0.951411	0	0.904609	0.9738	1
SNOG_09624	A	Chromosome_01	1	422527	423817	+	0.114286	0	1	1	0.74206	0.545314	0.642138	1	0.984508	1	0.940356	0.955074	0.546863	1	0.973664	1	0.702556	0.960496	0.948102	1	1	0.304415	0.847405	0.858249	0	1	1	1	0.439194	0	0.892332	0.939582	0.945004	0.529822	0.644462	1	1
SNOG_09625	A	Chromosome_01	1	424402	424839	-	0.114286	0	1	1	0.986301	1	0	1	1	1	1	1	0.694064	1	1	1	0.89726	0.899543	1	1	1	0.237443	0.899543	0.716895	0	1	1	1	0.666667	0	0.97032	1	1	1	0.990868	0.931507	1
SNOG_09626	A	Chromosome_01	1	425874	426511	+	0.342857	0	1	1	1	0	0.413793	0	1	1	1	0.424765	0	1	1	1	0.965517	0.420063	1	1	1	0.924765	1	0.424765	0	1	1	1	0	0	0.948276	1	0	0	1	1	1
SNOG_30669	A	Chromosome_01	1	427294	427711	-	0.2	0	1	1	1	0.758373	0	1	1	1	1	0.758373	0.37799	1	1	0.744019	1	1	1	1	0.899521	0.368421	0.988038	1	0	1	1	1	0	0	1	1	1	0	0.9689	1	1
SNOG_09627	A	Chromosome_01	1	428837	430201	-	0.0857143	0	1	1	0.953846	0.98022	0.286447	1	1	0.921612	1	0.895238	0.463736	1	1	1	0.912088	1	0.975092	0.892308	1	0.334066	0.934798	0.981685	0.666667	1	0.967033	1	1	0.666667	0.972894	0.974359	0.882784	1	0.830769	0.957509	0.967766
SNOG_09629	A	Chromosome_01	1	434567	437008	-	0.0571429	0	1	1	0.956183	0.960279	0.606061	0.95905	1	0.99222	1	0.978706	0.579034	1	0.966831	0.906224	0.796069	0.980344	1	0.981572	1	0.538084	0.955364	0.985668	0	1	1	1	1	0	0.980344	1	0.984439	0.937346	0.972973	0.937756	1
SNOG_09632	A	Chromosome_01	1	438793	441229	+	0.142857	0	1	0.981124	0.970456	1	0.39803	0.847353	0.98851	0.977842	0.981124	0.865819	0.3611	1	1	0.979073	0.766926	0.931883	0.881001	1	1	0.396799	0.986869	0.918753	0	1	1	1	0.969635	0	0.942142	0.935166	0.896594	0.844481	0.816167	1	1
SNOG_09633	A	Chromosome_01	1	441278	442520	-	0.171429	0	1	1	0.91955	0.905873	0.119067	0.724055	0.981496	0.962993	1	0.938053	0.264682	1	1	0.91955	0.654867	0.99115	0.986323	1	1	0.467417	0.96782	0.902655	0	1	1	1	0.744972	0	0.815768	0.96782	0.766694	0.275141	0.858407	1	1
SNOG_09634	A	Chromosome_01	1	442937	443982	+	0.114286	0	0.892925	1	0.869981	0.994264	0	0.857553	0.994264	1	1	0.720841	0.283939	1	1	0.914914	0.615679	0.929254	0.967495	1	1	0.506692	0.786807	0.969407	0	1	1	1	1	0	0.890057	0.967495	0.82218	1	0.805927	1	1
SNOG_09635	A	Chromosome_01	1	444414	445422	+	0.285714	0	1	1	0.983152	0.570862	0	0.492567	1	0.892963	1	0.472745	0	0.992071	1	1	0.903865	0.429138	0.920714	1	1	0.251734	0.988107	0.405352	0	1	1	1	1	0	0.88107	0.811695	0.902874	0	0.686819	0.98117	1
SNOG_30670	A	Chromosome_01	1	445953	446276	+	0.285714	0	1	1	1	0.82716	0	1	1	1	1	0.0709877	0	0.728395	1	1	0.731482	0.0802469	1	1	1	0.925926	1	0.0802469	0	1	1	1	0.0740741	0	1	1	1	0.0740741	0.450617	1	1
SNOG_09636	A	Chromosome_01	1	447665	451020	+	0.0571429	0	1	1	0.930274	0.994934	0.519368	0.99553	0.968117	0.952324	0.981526	0.978248	0.42789	0.952622	0.966329	0.944577	0.90435	0.955304	0.927294	0.935638	0.972288	0.403456	0.956198	0.975268	0.555423	0.978248	0.985101	0.982122	0.980632	0.537545	0.951728	0.97348	0.983909	0.882896	0.84416	0.929976	0.987485
SNOG_09637	A	Chromosome_01	1	452048	453016	+	0.171429	0	1	1	0.760578	0.286894	0.109391	1	1	1	0.923633	0.906089	0.203302	1	1	1	0.675955	0.71001	0.835913	1	1	0.214654	0.807018	0.923633	0	0.942209	0.9484	1	1	0	0.920537	0.912281	0.976264	1	0.609907	1	1
SNOG_09638	A	Chromosome_01	1	453079	454264	-	0.0857143	0	1	1	1	1	0.215852	0.985666	1	0.990725	1	1	0.557336	1	1	1	0.844857	0.858347	0.986509	1	1	0.642496	1	0.954469	0	1	1	1	1	0	0.903035	1	1	0.826307	0.797639	1	1
SNOG_09639	A	Chromosome_01	1	455421	457826	-	0.342857	0	0.914796	0.828762	0.907731	0.398171	0.142976	0.307564	0.885287	0.809227	0.990025	0.474647	0	0.854946	0.876559	0.871571	0.928928	0.293433	0.847465	0.842893	0.876559	0.610557	0.877806	0.293433	0	0.961347	0.876559	0.961347	0.0731505	0	0.872818	0.817539	0.307564	0	0.909809	0.902743	0.876559
SNOG_09640	A	Chromosome_01	1	458630	459964	-	0.142857	0	1	1	1	1	0.202996	1	1	1	0.955056	0.968539	0	0.990262	1	1	0.88839	1	0.98427	1	1	0.488389	1	1	0	1	1	1	1	0	1	1	1	1	0.882397	1	1
SNOG_09641	A	Chromosome_01	1	460848	462875	-	0	0	1	1	0.986193	1	0.680473	1	1	0.967949	0.978797	1	0.578895	1	1	0.981755	0.709566	0.9857	0.973866	1	0.987179	0.501479	0.973866	1	0.763314	1	1	1	1	0.763314	0.916667	1	0.976824	1	0.712525	0.985207	0.987673
SNOG_09642	A	Chromosome_01	1	464457	465087	+	0.171429	0	1	1	0.977813	0.787639	0.40729	0.721078	1	0.847861	1	0.767036	0.461173	0.903328	0.88748	0.895404	0.914422	0.736926	0.903328	1	0.903328	0.358162	0.992076	0.732171	0.351822	1	1	1	0.909667	0.459588	0.936609	0.885895	0.670365	1	0.348653	0.979398	1
SNOG_09643	A	Chromosome_01	1	465534	466929	-	0.0857143	0	1	1	0.962751	1	0.553725	0.941977	1	0.912607	1	0.959885	0.600286	0.927651	1	0.937679	0.810172	0.940544	0.967765	0.920487	0.971347	0.275788	0.879656	0.921203	0	0.971347	0.971347	0.974928	0.998567	0	0.997135	0.982092	0.928367	0.925501	0.630373	1	1
SNOG_09644	A	Chromosome_01	1	467631	468684	+	0.0857143	0	1	1	0.944023	1	0.643264	0.950664	1	1	0.963947	1	0.712524	0.921252	1	1	0.864326	1	0.808349	1	1	0.398482	0.916509	1	0	1	1	1	1	0	0.888994	1	0.959203	1	0.890892	1	1
SNOG_09645	A	Chromosome_01	1	468854	470402	-	0.114286	0	1	1	0.894125	0.965784	0.10652	0.888315	0.985797	1	0.98838	1	0.520981	1	1	1	0.750161	0.894125	0.854745	1	1	0.25113	0.757908	1	0	1	1	1	1	0	1	0.872176	0.928341	0.92705	0.859264	0.98838	1
SNOG_09646	A	Chromosome_01	1	470660	472008	+	0.2	0	1	1	0.964418	1	0.32172	1	1	0.971831	0.988139	1	0.337287	1	1	1	0.978503	0.907339	1	1	1	0.349889	1	1	0	1	1	1	0	0	1	0.977761	1	0	1	1	1
SNOG_09648	A	Chromosome_01	1	473998	475690	+	0.114286	0	1	1	0.782044	1	0.739516	0.773184	0.972239	1	0.985233	0.862965	0.585942	0.985824	0.993503	1	0.489663	0.897814	0.934436	0.985824	1	0.227998	0.858831	0.910809	0	0.958653	1	0.948612	0.702894	0	0.939161	0.812758	0.944477	0.682812	0.719433	0.985824	0.993503
SNOG_09649	B	Chromosome_01	1	475796	476290	-	0.314286	0	1	1	1	0	0	0	1	1	1	0	0	0.931313	1	0.862626	1	0	1	0.757576	1	0.985859	1	0	0	1	1	1	0	0	1	0.99596	1	0	1	0.989899	0.989899
SNOG_09650	A	Chromosome_01	1	478153	478818	+	0.142857	0	1	1	0.545045	0.798799	0.747748	0.923423	1	1	0.966967	1	0.528528	1	0.996997	1	0.433934	0.596096	0.870871	1	1	0.165165	0.858859	0.846847	0	1	1	1	1	0	0.951952	0.845345	1	0.945946	0.288288	1	1
SNOG_09652	A	Chromosome_01	1	482668	485435	-	0.0571429	0	1	1	0.96604	0.965679	0.501806	0.869942	0.992775	0.988078	0.999278	0.904263	0.441835	0.970376	1	0.988801	0.893064	0.962428	0.940029	1	1	0.439668	0.858382	0.965679	0.60802	1	1	1	0.962428	0.503974	0.945448	0.988801	1	0.959538	0.866691	0.933526	1
SNOG_09654	A	Chromosome_01	1	486334	486910	-	0.0571429	0	1	1	1	1	0.951473	0.908146	1	1	1	1	0.521664	1	1	0.963605	0.994801	1	1	1	1	0.639515	1	1	0	1	1	1	1	0	0.908146	1	1	1	0.982669	1	1
SNOG_09655	A	Chromosome_01	1	488317	490401	+	0.0571429	0	1	1	0.915108	0.931415	0.576978	0.907434	0.986571	1	0.97458	0.901679	0.529017	0.999041	1	1	0.858513	0.833094	0.978897	1	1	0.517506	0.768345	0.994724	0	1	1	1	0.996163	0	0.882494	0.882014	0.994724	0.940528	0.77554	1	1
SNOG_09656	A	Chromosome_01	1	491309	492834	-	0.0857143	0	1	1	1	1	0.86173	0.999345	1	0.908912	0.948231	1	0.420708	1	1	0.923329	0.826343	1	1	1	1	0.68021	1	1	0	1	0.993447	1	1	0	1	1	0.999345	1	0.826343	0.969201	1
SNOG_09657	A	Chromosome_01	1	493109	496187	+	0.142857	0	0.99935	1	0.895421	0.944462	0.265671	1	0.990256	0.993829	0.987658	0.998701	0.398181	0.994154	0.990256	0.976616	0.686587	0.975641	0.938292	0.976941	0.994154	0.432283	0.884053	0.959727	0.156544	0.99253	0.995128	0.990256	0.983436	0.253979	0.94089	0.958753	0.993829	0.967522	0.724261	0.993504	0.993504
SNOG_09659	A	Chromosome_01	1	501944	503322	+	0.0857143	0	1	1	1	1	0.613488	0.927484	1	1	1	0.610587	0.455402	1	1	0.945613	0.82016	1	1	0.947788	1	0.833938	1	1	0	1	1	1	1	0	0.952139	1	1	1	0.931835	1	1
SNOG_09660	A	Chromosome_01	1	505050	505933	-	0.142857	0	1	1	1	1	0.643665	0.506787	1	1	1	1	0.239819	1	1	1	1	0.964932	1	1	1	0.204751	0.877828	0.985294	0	1	1	1	0.725113	0	0.96267	1	0.858597	0.442308	0.789593	1	1
SNOG_09661	A	Chromosome_01	1	506458	508167	-	0.0857143	0	1	1	1	1	0.567836	1	1	0.975439	1	0.99883	0.263743	1	1	0.990643	0.945614	1	1	1	1	0.729824	0.925146	1	0	1	1	1	1	0	1	1	1	1	0.891813	1	1
SNOG_09662	A	Chromosome_01	1	508613	508945	-	0.0571429	0	1	1	1	1	0.615616	1	1	1	1	1	0	0.954955	1	1	0.372372	1	1	1	1	0.507508	1	1	0.954955	1	1	1	1	1	1	1	1	1	0.930931	0.897898	1
SNOG_40030	A	Chromosome_01	1	509066	509440	-	0.0285714	0	1	1	1	1	1	1	1	1	1	1	0	1	1	1	0.749333	1	1	1	1	0.858667	1	1	1	1	1	1	1	1	1	1	1	1	1	1	1
SNOG_09663	A	Chromosome_01	1	510316	511673	-	0.114286	0	1	1	1	1	0.744477	1	1	1	1	1	0.41458	1	1	0.969808	0.683358	1	0.935935	1	1	0.102356	0.977172	1	0	1	1	1	1	0	1	1	0.983063	0.958027	0.918999	1	1
SNOG_09664	A	Chromosome_01	1	512879	514653	+	0.0285714	0	1	1	1	1	0.678873	1	1	1	1	0.972394	0.739718	1	1	1	0.889014	1	0.983099	1	1	0.464225	0.868732	0.985915	1	1	1	1	0.996056	0.981972	0.970141	0.988169	0.988732	1	0.929577	0.976338	1
SNOG_09665	A	Chromosome_01	1	515161	516567	-	0.0571429	0	1	1	0.974414	0.999289	0.749822	0.820896	1	0.916844	1	1	0.656716	0.958777	1	1	0.789623	0.866382	1	1	1	0.615494	0.803838	0.981521	0	1	1	1	0.926084	0	0.949538	1	0.944563	1	0.907605	0.984364	1
SNOG_09667	A	Chromosome_01	1	517378	518785	+	0.114286	0	1	1	1	1	0.826705	0.81108	0.994318	0.923295	0.96946	0.997159	0.338068	0.784091	0.981534	0.945312	0.75	1	0.962358	0.941761	1	0.432528	0.980114	1	0	0.981534	1	1	0.820312	0	0.738636	0.955966	0.754972	1	0.705966	0.981534	1
SNOG_40031	B	Chromosome_01	1	518813	518989	+	0.0571429	0	1	1	1	1	0.734463	1	1	1	1	1	1	0.745763	1	1	1	1	1	1	1	1	1	1	0	1	1	1	0.898305	0	0.745763	1	1	0.898305	1	1	1
SNOG_09668	A	Chromosome_01	1	519631	522734	-	0.142857	0	1	0.796714	0.893686	0.965206	0.371778	0.884343	0.984536	0.987758	0.984536	0.961985	0.320554	0.96875	1	0.98518	0.782861	0.943621	0.961018	1	1	0.284149	0.946843	0.973905	0	0.996778	1	1	0.884665	0	0.937822	0.948776	0.8779	0.860503	0.800902	1	0.994845
SNOG_30671	A	Chromosome_01	1	523136	525195	+	0.114286	0	1	1	0.975243	1	0.812136	0.919417	0.979126	1	0.976214	0.963592	0.290291	0.981553	1	0.988835	0.857767	1	0.948058	1	1	0.407767	0.921359	1	0	1	1	1	0.991748	0	0.961165	0.952427	1	1	0.945146	0.950971	0.996602
SNOG_09671	A	Chromosome_01	1	525563	526660	+	0.142857	0	1	1	1	1	0.448087	1	1	1	1	0.588342	0.396175	0.98725	1	1	0.738616	0.958106	1	1	1	0.137523	0.955373	0.874317	0	0.949909	1	1	1	0	0.787796	0.937159	0.98725	1	0.704918	0.970856	0.970856
SNOG_09672	A	Chromosome_01	1	526975	527290	+	0.228571	0	1	1	1	1	0	1	1	1	1	1	0	1	1	0.936709	0.705696	0	1	1	1	0.689873	1	0	0	1	1	1	0	0	1	1	0.787975	0	0.806962	1	1
SNOG_09674	A	Chromosome_01	1	528788	529955	+	0.0571429	0	1	1	1	1	0.545377	1	1	1	1	1	0.398116	1	1	0.960616	0.927226	0.978596	0.998288	1	1	0.76113	1	0.978596	0	1	1	0.980308	1	0.748288	1	1	1	1	0.861301	0.968322	1
SNOG_09675	A	Chromosome_01	1	531092	531916	-	0.342857	0	1	1	0.836364	0	0	0	1	1	0.842424	0.966061	0	1	1	1	0.473939	0	0.826667	1	1	0.738182	0.905455	0	0	1	1	1	0	0	0.900606	0.830303	0	0	0.900606	1	1
SNOG_09676	A	Chromosome_01	1	532526	533459	-	0.342857	0	1	1	1	0	0	0	1	0.963597	1	0	0	1	1	1	1	0	1	1	1	0.572805	1	0	0	1	1	1	0	0	1	1	0	0	0.949679	1	1
SNOG_09677	A	Chromosome_01	1	533753	535400	-	0.0571429	0	1	1	1	1	0.696602	1	1	1	1	1	0.712379	0.98483	1	1	0.957524	1	0.998786	1	1	0.656553	1	1	0	1	1	1	1	0	1	1	1	1	0.857403	0.979369	1
SNOG_09678	A	Chromosome_01	1	536422	536957	-	0.0857143	0	1	1	1	0.595149	0.623134	0.781716	1	1	1	0.994403	0.761194	1	1	1	0.847015	0.994403	0.940299	1	1	0	1	0.994403	0	1	1	1	0.994403	0	1	1	1	0.994403	1	1	1
SNOG_09679	A	Chromosome_01	1	538316	538747	+	0.285714	0	1	1	1	0	0	0.770833	1	1	1	0	0	0.842593	1	1	1	0	1	1	1	0.923611	0.891204	0	0	1	1	1	0	0	1	1	0.770833	0	1	1	1
SNOG_30672	A	Chromosome_01	1	538805	539225	-	0.342857	0	1	1	1	0	0	0.11639	1	1	1	0	0	1	1	1	1	0	1	1	1	0.695962	0.912114	0	0	1	1	1	0	0	1	1	0.11639	0.137767	0.855107	1	1
SNOG_09680	A	Chromosome_01	1	539644	540643	+	0.0285714	0	1	1	0.902	1	0.825	0.937	1	0.977	0.988	1	0.759	1	1	0.965	0.777	1	1	1	0.977	0.578	0.818	1	0.474	1	1	1	1	0.81	1	0.932	0.98	1	0.799	0.969	1
SNOG_09681	A	Chromosome_01	1	541122	542032	-	0.0571429	0	1	1	1	1	0.778266	1	1	1	1	1	0.83315	1	1	1	0.927552	1	1	1	1	0.859495	1	1	0.203073	1	1	1	1	0.203073	0.998902	1	1	1	0.895719	1	1
SNOG_09682	A	Chromosome_01	1	542473	543649	-	0.0285714	0	1	1	1	0.975361	0.864061	0.994902	1	1	1	1	0.62277	1	1	1	0.829227	0.965166	1	1	1	0.449448	1	0.97876	0.882753	1	1	1	1	0.882753	0.992353	0.937978	1	0.908241	0.868309	0.998301	1
SNOG_30673	A	Chromosome_01	1	543956	544404	-	0.142857	0	1	1	1	1	0.777283	1	1	1	0.973274	1	0.663697	0.948775	1	0.933185	1	1	1	1	1	0.298441	1	1	0	1	1	1	0.305123	0	1	1	1	0.305123	0.770601	0.975501	1
SNOG_09684	A	Chromosome_01	1	545119	545445	+	0.285714	0	1	1	1	0	0.896025	0.896025	1	0.336391	1	0	0	0.914373	1	1	1	0	1	1	1	0.428135	1	0.896025	0	1	1	1	0	0	1	1	0.896025	0	0.828746	0.856269	1
SNOG_09685	A	Chromosome_01	1	545634	546663	-	0.171429	0	1	1	0.874757	0.856311	0.416505	0.466019	1	0.951456	0.990291	0.875728	0.484466	0.951456	0.956311	0.924272	0.588349	0.930097	0.864078	0.951456	0.969903	0.406796	0.590291	0.969903	0	1	0.969903	1	0.82233	0	0.958252	0.885437	0.509709	0.842718	0.860194	0.951456	0.969903
SNOG_09686	A	Chromosome_01	1	547219	548206	-	0.114286	0	1	1	0.857287	0.968623	0.240891	0.998988	1	1	1	0.94332	0.667004	1	1	1	0.797571	0.720648	0.950405	1	1	0.211538	0.925101	0.787449	0	1	1	1	0.976721	0	0.934211	0.950405	1	0.917004	0.869433	1	1
SNOG_09687	A	Chromosome_01	1	549007	549818	-	0.0571429	0	1	1	1	1	0.527094	1	1	0.963054	1	0.762315	0.552956	1	1	0.963054	0.976601	1	0.997537	1	1	0.710591	1	1	0	1	1	1	1	0	1	1	1	1	0.863301	0.945813	1
SNOG_09688	A	Chromosome_01	1	551843	553117	+	0.0571429	0	1	1	1	1	0.896471	1	1	0.967843	1	1	0.660392	1	1	0.945882	0.918431	1	1	0.972549	0.972549	0.763137	1	1	0	1	1	1	0.745882	0	0.978823	1	1	1	0.961569	0.999216	1
SNOG_09690	A	Chromosome_01	1	555912	557398	-	0.114286	0	1	1	0.963013	0.98924	0.306658	0.926026	0.948218	0.973773	0.96234	1	0.665098	0.952925	0.971083	0.987223	0.526563	0.806321	0.946873	1	1	0.234701	0.802287	0.919973	0	1	1	1	0.575656	0	0.925353	0.921318	0.999328	0.552118	0.907868	0.939476	0.999328
SNOG_30674	A	Chromosome_01	1	557801	558265	-	0.0857143	0	1	1	0.754839	1	0.741935	0.939785	0.778495	0.903226	0.748387	0.933333	0.350538	1	1	0.991398	0.649462	1	1	1	1	0.619355	0.810753	0.974194	0	1	1	1	1	0	0.746237	0.696774	0.823656	1	0.526882	1	1
SNOG_09691	A	Chromosome_01	1	559698	561308	+	0.0571429	0	1	1	0.906269	0.865922	0.34761	0.867163	0.965239	1	0.985723	0.860335	0.375543	0.992551	1	0.990068	0.692117	1	0.961515	1	1	0.722533	0.94103	0.962756	0.651148	1	1	1	1	0.869646	0.955307	0.986965	0.971446	0.738672	0.852886	1	1
SNOG_09692	A	Chromosome_01	1	561771	562767	-	0.114286	0	1	1	0.814443	1	0.532598	0.919759	0.994985	1	1	1	0.316951	1	1	1	0.460381	1	0.89669	1	1	0.704112	0.984955	0.995988	0.391174	0.994985	1	1	0.62989	0.391174	0.796389	0.816449	1	0.883651	0.884654	1	1
SNOG_09693	A	Chromosome_01	1	563757	564895	+	0.142857	0	1	1	0.774363	0.563652	0.500439	0.737489	0.935909	1	0.985953	0.726075	0.43547	1	0.986831	1	0.579456	0.798068	0.661984	1	1	0.0359965	0.920983	0.694469	0	1	1	1	0.8446	0	0.854258	0.864794	0.658472	0.315189	0.666374	1	1
SNOG_30675	A	Chromosome_01	1	565207	567787	+	0.0857143	0	1	1	1	0.993413	0.52654	0.950407	1	0.982177	1	1	0.752809	1	1	0.938396	0.909338	1	0.977916	0.970554	1	0.43859	1	0.904688	0	1	1	0.991864	0.524215	0	0.976753	1	0.994188	0.524215	0.891127	1	1
SNOG_09695	A	Chromosome_01	1	568477	568847	+	0.285714	0	1	1	1	0.978437	0.552561	0	1	1	1	0.978437	0	1	1	1	1	0	1	1	1	0.485175	1	0	0	1	1	1	0	0	0.754717	1	0	0	1	1	1
SNOG_09697	A	Chromosome_01	1	570356	571615	+	0.114286	0	0.998413	0.998413	0.965873	0.975397	0.369841	0.929365	1	0.887302	1	1	0.486508	0.925397	0.980952	0.87619	0.826984	1	0.926191	0.980952	0.969841	0.518254	0.983333	0.938889	0	1	1	1	0.938889	0	0.861111	0.968254	0.963492	0.938889	0.993651	0.792857	1
SNOG_09698	A	Chromosome_01	1	572327	572894	-	0.171429	0	1	0.977113	1	1	0.771127	1	0.994718	0.929577	1	0.924296	0.292253	1	1	1	0.885563	0.790493	1	1	0.989437	0.454225	0.913732	1	0.205986	1	1	0.952465	0.0862676	0.205986	0.910211	1	1	0.434859	0.827465	1	1
SNOG_40032	A	Chromosome_01	1	573039	573482	+	0.285714	1	0.995495	0.216216	0.5	0.641892	0	0.666667	0.864865	1	0.671171	0.677928	0.0675676	0.948198	0.887387	1	0	0.747748	0.617117	1	1	0	0.0022523	0.713964	0	0.846847	0.995495	0.86036	0.837838	0	0.581081	0.54955	0.763513	0	0.326577	1	1
SNOG_09700	A	Chromosome_01	1	574191	575985	+	0.257143	0	1	1	0.972145	0.496379	0.248468	1	0.979387	1	0.97883	0.401671	0.406128	1	0.985515	0.972145	0.670195	1	0.994986	0.983844	1	0.422841	0.677437	1	0	1	1	1	0.164345	0	0.847354	0.888022	1	0	0.774373	1	1
SNOG_09701	A	Chromosome_01	1	576426	577358	-	0.114286	0	1	1	0.91104	1	0.250804	0.95284	1	1	0.995713	1	0.500536	1	1	1	0.434084	0.956056	1	1	1	0.652733	0.963558	1	0	1	1	1	1	0	1	0.97642	0.966774	1	0.767417	1	1
SNOG_09702	A	Chromosome_01	1	578540	579226	+	0.342857	0	1	1	1	0	0	0	1	0.860262	1	0	0	1	1	0.86754	1	0	1	0.931587	0.924309	0.703057	1	0	0	1	1	1	0	0	1	1	0	0	0.937409	1	1
SNOG_09704	A	Chromosome_01	1	581295	583831	-	0.0857143	0	1	1	0.978715	0.979897	0.691762	0.988569	0.989358	0.99054	1	0.987781	0.624359	0.940481	0.978715	0.899488	0.776114	0.995664	1	0.953488	0.985022	0.467087	0.87229	0.930233	0	1	1	1	1	0	0.998423	0.968467	0.987387	0.989752	0.958613	0.949547	1
SNOG_09705	A	Chromosome_01	1	584336	585118	+	0.114286	0	1	1	0.871009	0.767561	0.275862	0.893997	0.88378	1	0.882503	0.8212	0.270753	1	0.961686	0.887612	0.681992	0.950192	0.822478	1	0.959132	0.768838	0.803321	0.891443	0	0.877395	1	0.93742	0.662835	0	0.846743	0.868455	0.716475	0.703704	0.749681	0.948914	0.951469
SNOG_09706	A	Chromosome_01	1	585608	586913	-	0.142857	0	0.998469	1	1	0.941041	0.418836	1	1	0.952527	1	0.946401	0.240429	0.977029	1	1	0.921133	0.965544	1	1	1	0.304747	0.872129	0.922665	0	1	1	0.964012	0.974732	0	0.946401	1	1	0.784073	0.669219	1	1
SNOG_40033	B	Chromosome_01	1	588011	588352	+	0.0857143	0	1	1	1	1	0.847953	1	1	1	1	1	0.836257	1	1	1	0.950292	1	1	1	1	0.251462	1	1	0	1	1	1	1	0	1	1	1	1	1	1	1
SNOG_09707	A	Chromosome_01	1	588382	590097	-	0.114286	0	1	1	0.995338	1	0.534382	1	0.998252	0.972028	1	0.853147	0.49359	1	0.998252	0.979604	0.717949	0.910839	0.977273	0.961538	1	0.310023	0.836247	0.91317	0	1	1	1	1	0	0.88345	0.882284	1	1	0.827506	0.968531	1
SNOG_09708	A	Chromosome_01	1	591043	591585	+	0.114286	0	1	1	1	0.928177	0.47698	1	1	0.965009	1	0.983425	0.598527	0.965009	1	0.909761	0.563536	0.917127	1	0.950276	0.990792	0.110497	0.909761	1	0	0.965009	1	0.950276	0.930018	0	0.832412	0.928177	0.970534	1	0.882136	0.965009	1
SNOG_09709	A	Chromosome_01	1	592305	592827	+	0.171429	0	1	1	1	0.954111	0	1	1	1	1	0.193117	0.959847	1	1	0.875717	1	1	1	1	0.988528	0.917782	1	1	0	1	1	1	0.0688336	0	1	1	0.959847	0.187381	0.946463	1	1
SNOG_40034	B	Chromosome_01	1	593565	593879	+	0.142857	0	1	1	1	1	0.498413	1	1	1	1	1	0.403175	1	1	1	1	1	1	1	1	0.415873	1	1	0	1	1	1	1	0	1	1	1	1	1	1	1
SNOG_09710	A	Chromosome_01	1	595712	599632	-	0.114286	0	1	1	0.925274	0.977557	0.30936	0.947207	1	0.987503	0.998215	0.89722	0.369293	0.99898	1	0.984953	0.738077	0.93267	0.981637	1	0.998725	0.577659	0.910737	0.981892	0	1	1	1	1	0	0.966845	0.993624	0.973986	0.952308	0.928845	0.988268	1
SNOG_09711	A	Chromosome_01	1	600176	607609	+	0.114286	0	1	1	0.911891	0.981168	0.423594	0.971348	1	0.994081	0.980899	0.974576	0.641647	1	1	0.989373	0.88445	0.973097	0.947	1	1	0.482916	0.993678	0.981302	0	0.999731	1	1	0.997175	0	0.982244	0.973231	0.999731	0.990853	0.898709	1	1
SNOG_40035	B	Chromosome_01	1	607636	607992	+	0.0857143	0	1	1	1	1	0.882353	1	1	1	1	1	0	1	1	1	1	1	0.817927	1	1	0.568627	0.988796	1	0	1	1	1	1	0	1	1	1	1	1	1	1
SNOG_09713	A	Chromosome_01	1	610038	611390	-	0.257143	0	1	1	0.903917	0.546194	0	0.470066	1	1	1	0.545455	0.194383	1	1	0.972653	0.632668	0.62306	1	1	1	0.0709534	0.899483	0.569845	0	1	1	1	0	0	0.850702	0.94235	0.470066	0	0.73762	1	1
SNOG_09714	A	Chromosome_01	1	612069	612295	-	0.342857	0	1	1	1	0	0	0	1	0.810573	1	0	0	1	1	1	1	0	1	1	1	0.731278	1	0	0	1	1	1	0	0	1	1	0	0	0.810573	1	1
SNOG_09715	A	Chromosome_01	1	613464	615239	-	0.0571429	0	1	1	0.899212	1	0.510135	1	1	0.988739	0.970158	0.999437	0.511824	0.996622	1	0.988176	0.697072	1	0.93018	1	1	0.515766	0.810248	0.913851	0.16723	1	1	1	0.981982	0.16723	0.885135	0.920045	1	0.888513	0.838964	1	1
SNOG_09717	A	Chromosome_01	1	616509	618821	-	0.0571429	0	1	1	0.990056	1	0.626892	0.987462	1	1	0.995244	0.963684	0.678772	1	1	1	0.828361	0.996109	0.937743	0.974924	1	0.591872	0.853005	0.993515	0	1	1	1	0.823173	0	0.929096	0.984868	0.944661	1	0.731518	0.926935	1
SNOG_09718	A	Chromosome_01	1	620554	621309	+	0.2	0	1	1	0.902116	1	0	1	1	1	0.993386	0.513227	0	0.986773	1	1	0.998677	0.984127	0.968254	1	1	0.26455	1	1	0	1	1	1	0	0	1	1	0.988095	0	0.994709	1	1
SNOG_09719	A	Chromosome_01	1	621511	623347	+	0.114286	0	1	1	1	0.989113	0.712575	0.921611	1	0.960261	1	0.536745	0.53239	1	1	1	0.610234	0.997278	0.966794	1	1	0.412085	0.93141	0.979314	0	1	1	1	0.620033	0	1	1	0.976048	0.332608	0.860098	0.962983	1
SNOG_09720	A	Chromosome_01	1	623517	624446	-	0.0857143	0	1	1	0.963441	1	0.413979	0.954839	1	1	0.926882	0.98172	0.42043	1	1	1	1	0.969893	0.836559	1	1	0.535484	0.719355	1	0.88172	1	1	1	1	0	0.960215	0.945161	0.954839	1	0.889247	1	1
SNOG_09721	A	Chromosome_01	1	624806	626175	+	0.0285714	0	1	1	1	0.788321	0.672993	0.937956	1	1	0.99854	0.886131	0.619708	1	1	1	0.321898	0.918248	1	1	1	0.654744	0.854745	0.940876	0.793431	1	1	1	0.969343	0.738686	0.926277	0.927737	0.990511	0.862774	0.886131	1	1
SNOG_09722	A	Chromosome_01	1	627245	627768	-	0.371429	0	0.942748	0.973283	0.553435	0	0.167939	0.354962	0.753817	0.938931	0.784351	0.461832	0	0.900763	0.935114	0.937023	0.599237	0	0.664122	0.937023	0.896946	0.263359	0.612595	0.46374	0	0.824427	0.839695	0.849237	0	0	0.692748	0.645038	0	0	0.578244	0.938931	0.864504
SNOG_09723	A	Chromosome_01	1	628707	632010	-	0.0285714	0	1	1	0.986985	1	0.720339	1	1	0.958838	1	0.987893	0.728814	1	1	0.979722	0.888922	1	1	0.984564	1	0.687651	0.996973	1	0.333838	1	1	1	0.980327	0.551453	1	1	0.987893	0.978511	0.959746	0.974576	0.992433
SNOG_40036	B	Chromosome_01	1	632926	633220	+	0.0857143	0	1	1	1	1	0.518644	1	1	0.99322	1	1	0.522034	1	1	1	1	1	1	1	1	0.186441	1	1	0	1	1	1	1	0	1	1	1	1	1	1	1
SNOG_09725	A	Chromosome_01	1	633546	635240	-	0.114286	0	1	1	1	0.841888	0	0.984071	1	0.953982	0.99823	0.988791	0.386431	1	1	0.983481	0.889675	0.983481	1	0.951622	1	0.618289	0.949263	0.785841	0	1	0.99528	1	1	0	0.958702	1	0.919174	0.982301	0.782891	0.955752	1
SNOG_09726	A	Chromosome_01	1	635875	637506	-	0.114286	0	1	1	1	1	0.26777	1	1	1	1	0.996936	0.245711	1	1	1	0.949142	0.998775	1	1	1	0.77451	0.963848	0.998775	0	1	1	1	0.989583	0	0.979167	1	0.957108	0.606005	0.931373	1	1
SNOG_09727	A	Chromosome_01	1	637789	638467	+	0.0571429	0	1	1	0.892489	1	0.868925	1	1	1	1	1	0.992636	0.997054	1	1	1	1	1	1	1	0.901326	1	1	0	1	1	1	1	0	1	1	1	1	0.95729	0.933726	1
SNOG_09728	A	Chromosome_01	1	639426	644145	-	0.142857	0	1	1	0.907415	0.956356	0.280085	0.800636	0.981356	0.962924	0.902754	0.908475	0.286441	0.958475	0.995127	0.963559	0.692797	0.868008	0.938348	0.965042	0.991102	0.476483	0.876271	0.908263	0	0.978602	0.995763	0.995763	0.998517	0	0.905932	0.93178	0.917585	0.996186	0.763559	0.967373	0.9875
SNOG_09729	A	Chromosome_01	1	645273	646445	+	0.114286	0	1	1	1	1	0.317136	1	1	0.97272	1	1	0.424552	1	1	1	1	1	0.98295	0.971867	1	0.803069	0.973572	1	0	1	1	1	1	0	0.957374	1	1	0.891731	0.962489	0.994032	1
SNOG_09730	A	Chromosome_01	1	647661	649487	+	0.171429	0	1	1	0.816092	0.693487	0.311987	0.76081	1	0.985769	0.966065	0.692392	0.520525	1	0.978654	0.980843	0.646962	0.6185	0.977012	0.938697	1	0.310345	0.943623	0.608648	0	1	1	1	0	0	0.887247	0.885057	0.697865	0	0.679256	1	1
SNOG_09731	A	Chromosome_01	1	650393	651307	+	0.314286	0	1	1	1	0	0	0.915847	1	1	0.861202	0	0	1	1	1	0.903825	0	0.994536	1	1	0.306011	0.956284	0	0	1	1	1	0	0	1	0.899454	0.99235	0	0.827322	1	1
SNOG_09732	A	Chromosome_01	1	651435	652958	-	0.0857143	0	1	1	1	1	0.400919	0.757218	1	1	1	0.964567	0.68832	1	1	1	0.96063	1	0.997375	1	1	0.584646	0.962598	0.989501	0	1	1	1	0.937664	0	0.872047	1	0.998031	1	0.866142	1	1
SNOG_09733	A	Chromosome_01	1	653614	654103	-	0.114286	0	1	1	0.987755	0	0.569388	0.871429	1	1	1	1	0.632653	1	1	1	0.797959	1	0.904082	1	1	0	0.8	1	0	1	1	1	0.928571	0	0.959184	0.92449	1	1	0.706122	1	1
SNOG_30676	A	Chromosome_01	1	654338	655174	-	0.371429	0	1	1	0.69773	0	0	0	1	1	0.875747	0	0	0.959379	1	1	0.572282	0	0.915173	1	1	0.192354	0.641577	0	0	1	1	1	0	0	0.99761	0.945042	0	0	0.825568	1	1
SNOG_40037	B	Chromosome_01	1	656197	656511	+	0.114286	0	1	1	1	1	0.723809	1	1	1	1	1	0.857143	1	1	1	0.828571	0.314286	1	1	1	0.403175	0.914286	1	0	1	1	1	1	0	1	1	1	1	1	0.895238	0.857143
SNOG_09734	A	Chromosome_01	1	657358	659393	+	0.142857	0	1	1	1	0.856581	0.363949	0.890963	1	1	0.904715	0.876228	0.384578	1	0.975442	1	0.731336	1	0.899312	1	1	0.219548	0.855599	1	0	0.960707	1	1	0.997544	0	0.925835	0.869843	0.968075	0.958252	0.709725	0.986739	0.962672
SNOG_09735	A	Chromosome_01	1	661668	662338	-	0.371429	0	1	1	0.965723	0.110283	0	0.28763	1	1	1	0.113264	0.111773	1	1	1	0.624441	0.412817	1	1	1	0.457526	0.482861	0.314456	0	1	1	1	0	0	0.883756	0.752608	0.527571	0.108793	0.703428	1	1
SNOG_09736	A	Chromosome_01	1	663810	664697	+	0.114286	0	1	1	1	1	0.186937	0.953829	1	0.997748	1	1	0.753378	1	1	1	0.632883	1	1	0.900901	1	0.282658	0.593468	0.872748	0	1	1	1	1	0	0.998874	0.987613	1	1	0.91554	1	1
SNOG_09737	A	Chromosome_01	1	665347	666372	-	0.342857	0	1	1	1	0	0	0	1	0.950292	1	0	0	1	1	0.892787	0.97076	0	1	1	1	0.834308	1	0	0	1	1	1	0	0	1	1	0	0	0.779727	0.932749	1
SNOG_09738	A	Chromosome_01	1	667318	667527	+	0.314286	0	1	1	1	0	0	0	1	1	1	1	0	1	1	1	0.780952	0	1	1	1	0.809524	1	0	0	1	1	1	0	0	0.790476	0.847619	0	0	0.671429	1	1
SNOG_09739	A	Chromosome_01	1	667769	669129	-	0.142857	0	1	1	0.959588	1	0.318883	0.983101	1	0.878766	0.994857	0.990448	0.381337	0.986774	1	0.887583	0.507715	1	0.967671	0.95665	1	0.0080823	0.96914	1	0	1	1	1	1	0	0.917708	1	1	1	0.858927	0.895665	0.935342
SNOG_09740	A	Chromosome_01	1	669892	672402	-	0.0571429	0	1	0.99761	1	1	0.641179	0.940263	0.993628	0.994026	1	0.980088	0.599761	1	1	0.975309	0.957786	0.961768	0.970928	0.978893	0.994026	0.622859	0.967742	1	0	1	1	1	0.964556	0	0.976902	1	0.992433	0.850657	0.884906	0.964954	1
SNOG_09741	A	Chromosome_01	1	673406	675172	-	0.114286	0	1	1	0.989247	1	0.478212	0.911149	1	1	0.992643	0.994341	0.267685	0.996604	1	0.945105	0.791737	0.907187	0.978495	0.945105	0.970572	0.393888	0.725523	0.825127	0.202037	1	1	1	1	0.706848	0.907753	1	1	0.945105	0.89983	1	1
SNOG_09742	A	Chromosome_01	1	676359	676804	-	0.114286	0	1	1	1	0.441704	0.300448	1	1	0.903587	1	1	0.955157	1	1	0.713005	0.7287	1	1	1	1	1	0.957399	1	0	1	1	1	0.704036	0	0.986547	1	1	1	1	1	1
SNOG_09744	A	Chromosome_01	1	678738	680376	+	0.0857143	0	1	1	0.99878	1	0.455766	1	1	0.957291	1	1	0.510067	0.980476	1	0.964612	1	1	1	1	0.976205	0.683343	0.955461	0.996949	0	1	1	1	1	0	1	0.968273	1	0.909701	0.95424	0.971934	1
SNOG_09745	A	Chromosome_01	1	681753	685109	+	0.257143	0	1	1	0.985106	0.817694	0.240691	0.765564	0.96336	0.961573	0.997915	0.190646	0.422103	0.929103	1	0.923146	0.854036	0.371463	0.996723	0.954424	1	0.579386	0.986297	0.244564	0	1	1	1	0	0	0.957403	0.965445	0.72952	0	0.831695	0.971403	1
SNOG_09746	A	Chromosome_01	1	685917	686918	+	0.142857	0	1	1	1	0.99002	0	0.762475	0.979042	0.882235	1	1	0.327345	0.953094	1	0.918164	0.928144	1	1	0.982036	1	0.325349	1	1	0	1	1	1	0.863273	0	1	0.888224	1	0.996008	0.790419	0.982036	1
SNOG_09747	A	Chromosome_01	1	687275	688093	+	0.371429	0	1	0.92674	1	0	0	0.046398	1	0.936508	1	0	0	0.936508	1	0.952381	0.483517	0.003663	1	0.952381	0.952381	0.732601	0.873016	0.003663	0	1	0.952381	1	0	0	0.989011	0.989011	0.046398	0	1	0.936508	0.91453
SNOG_09748	A	Chromosome_01	1	688150	692436	-	0.0857143	0	1	0.977607	0.924656	0.860509	0.501283	0.929788	1	0.938652	0.905995	0.948215	0.366223	1	1	0.991603	0.851878	0.97714	0.939818	0.991369	0.986937	0.659669	0.837182	0.963844	0.249592	1	1	1	1	0.274084	0.943084	0.968276	0.96571	0.965477	0.734313	0.963844	0.987637
SNOG_09749	A	Chromosome_01	1	693543	694550	+	0.371429	0	1	1	0.988095	0	0	0	1	0.950397	1	0	0	1	1	1	0.766865	0	1	1	1	0.34127	0.944444	0	0	1	1	1	0	0	1	0.988095	0	0	0.99504	1	1
SNOG_09750	A	Chromosome_01	1	694762	695178	+	0.257143	0	1	1	1	0	0.717026	0	1	1	1	0	0	1	1	1	1	0.918465	1	0.952038	1	0.697842	1	0.918465	0	1	1	1	0	0	1	1	0	0	1	1	1
SNOG_09751	A	Chromosome_01	1	696682	698335	+	0.171429	0	1	1	0.961306	0.973398	0.14873	0.998791	1	1	1	0.775091	0.270254	1	1	0.972189	0.953446	0.988513	1	0.972189	1	0.569528	0.980048	0.988513	0	1	1	1	0	0	1	1	1	0	0.977025	1	1
SNOG_09752	A	Chromosome_01	1	699223	700234	+	0.257143	0	1	1	1	0.999012	0.763834	0.257905	1	1	1	0.999012	0	1	1	1	0.43083	0.999012	0.951581	0.980237	1	0.449605	0.95751	0.999012	0	1	1	1	0	0	0.924901	0.908103	0.273715	0	0.896245	0.913044	1
SNOG_09753	A	Chromosome_01	1	700505	701719	-	0.114286	0	1	1	1	0.790946	0.126749	0.914403	1	0.9893	1	0.567078	0.0930041	0.961317	1	0.930864	0.806584	0.559671	1	0.977778	1	0.680659	1	0.559671	0	1	1	1	0.517695	0	1	1	0.971193	0.517695	1	1	1
SNOG_09754	A	Chromosome_01	1	702101	703627	-	0.114286	0	1	1	1	1	0.785855	1	1	0.965946	1	1	0.399476	0.948265	1	0.956778	0.804846	1	1	1	0.965946	0.27112	1	1	0	1	1	1	0.884086	0	1	1	0.957433	1	0.858546	0.956778	1
SNOG_09755	A	Chromosome_01	1	704188	706707	+	0.114286	0	1	1	0.821825	0.997619	0.386111	0.952778	1	0.994841	0.975794	0.973016	0.659127	1	1	0.93254	0.654365	0.911905	0.945238	0.95754	1	0.323809	0.921429	0.948413	0	1	1	1	1	0	0.909127	0.910714	0.980952	0.948016	0.872619	1	0.994444
SNOG_09756	A	Chromosome_01	1	708600	710279	-	0.142857	0	1	1	1	0.844048	0.236905	0.792857	1	0.988095	1	0.850595	0	1	1	0.903571	0.99881	0.895833	0.99881	1	1	0.435119	1	0.895833	0	1	1	1	0.735119	0	0.99881	1	0.792857	0.593452	0.839881	1	1
SNOG_09757	A	Chromosome_01	1	712169	712654	+	0.142857	0	1	1	1	0.944444	0	1	1	1	1	0.757202	0.294239	1	1	1	0.897119	1	1	1	1	0	1	1	0	1	1	1	0.907407	0	1	1	1	0.907407	1	1	1
SNOG_30677	A	Chromosome_01	1	713495	714388	+	0.314286	0	1	1	0.918345	0.450783	0.378076	0.372483	0.978747	1	0.973154	0.543624	0.252796	0.863535	1	1	0.808725	0	1	0.868009	1	0.722595	1	0	0	1	1	1	0	0	0.917226	0.942953	0.450783	0	0.676734	1	1
SNOG_09758	A	Chromosome_01	1	714682	715749	+	0.257143	0	1	1	0.700375	0.2603	0.181648	0.999064	0.994382	1	1	0.970037	0.580524	0.67603	1	1	0.730337	0.290262	0.848315	1	1	0.281835	0.910112	0.331461	0	1	1	1	0	0	0.996255	1	0.999064	0	0.898876	1	1
SNOG_09759	A	Chromosome_01	1	716046	716732	-	0.2	0	1	1	1	1	0.41048	0	1	1	1	0.691412	0	1	1	1	0.902474	0.816594	1	1	1	0.590975	1	0.973799	0	1	1	1	0	0	1	1	1	0	1	1	1
SNOG_09760	A	Chromosome_01	1	717297	717563	-	0.342857	0	1	1	1	0	0	0	1	1	1	0	0	0.895131	1	1	0.764045	0	1	1	1	0	1	1	0	1	1	1	0	0	1	1	0	0	1	0.82397	1
SNOG_09761	A	Chromosome_01	1	718370	720007	-	0.0285714	0	1	1	0.968864	1	0.518315	0.971917	1	1	0.974359	0.998779	0.730159	1	1	1	0.738095	1	0.958486	0.920635	1	0.188034	0.943834	0.976801	0.702076	1	1	1	1	0.702076	0.969475	0.920635	0.966422	0.996947	0.86569	0.968254	1
SNOG_09763	A	Chromosome_01	1	721892	722338	+	0.371429	0	1	1	0.970917	0.9217	0	0	1	1	0.991051	0	0	0.624161	1	1	0.713646	0.411633	0.899329	1	1	0	0.364653	0.411633	0	1	1	1	0	0	0.973154	0.995526	0	0	0.89038	1	0.957494
SNOG_09764	A	Chromosome_01	1	723008	723907	-	0.228571	0	1	1	1	0.548889	0	0	1	0.917778	1	0.554444	0	0.556667	1	0.864444	0.938889	0.814444	0.916667	0.921111	1	0.661111	0.958889	0.812222	0	0.932222	0.932222	1	0	0	1	1	0	0	0.868889	0.893333	0.962222
SNOG_09766	A	Chromosome_01	1	726081	727725	+	0.228571	0	1	1	0.583587	0.595137	0.172037	0.580547	1	0.939818	0.96231	0.618845	0.154407	0.848632	1	0.959878	0.448024	0.589058	0.807903	1	1	0.406079	0.890578	0.584194	0	1	1	1	0	0	0.954407	0.91003	0.580547	0	0.577508	1	1
SNOG_09767	A	Chromosome_01	1	727737	729069	-	0.0857143	0	1	1	1	1	0.256564	1	1	0.965491	1	1	0.546137	1	1	1	0.948237	0.888222	1	0.936234	1	0.738185	1	1	0	1	1	1	0.567892	0	0.973743	1	1	0.567892	0.818455	1	1
SNOG_09768	A	Chromosome_01	1	729585	731333	-	0.114286	0	1	1	0.910234	0.979989	0.282447	0.96741	1	0.936535	1	0.702687	0.543739	1	1	0.973128	0.798742	1	0.95426	0.951401	0.98056	0.411664	0.896512	1	0	1	1	1	1	0	0.998285	0.941681	1	1	0.8502	0.973128	1
SNOG_09769	A	Chromosome_01	1	731917	732642	+	0.2	0	0.399449	0.62259	0.50551	0.93113	0.0482094	0.987603	0.921488	1	0.96281	0.581267	0.114325	1	1	1	0.757576	0.556474	0.853994	1	1	0.179063	0.811295	0.575758	0	0.972452	1	0.87741	0.615703	0	0.93113	1	0.896694	0.411846	0.913223	1	1
SNOG_09770	A	Chromosome_01	1	732652	734458	-	0.114286	0	1	1	0.860542	0.977864	0.50415	0.837299	1	0.855008	0.996126	1	0.238517	0.976204	0.948534	0.86829	0.701716	0.829552	0.905368	0.904815	0.968456	0.348644	0.901494	0.975097	0	1	0.947427	0.968456	0.9513	0	0.968456	0.94632	0.847814	0.92363	0.78528	0.968456	1
SNOG_09772	A	Chromosome_01	1	735361	736194	-	0.228571	0	1	1	0.648681	0.719425	0	0.328537	0.911271	1	0.792566	0	0	0.977218	0.980815	1	0.670264	0.407674	0.749401	0.990408	0.938849	0.0407674	0.77458	0.756595	0	0.81295	0.989209	0.829736	0.852518	0	0.767386	0.760192	0.713429	0.709832	0.709832	1	0.899281
SNOG_09773	A	Chromosome_01	1	736869	738614	-	0.228571	0	1	1	0.838488	1	0	1	0.978809	1	0.977663	0	0.246277	1	1	1	0.802405	1	0.968499	0.991409	1	0.334479	0.84937	1	0	0.998854	1	1	0	0	0.927262	0.908362	1	0.287514	0.857388	1	1
SNOG_09774	A	Chromosome_01	1	738964	739848	-	0.142857	0	1	1	0.990961	1	0.348023	1	1	1	1	1	0	1	1	0.972881	1	0.986441	1	0.957062	1	0.832768	1	0.986441	0	1	1	1	0	0	1	1	0.525424	0.59322	0.630509	0.957062	1
SNOG_09776	A	Chromosome_01	1	740360	742061	-	0.371429	0	1	1	0.89718	0	0	0	1	0.992362	1	0	0	1	0.96181	0.922444	0.984136	0	1	0.947121	1	0.376028	0.914806	0	0	1	1	1	0	0	1	1	0	0	1	1	0.992362
SNOG_09777	A	Chromosome_01	1	743694	744262	+	0.428571	0	0.523726	1	0.523726	0	0	0	1	0.523726	0.513181	0	0	0.947276	1	0.523726	0.42355	0	1	1	1	0.428822	0.386643	0	0	0.523726	1	1	0	0	1	1	0	0	0.973638	1	1
SNOG_09778	A	Chromosome_01	1	745787	747440	+	0.114286	0	1	1	0.990931	0.966747	0.266022	0.884522	1	1	1	0.956469	0.182588	1	0.989117	1	0.606409	1	0.964933	1	1	0.501209	0.808948	0.889359	0	0.996372	1	1	1	0	0.912938	0.940145	0.980653	0.934704	0.863362	1	1
SNOG_09779	A	Chromosome_01	1	747712	748191	+	0.314286	0	1	0.997917	0.78125	0.689583	0	0.654167	1	1	0.952083	0	0.470833	1	1	1	0.6125	0	0.739583	1	1	0.1375	0.939583	0	0	1	0.997917	0.979167	0	0	0.725	0.708333	0.3	0	0.727083	0.825	0.98125
SNOG_09781	A	Chromosome_01	1	749537	750990	+	0.0857143	0	1	0.975241	0.90784	1	0.61348	0.984869	1	0.929161	1	0.973177	0.5337	0.962861	1	0.986245	0.729023	0.982118	0.970426	0.995186	1	0.405089	0.87414	0.984869	0.313618	1	1	1	0.991747	0.313618	0.841816	0.956671	0.983494	0.962861	0.731774	0.986245	0.986245
SNOG_09784	A	Chromosome_01	1	756588	757083	+	0.428571	1	1	0	1	0	0	0	1	1	1	0	0	1	1	0.921371	0.9375	0	1	1	1	0.53629	1	0	0	1	0	1	0	0	1	1	0	0	0.433468	1	1
SNOG_09785	A	Chromosome_01	1	757478	761259	-	0.171429	0	1	1	0.946854	0.982549	0.392649	1	1	0.978583	1	1	0.418297	1	1	0.968271	0.960074	1	1	1	1	0.607615	0.904548	1	0	1	1	1	0	0	0.990217	0.963776	1	0	0.911423	0.977261	1
SNOG_09786	A	Chromosome_01	1	762162	762815	+	0.228571	0	1	1	0.889908	0.45107	0	0.457186	1	0.961774	1	0.452599	0	1	1	0.882263	0.62844	1	1	0.961774	1	0.582569	1	1	0	1	1	1	0.599388	0	0.845566	1	0.457186	1	0.811927	0.961774	1
SNOG_09787	A	Chromosome_01	1	762843	765965	-	0.171429	0	1	1	0.963176	0.872238	0.417227	0.727506	0.980468	0.972462	0.977266	0.758566	0.134806	0.978866	0.987832	0.976625	0.879603	0.729107	0.948767	0.986551	0.979507	0.483189	0.914825	0.771374	0	0.98463	0.985911	1	0.348383	0	0.963497	0.96894	0.846942	0.617035	0.842779	1	0.987192
SNOG_09788	A	Chromosome_01	1	766490	768666	-	0.142857	0	1	1	0.968305	0.991732	0.421681	0.925586	1	1	0.966008	1	0.188333	0.988976	1	0.99265	0.942581	0.989435	0.946716	0.949472	1	0.174552	0.970602	1	0	1	1	0.988516	1	0	0.956362	0.966927	0.997703	0.990813	0.892972	0.949012	0.988516
SNOG_09789	A	Chromosome_01	1	769202	769956	-	0.142857	0	1	1	0.950993	0.789404	0.386755	0.966887	0.996027	1	1	1	0.470199	1	1	1	0.617219	0.98543	1	1	1	0.650331	1	1	0	1	1	1	0	0	0.780133	0.822517	0.846358	0.876821	0.682119	1	1
SNOG_09790	A	Chromosome_01	1	770191	771107	+	0.0571429	0	1	1	0.752454	0.791712	0.788441	0.776445	1	1	0.921483	0.884406	0.612868	1	1	1	0.697928	0.852781	0.832061	0.961832	0.932388	0.548528	0.703381	0.950927	0	0.93566	1	1	1	0	0.76554	0.89422	0.858233	0.908397	0.550709	0.959651	0.953108
SNOG_09791	A	Chromosome_01	1	771239	772021	-	0.0857143	0	1	1	0.989783	1	0.730524	0.970626	1	0.979566	1	0.970626	0.421456	1	1	0.925926	0.977012	1	0.934866	0.996169	1	0.777778	0.897829	1	0	1	0.938697	1	0.582376	0	1	0.890166	1	1	0.659004	1	1
SNOG_09792	A	Chromosome_01	1	772880	775833	+	0.0571429	0	1	1	1	0.939066	0.681787	0.966825	1	1	0.999323	0.925525	0.628639	0.983412	1	0.955992	0.746107	0.955992	0.97935	0.971903	1	0.66046	0.912322	0.909276	0	1	1	1	0.700406	0	0.991198	0.993568	0.930941	0.915708	0.791808	0.974949	1
SNOG_09793	A	Chromosome_01	1	776564	778760	+	0.257143	0	1	1	0.730086	0.744652	0	0.648157	0.937187	0.962676	0.91625	0.480655	0	1	1	0.936277	0.609467	0.489759	0.775148	0.873919	1	0.183887	0.676832	0.624033	0	1	0.970869	0.983159	0	0	0.854347	0.905326	0.790624	0	0.715976	1	1
SNOG_09794	A	Chromosome_01	1	779353	781337	+	0.142857	0	1	1	0.9733	1	0.304282	0.407053	1	0.982368	1	1	0.343577	0.982368	1	0.986398	0.926952	1	1	0.984383	1	0.758186	0.935013	0.63073	0	1	1	1	1	0	1	0.984383	0.77733	1	0.954156	0.982368	1
SNOG_09795	A	Chromosome_01	1	782100	784216	+	0.228571	0	1	1	0.888521	0	0.129428	0.85829	1	0.989608	1	0.709022	0.20359	0.982995	1	0.959849	0.927256	0.977326	0.93009	0.960321	1	0.440718	0.846481	0.956542	0	1	1	1	0	0	0.872461	0.958904	0.621162	0	0.677374	0.891828	1
SNOG_40038	B	Chromosome_01	1	784524	784858	-	0.4	0	1	1	0.797015	0	0	0.316418	1	1	0.614925	0	0	1	1	1	0	0	0.859702	1	1	0	0.614925	0	0	1	1	1	0	0	1	0.892537	0	0	0.81194	1	1
SNOG_09796	A	Chromosome_01	1	786102	787111	-	0.114286	0	1	1	0.944554	1	0.759406	0.90495	1	1	1	1	0.718812	1	1	1	0.328713	0.938614	0.925743	0.969307	1	0.139604	0.89901	1	0	1	1	1	1	0	0.719802	0.915842	0.907921	1	0.581188	1	1
SNOG_40039	B	Chromosome_01	1	787570	788020	-	0.0285714	0	1	1	0.716186	1	0.563193	1	1	1	1	1	0.303769	1	1	1	1	1	0.933481	1	1	0.549889	1	1	0.77827	1	1	1	1	0.77827	0.858093	0.758315	1	1	0.851441	1	1
SNOG_30678	A	Chromosome_01	1	788766	789285	+	0.171429	0	0.817308	1	1	0.525	0.592308	1	1	0.917308	0.986538	1	0.475	1	1	0.817308	0.394231	0.680769	1	1	1	0.442308	1	0.846154	0.0192308	1	1	1	0.530769	0.105769	0.888462	1	0.851923	0.530769	0.382692	0.996154	1
SNOG_09798	A	Chromosome_01	1	789565	790533	+	0.0571429	0	1	1	1	1	0.737874	0.998968	1	1	1	1	0.50258	0.950464	1	0.956656	0.817338	1	0.990712	1	1	0.640867	0.996904	1	0.0154799	1	1	1	1	0.19195	0.957688	0.992776	1	1	0.95356	1	1
SNOG_09800	A	Chromosome_01	1	793901	794785	+	0.0857143	0	1	1	0.932203	1	0.350282	0.98983	1	1	1	0.872316	0.306215	1	1	1	0.709604	1	1	0.938983	1	0.438418	0.953672	0.984181	0.516384	0.99774	1	1	1	0.646328	0.99322	0.944633	1	1	0.943503	1	1
SNOG_09804	A	Chromosome_01	1	801059	802689	+	0.0571429	0	1	1	0.963213	1	0.790313	0.892704	1	1	1	0.989577	0.753525	0.946045	1	0.988964	0.66401	1	0.998774	1	1	0.611281	0.966278	0.979767	0	1	1	1	0.979767	0	1	1	1	0.979767	0.954016	1	1
SNOG_09805	A	Chromosome_01	1	803138	804330	+	0.0857143	0	1	1	0.998324	1	0.418273	1	1	1	1	0.950545	0.846605	1	1	0.96228	0.894384	0.963118	1	1	1	0.716681	1	0.970662	0	1	1	1	1	0	0.854149	0.963956	1	1	0.880134	1	1
SNOG_09806	A	Chromosome_01	1	805041	805868	+	0.142857	0	1	1	1	1	0.387681	0.887681	1	1	1	1	0.323672	1	1	0.956522	0.986715	0.937198	1	1	1	0.626812	1	0.986715	0	1	1	1	0.997584	0	0.937198	1	0.943237	0.32971	0.958937	0.921498	1
SNOG_09807	A	Chromosome_01	1	806260	807055	-	0.257143	0	0.996231	1	0.692211	0	0	0.815327	0.996231	1	0.972362	0	0	1	0.927136	1	0.758794	0.541457	0.753769	1	1	0.0992462	0.713568	0.815327	0	0.929648	0.9799	0.94598	0	0	0.915829	0.907035	0.815327	0	0.777638	1	1
SNOG_09808	A	Chromosome_01	1	807294	808115	-	0.257143	0	1	1	1	0.526764	0	0	1	0.912409	1	0.783455	0	1	1	1	0.86618	1	1	0.92944	1	0.692214	0.911192	0	0	1	1	1	0	0	0.981752	1	0	0	0.660584	1	1
SNOG_09809	A	Chromosome_01	1	809169	811242	+	0.0857143	0	1	1	1	0.670685	0.476856	1	1	0.936355	1	1	0.737705	0.931051	1	0.926712	0.934908	1	1	1	0.976374	0.88621	0.989393	1	0	1	1	1	0.849566	0	0.970106	1	1	1	0.972035	0.974445	1
SNOG_09810	A	Chromosome_01	1	811851	812754	+	0.371429	0	1	1	1	0	0	1	1	0.972345	0	0	0	1	0	0.972345	0.803097	0	1	1	1	0.679203	0	0	0	1	1	1	0	0	1	0.949115	1	0	0.896018	1	1
SNOG_09811	A	Chromosome_01	1	813604	814950	+	0.314286	0	1	1	0.942836	1	0	0.478842	1	0.856719	1	0	0	1	1	0.919822	0.721604	0.400149	0.989607	1	1	0.857461	1	0.35709	0	1	1	1	0	0	0.856719	1	0.478842	0	0.889384	1	0.966592
SNOG_09813	A	Chromosome_01	1	815860	818104	+	0.0571429	0	1	1	1	1	0.890869	0.991091	1	0.938975	1	1	0.677506	0.971047	0.971047	0.953229	0.990201	1	1	0.948775	0.971047	0.781292	1	1	0	0.977283	1	1	0.847661	0	0.996882	1	1	0.881069	0.779065	0.914477	1
SNOG_09814	A	Chromosome_01	1	818549	819717	+	0.2	0	1	1	1	0.974337	0.291702	0.704876	1	1	0.967494	0.866553	0.142002	1	1	1	0.869974	0.974337	0.95124	1	1	0.235244	0.997434	0.974337	0	1	1	1	0	0	0.967494	0.995723	0.70231	0	0.965783	1	1
SNOG_30679	A	Chromosome_01	1	820138	821553	-	0.114286	0	1	1	1	0.88983	0.730226	0.88983	1	1	1	0.884887	0.290254	1	1	0.977401	0.878531	0.88983	0.997175	1	1	0.652542	0.841102	0.88983	0	1	1	1	0	0	0.948446	0.897599	0.88983	0.96822	0.951271	1	1
SNOG_09817	A	Chromosome_01	1	822084	823979	-	0.114286	0	1	1	1	1	0	1	1	0.909283	1	0	0.629219	1	1	0.92616	0.947257	1	1	0.983122	1	0.57384	0.929325	0.995781	0	1	1	1	0.743671	0	0.99789	0.978376	0.953059	0.671413	0.98154	0.983122	1
SNOG_09818	A	Chromosome_01	1	826293	827585	+	0.0571429	0	1	1	1	1	0.866976	1	1	0.975251	1	0.603248	0.633411	1	1	0.906419	0.986852	1	1	0.931168	0.991493	0.608662	1	1	0	1	0.975251	1	0.973705	0	1	1	1	0.973705	0.887858	0.880124	1
SNOG_09819	A	Chromosome_01	1	828357	829046	+	0.228571	0	1	1	1	0.578261	0.481159	0	1	0.936232	1	0.578261	0	1	1	1	1	0.578261	1	1	1	0.57971	1	0.531884	0	1	1	1	0	0	1	1	0	0	1	1	1
SNOG_09821	A	Chromosome_01	1	829518	830782	-	0.142857	0	1	1	1	1	0.552569	1	1	1	1	1	0.211067	0.982609	1	0.959684	0.900395	1	1	1	1	0.535178	0.948617	1	0	0.979447	1	1	0	0	1	1	1	0	0.820553	0.909881	1
SNOG_09822	A	Chromosome_01	1	831293	831991	+	0.0857143	0	1	1	1	1	1	1	1	0.868383	1	1	0.350501	1	1	0.799714	1	1	0.997139	0.885551	1	0.741059	0.855508	1	0	1	1	1	0.985694	0	1	1	1	0.985694	0.731044	1	1
SNOG_09823	A	Chromosome_01	1	832614	833155	+	0.142857	0	1	1	1	1	0.398524	0.880074	1	1	1	1	0	1	1	1	0.677122	1	1	1	1	0.274908	1	1	0	1	1	1	1	0	1	1	0.750923	1	0.839483	1	1
SNOG_09824	A	Chromosome_01	1	833752	835140	-	0.2	0	1	1	1	0.188625	0.359251	0.976962	1	1	1	0.992081	0.320374	0.968322	1	0.981282	0.804176	0.819295	0.99856	1	1	0.493881	0.980562	0.776098	0	1	1	1	0.239741	0	1	1	0.756659	0.526278	0.87761	0.928006	1
SNOG_09827	A	Chromosome_01	1	837609	838290	+	0.0857143	0	1	1	1	0.994135	0.454545	1	1	0.934018	0.914956	1	0	1	1	1	0.88563	1	1	0.961877	1	0.174487	0.997067	1	0.951613	1	1	1	1	0.951613	1	0.953079	1	1	0.730205	1	1
SNOG_09828	A	Chromosome_01	1	838983	839654	-	0.2	0	0.431548	0.683036	0.802083	0.883929	0	0.660714	0.784226	1	0.827381	0.909226	0.50744	1	0.922619	1	0.160714	0.566964	0.846726	0.940476	1	0.24256	0.434524	0.809524	0	0.91369	1	1	0.5	0	0.619048	0.831845	0.831845	0.5	0.721726	1	1
SNOG_09829	A	Chromosome_01	1	840724	841445	+	0.114286	0	1	1	0.880886	1	0.272853	1	1	1	1	0.961219	0.745152	1	1	0.965374	0.950138	1	0.99723	1	1	0.444598	1	1	0	0.99723	1	1	1	0	0.941828	0.914127	1	1	0.900277	1	1
SNOG_09830	A	Chromosome_01	1	842235	845980	+	0.0285714	0	1	1	0.802723	0.951415	0.591297	0.914576	0.975974	0.986119	0.970902	0.86252	0.598772	0.994394	1	0.985318	0.643353	0.943673	0.95008	1	1	0.417779	0.823812	0.991725	0.731981	1	0.986119	0.990123	0.992792	0.724773	0.91511	0.970368	0.996263	0.964495	0.827549	0.989055	0.997598
SNOG_09831	A	Chromosome_01	1	846588	849316	-	0.0857143	0	1	1	0.832173	0.793697	0.463173	0.891902	0.924881	0.911689	0.918285	0.836204	0.562111	0.962624	0.956761	0.894467	0.653719	0.884207	0.816783	0.905826	0.983144	0.385489	0.786369	0.885306	0.259802	0.966288	1	0.985343	1	0.79443	0.893367	0.904361	0.866251	0.924881	0.538659	0.960425	0.919751
SNOG_09833	A	Chromosome_01	1	850636	851859	-	0.142857	0	1	1	1	1	0.579248	1	1	1	1	1	0.414216	1	1	1	0.849673	1	1	0.998366	1	0.527778	0.995915	1	0	1	1	1	0	0	1	1	1	0	1	1	1
SNOG_09834	A	Chromosome_01	1	852612	854456	-	0.285714	0	1	1	0.927371	0.873171	0	0.292683	0.95935	1	0.880217	0.195664	0	1	1	0.897019	0.956098	0.959892	0.940379	1	1	0.329539	0.868293	0.966396	0	0.971274	1	1	0	0	0.963686	0.943631	0.307859	0	0.852032	1	1
SNOG_09835	A	Chromosome_01	1	855284	855826	+	0.114286	0	1	1	1	1	0.287293	0.830571	1	1	1	1	0	1	1	1	0.664825	1	1	0.983425	1	0.67035	0.970534	1	0	1	1	1	1	0	0.994475	0.909761	0.998158	0.843462	0.537753	0.872928	1
SNOG_09836	A	Chromosome_01	1	856210	856919	-	0.914286	1	0	0	0.656338	0	0	0	0	0	0	0	0	0	0	0	0	0	0	0	0	0	0	0	0	0	0	0	0	0	0.911268	0	0	0	0.911268	0	0
SNOG_09837	A	Chromosome_01	1	857261	862189	+	0.914286	1	0	0	0.833638	0	0	0	0	0	0	0	0	0	0	0	0	0	0	0	0	0	0	0	0	0	0	0	0	0	0.940962	0	0	0	0.866099	0	0
SNOG_09839	A	Chromosome_01	1	863228	864304	+	0.171429	0	1	1	0	0.989786	0.368617	0.998143	1	0.973073	1	0.998143	0.365831	1	1	0.924791	0.845868	0.996286	1	1	1	0.454968	0.973073	0.996286	0	1	1	1	0.972145	0	0.986072	1	0.998143	0.972145	0.828227	0.926648	0.972145
SNOG_09840	A	Chromosome_01	1	864797	866476	+	0.371429	0	1	1	0.798809	0	0	0.393452	1	1	0.995238	0.215476	0	1	1	1	0.760714	0	0.948809	1	1	0.344643	1	0.216667	0	1	1	1	0	0	0.992262	1	0.49881	0	0.879762	1	1
SNOG_09842	A	Chromosome_01	1	867433	868227	-	0.0857143	0	1	1	1	1	0.758491	1	1	0.910692	1	1	0.645283	1	1	0.940881	0.825157	1	1	1	1	0.431447	1	1	0	1	1	1	1	0	1	1	1	1	0.967296	1	1
SNOG_09843	A	Chromosome_01	1	868741	870692	-	0.0857143	0	1	1	0.994365	0.990779	0.671107	1	1	0.949795	1	1	0.663934	1	1	0.951332	0.914447	0.990266	1	0.94877	1	0.352971	1	1	0	1	1	1	1	0	0.941598	0.935963	1	1	0.945697	0.959529	1
SNOG_09844	A	Chromosome_01	1	871149	872003	+	0.0571429	0	1	1	0.926316	1	0.934503	1	1	1	1	0.916959	0.649123	1	1	1	0.961403	1	0.983626	1	1	0.652632	0.997661	0.974269	0	1	1	1	1	0	0.94152	0.94152	1	0.992982	0.670175	1	1
SNOG_09845	A	Chromosome_01	1	873085	875065	+	0	0	1	1	1	1	0.55679	1	1	0.981827	1	0.99899	0.710752	0.981827	1	0.964159	0.770823	0.99899	1	1	1	0.570419	0.935386	0.993438	0.518425	1	1	1	0.885916	0.575467	1	1	0.967188	0.878849	0.912166	1	1
SNOG_09846	A	Chromosome_01	1	875746	877552	+	0.114286	0	1	1	0.862202	1	0.607637	0.883785	0.91865	0.971776	0.881018	0.988379	0.464859	1	1	0.986718	0.688987	1	0.919203	0.977864	0.995019	0.245158	0.702822	1	0	0.970116	1	1	1	0	0.803542	0.92031	0.8456	0.855562	0.903708	0.975097	1
SNOG_09848	A	Chromosome_01	1	878862	883548	+	0.114286	0	1	0.989545	0.913377	0.953275	0.360358	0.916791	0.998933	1	0.986132	0.969703	0.46853	1	1	1	0.878174	0.974184	0.970344	1	0.996373	0.527416	0.986559	0.966716	0	1	1	1	1	0	0.97013	0.988905	0.939834	0.957755	0.815447	1	1
SNOG_09849	A	Chromosome_01	1	884022	885298	-	0.257143	0	1	1	0.784651	1	0.282694	0.729052	1	1	0.925607	1	0	1	1	1	0.907596	0.449491	0.982772	0.960063	1	0.296006	0.847298	0.538763	0	1	1	1	0	0	0.922475	0.951449	0.430697	0	0.981206	1	1
SNOG_09850	A	Chromosome_01	1	886198	887852	-	0.142857	0	1	1	0.938369	1	0	1	0.983082	0.995166	0.92568	0.0259819	0.735347	1	1	1	0.801813	1	1	1	1	0.301511	0.99577	1	0	1	1	1	1	0	0.939577	0.977039	1	0.73716	0.897281	0.967976	1
SNOG_30681	A	Chromosome_01	1	888651	889498	-	0.114286	0	1	1	1	1	0.48467	1	1	1	1	0.883255	0.488208	1	1	0.873821	1	1	1	0.992924	1	0.698113	1	1	0	1	1	1	0.630896	0	1	1	1	0.648585	0.879717	0.943396	1
SNOG_09852	A	Chromosome_01	1	890511	892835	+	0.171429	0	1	1	0.953548	1	0.453763	0.944086	1	0.906667	1	0.978925	0.376774	1	1	1	0.956989	0.981935	1	1	1	0.59914	1	1	0	1	1	1	0	0	0.992688	0.972903	0.989247	0	0.901936	1	1
SNOG_09853	A	Chromosome_01	1	893200	894745	+	0.171429	0	1	1	1	1	0.181759	0.979302	1	0.968952	1	1	0.679172	1	1	0.937257	0.924321	0.930789	0.974774	1	1	0.356404	0.866753	0.929496	0	1	1	1	0	0	0.98771	0.908797	0.882924	0	0.921087	1	1
SNOG_09854	A	Chromosome_01	1	895531	896221	-	0.257143	0	1	1	1	0	0	1	1	1	1	0.289436	0	1	1	1	0.670043	1	1	1	1	0.426918	1	1	0	1	1	1	0	0	0.985528	0.93343	0.749638	0	1	0.962373	1
SNOG_09855	A	Chromosome_01	1	897832	898539	-	0.314286	0	1	1	0.45339	0.887006	0	0.768362	1	1	0.63983	0.396893	0.100282	1	1	1	0.399718	0.912429	0.733051	1	1	0.146893	0.227401	0.817797	0	0.980226	1	1	0	0	1	0.872881	0.896893	0	0.620057	1	1
SNOG_09856	A	Chromosome_01	1	899025	902501	-	0.114286	0	1	1	0.811332	1	0.218579	0.914869	0.967788	0.988208	0.910268	0.890998	0.507046	0.98677	0.989359	0.996836	0.680472	0.86799	0.881795	0.979293	0.986195	0.323267	0.771067	0.930112	0	0.99885	1	0.992235	0.714121	0	0.933851	0.872591	0.87633	0.715847	0.792925	1	0.989934
SNOG_09857	A	Chromosome_01	1	903734	907773	-	0.142857	0	1	0.899257	0.974505	0.994555	0.397772	0.933168	1	0.972772	0.994555	0.954208	0.403218	0.984406	0.991584	0.934901	0.74901	0.998267	0.986386	0.965842	0.981188	0.402723	0.765594	0.974753	0	0.99604	1	0.989109	0.760149	0	0.939356	0.982426	0.886634	0.745297	0.866089	0.950495	1
SNOG_09858	A	Chromosome_01	1	909639	911576	-	0.142857	0	1	1	0.899897	0.9484	0.0469556	0.821981	1	1	0.968524	0.992776	0.213106	1	1	1	0.706398	1	0.891641	1	1	0.637771	0.758514	1	0	1	1	1	0.990712	0	0.963364	0.884417	0.971104	0.374613	0.794634	1	1
SNOG_09859	A	Chromosome_01	1	912538	913209	+	0.142857	0	1	1	1	1	0.724702	1	1	1	1	1	0.135417	1	1	1	1	1	1	1	1	0.831845	1	1	0	1	1	1	0	0	0.953869	1	1	0	0.889881	1	1
SNOG_09861	A	Chromosome_01	1	913574	914379	+	0.171429	0	1	1	0.926799	1	0.151365	1	0.887097	1	1	0.965261	0.356079	1	1	1	0.87469	0.620347	0.76799	1	1	0.545906	1	1	0	1	1	1	0	0	0.955335	0.98263	1	0	0.863524	1	1
SNOG_09864	A	Chromosome_01	1	916479	917444	-	0.114286	0	1	1	1	1	0	1	1	1	1	1	0.119048	0.989648	1	1	0.984472	1	1	0.998965	1	0.674948	1	0.750518	0	1	1	1	0.978261	0	1	1	1	0.978261	0.930642	1	1
SNOG_09865	A	Chromosome_01	1	917728	919144	-	0.0571429	0	1	1	1	1	0.86168	1	1	0.968243	0.997177	1	0.610445	1	1	0.998589	0.993649	1	1	1	0.971771	0.545519	0.777699	1	0	1	1	1	1	0	1	0.959068	1	1	0.580804	0.958363	1
SNOG_09866	A	Chromosome_01	1	919488	920601	+	0.114286	0	1	1	1	0.991921	0.295332	0.999102	1	0.972172	1	0.949731	0.354578	1	1	0.959605	0.995512	0.947038	1	0.972172	1	0.639138	1	0.666966	0	1	1	1	0.985637	0	1	1	0.91921	0.718133	0.991023	0.972172	1
SNOG_09867	A	Chromosome_01	1	921102	922267	+	0.142857	0	1	1	0.987136	0.939108	0.672384	1	1	0.863636	1	0.939108	0.25729	0.945969	1	0.82247	0.95283	0.939108	1	0.957118	0.957118	0.726415	1	1	0	1	1	0.968268	0	0	1	1	0.831904	0	0.971698	0.957118	0.957118
SNOG_09868	A	Chromosome_01	1	923050	923813	+	0.171429	0	1	1	0.946335	0.604712	0	1	1	0.922775	1	0.790576	0.39267	1	1	1	0.910995	1	1	1	1	0.736911	1	1	0	1	1	1	0	0	0.841623	0.973822	1	0	1	1	1
SNOG_09869	A	Chromosome_01	1	924318	926224	+	0.142857	0	1	1	1	0	0.621919	1	1	0.986366	1	1	0.614578	1	1	1	0.947562	1	1	0.998427	1	0.629261	0.918196	0.991085	0	1	1	1	0	0	1	0.979549	1	0	0.957001	0.999476	1
SNOG_09870	A	Chromosome_01	1	927030	928254	+	0.171429	0	1	1	1	0.996735	0.213877	0.992653	1	1	1	1	0.244898	1	1	1	0.973061	0.996735	1	1	1	0.613061	1	0.996735	0	1	1	1	0	0	0.936326	1	0.996735	0	0.825306	1	1
SNOG_09871	A	Chromosome_01	1	928637	930217	-	0.0857143	0	1	1	0.878558	1	0.283365	1	1	0.99241	1	0.98229	0.780519	0.993042	1	0.893738	0.964579	0.981657	1	1	0.975965	0.526882	1	1	0	1	1	1	0.962049	0	0.99494	1	1	1	0.900063	0.968374	1
SNOG_09872	A	Chromosome_01	1	931012	931988	+	0.114286	0	1	1	0.930399	1	0.370522	0.955988	1	0.964176	1	1	0.543501	1	1	1	0.917093	1	0.954964	1	1	0.348004	0.945752	1	0	1	1	1	1	0	0.932446	0.984647	1	0.914022	0.610031	1	1
SNOG_09873	A	Chromosome_01	1	932034	932980	-	0.142857	0	1	1	0.69905	1	0.0190074	1	1	1	1	0.974657	0.268215	1	1	1	0.963041	0.783527	0.926082	1	1	0.162619	0.94509	0.73812	0	1	1	1	0.978881	0	0.776135	0.920802	0.963041	1	0.731785	1	1
SNOG_09874	A	Chromosome_01	1	933310	935187	+	0.114286	0	1	1	0.969116	1	0.239084	1	1	1	1	1	0.3541	1	1	0.955272	0.876464	1	1	0.984558	0.99787	0.777423	0.981896	1	0	1	1	1	1	0	1	1	1	1	0.99574	0.947284	1
SNOG_09875	A	Chromosome_01	1	935903	937870	+	0.0857143	0	1	1	0.934451	0.985264	0.494411	1	1	1	1	1	0.636179	1	1	1	0.904471	0.97561	0.978659	1	0.977642	0.680894	0.925305	1	0	1	1	1	1	0	1	1	1	0.662602	0.97815	1	1
SNOG_09876	A	Chromosome_01	1	939043	941923	+	0.0857143	0	1	1	0.956612	0.990281	0.498091	1	1	0.935786	1	0.915654	0.777508	1	0.988198	0.942381	0.946894	1	1	1	1	0.66227	0.977091	0.75564	0	1	1	1	0.75564	0	0.96286	1	1	0.98681	0.893787	0.947588	1
SNOG_09877	A	Chromosome_01	1	942362	942855	-	0.2	0	1	1	0.92915	0.967611	0.334008	1	1	0.953441	1	1	0.295547	1	1	1	0.912956	1	1	1	1	0.305668	1	0.967611	0	1	1	1	0	0	0.97166	0.965587	1	0	0.862348	1	1
SNOG_09878	A	Chromosome_01	1	943833	945757	-	0.0571429	0	1	1	1	0.990649	0.571429	1	1	0.950649	1	1	0.52052	0.960519	1	0.964156	0.90961	0.982857	1	1	0.978182	0.759481	0.994805	0.982857	0	1	1	1	0.98026	0	1	1	1	1	0.874286	0.982338	0.985455
SNOG_09879	A	Chromosome_01	1	946330	947180	-	0.0571429	0	1	1	1	1	0.575793	1	1	0.904818	1	1	0.848414	1	1	1	0.795535	1	1	0.904818	1	0.707403	1	0.981199	0	1	1	1	1	0	1	1	1	1	0.891892	0.904818	1
SNOG_09880	A	Chromosome_01	1	947807	949774	+	0.171429	0	1	1	0.882622	1	0.130081	0.684959	0.983232	1	0.95935	0.979167	0.569614	0.981707	0.971037	0.99187	0.720529	1	0.898882	0.980183	0.988821	0.291667	0.730691	1	0	0.982216	1	0.989329	0	0	0.905996	0.921748	0.831301	0	0.879573	1	0.997968
SNOG_09882	A	Chromosome_01	1	951319	952597	+	0.257143	0	1	1	0.845191	0	0	0.383112	0.929632	0.862393	0.835809	0	0.139953	0.990618	1	0.931196	0.737295	0	0.834245	0.827991	1	0.384676	0.8319	0.612979	0	0.982799	1	0.965598	0.737295	0	0.933542	0.93276	0.624707	0.777952	0.634089	0.81939	1
SNOG_09884	A	Chromosome_01	1	954943	956459	+	0.0571429	0	1	1	1	1	0.740936	1	1	1	0.997363	1	0.797627	1	1	0.972314	0.972314	1	0.980883	1	1	0.612393	1	1	0	1	1	1	0.990112	0	0.982861	0.99209	0.978247	1	0.821358	1	1
SNOG_09885	A	Chromosome_01	1	956824	957966	-	0.171429	0	1	1	0.936133	0.964129	0.19685	0.867892	1	1	1	0.811898	0.63692	1	1	1	0.769029	0.853893	1	1	1	0.545057	0.992126	0.111986	0	1	1	1	0	0	0.910761	0.933508	1	0	0.819773	1	1
SNOG_09886	A	Chromosome_01	1	958477	959206	-	0.142857	0	1	1	0.867123	0.850685	0.475343	1	1	1	0.915068	0.39589	0.69589	1	1	1	0.806849	0.976712	1	1	1	0.368493	1	0.742466	0	1	1	1	1	0	1	1	1	1	0.947945	1	1
SNOG_09887	A	Chromosome_01	1	959710	960527	-	0.114286	0	1	1	0.876528	0.910758	0.541565	0.98533	1	1	1	0.996332	0.330073	1	1	0.924205	0.743276	0.838631	1	1	1	0.43154	0.925428	0.973105	0	1	1	1	1	0	0.778729	1	1	0.976773	0.974328	1	1
SNOG_09889	A	Chromosome_01	1	961610	963889	-	0.0571429	0	1	1	0.688158	0.984211	0.43421	0.945175	0.957895	0.982456	0.890789	0.928509	0.707456	1	0.961842	0.968421	0.562281	0.939474	0.944737	0.98114	1	0.100439	0.820175	0.946053	0.732456	1	1	1	0.993421	0.735526	0.90307	0.899123	0.925	0.95614	0.571491	1	0.984649
SNOG_09890	A	Chromosome_01	1	964418	966806	+	0.142857	0	1	1	1	0.903307	0.222687	0.982838	1	0.910423	1	0.895772	0.494768	1	1	0.986187	0.913353	0.930515	0.999163	0.987024	1	0.679782	0.937212	1	0	1	1	1	0.423608	0	1	1	0.931352	0.696526	0.935119	0.989954	1
SNOG_09891	A	Chromosome_01	1	966987	968126	-	0.142857	0	1	1	1	1	0	1	1	0.972807	1	1	0.027193	1	0.990351	0.990351	0.697368	1	0.959649	0.942105	1	0.275439	0.920175	0.957017	0	1	1	1	1	0	0.97807	0.962281	1	0.536842	0.688596	1	1
SNOG_09892	A	Chromosome_01	1	969200	970366	+	0.114286	0	1	1	0.681234	1	0.545844	0.994859	1	1	1	0.999143	0.243359	1	1	1	0.736932	1	0.96144	1	1	0.28449	0.785775	0.999143	0	1	1	1	0.763496	0	0.937446	0.838046	0.994859	0.898029	0.976007	1	1
SNOG_09893	A	Chromosome_01	1	971917	973800	-	0.142857	0	0.988854	1	1	0.934183	0.2362	0.877389	1	0.789278	1	0.934183	0.511146	0.941614	1	0.990446	0.833333	0.962314	1	1	0.983015	0.58121	0.927282	0.958068	0	1	0.980892	1	0	0	1	1	0.890127	0	0.870488	0.953822	0.994692
SNOG_09894	A	Chromosome_01	1	974039	975031	+	0.142857	0	1	1	0.826788	1	0.207452	0.988923	1	0.95569	0.87714	0.960725	0.12286	1	1	1	0.753273	0.961732	0.87714	1	0.979859	0.317221	0.917422	0.961732	0	1	1	0.983887	0.64854	0	0.824773	0.880161	1	0.697885	0.626385	0.946626	0.949647
SNOG_09895	A	Chromosome_01	1	975655	976422	+	0.114286	0	1	1	0.994792	0.980469	0.24349	1	0.81901	0.903646	1	1	0.859375	0.973958	0.903646	1	1	0.988281	1	1	1	0.316406	0.966146	1	0	1	1	1	1	0	0.920573	0.992188	1	1	0.761719	0.953125	1
SNOG_09896	A	Chromosome_01	1	976531	977643	-	0.0857143	0	1	1	1	1	0.680144	1	1	0.92363	1	1	0.732255	1	1	0.992812	0.894879	1	1	0.992812	1	0.495957	0.952381	1	0	1	1	1	1	0	0.92363	0.972147	0.963163	1	0.924528	0.992812	1
SNOG_09897	A	Chromosome_01	1	978307	979862	+	0.114286	0	1	1	0.942802	1	0.403599	1	1	0.981363	1	1	0.460154	1	1	1	0.924807	1	1	1	1	0.520566	0.87982	1	0	1	1	1	1	0	1	1	1	1	0.776992	1	1
SNOG_09898	A	Chromosome_01	1	980420	982126	-	0.0857143	0	1	1	1	1	0.604569	1	1	0.970123	1	0.9215	0.66901	1	1	0.911541	0.900996	1	0.981839	1	1	0.465143	0.912712	1	0	1	1	1	0.81488	0	0.92853	0.905682	1	1	0.788518	0.951963	1
SNOG_09899	A	Chromosome_01	1	984083	985734	-	0.2	0	1	1	0.99092	0.535714	0	0.884988	1	1	1	0.436441	0.279661	1	1	1	0.86017	0.78753	0.934019	1	1	0.587772	0.975787	0.833535	0	1	1	1	0	0	1	0.998789	0.788741	0	0.882567	1	1
SNOG_09900	A	Chromosome_01	1	986020	986606	-	0.2	0	1	1	0.717206	1	0.58092	1	1	1	1	0.993186	0.390119	1	1	1	0	1	1	1	1	0.224872	0.930153	1	0	1	1	1	0	0	1	1	1	0	0.92845	0.967632	1
SNOG_09901	A	Chromosome_01	1	986948	987358	-	0.2	0	1	1	1	0	0	1	1	1	1	1	0	1	1	1	0.790754	0.613139	1	1	1	0.59854	1	0.613139	0	1	1	1	0	0	1	1	1	0	1	1	1
SNOG_09902	A	Chromosome_01	1	988237	990053	-	0.114286	0	1	1	1	1	0.297193	1	1	0.991194	1	1	0.748487	0.960374	1	0.982389	0.954871	1	1	0.979086	1	0.255916	0.99945	1	0	1	1	1	0.603192	0	1	1	1	0.997799	0.942763	0.960374	1
SNOG_09903	A	Chromosome_01	1	990426	991151	+	0.114286	0	1	1	1	1	1	1	1	0.849862	0.995868	1	0.809917	1	1	0.913223	0.438016	1	0.966942	1	1	0.206612	0.906336	1	0	1	1	1	1	0	0.960055	0.9573	1	0.874656	0.825069	0.895317	1
SNOG_09904	A	Chromosome_01	1	991711	994189	+	0.114286	0	1	1	0.958854	1	0.710367	1	1	1	0.980234	0.998386	0.409036	1	1	1	0.979427	1	1	0.994353	1	0.597418	0.979024	0.99758	0	1	1	1	0.520775	0	0.993142	0.993546	0.981847	0	0.884228	1	1
SNOG_09905	A	Chromosome_01	1	994332	995853	-	0.0857143	0	1	1	0.847569	1	0.513141	0.972405	0.921156	0.950723	0.98883	0.859395	0.532852	1	1	1	0.904074	1	0.981603	1	1	0.471748	0.917871	1	0	1	1	1	0.741787	0	0.965177	0.998686	0.823916	0.727989	0.856767	0.967148	1
SNOG_30682	A	Chromosome_01	1	996974	998754	+	0.114286	0	1	1	1	0.975856	0.615946	0.941606	1	0.986524	0.997754	0.957327	0.692308	1	1	0.998877	0.875351	0.942729	0.985402	1	0.988209	0.660865	0.993824	0.963504	0	1	1	1	0	0	1	1	0.975856	0	0.778776	0.970241	1
SNOG_00002	B	Chromosome_01	1	1035894	1038421	+	0.0571429	0	1	1	0.962816	0.987342	0	0.779272	1	0.962421	1	0	0.558544	0.99644	1	0.970332	0.94818	0.986155	0.994066	0.991298	0.99644	0.657832	0.994462	0.96875	0.837421	1	1	1	0.783623	0.909019	1	1	1	0.608386	0.904668	0.970728	0.99644
SNOG_00004	A	Chromosome_01	1	1040190	1043286	-	0.114286	0	1	0.999031	0.812722	0.979012	0.455602	0.884727	1	1	0.959638	0.95318	0.643203	1	0.986438	1	0.873103	0.835647	0.941556	1	0.991282	0.360672	0.909267	0.984178	0	1	1	0.978043	1	0	0.971585	0.980949	0.901195	0.984178	0.924766	0.975783	0.98999
SNOG_00005	A	Chromosome_01	1	1043810	1044997	+	0.142857	0	1	1	0.73064	0.856902	0.1633	1	1	1	0.981482	0.501683	0.469697	1	1	1	0.77862	0.742424	1	1	1	0.405724	0.996633	0.756734	0	1	1	1	1	0	0.996633	1	0.993266	0.792088	0.727273	0.978956	1
SNOG_00006	A	Chromosome_01	1	1045780	1046832	+	0.371429	0	1	1	0.889839	0	0.369421	0.493827	0.99905	0.962963	0.817664	0	0	1	1	0.981956	0.909782	0	1	1	1	0.463438	0.811966	0	0	1	1	1	0	0	0.937322	0.961064	0.462488	0	0.758784	0.874644	1
SNOG_00010	A	Chromosome_01	1	1052860	1054649	-	0.171429	0	1	1	1	1	0.36257	1	1	0.978771	1	1	0.497207	1	0.986034	1	0.90838	0.923464	1	1	1	0.427933	0.919553	0.876536	0	1	1	1	0.707821	0	1	0.933519	1	0.307263	0.968156	1	1
SNOG_00011	A	Chromosome_01	1	1055922	1058342	-	0.114286	0	1	0.846345	0.783147	0.869888	0.509294	0.802974	0.929368	0.974804	0.876084	0.787691	0.388269	0.977695	0.977695	0.977695	0.600991	0.974804	0.923172	0.974804	0.977695	0.342421	0.860801	0.848823	0.106567	0.977695	0.977695	0.976869	0.812887	0	0.920694	0.88765	0.840975	0.778191	0.679058	0.960347	0.960347
SNOG_40040	B	Chromosome_01	1	1059705	1060228	+	0.0857143	0	1	1	1	1	0.509542	1	1	1	1	1	0.158397	1	1	0.847328	0.688931	1	1	1	1	0.837786	1	1	0	1	1	1	0.864504	0	1	1	1	1	0.979008	0.969466	1
SNOG_00014	B	Chromosome_01	1	1060869	1061666	+	0.142857	0	1	1	1	1	0.640351	0.946115	1	0.903509	0.922306	0.962406	0.26817	0.903509	1	0.805764	0.883459	1	0.887218	0.963659	1	0.781955	1	1	0	1	1	0.963659	0.45614	0	0.87594	1	1	0.45614	0.572682	0.839599	0.946115
SNOG_00015	A	Chromosome_01	1	1066075	1068023	-	0	0	1	1	1	0.982042	0.776809	1	1	1	1	0.880452	0.615187	1	1	1	0.917907	0.982042	1	1	1	0.714726	1	0.982042	0.625449	1	1	1	0.804002	0.625449	0.99333	1	0.976398	0.798358	0.943048	1	1
SNOG_00016	A	Chromosome_01	1	1070157	1075243	-	0.142857	0	1	0.92471	0.851976	0.807942	0.434244	0.986633	1	0.965205	0.992333	0.785139	0.449381	1	0.985846	0.975821	0.684883	0.946924	0.945154	0.983881	1	0.387851	0.755652	0.90171	0	1	1	1	0.950855	0	0.913898	0.97071	0.940043	0.959701	0.846078	0.968744	1
SNOG_00017	A	Chromosome_01	1	1076607	1078558	+	0.257143	0	1	1	0.954918	0	0	1	1	1	1	0	0.221311	0.981557	1	0.901127	0.914447	0	1	1	0.973361	0.433402	0.946209	0	0	1	1	1	0.643955	0	0.967213	0.983094	1	0.598361	0.903689	0.918033	1
SNOG_00019	A	Chromosome_01	1	1080250	1082159	+	0.114286	0	1	1	0.981152	1	0.365445	0.848691	1	0.994241	1	1	0.488482	1	1	0.984817	0.932984	0.99267	1	1	1	0.55445	0.981152	1	0	1	1	1	0.90733	0	1	1	0.997382	1	0.976963	0.978534	1
SNOG_40041	B	Chromosome_01	1	1085580	1086464	+	0.0857143	0	1	0.759322	0.851977	1	0.146893	0.981921	0.99774	1	0.974011	0.912994	0.864407	1	0.967232	1	0.154802	0.720904	0.919774	1	1	0.187571	0.837288	0.927684	0.985311	0.968362	1	1	1	0.985311	0.968362	0.862147	0.892655	0.974011	0.774011	0.98983	0.948023
SNOG_00021	A	Chromosome_01	1	1086782	1088236	+	0.114286	0	1	1	0.918213	0.793127	0.167698	0.966323	1	0.972509	1	0.8	0.149828	1	1	1	0.824742	0.945704	0.964261	0.933333	1	0.435739	0.957388	0.760137	0.654983	1	1	1	0.997938	0.170447	0.945704	1	1	0.972509	0.955326	0.942955	1
SNOG_00022	A	Chromosome_01	1	1091544	1093949	+	0.114286	0	1	1	0.866999	0.869077	0.468828	0.88404	0.999169	0.920199	0.938903	0.851205	0.624688	1	1	0.950956	0.445553	0.613051	0.985869	0.951787	0.9867	0.538653	0.571072	0.601413	0	1	1	1	0.522028	0	0.956775	0.927681	0.801746	0.538238	0.785536	0.922693	1
SNOG_00023	B	Chromosome_01	1	1094741	1095204	-	0.314286	0	1	1	1	0.12931	0	0.915948	1	1	1	0.133621	0	1	1	1	1	0.0646552	0.971983	1	1	0	1	0	0	1	1	1	0	0	1	1	1	0	0.971983	1	1
SNOG_00024	A	Chromosome_01	1	1096912	1098990	-	0.0857143	0	1	1	0.880712	0.957672	0.133718	0.983165	0.993266	1	0.916787	0.778259	0.512746	1	1	1	0.830207	0.828283	0.934103	1	1	0.185666	0.867244	0.947571	0.425685	1	1	1	1	0.627706	0.921597	0.948052	0.995671	0.712843	0.887446	1	0.995671
SNOG_40042	B	Chromosome_01	1	1100793	1101111	-	0.142857	0	1	1	1	1	0.216301	0.724138	1	1	0.664577	0.605016	0.724138	1	1	0.887147	1	0.724138	1	1	1	0.617555	1	0.724138	0	1	1	1	0.492163	0	0.680251	0.931034	0.724138	0	1	1	1
SNOG_00026	A	Chromosome_01	1	1104226	1105281	+	0.2	0	1	1	1	0.481061	0.492424	1	1	0.945076	1	0.82197	0.287879	1	1	0.870265	0.985795	0.850379	1	1	1	0.839962	0.930871	0.852273	0	1	1	1	0	0	1	1	1	0	0.846591	0.947917	0.971591
SNOG_00030	B	Chromosome_01	1	1113146	1113822	+	0.228571	0	1	1	0.921713	0	0	1	1	1	1	1	0.279173	1	1	1	0.986706	1	1	0.930576	1	0.419498	1	1	0	1	1	1	0	0	1	1	1	0	0.870015	1	1
SNOG_00031	A	Chromosome_01	1	1114478	1116012	-	0.114286	0	1	1	0.947231	1	0.897068	1	1	0.97329	1	1	0.668404	0.970033	1	0.963518	1	1	1	0.950489	1	0.745277	0.923778	1	0	1	1	1	0	0	0.948534	1	1	0	0.956352	1	1
SNOG_00032	A	Chromosome_01	1	1116855	1118185	+	0.171429	0	1	1	0.973704	0.468069	0.126972	0.858001	0.985725	0.96018	1	0.504884	0.351615	1	1	1	0.684448	0.675432	0.98873	1	1	0.317055	0.910593	0.956424	0	1	1	1	1	0	0.945154	1	0.935387	0.980466	0.948159	1	1
SNOG_00033	A	Chromosome_01	1	1118842	1120305	-	0.0857143	0	1	1	0.973361	1	0.290984	0.956284	1	0.949453	1	0.993852	0.637295	1	1	1	0.896175	0.902322	0.965164	1	1	0.85041	0.992486	0.803279	0	1	1	1	0.911885	0	0.929645	1	1	0.998634	0.755464	1	1
SNOG_00035	A	Chromosome_01	1	1123105	1124673	-	0.114286	0	1	1	1	0.854047	0.464627	0.843212	1	0.869981	1	0.830465	0.177183	0.98088	1	0.95666	0.712556	0.824092	0.904398	0.964946	1	0.534098	0.963671	0.85341	0	1	1	1	0.568515	0	0.930529	0.924793	0.893563	0.563416	0.720841	0.862333	1
SNOG_00037	A	Chromosome_01	1	1125983	1127761	-	0.114286	0	1	1	0.924677	1	0.408656	1	1	1	1	1	0.533446	1	1	0.961214	0.794829	1	1	1	1	0.319843	0.970208	1	0	1	1	1	0.949972	0	1	0.979764	0.996627	1	0.831928	1	1
SNOG_00038	A	Chromosome_01	1	1128051	1129667	+	0.114286	0	1	1	0.994434	0.951762	0.0705009	0.805813	1	1	1	0.952999	0.166357	1	1	1	0.623995	0.824366	0.989487	1	1	0.513296	0.98021	0.745826	0	1	1	1	0.662338	0	0.959184	1	1	0.662338	0.966605	1	1
SNOG_00039	A	Chromosome_01	1	1132110	1133172	+	0.228571	0	1	1	0.811853	0.504233	0.268109	0.540922	1	0.975541	0.882408	0.763876	0.303857	1	0.966134	1	0.427093	0.511759	0.963311	1	1	0.522107	0.870179	0.415804	0	1	0.994356	1	0	0	0.991533	0.791157	0.632173	0	0.547507	1	1
SNOG_00040	A	Chromosome_01	1	1134233	1135213	+	0.142857	0	1	1	1	1	0.153925	1	1	0.865443	1	1	0.554536	1	1	0.91845	0.998981	1	1	0.9684	1	0.801223	1	1	0	0.9684	1	1	0	0	1	1	1	0	0.769623	0.927625	1
SNOG_00042	A	Chromosome_01	1	1136024	1136812	+	0.0571429	0	1	1	0.980989	1	1	0.964512	1	1	1	1	0.730038	1	1	1	0.751584	1	1	1	1	0.722433	0.811153	1	0	1	1	1	0.997465	0	0.980989	0.939164	1	0.997465	0.854246	1	1
SNOG_00043	A	Chromosome_01	1	1136934	1138346	-	0.2	0	1	1	0.964614	0.53857	0.225053	0.881812	1	0.956829	0.961076	0.804671	0.153574	1	1	0.961076	0.654636	0.878981	0.985138	0.951875	1	0.235669	0.951875	0.878981	0	1	1	1	0	0	0.968153	1	0.881812	0	0.908705	1	0.976645
SNOG_00044	A	Chromosome_01	1	1139498	1140445	-	0.171429	0	1	1	0.528481	0.977848	0	0.941983	1	1	0.964135	0.962025	0.340717	1	1	1	0.836498	1	0.600211	1	1	0.128692	0.950422	0.955696	0	0.885021	1	0.989452	1	0	0.655063	0.948312	0.918776	0.203587	0.883966	1	1
SNOG_00046	A	Chromosome_01	1	1144384	1144863	-	0.342857	0	1	1	0.854167	0	0	0	1	1	1	0	0	1	1	0.829167	0.0958333	0	0.870833	0.88125	0.947917	0.6	0.425	0	0	1	0.927083	1	0	0.689583	0.952083	0.920833	0.554167	0	0.822917	0.88125	0.972917
SNOG_40043	B	Chromosome_01	1	1144913	1145377	-	0.4	0	1	1	1	0	0	0.445161	1	1	1	0	0.286021	1	1	1	0.47957	0	1	1	1	0.309677	0.584946	0	0	0.643011	1	1	0	0.124731	1	1	0.369893	0	0.913979	1	1
SNOG_00048	A	Chromosome_01	1	1148064	1149526	+	0.114286	0	1	1	0.901572	1	0.657553	0.675325	1	0.894737	0.990431	0.793575	0.227614	0.894737	1	0.904306	0.857143	1	0.984962	0.885167	0.904306	0.673958	0.888585	0.842105	0	0.972659	1	1	0.964457	0	0.952837	0.993848	0.454545	0.969925	0.935065	0.967191	0.976077
SNOG_00049	A	Chromosome_01	1	1149690	1151061	-	0.114286	0	1	1	0.986152	1	0.389213	0.999271	1	0.998542	1	0.963557	0.26895	1	1	1	0.919096	0.997813	1	0.94242	1	0.631195	1	0.997813	0	1	1	1	0.808309	0	1	1	0.983965	1	0.951895	0.889942	1
SNOG_00050	A	Chromosome_01	1	1151658	1152530	-	0.0857143	0	1	1	1	1	0.293242	1	1	0.957617	1	0.955326	0.571592	1	1	1	0.983963	0.92898	1	0.983963	1	0.636884	1	0.754868	0.109966	1	1	1	1	0.109966	1	1	1	1	0.856816	0.969072	1
SNOG_00051	A	Chromosome_01	1	1153393	1155128	+	0.171429	0	1	0.795507	0.671659	0.917627	0.640553	1	0.889977	1	0.843894	0.724078	0.175115	1	1	1	0.651498	0.923963	0.757489	0.987327	0.992511	0.35023	0.701613	0.915323	0	0.903802	1	0.953917	0.408986	0	0.834101	0.88076	0.96083	0.43606	0.707949	1	0.999424
SNOG_00052	A	Chromosome_01	1	1155432	1157405	+	0.142857	0	1	1	1	1	0.899696	1	1	1	0.986322	0.713273	0.471125	1	1	1	0.657041	0.995947	0.978723	1	1	0.475177	0.83232	1	0	1	1	1	0.967072	0	0.991388	0.986322	1	0.274063	0.772543	1	1
SNOG_00053	A	Chromosome_01	1	1158061	1159989	+	0.142857	0	1	1	0.957491	0.850182	0.189736	0.998445	1	1	1	0.994298	0.356662	1	1	1	0.791084	1	0.96423	1	1	0.438569	1	1	0	1	1	1	0.968377	0	0.994816	1	1	0.99015	0.798859	1	1
SNOG_00057	A	Chromosome_01	1	1173938	1174248	-	0.914286	1	1	0	0	0	0	0	0	0	0	0	0	0	0	0	1	0	0	0	0	0	0	0	0	0	0.215434	0	0	0	0.514469	0.427653	0	0	0	0	0
SNOG_00058	A	Chromosome_01	1	1185605	1186318	+	0.342857	0	0.959384	0.959384	0.903361	0.242297	0	0.494398	0.959384	0.922969	0.959384	0	0	0.959384	0.959384	0.903361	0.77451	0	0.854342	0.959384	0.959384	0.0518207	0.894958	0	0	0.959384	0.959384	0.959384	0	0	0.920168	0.903361	0.959384	0	0.85014	0.959384	0.959384
SNOG_00060	A	Chromosome_01	1	1187493	1189228	+	0.171429	0	0.931452	1	0.798963	0.979839	0	0.959101	1	1	0.931452	0.676267	0.0581797	1	1	1	0.918779	0.663018	0.891129	1	1	0.449309	0.795507	0.800115	0	1	1	1	0.383064	0	0.983295	0.923963	0.950461	0.537442	0.857143	0.994816	0.995968
SNOG_00061	A	Chromosome_01	1	1189296	1192722	-	0.0857143	0	1	1	0.990079	0.942515	0.307266	1	1	0.960607	0.995331	0.990954	0.612781	1	1	0.983659	0.945725	0.943974	1	0.986869	0.991246	0.582725	0.995039	0.933469	0	1	1	1	0.999125	0	1	0.95623	1	0.903414	0.915086	0.976656	1
SNOG_00062	A	Chromosome_01	1	1193253	1194812	+	0.0857143	0	1	1	0.89359	0.977564	0.819231	0.93718	0.976923	1	0.985256	1	0.598718	1	1	1	0.767949	1	0.96282	1	1	0.270513	0.934615	0.892949	0	0.985897	1	0.975641	1	0	0.967308	0.938461	0.954487	0.825641	0.73141	1	0.985256
SNOG_00063	A	Chromosome_01	1	1195152	1196100	-	0.142857	0	0.94099	1	0.859853	1	0.280295	0.674394	0.916755	1	1	0.881981	0.347735	1	1	1	0.909378	0.827187	0.847208	1	1	0.199157	0.936776	0.842993	0	1	1	0.97471	1	0	0.767123	0.87882	0.762908	0.818757	0.890411	1	0.98314
SNOG_00064	A	Chromosome_01	1	1196639	1197435	-	0.0857143	0	1	1	1	1	0.518193	0.984943	1	1	1	1	0.741531	1	1	1	0.882058	1	1	1	1	0.391468	1	1	0	1	1	1	1	0	0.983689	1	0.971142	1	1	1	1
SNOG_00067	A	Chromosome_01	1	1198275	1200169	-	0.171429	0	1	1	0.972032	1	0.341952	0.956728	1	0.975726	1	0.996306	0.642216	1	1	0.907124	0.877572	1	1	0.890765	0.983641	0.429551	1	1	0	1	1	1	0	0	0.983113	0.982586	0.999472	0	0.860158	0.975726	1
SNOG_00068	A	Chromosome_01	1	1202797	1204590	+	0.0857143	0	1	1	0.8534	0.996656	0.498328	0.993311	1	1	0.983835	0.995541	0.576366	0.985507	0.995541	0.959866	0.889075	1	0.954292	1	1	0.540691	0.925864	1	0	1	1	1	0.866778	0	0.942029	0.98495	0.967113	0.870123	0.929766	0.975474	0.997213
SNOG_00069	A	Chromosome_01	1	1204802	1205266	-	0.2	0	1	1	1	0.83871	0.87957	1	1	1	1	0	0	0.950538	1	1	1	0.855914	1	1	1	0	1	0.834409	0	1	1	1	0	0	0.976344	1	1	0	0.729032	1	1
SNOG_00070	A	Chromosome_01	1	1206226	1206756	-	0.342857	0	1	1	1	0	0	0	1	1	1	0	0	1	1	1	0.719397	0	0.988701	1	1	0.685499	1	0	0	1	1	1	0	0	1	1	0	0	0.919021	1	1
SNOG_00071	A	Chromosome_01	1	1207321	1208014	-	0.0857143	0	1	1	0.997118	1	0.623919	0.9683	1	1	1	1	0.623919	1	1	1	0.848703	0.9683	1	1	1	0.119596	1	0.943804	0	1	1	1	0.939481	0	0.974063	1	0.914986	1	0.776657	1	1
SNOG_00072	A	Chromosome_01	1	1209363	1211158	+	0.0857143	0	1	1	1	1	0.341314	1	1	1	1	1	0.521715	0.98608	1	1	0.959911	0.997216	1	1	1	0.574053	1	1	0	1	1	1	1	0	0.944878	1	1	1	1	1	1
SNOG_00073	A	Chromosome_01	1	1212064	1212624	+	0.114286	0	1	1	1	1	0.379679	1	1	1	1	1	0.650624	0.962567	1	0.962567	0.58467	1	0.996435	1	1	0.135472	1	0.611408	0	1	1	1	0.516934	0	0.730838	0.918004	1	0.998217	0.900178	1	1
SNOG_00074	A	Chromosome_01	1	1212748	1213401	-	0.142857	0	1	1	0.920489	0.920489	0.149847	0.735474	0.966361	1	0.969419	0.892966	0	1	0.964832	0.93578	0.775229	1	0.883792	0.949541	1	0.276758	0.948012	1	0	1	1	1	1	0	0.914373	0.735474	0.891437	0.851682	0.651376	1	1
SNOG_00075	A	Chromosome_01	1	1215683	1216423	+	0.0571429	0	1	1	0.997301	1	0.614035	1	1	1	1	1	0.736842	1	1	1	0.893387	1	1	1	1	0.630229	1	1	0.323887	1	1	1	1	0.323887	1	0.978408	1	1	0.925776	1	1
SNOG_00076	A	Chromosome_01	1	1216884	1218647	-	0.2	0	1	1	0.729025	1	0.394558	1	1	1	0.951814	1	0.418367	1	1	1	0.852041	0.981859	0.875283	1	1	0.422336	0.968254	0.986395	0	1	1	0.993197	0.395125	0	0.979025	1	1	0.321429	0.745465	1	1
SNOG_40044	B	Chromosome_01	1	1218759	1219259	-	0.171429	0	1	1	1	0.94012	0.570858	1	1	0.888224	0.94012	1	0.736527	1	1	0.812375	0.0718563	1	0.918164	0.948104	1	0.676647	0.744511	0.982036	0	1	1	1	0.219561	0	0.992016	0.872255	1	0.219561	0.36527	0.922156	1
SNOG_00078	A	Chromosome_01	1	1219920	1221125	-	0.0857143	0	1	1	1	1	0.672471	0.978441	1	0.954395	0.986733	1	0.795191	1	1	0.954395	0.90796	1	1	1	1	0.444444	0.99005	1	0	1	1	1	0.894693	0	0.950249	1	1	0.923715	0.783582	1	1
SNOG_00079	A	Chromosome_01	1	1221482	1223817	+	0.0857143	0	0.946918	0.890839	0.986729	1	0.755137	0.887842	0.989298	0.985445	0.985873	0.79024	0.650685	0.991438	0.986301	0.985445	0.589897	0.976456	0.978168	0.986301	0.986729	0.618579	0.877568	1	0	0.986301	0.991866	0.991866	0.49786	0	0.900257	0.940497	0.929794	0.724743	0.735017	0.911387	0.986301
SNOG_00081	A	Chromosome_01	1	1225926	1227010	+	0.0571429	0	1	1	0.969585	1	0.618433	0.975115	1	0.914286	0.874654	0.775115	0.763134	1	1	1	0.776958	0.839631	0.967742	1	1	0.61659	1	0.848848	0	1	1	1	0.899539	0	0.885714	0.914286	0.875576	0.899539	0.987097	1	1
SNOG_00082	A	Chromosome_01	1	1227250	1230278	-	0.142857	0	1	1	1	1	0.439089	1	1	1	1	0.975569	0.420931	1	1	1	0.964345	0.99967	0.994388	0.996699	1	0.614064	0.991086	0.994388	0	1	1	1	0	0	0.984483	0.959062	1	0.900627	0.948168	1	1
SNOG_00083	A	Chromosome_01	1	1231340	1233301	-	0.142857	0	1	1	0.862385	0.969419	0.16106	0.827217	0.980632	0.979613	0.887869	0.825688	0.561672	0.978084	0.964322	0.970438	0.749745	0.849134	0.93578	0.979613	1	0.120285	0.926605	0.816514	0.325688	1	0.985729	1	0.585117	0.325688	0.88634	0.95158	0.917431	0.445974	0.779817	0.932722	0.973496
SNOG_40045	A	Chromosome_01	1	1234782	1235108	-	0.114286	0	1	1	1	1	0.70948	1	1	1	1	1	0	1	1	1	0.954128	1	1	1	1	0.330275	1	1	0	1	1	1	0.993884	0	1	1	1	0.993884	0.593272	1	1
SNOG_00084	A	Chromosome_01	1	1235231	1236979	-	0.0857143	0	1	1	0.671813	1	0.57004	1	0.989708	0.954831	0.9251	1	0.531161	0.969125	1	1	0.89251	1	0.989708	1	1	0.343053	0.891366	0.877644	0	1	0.976558	1	1	0	0.967982	0.95426	1	1	0.836478	0.975414	1
SNOG_00086	A	Chromosome_01	1	1238497	1240147	-	0.0857143	0	0.998789	1	0.926105	0.99576	0.585706	0.963053	0.933979	0.992126	1	0.771653	0.671714	1	0.978801	1	0.730466	0.867959	1	0.972138	1	0.571775	1	1	0	0.955179	1	0.975772	0.554815	0	0.9255	0.974561	0.955784	0.221684	0.837068	1	1
SNOG_00087	A	Chromosome_01	1	1240763	1241554	+	0.142857	0	1	1	1	1	0.5	1	1	1	1	1	0	1	1	1	0.997475	1	1	1	1	0.585859	1	0.981061	0	1	1	1	0.494949	0	0.95202	1	1	0.494949	0.901515	0.996212	1
SNOG_00088	A	Chromosome_01	1	1241716	1242681	-	0.2	0	1	1	0.874741	1	0.266045	0.903727	1	1	1	1	0.438923	0.902691	1	1	0.964803	1	0.99793	1	1	0.481366	0.932712	1	0	1	1	1	0	0	1	1	0.918219	0	0.892339	1	1
SNOG_00089	A	Chromosome_01	1	1243422	1244537	+	0.228571	0	1	1	0.951613	0.574373	0	0.719534	1	0.954301	1	0.834229	0	1	1	0.954301	0.685484	0.848566	0.896057	1	1	0.219534	0.780466	0	0	1	1	0.984767	0	0	0.932796	0.924731	0.701613	0	0.688172	0.954301	1
SNOG_00090	A	Chromosome_01	1	1244630	1246048	-	0.2	0	1	1	0.922481	0.939394	0.157858	0.303735	0.964059	1	0.966878	0.639182	0.214235	1	1	1	0.650458	0.949965	1	0.993657	1	0.446794	0.971106	0.823115	0	1	1	1	0.544045	0	0.871741	0.919662	0.40592	0.544045	0.82382	1	1
SNOG_00092	A	Chromosome_01	1	1269216	1271169	-	0.114286	0	1	1	1	1	0.340328	0.916581	1	1	0.997953	1	0.496418	1	1	1	0.847492	1	1	0.967758	1	0.718014	0.956499	1	0	1	1	1	0.915558	0	1	1	1	1	0.924258	0.937564	0.973388
SNOG_40046	B	Chromosome_01	1	1271525	1271794	-	0.2	0	1	1	0.32963	1	0.662963	0.459259	1	1	0.5	0.844445	0	1	1	1	0.555556	1	0.959259	1	1	0.722222	0.22963	1	0	1	1	1	0.544444	0	0.825926	1	0.755556	0.544444	0.351852	1	1
SNOG_00093	A	Chromosome_01	1	1272013	1273723	+	0.0857143	0	1	1	0.990064	1	0.59848	0.945061	1	1	1	0.915839	0.613676	1	1	1	0.784337	1	1	1	1	0.360023	0.970777	1	0	1	1	1	0.827002	0	0.965517	1	1	0.748685	0.810053	1	1
SNOG_00094	A	Chromosome_01	1	1274133	1275295	+	0.0571429	0	1	1	1	1	0.66724	1	1	1	1	1	0.504729	1	1	0.842648	1	1	1	1	1	0.579536	0.981943	1	0	1	1	1	0.970765	0	0.987102	1	1	1	1	0.951849	1
SNOG_00096	A	Chromosome_01	1	1276328	1277371	+	0.257143	0	1	1	0.840038	1	0.436782	0	1	1	1	0.8841	0	0.971264	1	0.933908	0.756705	0.936782	0.930077	1	1	0.37931	0.977969	0.931034	0	1	1	1	0	0	1	0.961686	0	0	0.702107	0.942529	1
SNOG_00097	A	Chromosome_01	1	1279457	1281092	+	0.0571429	0	1	1	0.866748	0.989609	0.698655	0.98044	1	1	0.985941	1	0.56846	1	0.987164	0.991443	0.979218	0.993276	0.962103	1	1	0.583741	0.99022	0.993276	0.49022	0.982885	1	1	1	0.250611	0.944988	0.92176	0.943765	1	0.888142	1	1
SNOG_00098	A	Chromosome_01	1	1281695	1282303	+	0.485714	0	0.921182	0.852217	0.446634	0	0	0	0.70936	1	0.674877	0	0	1	0.786535	1	0	0	0.504105	1	0.949097	0	0.349754	0	0	0.862069	1	1	0	0	0.592775	0.81445	0	0	0.320197	1	1
SNOG_00099	A	Chromosome_01	1	1282714	1284057	-	0.142857	0	1	1	0.924851	0.899554	0.203869	0.886161	1	1	1	0.927083	0.203869	1	1	0.977679	0.642113	1	0.991071	1	1	0.488095	0.964286	1	0	1	1	0.997024	1	0	0.949405	0.962054	1	0.640625	0.708333	1	1
SNOG_00100	A	Chromosome_01	1	1284894	1286424	-	0.142857	0	1	1	0.932724	0.97322	0.960157	0.982364	0.963423	1	0.850425	0.932724	0.252776	1	1	0.979752	0.562377	1	0.929458	1	1	0.361202	0.840627	0.992815	0	0.986283	1	1	0.912475	0	0.892227	0.78968	1	0.353364	0.792293	1	0.99804
SNOG_00101	A	Chromosome_01	1	1286924	1287544	+	0.2	0	1	1	0.917874	0.988728	0.272142	0.930757	0.954911	0.901771	1	0.964573	0	1	1	1	0.31562	0.887279	0.822866	1	1	0.299517	0.850241	0.879227	0	1	1	1	0.623188	0	0.824477	0.980676	0.94847	0.452496	0.584541	1	1
SNOG_00102	A	Chromosome_01	1	1288358	1289771	+	0.228571	0	1	1	0.811881	0.468883	0.24116	0.785714	1	1	0.987977	0.696605	0.101131	1	1	1	0.666902	0.703677	0.972419	1	1	0.405233	0.92645	0.703677	0	0.993635	1	1	0	0	0.947666	0.958274	0.785714	0	0.881895	1	0.98727
SNOG_00104	A	Chromosome_01	1	1290382	1290800	-	0.314286	0	1	1	0.961814	0	0	1	1	0.949881	1	0	0.47494	1	1	0.828162	0.613365	0	1	1	1	0.479714	1	0	0	1	1	1	0	0	1	1	1	0	1	1	1
SNOG_30008	A	Chromosome_01	1	1291737	1292175	-	0.2	0	1	1	1	0.733485	0.412301	0.685649	1	1	1	0.519362	0	1	1	1	1	0.733485	1	1	1	0.371298	1	0.733485	0	1	1	1	0	0	1	1	0.685649	0	0.838269	1	1
SNOG_00105	A	Chromosome_01	1	1294261	1299045	+	0.142857	0	0.997701	1	0.8721	0.936886	0.384744	0.90115	0.988506	0.944828	0.953814	0.928318	0.215047	0.984117	1	0.971369	0.793103	0.826123	0.978683	0.971369	1	0.40418	0.802299	0.918704	0.0119122	0.99373	0.988924	1	0.848903	0.0119122	0.914733	0.926228	0.979101	0.889028	0.920585	0.971578	1
SNOG_00107	A	Chromosome_01	1	1300004	1301393	-	0.0857143	0	1	1	1	1	0.410072	1	1	0.969065	1	0.96259	0.829496	1	1	0.982734	0.872662	1	1	0.982734	1	0.660432	1	1	0	1	1	1	1	0	1	1	0.935252	1	0.97482	1	1
SNOG_00108	A	Chromosome_01	1	1302500	1304408	+	0.114286	0	1	1	0.951283	1	0	0.994762	1	1	0.952331	0.904138	0.218439	1	1	1	0.797276	1	0.966998	1	1	0.605029	0.894709	0.990047	0	1	1	1	0.583028	0	0.942902	0.96176	0.991619	0.583028	0.874803	1	1
SNOG_00110	B	Chromosome_01	1	1305602	1306679	+	0.371429	0	1	1	0.816327	0	0	0	0.925789	0.979592	0.93692	0	0	0.965677	0.999072	1	0.54731	0	0.841373	0.979592	0.943414	0.409091	0.780148	0	0	0.944341	1	0.900742	0	0	0.846011	0.91744	0	0	0.715213	0.979592	0.950835
SNOG_00111	A	Chromosome_01	1	1307101	1307425	-	0.285714	0	1	1	1	0	0.843077	0.981538	1	1	1	0.84	0	1	1	1	0.889231	0	1	1	1	0.203077	1	0	0	1	1	1	0	0	1	1	0.255385	0	1	1	1
SNOG_00112	A	Chromosome_01	1	1308025	1309242	-	0.0571429	0	1	1	0.996716	0.97619	0.583744	0.798851	1	1	0.966338	1	0.621511	1	1	1	0.644499	1	0.95156	1	1	0.674877	0.807882	1	0	1	1	1	1	0	0.850575	0.964696	0.754516	0.978654	0.813629	0.921182	1
SNOG_00113	A	Chromosome_01	1	1309471	1310640	+	0.114286	0	1	1	1	1	0.664957	1	1	0.923932	1	1	0.567521	1	0.973504	0.895726	0.896581	0.992308	1	1	1	0.652991	1	0.992308	0	1	0.98547	1	0.0247863	0	1	1	1	0.0247863	0.701709	0.973504	1
SNOG_00114	A	Chromosome_01	1	1310882	1312075	-	0.342857	0	1	1	0.937186	0	0	0.0644891	1	0.982412	1	0	0	0.998325	1	1	1	0	1	1	1	0.532663	1	0	0	1	1	1	0	0	1	1	0.0644891	0	0.998325	1	1
SNOG_00115	A	Chromosome_01	1	1312889	1313989	+	0.285714	0	1	1	1	0.875568	0.0099909	0.692098	0.987284	1	0.852861	0.390554	0	0.93188	1	0.909173	0.531335	0.495005	0.828338	0.974568	1	0.0862852	0.845595	0.718438	0	1	1	1	0	0	0.98456	0.93188	0.429609	0	0.650318	1	0.990917
SNOG_00116	A	Chromosome_01	1	1314325	1316589	-	0.0285714	0	1	1	1	1	0.692715	0.997351	1	0.975717	0.991611	1	0.778366	0.972185	1	0.919647	0.890508	0.981898	1	1	1	0.404857	0.939073	1	0.566446	1	0.997351	0.981457	0.864459	0.566446	0.982781	1	1	0.980574	0.87638	1	1
SNOG_00117	A	Chromosome_01	1	1316790	1317728	+	0.114286	0	1	1	0.753994	0.850905	0.119276	0.949947	1	0.998935	1	0.811502	0.602769	1	1	1	0.757189	1	0.944622	1	1	0.306709	0.975506	1	0	1	1	1	1	0	0.988285	0.804047	0.945687	0.829606	0.683706	0.956337	1
SNOG_00118	A	Chromosome_01	1	1318195	1319261	+	0.257143	0	1	1	0.776945	0.471415	0.387066	0.876289	0.962512	0.908154	0.819119	0.433927	0.285848	0.990628	0.932521	0.905342	0.695408	0.992502	0.89597	0.724461	1	0.300843	0.81537	0.961574	0	0.968135	1	0.990628	0	0	0.763824	0.839738	0.877226	0	0.703843	0.974695	0.982193
SNOG_00119	A	Chromosome_01	1	1319907	1321849	-	0.114286	0	1	1	0.88317	0.796706	0.386001	0.828615	0.971693	1	0.954194	0.681935	0.128667	1	0.954709	0.999485	0.860525	0.609882	0.944931	1	1	0.595471	0.901698	0.953165	0	1	1	1	1	0	0.931034	0.958827	0.968605	0.502831	0.694287	1	1
SNOG_00120	A	Chromosome_01	1	1322302	1322819	+	0.114286	0	1	1	1	1	0	1	1	1	1	0.795367	0.737452	1	1	0.76834	0.783784	1	1	1	1	0.237452	1	1	0	1	1	1	1	0	1	1	1	1	1	1	1
SNOG_00122	A	Chromosome_01	1	1324558	1325808	-	0.0571429	0	1	1	1	1	0.671463	1	1	0.941647	1	1	0.981615	1	1	0.886491	0.878497	1	1	0.941647	1	0.793765	0.976819	0.98801	0	1	1	1	1	0	1	1	1	1	0.941647	1	0.952838
SNOG_00126	A	Chromosome_01	1	1329597	1331086	-	0.0857143	0	1	1	0.969799	0.989262	0.108054	0.992617	1	1	0.97047	0.614094	0.528859	1	1	1	0.95302	0.989262	1	1	1	0.62349	0.951678	0.989262	0	1	1	1	0.89396	0	0.991946	1	0.992617	0.89396	0.904698	1	1
SNOG_00127	A	Chromosome_01	1	1332190	1333300	-	0.114286	0	1	1	0.953195	1	0.439244	0.810981	1	1	0.9955	1	0.511251	0.90009	1	0.923492	0.807381	1	1	0.980198	1	0.308731	1	1	0	1	1	1	0.919892	0	0.9991	1	1	1	0.945995	0.814581	1
SNOG_00128	A	Chromosome_01	1	1333652	1334984	+	0.0857143	0	1	1	0.861966	1	0.288072	0.975994	0.976744	0.969242	0.922731	0.905476	0.402851	0.978995	1	1	0.573893	0.990247	0.915229	0.969242	1	0.155289	0.785446	0.915979	0.668417	1	1	1	1	0.548387	0.891223	0.990247	0.894224	0.885221	0.888222	0.978995	1
SNOG_00129	A	Chromosome_01	1	1335202	1337516	+	0.114286	0	1	0.999136	0.92095	1	0.669114	0.962419	0.985313	0.890281	0.916631	1	0.54514	0.961555	0.970194	0.858315	0.87905	0.976242	0.9473	0.875594	0.97149	0.656587	0.962851	1	0	0.993089	1	1	0	0	0.923974	0.992225	0.907559	0	0.890281	0.933045	0.927862
SNOG_00131	A	Chromosome_01	1	1338105	1338847	+	0.114286	0	1	1	1	1	0.633917	1	1	0.963661	1	1	0.74428	1	1	0.963661	0.888291	1	1	1	0.982503	0.724091	1	1	0	1	1	1	0	0	1	1	1	0.438762	0.962315	0.963661	1
SNOG_00132	A	Chromosome_01	1	1339591	1340804	+	0.142857	0	1	1	0.989292	1	0	1	1	1	1	1	0.166392	1	1	1	0.845964	1	0.979407	1	1	0.622735	0.943987	1	0	1	1	1	1	0	0.905272	1	1	0.375618	0.881384	1	1
SNOG_00133	A	Chromosome_01	1	1341007	1341469	-	0.2	0	1	1	1	1	0	0.980562	1	1	1	0	0	1	1	1	1	1	1	1	1	1	1	1	0	1	1	1	0	0	1	1	0.980562	0	1	1	1
SNOG_00134	A	Chromosome_01	1	1341809	1342783	-	0.0571429	0	1	1	1	1	0.714872	1	1	0.96	1	1	0.6	0.947692	1	0.889231	0.906667	1	1	1	1	0.877949	1	1	0	1	1	1	0.821538	0	0.989744	1	1	0.821538	0.939487	0.962051	1
SNOG_40047	B	Chromosome_01	1	1343043	1343351	+	0.285714	0	1	1	0.964401	0.242718	0	0.980583	1	1	1	0.200647	0.634304	1	1	0.877023	1	0.200647	0.993528	1	1	0	1	0.200647	0	1	1	1	0	0	1	1	1	0	0.71521	1	1
SNOG_00135	A	Chromosome_01	1	1343870	1345421	+	0.257143	0	1	1	0.967784	0.443299	0.418814	0.997423	0.984536	1	1	0.652062	0.46134	1	0.974227	0.997423	0.498067	0.615979	0.98518	0.929768	1	0.396907	0.96134	0.85116	0	1	1	1	0	0	0.978737	0.940722	0.981959	0	0.928479	0.970361	0.999356
SNOG_00136	A	Chromosome_01	1	1345545	1347161	-	0.0857143	0	1	1	0.991342	1	0.55906	0.995053	1	1	1	0.978355	0.661719	1	1	1	0.991342	0.861472	0.996289	1	1	0.881262	0.984539	1	0	1	1	1	0.897341	0	0.990724	1	1	0	0.941249	1	1
SNOG_00137	A	Chromosome_01	1	1347928	1349484	-	0.314286	0	1	1	0.95183	0.538215	0	0.281952	0.991008	0.914579	1	0.296725	0.13359	1	1	0.930636	0.745023	0	0.978163	1	1	0.258831	0.913937	0	0	1	1	1	0	0	0.992935	0.878613	0.698137	0	0.90623	0.963391	1
SNOG_00138	A	Chromosome_01	1	1351378	1351799	+	0.142857	0	1	1	0.957346	1	0	1	1	1	1	0.829384	0	0.924171	1	1	0.938389	1	1	1	1	0.251185	0.781991	1	0	1	1	1	0.988152	0	0.92654	1	1	0.988152	0.853081	0.957346	1
SNOG_00139	A	Chromosome_01	1	1353247	1355140	+	0.114286	0	1	1	0.997888	0.896515	0.487328	1	1	0.994192	1	0.965681	0.618268	1	0.980465	0.980465	0.964625	0.75396	1	0.976769	1	0.418163	0.977297	1	0	1	1	1	0.535903	0	1	1	0.995776	1	0.852693	0.927666	0.966209
SNOG_00140	A	Chromosome_01	1	1355620	1357332	+	0.142857	0	1	1	0.959136	1	0.393462	0.978401	1	1	0.929947	0.996497	0.452423	1	1	1	0.604203	1	0.946293	1	1	0.357268	0.87157	1	0	1	1	1	1	0	1	0.983071	1	0.886748	0.882662	1	1
SNOG_00141	A	Chromosome_01	1	1357415	1358902	-	0.228571	0	1	1	1	0	0	1	1	1	1	0.151882	0.325269	1	1	1	0.854167	0.998656	1	1	1	0.696909	1	1	0	1	1	1	0	0	1	1	1	0	0.944893	0.965054	1
SNOG_00142	A	Chromosome_01	1	1359356	1361018	+	0.171429	0	1	1	0.960313	0.414913	0	0.831028	1	1	1	0.760072	0.205652	1	1	1	0.921227	0.978954	0.965725	1	1	0.583283	1	0.614552	0	1	1	1	0	0	1	0.98196	0.97294	0.993385	0.987372	1	1
SNOG_00143	A	Chromosome_01	1	1361386	1362691	+	0.228571	0	1	1	1	0.996171	0.358346	1	1	0.911179	0.996937	0.851455	0.339204	0.963247	0.967841	0.924196	0	0.996171	0.984686	0	1	0.604135	1	0.996171	0	1	1	1	0	0	1	1	1	0	0.751914	0.947167	1
SNOG_00144	A	Chromosome_01	1	1362908	1363377	-	0.371429	0	1	1	1	0	0	0	1	1	0.589362	0	0	1	1	1	0.591489	0	1	0.617021	1	0	1	0	0	1	1	1	0	0	1	1	0	0	0.882979	1	1
SNOG_00147	A	Chromosome_01	1	1367552	1368615	+	0.171429	0	1	1	0.996241	1	0.278195	0.99812	1	1	0.982143	1	0.415413	1	1	1	0	0.904135	1	0	1	0.508459	1	0.984962	0	1	1	1	0.764098	0	1	0.921053	1	0.764098	0.963346	1	1
SNOG_00148	A	Chromosome_01	1	1368682	1370580	-	0.628571	1	0.488678	0.367035	0.303844	0.23486	0.186941	0.306477	0.516061	0.556082	0.428647	0.220116	0.0384413	0.607688	0.675619	0.553449	0.23644	0.222749	0.376514	0.592417	0.618747	0.194313	0.413376	0.224855	0	0.562928	0.61822	0.59821	0.0537125	0	0.558715	0.40495	0.196946	0.0537125	0.387046	0.585045	0.618747
SNOG_00149	A	Chromosome_01	1	1371278	1372681	-	0.0571429	0	1	1	1	1	0.902422	1	1	0.940171	1	1	0.77849	0.987179	0.987179	0.932336	0.711538	0.888889	1	0.952991	0.987179	0.513533	0.973647	1	0	1	0.987179	1	0.766382	0	0.928775	1	1	1	0.956553	0.893162	0.987179
SNOG_00150	A	Chromosome_01	1	1373084	1373793	-	0.114286	0	1	1	0.922535	1	0.81831	1	1	1	1	1	0.419718	1	1	1	0.822535	1	1	1	1	0.495775	1	1	0	1	1	1	1	0	1	0.953521	1	0.698592	0.805634	1	1
SNOG_00151	A	Chromosome_01	1	1374642	1376369	+	0.228571	0	1	1	0.798611	0.242477	0.320602	0.898727	1	1	0.984375	0.872685	0.302662	1	1	0.977431	0.761574	0.94213	1	0.956018	1	0.344907	0.966435	0.869213	0	1	1	1	0	0	0.961806	1	0.858218	0	0.935185	1	1
SNOG_00152	A	Chromosome_01	1	1377181	1377540	+	0.142857	0	1	1	1	0	1	0.95	1	1	1	1	0.619444	1	1	1	1	1	1	1	1	0.716667	1	1	0	1	1	1	0	0	1	1	1	0	1	0.741667	1
SNOG_00153	A	Chromosome_01	1	1377618	1379441	-	0.257143	0	1	1	1	0.873904	0.0498904	0.952303	1	0.989583	1	0.867325	0	0.974232	1	0.989583	0.745614	0.95011	0.969298	1	1	0.355811	0.913925	0.840461	0	1	0.0805921	1	0	0	0.83114	0.914474	0.328947	0	0.819627	0.988487	1
SNOG_40048	B	Chromosome_01	1	1378871	1379074	+	0.285714	0	1	1	1	1	0	1	1	1	1	1	0	0.897059	1	1	0	1	1	1	1	0.210784	1	1	0	1	0	1	0	0	1	1	0	0	0.877451	1	1
SNOG_00155	A	Chromosome_01	1	1382351	1383462	-	0.171429	0	1	1	0.830036	1	0	1	1	1	1	0.857014	0.270684	1	1	1	0.655575	0.871403	1	1	1	0.527878	0.954137	0.973921	0	1	1	1	0	0	0.901978	1	0.958633	0	0.719425	1	1
SNOG_00156	A	Chromosome_01	1	1383951	1386684	-	0.142857	0	1	1	0.861375	0.953914	0.276518	0.839429	0.972933	0.968544	0.943672	0.764448	0.473665	0.953914	0.983175	1	0.599854	0.802853	0.884418	1	0.991587	0.386247	0.826262	0.832846	0	0.989759	1	0.994514	0.971105	0	0.82992	0.932334	0.784565	0.688003	0.738844	0.996708	0.979517
SNOG_40049	B	Chromosome_01	1	1386960	1387280	+	0.142857	0	1	1	0.551402	1	0	1	1	1	1	1	0.249221	1	1	1	0.504673	0.853583	1	1	1	0	0.563863	0.775701	0.115265	1	1	1	0.722741	0.115265	0.785047	1	1	0.71028	1	1	1
SNOG_00157	A	Chromosome_01	1	1387577	1389807	+	0	0	1	1	0.996862	1	0.741372	0.983415	0.976244	0.945764	0.967279	0.978037	0.681757	0.981174	0.988346	0.981623	0.581354	0.969072	0.960108	0.93411	1	0.56208	0.905424	0.96952	0.572389	0.978933	1	0.981174	0.960556	0.572389	0.866876	0.908561	0.965935	0.995518	0.790677	0.975347	0.988346
SNOG_00158	A	Chromosome_01	1	1390031	1390410	-	0.228571	0	1	1	1	1	0	0	1	1	1	0.821053	0	0.871053	1	0.873684	0.857895	0.836842	1	0.873684	1	1	0.768421	0.66579	0	1	1	1	0	0	0.826316	1	0	0	0.873684	1	1
SNOG_00159	A	Chromosome_01	1	1390803	1392335	+	0.171429	0	1	1	1	0.9576	0.233529	0.947162	1	0.949772	1	0.93803	0.499674	0.9576	1	0.914547	0.925636	0.910633	0.998695	0.958252	0.949119	0.671233	0.998695	0.956947	0	1	1	1	0	0	0.988911	0.992825	0.944553	0	0.876712	0.949119	0.979126
SNOG_00160	A	Chromosome_01	1	1392987	1393959	-	0.0285714	0	1	1	1	1	0.907503	1	1	1	1	1	0.647482	1	1	1	0.954779	1	1	1	1	0.445015	1	1	0.529291	1	1	1	0.997945	0.591984	1	1	0.997945	0.997945	0.929085	1	1
SNOG_00161	A	Chromosome_01	1	1395182	1396144	+	0.142857	0	1	1	0.963655	0.772586	0.897196	0.885774	1	1	0.953271	1	0.280374	0.977155	1	0.951194	0.419522	1	1	1	0.963655	0.518172	0.928349	1	0	1	0.963655	1	0.514019	0	0.963655	1	0.381101	0.693666	0.714434	0.86812	0.963655
SNOG_00162	A	Chromosome_01	1	1396635	1397226	+	0.114286	0	1	1	1	0.922297	0.518581	1	1	0.856419	1	1	0.366554	1	1	1	0.635135	1	0.923987	1	1	0.9375	1	0.942568	0	1	1	1	0.636824	0	0.981419	1	1	0.327703	1	1	1
SNOG_00164	A	Chromosome_01	1	1397753	1399963	+	0.142857	0	1	1	0.993216	0.793759	0.447761	0.960651	1	0.935776	0.915875	1	0.363184	0.98417	1	0.965626	0.682497	1	0.974672	0.995477	1	0.450023	0.918589	0.960199	0	1	1	1	0.629127	0	0.999095	0.989145	0.997739	0.715061	0.799638	0.949797	1
SNOG_00165	A	Chromosome_01	1	1400527	1401434	+	0.285714	0	1	1	0.723568	0.94163	0	0.485683	0.937225	1	0.992291	1	0.145374	1	1	0.948238	0.535242	0.557269	0.910793	1	1	0	0.92511	0.498899	0	0.993392	1	1	0	0	0.801762	0.524229	0.306167	0	0.612335	1	1
SNOG_00166	A	Chromosome_01	1	1402009	1403066	-	0.0571429	0	1	1	0.99811	1	0.733459	0.865784	1	1	1	0.962193	0.635161	1	1	1	1	0.963138	0.99811	1	1	0.512287	0.97259	0.963138	0	1	1	1	0.99811	0	0.877127	0.987713	0.964083	0.99811	0.839319	0.959357	1
SNOG_00169	A	Chromosome_01	1	1407502	1409408	-	0.342857	0	1	1	0.922916	0	0	0	0.969061	0.952805	0.98689	0	0	0.99161	1	0.920818	0.865233	0	0.525957	0.962769	1	0.62087	0.943891	0	0	1	1	1	0	0	0.97011	0.97483	0	0	0.839538	0.947037	1
SNOG_00170	A	Chromosome_01	1	1409705	1411209	-	0.142857	0	1	0.950166	0.975415	0.987375	0.203322	0.991362	0.980066	1	1	0.935548	0.469768	0.986047	1	1	0.997342	0.998007	0.984718	1	1	0.437209	0.955482	0.998007	0	1	1	1	0.958804	0	0.978073	0.974751	0.943522	0.958804	0.889701	1	1
SNOG_00171	A	Chromosome_01	1	1411612	1412535	+	0.228571	0	1	1	0.757576	1	0	1	1	1	0.968615	0.208874	0.20671	1	1	1	0.940476	0.732684	0.81277	1	1	0.285714	0.914502	1	0	1	1	1	0	0	1	0.873377	1	0.295455	0.943723	1	1
SNOG_00172	A	Chromosome_01	1	1413095	1415316	-	0.142857	0	1	1	0.835283	0.99865	0.393339	0.965797	0.974347	1	0.982898	0.89829	0.372637	1	1	1	0.650315	1	0.926193	1	1	0.39784	0.926193	1	0	1	1	1	1	0	0.969847	0.984248	0.964897	0.9955	0.949145	1	1
SNOG_00174	A	Chromosome_01	1	1416976	1418184	-	0	0	1	1	0.97684	0.957816	0.729529	0.977668	1	0.964433	0.986766	0.983457	0.567411	1	1	0.979322	0.817204	0.894127	0.968569	1	1	0.61373	0.956989	0.89909	0.601323	1	1	1	1	0.829611	0.925558	0.945409	0.955335	0.940447	0.777502	1	1
SNOG_00175	A	Chromosome_01	1	1420194	1422698	-	0.114286	0	1	1	0.958084	1	0.434331	0.928144	0.94491	0.993214	1	0.979241	0.664671	1	1	0.962475	0.766866	0.978842	0.917764	0.999202	1	0.34491	0.881437	0.989621	0	1	0.982834	1	0.976048	0	0.86986	0.946108	0.960479	0.966866	0.870659	0.975649	1
SNOG_00176	A	Chromosome_01	1	1426352	1428387	-	0.171429	0	1	1	1	1	0.432711	0.833006	1	1	1	1	0.102161	0.984774	1	0.97888	0.930255	1	0.984774	0.97888	1	0.523576	0.988212	1	0	1	1	1	0	0	1	1	1	0	0.944008	0.890471	1
SNOG_00177	A	Chromosome_01	1	1428718	1429164	+	0.114286	0	1	1	1	1	1	1	1	1	1	1	0.87472	1	1	0.765101	0.997763	1	1	1	1	0.805369	1	1	0	0.879195	0.993289	1	0	0	1	1	1	0	1	0.961969	1
SNOG_00178	A	Chromosome_01	1	1429531	1431473	+	0.171429	0	0.998971	1	0.977869	0.9228	0.502831	1	1	0.974781	1	1	0.279465	0.935666	1	0.946989	0.545548	0.921256	0.970149	0.932578	1	0.393721	0.923829	0.891405	0	1	1	1	0	0	1	0.983531	1	0	0.896037	1	1
SNOG_00179	A	Chromosome_01	1	1432138	1433747	-	0.285714	0	1	1	0.963354	0	0	0	1	1	1	0.778882	0	0.982609	1	1	0.928571	0.971429	1	1	1	0.347826	0.961491	0.644099	0	1	1	1	0	0	1	0.963354	0	0	0.928571	1	1
SNOG_00180	A	Chromosome_01	1	1434580	1435675	+	0.257143	0	1	1	1	0	0	0	1	1	1	0.629562	0	1	1	1	0.939781	0.979015	1	1	1	0.634124	1	0.979015	0	1	1	1	0	0	1	1	0	0	0.980839	0.972628	1
SNOG_00181	A	Chromosome_01	1	1435943	1436994	-	0.2	0	0.998099	1	1	0.628327	0	1	1	0.919202	1	0	0	1	1	1	0.772814	0.999049	1	0.902091	1	0.66635	1	0.999049	0	1	1	1	0	0	0.977186	1	1	0	0.703422	0.958175	1
SNOG_00182	A	Chromosome_01	1	1438059	1438689	+	0.228571	0	1	1	1	1	0.231379	1	1	1	1	0	0	1	1	1	0.74168	1	1	1	1	0.524564	1	1	0	1	1	1	0	0	1	1	0.464342	0	0.941363	1	1
SNOG_00183	A	Chromosome_01	1	1439958	1441421	-	0.114286	0	1	1	0.990437	0.978142	0.299863	1	1	1	1	0.619536	0.521858	1	1	0.943989	0.89071	1	0.965164	1	1	0.306011	0.95082	0.875683	0	1	1	1	0.928279	0	0.88388	1	1	0.931011	0.919399	1	1
SNOG_00184	A	Chromosome_01	1	1442020	1443891	-	0.0571429	0	1	1	0.875	0.872863	0.513355	0.876603	0.86485	0.946581	0.915598	0.841346	0.526709	1	1	0.976496	0.688034	0.866987	0.912393	0.970085	0.989316	0.65812	0.735577	0.872863	0	1	1	1	0.6875	0	0.750534	0.748932	0.885684	0.645299	0.693376	1	0.987179
SNOG_00185	A	Chromosome_01	1	1444374	1445096	-	0.142857	0	1	1	1	1	0.612725	1	1	1	1	1	0.0829876	1	1	1	0.748271	0.976487	1	0.940526	1	0.735823	0.936376	1	0	1	1	1	0.17704	0	0.604426	1	0.994467	0	0.752421	0.951591	1
SNOG_00186	A	Chromosome_01	1	1445716	1447281	-	0.142857	0	1	1	0.886973	0.895913	0.475734	0.95083	0.975096	0.979566	0.887612	0.815453	0.349936	0.961686	0.985313	1	0.770753	0.801405	0.916986	1	1	0.365262	0.848659	0.895275	0	0.981482	1	1	0.916347	0	0.921456	0.918263	0.934227	0.948276	0.786718	1	1
SNOG_00187	A	Chromosome_01	1	1447859	1451030	+	0.114286	0	1	1	0.968789	1	0.453026	0.904477	0.959962	0.98203	0.984237	0.703972	0.43884	0.983922	1	1	0.784363	0.946406	0.94546	0.977617	1	0.586066	0.949559	0.906368	0.396595	0.981085	1	1	1	0.396595	0.938209	0.958386	0.996217	0.989281	0.808638	0.953342	1
SNOG_00188	A	Chromosome_01	1	1452386	1452946	+	0.142857	0	1	1	0.814617	0.500891	0	0.688057	1	1	0.950089	0.713013	0.0784314	1	1	0.99287	0.791444	0.629234	0.836007	1	1	0.187166	0.616756	0.525847	0	0.98574	1	1	0.901961	0	0.69697	0.72549	0.98574	0.901961	0.707665	1	1
SNOG_00190	A	Chromosome_01	1	1453378	1453946	-	0.342857	0	1	1	0.97891	0	0	0.0808436	1	1	1	0	0	1	1	1	1	0	1	1	1	0.55536	1	0	0	1	1	1	0	0	1	1	0.0808436	0	0.801406	1	1
SNOG_40050	B	Chromosome_01	1	1456265	1456803	+	0.342857	0	1	1	1	0.369202	0.3859	0.3859	1	0.820037	1	0.332097	0.3859	0.873841	0.899814	0.794063	0.857143	0.369202	1	0.873841	0.873841	0.513915	1	0.369202	0	0.873841	1	1	0.426716	0	0.90167	0.983302	0.3859	0.426716	0.571429	0.873841	0.899814
SNOG_00191	A	Chromosome_01	1	1457264	1457621	+	0.114286	0	1	1	1	1	0.0726257	1	1	1	1	1	0	1	1	1	0.594972	1	1	1	1	0.681564	1	0.748603	0	1	1	1	0.689944	0	0.857542	1	1	1	1	0.944134	1
SNOG_00192	A	Chromosome_01	1	1457932	1459024	-	0.171429	0	1	0.798719	0.656908	0.607502	0.384263	0.63312	0.943275	0.967063	0.84172	0.869167	0.239707	0.94602	0.961574	0.99451	0.483074	0.877402	0.806953	0.966148	0.965233	0.330284	0.599268	0.870997	0	0.885636	0.965233	0.94968	0.798719	0	0.871912	0.62763	0.912168	0.531564	0.560842	1	0.963403
SNOG_00193	A	Chromosome_01	1	1459768	1462911	-	0.0857143	0	1	1	0.949427	0.977099	0.57888	0.985687	1	1	0.9736	0.953244	0.500954	1	1	0.958015	0.719466	0.989504	0.992366	1	1	0.342875	0.943384	0.995547	0	1	1	1	1	0	0.951654	0.985051	0.993957	0.991412	0.941158	0.96056	1
SNOG_00194	A	Chromosome_01	1	1463733	1466136	+	0.4	0	0.553661	1	0.867305	0	0	0.135191	0.998752	1	0.495008	0	0.135191	0.553661	1	1	0.955491	0	0.523294	0.509151	1	0.490849	0.552829	0	0	1	1	1	0	0	0.511647	0.976706	0.135191	0	0.892679	0.553661	1
SNOG_00195	A	Chromosome_01	1	1466462	1468186	-	0.228571	0	1	1	0.862609	0	0	0.72058	0.966956	1	0.943188	0.346667	0	0.968696	0.986087	0.993043	0.62087	0.566956	0.846377	1	1	0.547246	0.726957	0.626087	0	0.971015	1	0.990725	0	0	0.865507	0.916522	0.565217	0	0.766377	0.956522	0.976232
SNOG_00196	A	Chromosome_01	1	1469924	1471241	-	0.142857	0	0.998483	1	0.647193	0.998483	0.263278	0.836874	1	1	1	0.859636	0.214719	1	1	1	0.798938	0.664643	0.643399	1	1	0.289074	0.959029	0.858118	0	1	1	1	0.640364	0	0.874052	0.960546	0.955994	0.501517	0.95827	1	1
SNOG_00197	A	Chromosome_01	1	1471399	1473141	+	0.171429	0	0.980493	1	0.723465	0.802639	0.275961	0.913941	0.910499	1	0.821572	0.737808	0.184739	1	0.977051	1	0.663224	0.89673	0.856569	1	0.99541	0.24039	0.724613	0.734366	0	0.958692	0.97533	0.919679	0.942628	0	0.790591	0.93058	0.907057	0.259897	0.815835	1	0.951233
SNOG_00198	A	Chromosome_01	1	1474247	1475629	+	0.114286	0	0.997831	1	1	0.980477	0.559653	1	1	0.937816	1	0.471439	0.901663	0.9718	1	0.93637	0.807665	1	1	0.935647	0.975416	0.795372	1	1	0	1	1	1	1	0	1	1	1	0.022415	0.886479	0.960954	1
SNOG_40051	B	Chromosome_01	1	1475982	1476206	-	0.371429	0	1	1	1	0	0	0	1	1	1	0	0	0.777778	1	1	1	0.253333	1	1	1	0.466667	1	0.253333	0	1	1	1	0	0	1	1	0	0	0.995556	0.68	1
SNOG_40052	B	Chromosome_01	1	1476213	1476452	-	0.314286	0	1	1	1	0	0	0.808333	1	1	1	0	0	0.570833	1	1	1	0	1	1	1	0.683333	1	0	0	1	1	1	0	0	1	1	0	0	0.966667	1	1
SNOG_00200	A	Chromosome_01	1	1478228	1478731	+	0.2	0	1	1	0.525794	1	0	0.878968	1	1	1	0.496032	0.706349	1	1	1	0.771825	1	1	1	1	0.101191	1	1	0	1	1	1	0	0	1	1	0.944444	0	0.871032	1	1
SNOG_00201	A	Chromosome_01	1	1479513	1480083	+	0.142857	0	1	1	1	1	0.345009	0.698774	1	1	0.931699	0.824869	0	1	1	1	1	1	0.718039	1	1	0.366024	0.984238	0.835377	0	1	1	1	0.984238	0	0.896672	0.732049	0.950963	0.984238	0.57268	1	1
SNOG_00202	A	Chromosome_01	1	1480257	1480763	-	0.114286	0	1	1	1	1	0.974359	0.889546	1	1	1	1	0.163708	1	1	1	1	1	1	1	1	0.0710059	1	1	0	1	1	1	1	0	1	1	0.869823	1	0.944773	1	1
SNOG_00203	A	Chromosome_01	1	1482013	1482950	+	0.114286	0	1	1	0.922175	0.879531	1	1	1	0.867804	0.988273	1	0.930704	0.96162	0.97548	0.97548	1	0.720682	0.964819	0.894456	0.926439	0.614073	0.990405	0.720682	0	0.97548	0.978678	0.978678	0	0	0.989339	0.978678	1	0	0.817697	0.779318	0.97548
SNOG_00205	A	Chromosome_01	1	1483579	1486560	+	0.142857	0	1	1	0.942656	0.957746	0.311871	0.795104	1	0.976526	0.986586	0.958753	0.463112	0.959088	1	0.986586	0.78169	0.874246	0.980885	0.95104	0.989269	0.343394	0.978202	0.795104	0	1	1	1	0.773977	0	0.972502	1	0.996646	0.76727	0.900067	0.971496	1
SNOG_00206	A	Chromosome_01	1	1487445	1488271	-	0.371429	0	1	1	1	0	0	0	1	1	1	0	0	1	1	1	0.80532	0	1	1	1	0.230955	0.98549	0	0	1	1	1	0	0	0.921403	1	0	0	0.71584	1	1
SNOG_00207	A	Chromosome_01	1	1488851	1489507	-	0.228571	0	1	1	0.925419	1	0	1	1	0.960426	1	1	0.0974125	1	1	1	0.465753	1	1	1	1	0.331811	1	1	0	1	1	1	0	0	0.99239	1	1	0	0.960426	0.99239	1
SNOG_00208	A	Chromosome_01	1	1489833	1490461	-	0.0857143	0	1	1	1	1	0.379968	1	1	1	1	1	0.473768	1	1	1	0.893482	1	1	1	1	0.4531	0.953895	1	1	1	1	1	0.942766	1	1	0.874404	1	0.783784	1	1	1
SNOG_00209	A	Chromosome_01	1	1490892	1493034	+	0.114286	0	1	1	0.877741	0.95427	0.341577	0.870275	0.95007	0.977135	0.94587	0.90014	0.316379	0.95147	0.975735	0.888474	0.593094	0.909939	0.85581	0.939804	1	0.598227	0.878675	0.797014	0	1	0.969669	1	0.952403	0	0.878675	0.874942	0.947737	0.584694	0.733551	0.969669	0.986468
SNOG_00210	B	Chromosome_01	1	1495547	1495981	-	0.0571429	0	1	1	1	1	0.88046	1	1	1	1	1	1	1	1	1	0.924138	1	1	1	1	0.650575	1	1	0	1	1	1	1	0	1	1	1	1	0.894253	0.970115	1
SNOG_00211	A	Chromosome_01	1	1496090	1497187	+	0.0857143	0	0.923497	0.984517	0.895264	0.819672	0.576503	0.848816	0.818761	0.910747	0.967213	0.898907	0.663024	0.846994	0.910747	0.772313	0.894353	0.864299	0.894353	0.865209	0.910747	0.275045	0.785975	0.739526	0	0.984517	0.910747	0.910747	0.765027	0	0.64572	0.910747	0.936248	0.529144	0.674863	0.910747	0.910747
SNOG_00212	A	Chromosome_01	1	1498035	1498697	+	0.171429	0	1	1	0.891403	1	0.674208	0.977376	1	1	1	0.86727	0.447964	0.992459	1	1	0.524887	0.693816	0.975867	1	1	0.447964	0.894419	0.969834	0	1	1	1	0	0	0.99095	1	1	0	0.690799	1	1
SNOG_00213	A	Chromosome_01	1	1498990	1500357	-	0.171429	0	1	1	0.980263	0.569444	0.230263	0.980263	1	1	0.978801	0.763158	0.165205	0.939327	1	1	0.935673	0.987573	0.967105	1	1	0.144006	0.928362	0.584795	0	0.982456	1	1	0.172515	0	0.976608	0.929094	1	0.910088	0.71345	1	0.989766
SNOG_00214	A	Chromosome_01	1	1503214	1505183	+	0.142857	0	1	1	1	1	0.436548	1	1	1	1	1	0.460914	0.998477	0.972589	0.996954	0.883249	1	0.943655	0.996954	1	0.374619	0.934518	1	0	1	1	1	1	0	0.958883	0.998477	0.955838	0.982233	0.856345	1	1
SNOG_00216	A	Chromosome_01	1	1505879	1507681	+	0.171429	0	1	1	0.764836	1	0.354964	1	0.997781	0.96284	0.896284	0.949529	0.476428	1	1	1	0.887965	0.969495	0.938436	1	1	0.28619	0.935108	0.868552	0	0.998336	1	1	0.459789	0	0.940654	0.869662	0.996118	0.913478	0.835829	1	1
SNOG_40053	B	Chromosome_01	1	1507963	1508183	+	0.0571429	0	1	1	1	1	0.782805	1	1	1	1	1	1	1	1	1	0.9819	1	1	1	1	0.963801	1	1	0	1	1	1	1	0	1	1	1	1	1	1	1
SNOG_30011	A	Chromosome_01	1	1508205	1510132	+	0.142857	0	1	1	0.992739	0.994813	0.326763	1	1	0.990145	0.998963	1	0.414419	0.970954	1	0.990145	0.896266	1	0.990145	0.981328	0.990145	0.28112	0.931535	1	0	1	1	1	0.982365	0	0.985477	0.970954	1	1	0.968361	0.990145	1
SNOG_30012	A	Chromosome_01	1	1514182	1514916	-	0.171429	0	1	1	0.783674	0.658503	0.159184	0.688435	1	1	0.736054	0.887075	0	1	0.987755	1	0.738776	0.976871	0.970068	1	1	0.421769	0.748299	0.863946	0	1	1	1	1	0	0.956463	1	0.386395	0.983673	0.889796	1	1
SNOG_00220	A	Chromosome_01	1	1515256	1517739	-	0.0571429	0	1	1	0.979871	0.900564	0.881642	0.980274	0.999597	0.973027	0.971417	0.977456	0.626812	0.956119	0.993156	0.968197	0.710547	0.972625	0.996779	0.936393	0.998792	0.582126	0.80153	0.923913	0.22504	0.989533	1	0.999597	0.967794	0.472222	0.95934	0.949275	0.978261	0.950483	0.860306	0.964976	0.99839
SNOG_30013	A	Chromosome_01	1	1519696	1520100	+	0.2	0	1	1	0.291358	1	0.214815	1	1	1	1	1	0.567901	1	1	1	1	1	1	1	1	0.261728	1	1	0	1	1	1	0	0	1	1	1	0	1	1	1
SNOG_00221	A	Chromosome_01	1	1521841	1523040	-	0.0571429	0	1	1	1	1	0.53	1	1	0.921667	1	1	0.546667	1	1	0.9375	0.6075	1	1	0.9725	1	0.583333	1	1	0	1	0.989167	0.95	1	0	0.980833	1	1	1	0.975833	0.900833	0.989167
SNOG_00222	A	Chromosome_01	1	1525801	1527722	+	0.285714	0	1	1	0.606139	0	0	1	1	1	1	0	0.419355	0.994277	1	1	1	0	0.869927	1	1	0.263267	0.974506	0	0	1	1	1	0.808013	0	1	0.995838	1	0.436524	0.908949	1	1
SNOG_00223	A	Chromosome_01	1	1527904	1529043	-	0.114286	0	1	0.978947	0.72807	0.867544	0.217544	0.891228	0.995614	1	0.97193	0.907895	0.451754	1	1	1	0.517544	0.842105	0.967544	1	0.984211	0.388597	0.84386	0.941228	0.6	1	1	0.991228	1	0	0.949123	0.894737	0.896491	1	0.555263	1	1
SNOG_00224	A	Chromosome_01	1	1546391	1547398	+	0.0857143	0	1	1	1	1	0.218254	1	1	0.781746	1	1	0.636905	0.986111	1	0.945437	0.970238	1	1	0.924603	1	0.894841	0.998016	1	0	1	0.979167	1	1	0	1	1	1	1	1	0.862103	0.97619
SNOG_30014	A	Chromosome_01	1	1547599	1549084	+	0.0857143	0	1	1	0.946164	0.996635	0.445491	1	1	1	1	0.996635	0.627187	1	1	1	0.882907	1	1	1	1	0.938089	0.968372	0.897712	0	1	1	1	0.635262	0	1	0.998654	0.841857	0.635262	0.929341	1	1
SNOG_00225	A	Chromosome_01	1	1550108	1552488	+	0.2	0	1	1	0.953381	1	0.0932381	0.960521	1	0.98404	1	0.720706	0.464091	1	1	0.9979	1	0.9979	1	1	1	0.467031	1	1	0	1	1	1	0.404452	0	0.98782	0.9958	1	0.346913	0.841663	1	1
SNOG_00226	B	Chromosome_01	1	1553190	1553526	-	0.342857	0	1	1	1	0	0	0.0890208	1	1	1	0	0.0890208	1	1	0.89911	0.575668	0	1	1	1	0.525223	1	0	0	1	1	1	0	0	1	1	0.0890208	0	1	0.860534	1
SNOG_00227	B	Chromosome_01	1	1553914	1554632	+	0.314286	0	1	1	0.973574	0.146036	0.178025	0.632823	1	0.920723	1	0.178025	0.251738	1	1	1	0.450626	0.178025	1	0.884562	1	0.504868	0.760779	0.178025	0	1	1	1	0	0	0.937413	1	1	0	0.987483	1	1
SNOG_00228	A	Chromosome_01	1	1555128	1555634	+	0.142857	0	1	1	1	1	0.175542	1	1	1	1	0.548323	0.891519	1	1	0.710059	0.745562	0.175542	1	1	1	0.426036	1	1	0	1	1	1	1	0	1	1	1	0.988166	0.869823	1	1
SNOG_00229	A	Chromosome_01	1	1558276	1560181	-	0.228571	0	1	1	1	0	0	0.649528	1	1	1	0	0.31532	1	1	0.955404	0.966422	0.512067	0.985309	0.969045	1	0.620672	1	0.512067	0	1	1	1	0	0	0.993704	0.999475	0.649528	0	0.935992	0.969045	1
SNOG_00230	A	Chromosome_01	1	1560709	1561678	-	0.0571429	0	1	1	1	1	0.771134	1	1	1	1	1	0.66701	1	1	1	0.860825	1	0.971134	1	1	0.795876	0.971134	1	0	1	1	1	0.842268	0	0.97732	1	1	1	0.909278	1	1
SNOG_40054	A	Chromosome_01	1	1566302	1566616	+	0.228571	0	1	1	1	1	0	0.466667	1	1	1	1	0.292063	1	1	1	1	1	1	1	1	0.101587	1	0.244444	0.485714	1	1	1	0.796825	0.485714	1	1	0.466667	0.796825	1	0.84127	1
SNOG_00234	A	Chromosome_01	1	1566730	1567233	-	0.0571429	0	1	1	1	1	0.347222	1	1	1	0.990079	1	0.513889	1	1	1	0.988095	1	1	1	1	0.406746	1	1	1	1	1	1	1	1	1	1	1	1	1	1	1
SNOG_00235	A	Chromosome_01	1	1568981	1571059	+	0.0571429	0	1	1	0.992785	1	0.0827321	1	1	0.953824	0.971621	0.995671	0.498798	1	1	1	0.933622	0.993266	1	0.994709	1	0.591631	0.964887	1	0.585378	1	1	1	0.91823	0.585378	0.97114	0.946609	1	1	0.835979	1	1
SNOG_00236	A	Chromosome_01	1	1571205	1572263	-	0.142857	0	1	1	1	0.70255	0.0944287	0.778093	1	1	0.934844	0.631728	0.312559	1	1	1	0.576959	0.92729	1	1	1	0.485364	0.838527	1	0	1	1	1	1	0	0.970727	0.938621	0.945231	1	0.830973	1	1
SNOG_00237	A	Chromosome_01	1	1572689	1577414	-	0.171429	0	1	1	0.927846	0.807025	0.25857	0.68832	0.993652	0.971223	0.9708	0.69763	0.333263	0.993229	0.993017	0.997461	0.884046	0.47482	0.980322	0.988785	0.998307	0.499577	0.934194	0.774439	0	0.99471	0.999154	0.994287	0.755184	0	0.961278	0.952179	0.801735	0.504655	0.897799	0.989209	0.995768
SNOG_00238	A	Chromosome_01	1	1578283	1581791	-	0.114286	0	1	1	0.894272	1	0.213451	0.992305	1	0.972642	0.937019	0.932174	0.289826	0.975207	0.99316	1	0.886577	0.908806	0.980051	1	1	0.566258	0.994585	0.996295	0	1	1	1	0.824451	0	0.998005	0.948703	0.995155	0.898547	0.838985	0.984611	1
SNOG_00239	A	Chromosome_01	1	1583330	1585465	+	0.0571429	0	1	1	1	1	0.656367	1	1	1	1	1	0.532771	0.983146	1	1	0.808989	1	1	1	1	0.805243	1	1	0	1	1	1	1	0	0.998127	1	1	1	0.979401	0.967229	1
SNOG_00240	A	Chromosome_01	1	1585788	1587048	+	0.0571429	0	1	1	0.953212	0.831086	0.387788	0.735131	0.988898	0.996035	1	0.964314	0.375892	1	1	1	0.873117	0.766852	0.972244	1	1	0.515464	0.999207	0.998414	0.838224	1	1	1	0.996828	0.54322	0.963521	0.971451	0.903251	0.996828	0.884219	1	1
SNOG_00241	A	Chromosome_01	1	1587738	1588781	+	0.0571429	0	1	1	0.933908	1	0.395594	0.977969	1	1	0.837165	1	0.495211	1	1	1	0.613027	1	0.968391	1	1	0.644636	0.816092	0.944444	1	0.984674	1	1	1	1	0.92433	0.965517	1	1	0.862069	0.979885	1
SNOG_40055	B	Chromosome_01	1	1589298	1589836	+	0.228571	0	1	1	0.32282	1	0.19666	1	0.979592	1	0.599258	1	0.781076	1	0.985158	1	0.380334	1	0.664193	0.988868	1	0	0.554731	0.951762	0.0315399	1	0.979592	0.990724	1	0.0315399	0.371057	0.64564	1	1	0.28757	1	1
SNOG_00242	A	Chromosome_01	1	1589933	1592232	+	0.142857	0	1	1	0.961739	1	0.67087	0.958696	1	0.952609	1	0.846087	0.473913	1	0.993913	0.969565	0.829565	0.89087	0.918261	1	1	0.226087	0.968696	0.88913	0.0843478	1	1	1	1	0.0843478	0.937391	0.985652	0.927826	0.448696	0.90913	1	1
SNOG_40056	B	Chromosome_01	1	1592383	1592775	-	0.171429	0	1	1	1	0.600509	0.399491	1	1	0.842239	1	0.875318	0	0.816794	1	0.86514	1	0.613232	1	1	1	0.659033	1	0.613232	0	1	1	1	0	0	1	1	1	0	1	0.872773	0.91603
SNOG_00243	A	Chromosome_01	1	1593051	1596419	-	0.0857143	0	1	1	0.879193	0.953399	0.58504	0.965865	0.995548	0.947462	0.990205	0.922232	0.526269	1	0.99347	0.996735	0.753933	0.967943	0.947759	0.981597	1	0.157613	0.905313	0.907094	0	0.989908	1	0.991392	0.819531	0	0.955773	0.970318	0.972395	0.878896	0.800238	0.989314	0.998516
SNOG_00244	A	Chromosome_01	1	1597533	1600639	-	0.2	0	1	1	0.968458	0.914387	0.212745	0.765047	0.966205	1	1	0.770196	0.334728	1	0.978114	1	0.728677	0.739298	0.952044	1	1	0.444802	0.946572	0.717734	0	1	1	1	0.293209	0	0.917927	0.916962	0.771806	0.169617	0.759253	1	1
SNOG_00246	A	Chromosome_01	1	1602786	1612852	-	0.142857	0	1	1	0.950233	0.961061	0.211185	0.943777	0.993742	0.96573	0.986292	0.858349	0.426542	0.999801	0.998212	0.97169	0.730406	0.922122	0.943081	0.995133	0.998411	0.484454	0.907122	0.949339	0	0.997715	0.999801	1	0.90146	0	0.940499	0.961061	0.961359	0.771431	0.850204	0.970796	0.998013
SNOG_00248	A	Chromosome_01	1	1613751	1614831	+	0.0285714	0	1	1	1	0.887142	0.539315	0.984274	1	1	1	1	0.661425	1	1	1	0.812211	1	1	1	1	0.46531	0.850139	1	0.93062	1	1	1	1	0.93062	1	1	1	1	1	1	1
SNOG_00250	A	Chromosome_01	1	1616617	1618422	+	0.0857143	0	1	1	0.876523	1	0.109634	0.998893	1	1	1	1	0.671096	1	1	1	0.945183	1	0.992802	0.977852	1	0.513843	0.915282	1	0	1	1	1	0.997785	0	1	0.99557	0.977852	0.997785	0.981174	1	1
SNOG_00251	A	Chromosome_01	1	1618872	1620631	-	0.0571429	0	1	1	0.992614	1	0.540909	0.998295	1	0.90625	1	1	0.566477	0.977273	0.938636	0.903977	0.777273	1	1	0.926136	0.977273	0.736364	1	1	0	1	0.938636	1	1	0	1	1	1	1	0.865341	0.914204	1
SNOG_00252	A	Chromosome_01	1	1620885	1621521	+	0.0571429	0	1	1	0.945055	1	0.761381	1	1	1	0.825746	1	0.516483	1	1	1	0.637363	0.949765	1	1	1	0.828885	0.896389	1	0	1	1	1	1	0	1	0.932496	0.839874	1	0.835165	1	1
SNOG_00253	A	Chromosome_01	1	1621770	1622878	+	0.0571429	0	1	1	1	1	0.818756	1	1	1	1	1	0.595131	1	1	0.99459	1	1	1	1	1	0.681695	1	1	0	1	1	1	1	0	1	1	1	1	1	1	1
SNOG_00254	A	Chromosome_01	1	1623541	1626830	+	0.0571429	0	1	1	1	1	0.733435	0.948328	1	0.986322	1	1	0.468085	1	1	1	0.931003	0.969301	1	1	1	0.444073	0.947416	0.983587	0.783587	1	1	1	1	0.717933	0.989666	1	1	0.953495	0.908207	0.963526	1
SNOG_00255	A	Chromosome_01	1	1627020	1627770	-	0.285714	0	1	1	1	0.296937	0.0439414	0.335553	1	0.978695	1	0.383489	0	1	1	1	0.852197	1	0.960053	1	0.978695	0.601864	0.929427	0.451398	0	1	1	1	0.0226365	0	0.884154	0.909454	1	0.0226365	0.665779	1	1
SNOG_00256	A	Chromosome_01	1	1628208	1629555	+	0.257143	0	1	1	1	1	0.34273	0	1	0.95178	1	1	0	0.913947	1	0.852374	0.922107	0	1	0.877596	0.96365	0.720326	1	0	0	1	1	1	0.0341246	0	0.959941	1	0.886498	0.0341246	0.945846	0.878338	1
SNOG_00257	A	Chromosome_01	1	1631579	1632841	+	0.114286	0	1	1	0.837688	1	0.422011	1	1	1	0.976247	0.955661	0.803642	1	1	0.950119	0.925574	1	0.94616	1	1	0.140934	0.955661	1	0	1	1	1	0.982581	0	1	1	1	1	0.840063	1	1
SNOG_40057	B	Chromosome_01	1	1633805	1634089	+	0.0857143	0	1	1	1	1	1	1	1	1	1	1	1	1	1	1	1	1	1	1	1	0.0596491	1	1	0	1	1	1	1	0	1	1	1	1	1	1	1
SNOG_00258	A	Chromosome_01	1	1634253	1636427	+	0.142857	0	1	1	0.849195	0.887816	0.52092	0.530115	0.977012	0.969655	0.904368	0.728276	0.228046	1	0.993103	0.978851	0.224828	1	0.74023	0.978851	1	0.222069	0.735172	1	0	0.998621	1	0.965517	0.914023	0	0.92092	0.902988	0.757241	0.834023	0.810575	0.975172	1
SNOG_00259	A	Chromosome_01	1	1636875	1638121	-	0.2	0	1	0.632718	0.708901	0.997594	0.119487	0.732959	0.977546	1	1	0.924619	0	0.97915	0.997594	0.997594	0.343224	0.927827	0.939856	1	1	0.307137	0.667201	0.976744	0	1	1	1	0.959904	0	0.971131	0.931034	0.904571	0.241379	0.704892	1	0.981556
SNOG_40058	B	Chromosome_01	1	1639325	1639703	-	0.114286	0	1	1	1	1	0.105541	1	1	1	1	0.269129	0.91029	1	1	1	0.833773	1	1	1	1	0.955145	1	1	0	1	1	1	0.849604	0	1	1	1	0.849604	1	0.960422	1
SNOG_00261	A	Chromosome_01	1	1639723	1640288	-	0.0571429	0	1	1	1	1	1	1	1	0.915194	1	1	0.818021	1	1	0.934629	0.818021	1	1	1	1	0.908127	1	1	0	1	1	1	1	0	1	1	1	1	1	0.916961	1
SNOG_00262	A	Chromosome_01	1	1641880	1643665	-	0.0857143	0	1	1	0.840426	0.99832	0.160694	0.960246	1	1	0.941209	0.980963	0.676932	1	1	0.982083	0.706607	0.956887	0.903695	0.944009	1	0.6243	0.93841	1	0	1	1	1	0.705487	0	0.955767	0.973124	0.839866	0.526316	0.94009	0.979283	1
SNOG_00263	A	Chromosome_01	1	1645320	1648160	+	0.114286	0	1	1	1	0.999648	0.704681	0.983105	1	0.961281	1	0.999648	0.431538	1	1	0.921154	0.768743	0.999648	1	0.9912	1	0.497008	0.974305	0.996128	0	1	1	1	1	0	0.960577	0.9912	1	0.997536	0.913411	0.975361	1
SNOG_00264	A	Chromosome_01	1	1648366	1649771	-	0.0857143	0	1	1	0.939545	0.997866	0.231152	0.992888	1	0.911806	1	0.997866	0.57468	0.983642	1	0.963016	1	0.997866	1	0.965149	1	0.598151	1	0.997866	0	1	1	1	0.990043	0	1	0.939545	0.992888	0.891181	0.835704	0.972973	1
SNOG_00265	A	Chromosome_01	1	1650205	1651698	-	0.171429	0	1	1	0.993307	1	0.596386	1	1	1	1	0.92905	0.432396	1	1	0.923025	0.997323	0.780455	1	1	1	0.433735	1	1	0	1	1	1	0	0	1	1	1	0	0.870147	0.958501	1
SNOG_00266	A	Chromosome_01	1	1652229	1653236	+	0.0571429	0	1	1	1	1	0.594246	0.857143	1	0.914683	1	1	0.560516	0.991071	1	1	1	0.947421	1	0.986111	1	0.816468	1	1	0	1	1	1	1	0	1	1	1	1	0.696429	0.97619	1
SNOG_00267	A	Chromosome_01	1	1653849	1655416	+	0.171429	0	1	1	1	0.989158	0.249362	0.972577	1	1	0.969388	0.623087	0.235332	1	1	1	0.927934	0.914541	0.993622	0.96875	1	0.320153	0.982781	0.910077	0	1	1	1	1	0	0.968112	0.98023	1	0.27551	0.759566	1	1
SNOG_00269	A	Chromosome_01	1	1659916	1661282	+	0.142857	0	1	1	0.942209	1	0.362838	0.915143	0.93782	1	0.972933	1	0.664228	1	1	0.962692	0.774689	0.83248	0.953914	1	1	0.190929	0.754938	0.910753	0.204097	0.965618	1	1	1	0.389905	0.925384	0.959034	1	0.467447	0.934162	1	1
SNOG_00270	A	Chromosome_01	1	1661629	1662867	-	0.142857	0	1	1	1	1	0.452784	1	1	1	1	1	0.555287	1	1	1	0.497175	0.995157	1	1	1	0.381759	0.869249	0.728007	0	1	1	1	1	0	0.966909	1	1	1	0.743341	1	1
SNOG_00271	A	Chromosome_01	1	1663303	1666270	+	0.0571429	0	1	1	0.825135	0.981806	0.429245	0.971024	0.998652	1	0.954178	0.972709	0.601415	1	1	0.96597	0.830189	0.924865	0.979784	0.994272	1	0.425202	0.911388	0.979784	0.779987	1	1	0.993598	1	0.904987	0.94407	0.962264	0.992588	1	0.942385	1	1
SNOG_00272	A	Chromosome_01	1	1667232	1668437	-	0.257143	0	1	1	1	0	0.100332	0	1	0.973466	1	0.524046	0	0.933665	1	0.854063	1	0.986733	0.998342	1	1	0.925373	0.939469	1	0	1	1	1	0	0	0.971808	1	0	0	0.912106	0.965174	1
SNOG_00273	A	Chromosome_01	1	1668565	1670382	-	0.142857	0	1	1	0.878988	0.949945	0.747525	0.956546	0.979098	0.988449	0.9989	1	0.331133	0.962596	0.986799	0.962596	0.715622	0.9978	0.918042	0.970297	0.970297	0.435644	0.940594	0.987899	0	1	1	1	0.882838	0	0.969747	0.973047	0.965346	0.4978	0.917492	0.981298	0.988449
SNOG_00274	A	Chromosome_01	1	1671064	1673565	-	0.0571429	0	1	1	0.996403	0.997602	0.828137	0.995603	1	0.878897	1	0.994405	0.871703	0.978018	0.995603	0.903277	0.526779	1	0.999201	0.920464	0.974421	0.656675	0.91247	1	0	1	0.984812	0.990008	1	0	0.954836	0.960032	0.974421	0.934053	0.709832	0.828137	0.96283
SNOG_00275	A	Chromosome_01	1	1674727	1675416	+	0.0857143	0	1	1	0.942029	1	0.76087	0.966667	1	1	0.985507	1	0.536232	1	1	1	0.82029	1	1	1	1	0.194203	0.985507	1	0	1	1	1	1	0	1	1	1	1	0.885507	1	1
SNOG_00276	A	Chromosome_01	1	1677114	1678646	+	0.2	0	1	1	0.754729	0.451402	0.339204	0.75212	1	0.986301	0.795825	0.630789	0.22244	1	1	1	0.563601	0.838226	0.617743	0.981735	1	0.229615	0.575342	0.749511	0	0.996738	1	1	0.709067	0	0.895629	0.903457	0.735812	0.489889	0.577952	1	1
SNOG_00277	A	Chromosome_01	1	1679000	1680856	-	0.142857	0	1	1	0.746365	1	0.191168	0.821755	0.995692	0.966074	0.900915	0.949919	0.284868	0.976306	1	0.990845	0.890684	0.934841	0.890145	0.990845	0.959612	0.3958	0.879375	0.966613	0	0.990845	1	1	0.998923	0	0.863759	0.948304	0.897146	0.786753	0.87776	0.966074	1
SNOG_20002	A	Chromosome_01	1	1681348	1682916	-	0.0857143	0	1	1	1	0.976418	0.521988	0.92543	1	1	0.961122	0.982154	0.66093	0.979605	1	0.974506	0.615679	0.976418	0.91587	1	1	0.335883	0.678776	0.99044	0	1	1	1	1	0	0.964946	0.941364	1	1	0.767368	0.979605	1
SNOG_00278	A	Chromosome_01	1	1683356	1684528	-	0.0571429	0	1	1	1	1	0.862745	1	1	0.920716	1	0.98977	0.71867	0.890026	1	0.890026	0.974425	1	0.99659	0.995737	1	0.664109	0.954817	1	0	1	1	1	0.997443	0	0.98295	0.959079	1	0.997443	0.907928	0.974425	1
SNOG_30018	A	Chromosome_01	1	1684953	1686095	+	0.114286	0	1	1	1	1	0.363955	1	1	0.967629	1	1	0.728784	1	1	1	0.812773	1	0.985127	1	1	0.187227	0.958005	1	0	1	1	1	1	0	1	1	1	1	0.933508	0.979003	1
SNOG_00282	A	Chromosome_01	1	1687121	1688254	+	0.0857143	0	1	1	1	1	0.712522	0.981482	1	0.971781	1	1	0.740741	1	0.957672	1	0.942681	1	1	1	1	0.417989	0.873016	0.981482	0	1	1	1	0.585538	0	0.95679	0.875661	1	1	0.743386	1	1
SNOG_00283	A	Chromosome_01	1	1688750	1689980	+	0.2	0	1	1	1	0.870024	0.333875	0.644192	1	0.959383	1	0.853777	0	1	1	0.985378	0.870024	0.855402	1	1	1	0.61576	1	0.870024	0	1	1	1	0	0	1	1	0	0	0.928513	1	1
SNOG_00284	A	Chromosome_01	1	1689974	1691214	-	0.285714	0	1	1	0.933924	0.401289	0.396454	0.80419	0.946011	1	0.74859	0.581789	0.408542	1	1	0.91942	0.572119	0.401289	0.930701	1	1	0.229654	0.771958	0.393231	0	0.991942	1	1	0	0	0.868654	0.962127	0.661563	0	0.697824	0.960516	1
SNOG_00285	A	Chromosome_01	1	1691668	1692721	-	0.142857	0	1	1	0.956357	1	0.185958	0.999051	0.929791	0.975332	0.997154	0.966793	0.462998	1	0.957306	1	0.616698	0.933586	1	1	1	0.129032	0.904175	1	0	0.955408	1	1	1	0	0.929791	0.93833	0.999051	1	0.691651	1	1
SNOG_00287	A	Chromosome_01	1	1693419	1695490	-	0.142857	0	1	1	0.786197	1	0.381274	0.845077	0.980212	0.962838	0.936293	0.994691	0.429537	1	1	0.976834	0.406371	1	0.856178	1	1	0.504344	0.898166	0.992761	0	1	0.978282	0.989865	1	0	0.972973	0.8861	0.930019	0.940637	0.857626	1	1
SNOG_00288	A	Chromosome_01	1	1698197	1698604	-	0.114286	0	1	1	1	0.977941	0.558824	0.639706	1	1	1	0.941176	0.389706	1	1	1	0.634804	1	1	1	1	0.470588	0.617647	1	0	1	1	1	1	0	1	0.982843	1	1	0.845588	1	1
SNOG_40059	B	Chromosome_01	1	1698780	1699239	+	0.142857	0	1	1	0.858696	1	0.623913	1	1	1	0.841304	1	0.304348	1	1	1	0.497826	1	1	1	1	0	0.68913	1	0	1	1	1	0.843478	0	0.967391	1	0.773913	0.691304	1	0.910869	1
SNOG_00290	A	Chromosome_01	1	1699517	1702952	+	0	0	1	1	0.929569	0.976135	0.817811	0.975553	1	0.926077	0.995343	0.962747	0.711292	1	0.988359	0.990687	0.748836	0.963329	1	0.980501	0.988359	0.560827	0.946449	0.949069	0.816647	0.999709	0.992724	1	1	0.622526	1	0.985448	0.997963	0.976717	0.834982	0.975553	1
SNOG_00291	A	Chromosome_01	1	1703153	1704760	-	0.114286	0	1	1	0.759328	1	0.372512	0.849503	0.964552	1	0.835821	0.795398	0.533582	1	0.985696	1	0.774254	0.950249	0.921642	1	0.985075	0.427861	0.812189	0.866294	0	1	1	0.986318	0.661691	0	0.875622	0.874378	0.891169	0.840174	0.677239	1	0.919776
SNOG_00292	A	Chromosome_01	1	1706170	1708385	+	0.0285714	0	1	1	0.995939	1	0.445397	0.99278	1	0.961191	0.999097	0.995487	0.597022	1	1	0.970668	0.759928	0.993231	0.986913	0.944946	1	0.655235	1	1	0.58213	1	1	1	0.715704	0.63222	0.884476	1	1	0.800993	0.777978	1	1
SNOG_00293	A	Chromosome_01	1	1709778	1710602	+	0.0571429	0	1	1	0.890909	1	0.655757	0.929697	1	1	0.929697	0.930909	0.842424	1	1	1	0.830303	0.978182	0.97697	1	1	0.515151	0.944242	0.993939	0	1	1	1	1	0	0.909091	0.939394	0.933333	1	0.847273	1	1
SNOG_00294	A	Chromosome_01	1	1710745	1712142	-	0.114286	0	1	1	0.948498	1	0.242489	0.985694	1	1	0.972818	0.471388	0.737482	1	1	1	0.896996	1	0.93133	1	1	0.630901	0.827611	1	0	1	1	0.996424	0.542203	0	0.982117	0.932046	1	0.534335	0.781116	1	1
SNOG_40060	B	Chromosome_01	1	1712416	1712730	+	0.285714	0	1	1	1	0.6	0	0.238095	1	1	1	0	0	0.130159	1	1	1	1	1	0.479365	1	0.955556	1	0	0	1	0.869841	1	0.571429	0	1	1	0.6	0	0.844445	1	1
SNOG_00296	A	Chromosome_01	1	1712990	1714187	-	0.142857	0	0.924875	1	0.973289	1	0.165275	0.95576	0.963272	1	0.916528	0.917362	0	0.806344	0.994157	1	0.570117	1	0.924875	1	1	0.429883	0.946578	1	0	0.994157	1	1	1	0	0.896494	0.871452	1	1	0.854758	1	1
SNOG_00297	A	Chromosome_01	1	1714783	1715681	-	0.142857	0	1	1	0.997775	0.977753	0.295884	1	1	1	0.972191	0.896552	0.610679	1	1	1	0.472747	0.927697	1	1	1	0.650723	0.883204	0.48832	0	1	1	1	0.996663	0	1	1	1	0.996663	0.993326	0.956619	1
SNOG_00298	A	Chromosome_01	1	1716112	1716545	-	0.0857143	0	1	1	1	1	1	1	1	0.873272	1	0.917051	0.412442	1	1	0.944701	0.52765	1	1	1	1	0.601383	1	1	0	1	1	1	1	0	0.861751	0.979263	0.970046	1	0.804148	0.59447	1
SNOG_40061	B	Chromosome_01	1	1716566	1717053	-	0.0857143	0	1	1	0.930328	1	0.663934	1	1	1	1	1	0.72541	1	1	1	0.995902	1	1	1	1	0.221311	1	1	0	1	1	1	1	0	1	0.879098	0.67623	1	1	1	1
SNOG_00299	A	Chromosome_01	1	1717574	1719724	+	0.171429	0	1	1	0.954905	0.990237	0.543003	0.984193	1	0.971641	0.994886	1	0.251046	0.993956	0.982334	0.965132	0.915853	0.886564	0.946537	1	1	0.460251	1	0.871688	0	1	1	0.988378	0	0	0.993491	0.971641	1	0.25337	0.933984	0.979079	1
SNOG_00300	A	Chromosome_01	1	1720046	1720587	+	0.0857143	0	1	0.97786	0.942805	0.946495	0.835793	0.994465	0.99262	0.885609	1	0.725092	0.357934	0.94834	1	0.94834	0.590406	0.874539	0.778598	0.94834	1	0.50369	0.656827	0.952029	0	0.97417	0.98524	1	1	0	0.98155	0.839483	1	0.926199	0.560886	1	1
SNOG_00301	A	Chromosome_01	1	1721266	1722628	+	0.114286	0	1	1	0.921497	0.926632	0.319883	0.86427	0.992663	1	0.937638	0.923698	0.674248	1	1	0.888481	0.807777	1	0.93617	1	0.944241	0.472487	0.845194	1	0.413793	0.983125	1	1	0.8562	0.413793	0.916361	0.976522	0.804109	0.932502	0.740279	0.863536	1
SNOG_00302	A	Chromosome_01	1	1722737	1724114	-	0.285714	0	1	1	0.989115	0	0	0.744557	1	0.951379	0.994194	0	0.373004	1	1	0.941945	0.841074	0.0261248	1	0.958636	1	0.656749	1	0	0	1	1	1	0	0	0.981132	1	0.735849	0	0.907837	1	1
SNOG_00304	A	Chromosome_01	1	1725614	1726536	-	0.142857	0	1	1	1	1	0.546045	0.998917	1	0.932828	1	0.997833	0.377031	1	1	0.881907	0.663055	1	1	0.92416	0.938245	0.573131	1	0.994583	0	0.953413	0.938245	0.953413	0	0	0.904659	0.957746	0.998917	0	0.809318	0.923077	1
SNOG_00305	A	Chromosome_01	1	1726806	1728127	+	0.114286	0	1	1	1	1	0.639939	0.981089	1	0.981089	0.94705	1	0.484115	1	1	1	0.943268	1	1	1	1	0.762481	0.975038	1	0	1	1	1	0.672466	0	1	1	1	0	0.981089	1	1
SNOG_00306	A	Chromosome_01	1	1728498	1730515	-	0.342857	0	1	1	1	0	0	0	1	0.965808	1	0	0	0.979187	1	0.938057	0.861249	0	0.977205	0.979187	0.990089	0.587215	1	0	0	1	1	1	0	0	0.984143	0.961843	0	0	0.83994	1	1
SNOG_00307	A	Chromosome_01	1	1730773	1732524	-	0.342857	0	1	1	1	0	0	0	1	1	1	0	0	0.985731	1	0.943493	0.886416	0	1	1	1	0.747717	0.939498	0	0	1	1	1	0	0	0.964612	0.974886	0	0	0.920662	1	0.980594
SNOG_30019	A	Chromosome_01	1	1733236	1733477	+	0.4	0	1	1	1	0	0	0	1	0.855372	1	0	0	1	1	1	0.867769	0	1	0.892562	1	0.181818	0.822314	0	0	1	1	1	0	0	1	1	0	0	0.396694	1	1
SNOG_00308	A	Chromosome_01	1	1734223	1746564	+	0.371429	0	1	1	0.963053	0	0	0	0.99206	0.993518	1	0	0	1	1	0.978853	0.910711	0	0.981364	0.989062	0.998136	0.46832	0.977799	0	0	1	1	0.99846	0	0	0.979177	0.967347	0	0	0.876114	0.998298	0.998298
SNOG_00310	A	Chromosome_01	1	1749729	1750961	-	0.371429	0	1	1	0.809408	0	0	0	1	1	1	0	0	1	1	1	0.761557	0	0.963504	1	1	0.309814	0.971614	0	0	1	1	1	0	0	0.872668	0.948905	0	0	0.865369	1	1
SNOG_00311	A	Chromosome_01	1	1751495	1752658	-	0.371429	0	1	1	0.879725	0	0	0	1	1	1	0	0	0.988832	1	1	0.896907	0	1	1	1	0.289519	1	0	0	1	1	1	0	0	0.995704	1	0	0	0.926976	1	1
SNOG_00312	A	Chromosome_01	1	1753205	1754275	-	0.371429	0	1	1	0.773109	0	0	0	1	1	1	0	0	0.961718	1	1	0.881419	0	1	1	1	0.322129	0.859944	0	0	1	1	1	0	0	1	1	0	0	0.850607	1	1
SNOG_00313	A	Chromosome_01	1	1754723	1756069	-	0.371429	0	1	1	1	0	0	0	1	1	1	0	0	1	1	1	0.880475	0	1	1	1	0.276912	0.924276	0	0	1	1	1	0	0	0.95026	0.941351	0	0	0.994803	0.965108	1
SNOG_00314	A	Chromosome_01	1	1756596	1758428	-	0.342857	0	1	1	0.992362	0	0	0	1	0.982542	1	0	0	0.974904	1	1	0.971631	0	0.983633	1	1	0.57174	0.934534	0	0	1	1	1	0	0	0.998363	1	0	0	0.972177	1	1
SNOG_00315	A	Chromosome_01	1	1759168	1761111	-	0.0571429	0	1	1	0.950617	1	0.414609	0.990226	0.978909	0.891975	0.942387	1	0.377058	0.946502	0.931584	0.936214	0.836934	0.913066	0.8107	0.907407	1	0.550926	0.925926	1	0.818416	0.979424	1	0.953189	0.89249	0.818416	0.936728	0.992798	1	0.949074	0.784465	0.914095	0.946502
SNOG_00316	A	Chromosome_01	1	1761713	1762679	-	0.0857143	0	1	1	1	1	0.269907	1	1	1	0.963806	1	0.533609	1	1	1	0.958635	1	1	1	1	0.567735	1	1	0	1	1	1	1	0	1	1	1	1	0.949328	1	1
SNOG_00317	A	Chromosome_01	1	1763022	1763521	-	0.114286	0	1	1	1	1	0.414	0.968	1	0.924	0.966	1	0.774	0.898	1	0.954	0.678	1	1	1	1	0.31	1	1	0.156	1	0.924	1	0.986	0.156	1	1	1	1	0.698	0.904	1
SNOG_00318	A	Chromosome_01	1	1764123	1771301	-	0.142857	0	1	1	0.89929	0.853183	0.382505	0.962947	0.99206	0.981752	0.969773	0.766541	0.544783	0.992617	0.985513	0.990249	0.690207	0.971584	0.958351	0.97827	1	0.467057	0.8497	0.890793	0	0.987603	0.991503	1	0.475414	0	0.905279	0.94066	0.980081	0.639783	0.730325	0.970469	0.994707
SNOG_00319	A	Chromosome_01	1	1771613	1772365	-	0	0	1	1	1	1	0.830013	1	1	0.933599	1	1	0.97344	1	1	0.934927	0.972112	1	1	0.934927	0.933599	0.784861	1	1	0.5166	1	1	1	1	0.61753	1	1	1	1	0.790173	0.89907	1
SNOG_00320	A	Chromosome_01	1	1772719	1773263	-	0.142857	0	1	1	1	1	0.759633	1	1	1	1	1	0.185321	1	1	1	1	1	1	1	1	0.209174	1	1	0	1	1	1	1	0	1	1	0.974312	0	1	1	1
SNOG_00321	A	Chromosome_01	1	1773541	1773992	+	0.114286	0	1	1	1	1	0.181416	1	1	1	1	1	0.223451	1	1	1	1	1	1	1	1	0.568584	1	1	0	1	1	1	1	0	1	1	1	1	0.949115	0.957965	1
SNOG_00322	A	Chromosome_01	1	1776222	1777636	+	0.0571429	0	1	1	0.959717	0.99788	0.637456	0.913074	0.95265	1	0.955477	0.973145	0.416254	1	0.980212	1	0.759011	0.961131	0.966785	1	0.990813	0.35265	0.937102	0.9053	0.981625	0.966078	1	1	1	0.946997	0.754064	0.930035	0.975972	0.960424	0.769611	1	0.988693
SNOG_00323	A	Chromosome_01	1	1778559	1780970	-	0.114286	0	1	0.999171	0.944444	0.945688	0.547678	0.953565	1	0.973466	1	0.91791	0.286484	0.989221	1	0.981758	0.740464	0.97927	0.939055	1	1	0.206468	0.986733	0.968491	0	1	1	1	1	0	0.992952	0.975539	0.995854	1	0.957712	1	1
SNOG_00324	A	Chromosome_01	1	1781720	1783501	+	0.257143	0	0.859147	1	0.745791	0	0	0.634119	1	1	1	0.11055	0	1	0.978676	0.986532	0.924804	0.815937	0.7789	1	0.986532	0.538721	0.963524	0.487654	0	1	1	1	0	0	0.937711	1	0.823793	0	0.614478	1	1
SNOG_00325	A	Chromosome_01	1	1783683	1784237	-	0.2	0	0.994595	0.989189	0.336937	0.693694	0.331531	0.881081	0.918919	0.920721	0.776577	0.888288	0	0.987387	0.978378	0.989189	0.284685	0.895495	0.89009	0.998198	0.965766	0.216216	0.778378	0.618018	0.879279	0.976577	0.983784	0.976577	0.650451	0.43964	0.823423	0.8	1	0.436036	0.652252	0.996396	1
SNOG_00326	A	Chromosome_01	1	1784631	1786174	-	0.0857143	0	1	1	0.938472	1	0.628238	0.986399	1	1	0.981865	0.963083	0.397021	1	1	1	0.79728	1	1	1	1	0.716969	1	1	0	1	1	1	1	0	0.912565	1	1	0.670984	0.854922	1	1
SNOG_00327	A	Chromosome_01	1	1786784	1787636	-	0	0	1	1	1	1	0.826495	1	1	0.9449	1	1	0.84408	1	1	1	0.678781	1	1	1	1	0.697538	0.990621	1	0.620164	1	1	1	1	0.896835	0.969519	0.955451	1	1	0.994138	1	1
SNOG_00328	A	Chromosome_01	1	1789090	1790026	-	0.0857143	0	1	1	0.994664	1	0.54429	0.935966	1	0.943437	1	1	0.545358	1	1	0.906083	0.892209	1	1	0.906083	1	0.499466	1	1	0	1	1	1	1	0	1	1	1	1	0.665955	0.943437	1
SNOG_00329	A	Chromosome_01	1	1790235	1791915	+	0.114286	0	1	1	1	0.995836	0.266508	0.9768	1	0.967876	1	1	0.479477	1	1	1	0.682927	1	1	1	1	0.653778	0.957763	1	0	1	1	1	0.907793	0	0.995241	0.94884	1	1	0.886972	1	1
SNOG_00330	A	Chromosome_01	1	1791938	1793050	-	0.114286	0	1	0.773585	0.97664	1	0.554358	1	1	0.957772	1	1	0.512129	1	1	0.946092	0.466307	1	0.982929	0.895777	1	0.401617	0.645103	1	0	1	0.968553	1	0.991015	0	0.938005	0.877808	1	0.783468	0.763702	1	1
SNOG_00331	A	Chromosome_01	1	1793208	1793933	+	0.142857	0	1	1	1	1	0.205234	1	1	0.961433	1	1	0	0.9573	1	1	0.980716	1	1	1	1	0.241047	1	1	0	1	1	1	1	0	1	1	1	1	0.935262	1	1
SNOG_00332	A	Chromosome_01	1	1794009	1794950	-	0.0857143	0	1	1	0.984076	1	0.158174	0.664543	1	0.83758	1	0.919321	0.512739	0.997877	1	1	0.795117	0.652866	1	1	1	0.666667	0.917197	0.667728	0	1	1	1	1	0	0.946921	1	1	1	0.953291	1	1
SNOG_00333	A	Chromosome_01	1	1795395	1797207	+	0.114286	0	1	1	0.984004	0.997242	0.239382	0.992278	1	0.995036	1	1	0.695532	0.998897	1	1	0.83508	1	1	1	1	0.465527	1	1	0	1	1	1	0.974076	0	1	1	1	1	0.825703	0.980143	1
SNOG_40062	B	Chromosome_01	1	1797719	1798040	+	0.0857143	0	1	1	1	1	0.807453	1	1	1	1	1	0.263975	1	1	0.944099	0.872671	1	1	1	1	0.649068	1	0.841615	0	1	1	1	1	0	1	1	1	1	1	0.944099	1
SNOG_00334	A	Chromosome_01	1	1798336	1799119	+	0.0857143	0	1	1	1	1	0.409439	1	1	0.883929	1	1	0.889031	1	1	1	0.993622	0.973214	1	0.946429	0.934949	0.867347	1	0.882653	0	1	1	1	1	0	1	1	0.779337	0.938775	0.853316	0.929847	1
SNOG_00335	A	Chromosome_01	1	1799736	1801748	+	0.142857	0	1	1	1	0.947342	0.222553	1	1	1	0.995032	0.971684	0.0983607	1	1	1	0.911078	1	1	1	1	0.307501	0.932439	1	0	1	1	1	0.849975	0	0.990065	0.981619	1	0.849975	0.770989	1	1
SNOG_00336	A	Chromosome_01	1	1802004	1804447	-	0.142857	0	1	0.969722	0.82365	0.853928	0.470949	0.916121	0.879296	0.97054	0.902209	0.789689	0.33838	0.994272	0.953355	0.993453	0.706219	0.909574	0.873977	0.990589	0.969722	0.47054	0.719722	0.923077	0	0.972995	0.98527	0.922259	0.782733	0	0.837561	0.770867	0.868249	0.850245	0.698036	1	0.988134
SNOG_00337	A	Chromosome_01	1	1805419	1806321	+	0.142857	0	1	1	0.829457	0.569214	0.325581	0.833887	0.879291	1	0.940199	1	0.0188261	0.977852	1	1	0.993355	1	1	1	1	0.351052	0.853821	1	0	1	1	1	1	0	0.808416	0.990033	1	1	0.984496	1	1
SNOG_00338	A	Chromosome_01	1	1806326	1807440	-	0.0857143	0	1	1	1	1	0.853812	1	1	0.970404	0.966816	1	0.936323	0.976682	1	0.970404	0.949776	1	1	1	1	0.408969	1	1	0	1	1	1	0.910314	0	0.96861	1	1	1	0.963229	1	1
SNOG_00339	A	Chromosome_01	1	1807699	1809648	-	0.0857143	0	1	1	0.953333	0.961538	0.375897	0.953846	0.97282	0.955385	0.974359	0.95641	0.76359	1	1	0.947179	0.822564	0.983077	0.973846	0.981538	1	0.690256	0.951282	0.959487	0	1	1	1	0.842051	0	0.975897	0.92718	1	0.966154	0.706667	0.998462	0.977436
SNOG_00340	A	Chromosome_01	1	1810185	1812316	+	0.142857	0	1	1	0.934803	0.969981	0.340525	1	0.992495	0.943715	1	0.890244	0.400563	0.979831	1	0.940901	0.780957	0.90713	0.961538	1	0.989681	0.359756	0.992964	1	0	0.994371	1	1	0.991557	0	0.982645	0.995779	1	0.957317	0.775797	0.912289	1
SNOG_00341	A	Chromosome_01	1	1813325	1814338	+	0.0857143	0	1	1	0.998028	1	0.0167653	1	1	1	1	0.996055	0.647929	1	1	1	1	1	1	0.969428	1	0.914201	0.99211	0.935897	0	1	1	1	0.852071	0	0.999014	0.919132	1	0.852071	1	1	1
SNOG_00342	A	Chromosome_01	1	1815074	1816858	-	0.0857143	0	1	1	0.969188	1	0.660504	1	1	1	1	1	0.594398	0.977031	1	0.981513	0.752941	0.983753	0.99888	1	1	0.47507	0.973109	1	0	1	1	1	0.994398	0	1	1	0.953501	0.994398	0.985434	0.985434	1
SNOG_00343	A	Chromosome_01	1	1817837	1819308	-	0.0571429	0	1	1	0.872962	1	0.514946	0.809783	1	1	1	1	0.525136	0.998641	1	1	0.996603	1	0.966712	1	1	0.824049	0.967391	1	0	1	1	1	0.91712	0	1	0.956522	1	1	0.953804	1	1
SNOG_00344	A	Chromosome_01	1	1820134	1821418	-	0.0857143	0	1	1	1	0.886381	0.681712	0.993774	1	0.959533	1	1	0.771984	0.960311	1	0.950973	0.854475	1	1	0.968093	1	0.469261	0.940078	1	0	1	1	1	1	0	0.982879	0.987549	0.980545	1	0.838132	0.995331	1
SNOG_00345	A	Chromosome_01	1	1822349	1824170	-	0.0857143	0	1	1	0.945115	1	0.298024	0.956092	1	0.968167	1	0.918771	0.726674	0.968716	1	1	0.967069	1	1	0.968716	1	0.603183	0.97146	1	0	0.975851	1	0.975851	0.892426	0	0.953348	1	1	0.892426	0.905598	0.968716	1
SNOG_00346	A	Chromosome_01	1	1824976	1826499	-	0.257143	0	1	1	0.835958	0.875984	0.12664	0.261155	1	1	0.824803	0.889764	0	1	1	1	0.854987	0.87336	0.930446	1	1	0.333989	0.910761	0.934383	0	1	1	1	0	0	0.973753	0.990814	0.249344	0.275591	0.91601	1	1
SNOG_00347	A	Chromosome_01	1	1826954	1828868	-	0.0571429	0	1	1	1	1	0.865796	0.977546	1	1	1	1	0.777023	1	1	0.931593	0.935248	0.975457	1	1	1	0.667363	0.87624	0.987467	0	1	1	1	1	0	0.974935	0.995822	1	1	0.935248	1	1
SNOG_00348	A	Chromosome_01	1	1829209	1830044	-	0.114286	0	1	1	1	0.617225	0	0.996412	1	0.830144	1	1	0.685407	0.921053	1	0.830144	0.848086	0.617225	0.997608	0.934211	0.935407	0.632775	1	1	0	1	0.935407	0.935407	0.25	0	1	1	0.996412	0.632775	0.875598	0.845694	0.921053
SNOG_00349	A	Chromosome_01	1	1830360	1831039	+	0.257143	0	1	0.579412	0.794118	0.976471	0	0.945588	0.910294	1	0.810294	1	0	0.829412	1	1	0.108824	0.255882	0.895588	0.991177	1	0.313235	0.613235	0.529412	0	0.976471	1	0.991177	0	0	0.914706	0.767647	0.636765	0	0.760294	1	0.95
SNOG_00350	A	Chromosome_01	1	1831342	1833783	-	0.2	0	1	1	0.994267	0.462326	0.529894	0.71294	1	0.915643	1	0.671581	0.325143	0.863227	1	0.865274	0.779689	0.462326	0.958231	0.973792	1	0.800983	1	0.535627	0	1	1	1	0	0	1	0.99222	0.71294	0	0.759623	0.904586	1
SNOG_00351	A	Chromosome_01	1	1835196	1837358	+	0.114286	0	1	1	1	1	0.128525	0.937124	1	0.991678	1	0.992603	0.314378	0.860379	1	0.947758	0.805363	1	0.994915	0.986593	0.978271	0.539066	0.939898	0.982432	0	1	1	1	0.867314	0	1	1	0.925104	0.857605	0.950994	0.998151	1
SNOG_00352	A	Chromosome_01	1	1837708	1839091	+	0.142857	0	1	1	0.950867	1	0.0765896	0.914017	0.981214	1	0.989884	0.851879	0.419075	0.958093	1	1	0.736994	0.699422	0.919798	1	0.996387	0.479046	0.937861	0.567919	0	1	1	1	1	0	0.943642	1	0.975433	0.929913	0.787572	1	1
SNOG_00353	A	Chromosome_01	1	1839270	1841079	-	0.0857143	0	1	1	0.952486	0.981216	0.424862	0.961878	1	0.981216	0.99337	1	0.58895	0.955249	1	0.881216	0.677348	0.992818	1	0.974586	1	0.585635	0.894475	0.944751	0	1	1	1	1	0	0.965746	0.998895	0.975691	0.924862	0.827624	0.917679	1
SNOG_00354	A	Chromosome_01	1	1841372	1842181	+	0.142857	0	1	1	0.961728	0.872839	0.308642	0.932099	1	1	0.927161	0.881482	0.371605	1	1	1	0.324691	0.893827	0.975309	1	1	0.627161	0.660494	0.862963	0	1	1	1	0.719753	0	0.997531	1	0.939506	0.881482	0.851852	1	1
SNOG_00355	A	Chromosome_01	1	1842679	1844430	-	0.0285714	0	1	1	0.987443	0.981735	0.601027	0.818493	1	0.946347	0.914384	0.823059	0.245434	1	1	0.865297	0.63984	1	0.994292	1	1	0.597603	0.883562	0.994292	0.773973	1	1	0.989726	0.988584	0.914384	0.917238	0.97089	0.997146	0.98516	0.877283	0.946347	1
SNOG_00356	A	Chromosome_01	1	1844816	1849291	-	0.0857143	0	1	1	0.7605	0.942583	0.554736	0.966041	0.988383	1	0.957105	0.928508	0.686104	1	1	0.976765	0.872654	0.976765	0.983244	0.985478	1	0.46202	0.822833	0.967828	0	0.991734	1	0.996649	1	0	0.953977	0.894549	0.974531	0.951966	0.865952	1	1
SNOG_00360	A	Chromosome_01	1	1850307	1854906	+	0.0857143	0	1	1	0.911956	0.946739	0.543478	0.894565	1	0.957826	0.998043	0.926522	0.517391	0.990652	1	0.950652	0.828696	0.951304	0.968043	0.97	1	0.417391	0.941522	0.982174	0	1	1	1	1	0	0.97913	0.97913	0.950652	0.964348	0.877174	0.982174	1
SNOG_00361	A	Chromosome_01	1	1855906	1857162	+	0.171429	0	1	1	0.596659	0.992045	0.0739857	0.945903	0.954654	1	0.911694	0.783612	0.214002	1	1	1	0.792363	1	0.891806	1	1	0.599841	0.881464	1	0	1	1	1	0.0898966	0	0.755768	0.83214	0.812251	0.101034	0.707239	1	1
SNOG_00362	A	Chromosome_01	1	1857346	1858692	-	0.114286	0	1	0.993318	1	1	0.789161	1	1	0.924276	1	0.645137	0.0794358	1	1	1	0.879733	0.999258	0.992576	0.985895	0.945063	0.400891	0.977728	0.951002	0	1	1	1	0.999258	0	0.940609	0.988864	1	0.616184	0.94729	0.914625	0.995546
SNOG_00365	A	Chromosome_01	1	1859489	1862053	-	0.142857	0	0.939961	0.939961	0.853801	0.939571	0.488889	0.922027	1	0.939961	0.978168	0.898246	0.357895	0.939961	1	0.928265	0.945029	0.933333	0.939961	0.939961	0.939961	0.382846	0.931774	0.991033	0	1	0.939961	1	0.869396	0	0.897856	0.916959	0.930994	0.788304	0.883041	0.939961	0.998441
SNOG_30020	A	Chromosome_01	1	1862661	1864619	-	0.114286	0	1	0.915773	0.954058	1	0.557938	1	1	0.978561	1	1	0.437468	0.946401	1	1	0.707504	1	0.998979	1	0.985707	0.346605	0.945891	1	0	1	1	1	1	0	0.927514	0.988259	1	1	0.887187	1	1
SNOG_00366	A	Chromosome_01	1	1865034	1865634	+	0.0857143	0	1	1	0.905158	0.920133	0.836938	1	0.855241	1	0.891847	0.983361	0.319468	1	1	0.986689	0.840266	0.891847	1	0.921797	1	0.705491	0.688852	0.955075	0	1	1	1	1	0	0.818636	0.921797	1	1	0.663894	1	1
SNOG_00367	A	Chromosome_01	1	1865976	1867637	-	0.114286	0	1	1	0.753309	0.960289	0.238869	0.978941	1	1	0.966306	0.922984	0.78219	1	1	0.922383	0.931408	0.860409	0.8213	0.967509	1	0.28219	0.915162	0.915162	0	1	1	1	0.977738	0	0.866426	0.965704	0.95367	0.990373	0.856799	1	1
SNOG_00368	A	Chromosome_01	1	1867842	1869219	-	0.142857	0	1	1	0.852685	0.667634	0.356314	0.889695	1	0.971698	0.938316	0.979681	0.607402	0.998549	1	1	0.847605	0.969521	0.976052	1	0.968795	0.536284	0.62627	0.926705	0	1	1	1	0	0	0.989115	0.974601	0.967344	0	0.835994	1	1
SNOG_00369	A	Chromosome_01	1	1869450	1870913	-	0.0571429	0	1	1	1	1	0.910519	1	1	0.938525	1	1	0.89959	0.999317	0.960383	0.896858	1	1	1	0.89959	1	0.89276	1	1	0	0.960383	1	1	0.982923	0	1	1	1	0.982923	0.961749	0.833333	1
SNOG_00370	A	Chromosome_01	1	1871352	1872508	-	0.0571429	0	1	1	1	1	0.874676	0.974935	1	0.921348	1	1	0.874676	1	1	0.93777	0.923941	1	1	1	0.974071	0.956785	0.95592	1	0	1	1	1	1	0	0.974935	1	1	0.991357	0.84529	0.992221	1
SNOG_00373	A	Chromosome_01	1	1875201	1877443	-	0.142857	0	1	0.829246	0.842176	0.915292	0.658493	0.787338	0.930005	0.919304	0.973696	0.897905	0.355328	0.952296	1	0.942488	0.799822	0.964333	0.887651	0.932234	1	0.462327	0.687026	0.972804	0.274632	0.970575	1	0.9893	0.763709	0.240749	0.855996	0.828355	0.882301	0.349086	0.790013	0.923763	0.980383
SNOG_00374	A	Chromosome_01	1	1877758	1878708	+	0.0857143	0	0.727655	0.727655	1	0.684543	0.537329	0.992639	1	0.669821	1	0.550999	0.3449	0.727655	1	0.698212	1	0.53102	0.727655	0.727655	0.727655	0.762355	0.696109	1	0	1	0.727655	1	0.573081	0	0.727655	0.727655	1	1	0.727655	0.645636	1
SNOG_00375	A	Chromosome_01	1	1879443	1880532	+	0.685714	1	0	0	1	0	0.340367	0.984404	1	0	1	0	0.283486	0	1	0	0.834862	0	0	0	0	0.450459	0	1	0	1	0	1	0	0	0	0	0.776147	0	0	0	1
SNOG_40063	B	Chromosome_01	1	1883316	1883569	+	0.257143	0	1	1	1	0.275591	0.153543	1	1	1	1	0	0	1	1	1	1	1	1	1	1	0	1	1	0	1	1	1	0	0	1	1	1	0	1	1	1
SNOG_00377	A	Chromosome_01	1	1883819	1885776	-	0.0571429	0	1	1	0.963739	1	0.5143	1	0.999489	0.979571	1	1	0.704801	1	1	1	0.954035	1	0.992339	1	0.990807	0.697651	1	1	0.111849	1	1	1	1	0.111849	1	1	1	0.886108	0.812564	0.982125	1
SNOG_00378	A	Chromosome_01	1	1886092	1886702	+	0.0571429	0	1	1	0.949264	1	0.615385	1	1	1	1	0.983633	0.860884	1	1	1	0.923077	1	1	1	1	0.12275	0.91162	1	0.392799	1	1	1	1	0.797054	1	1	1	0.808511	0.854337	1	1
SNOG_00379	A	Chromosome_01	1	1886895	1889351	-	0.0571429	0	1	1	0.995523	1	0.564917	1	1	0.938543	1	1	0.73545	1	1	0.938543	0.917379	0.997151	1	1	0.982092	0.865283	1	1	0	1	1	1	0.995523	0	1	0.98779	0.944648	0.965405	0.943834	0.971917	1
SNOG_00381	A	Chromosome_01	1	1889681	1890554	-	0.114286	0	1	1	1	1	0.273455	1	1	1	0.829519	1	0.562929	1	1	1	0.618993	0.860412	1	1	1	0.203661	0.932494	1	0	1	1	1	0.982838	0	1	1	1	0.982838	0.994279	1	1
SNOG_00382	A	Chromosome_01	1	1890856	1892107	+	0.114286	0	1	1	0.908147	0.972045	0.357029	1	0.969649	1	1	0.936102	0.83147	1	1	0.907348	0.715655	1	0.996805	1	0.974441	0.32508	0.861821	0.963259	0	1	1	1	1	0	0.938498	1	1	0.896965	0.77476	0.932907	0.974441
SNOG_00384	A	Chromosome_01	1	1892644	1893806	+	0.171429	0	1	1	1	0.751505	0.250215	1	1	1	1	0.813414	0.915735	1	1	1	0.964746	0.965606	0.996561	1	1	0.496991	0.877902	1	0	1	1	1	0	0	1	1	1	0	0.869304	0.94325	0.980224
SNOG_00385	A	Chromosome_01	1	1894200	1894743	-	0.0285714	0	1	1	1	1	0.801471	1	1	1	1	1	0.262868	1	1	1	1	1	1	1	1	0.676471	0.827206	1	0.579044	1	1	1	1	0.639706	1	1	1	1	0.597426	1	1
SNOG_00387	A	Chromosome_01	1	1895349	1896114	-	0.114286	0	1	0.968668	1	1	0.704961	0.909922	1	1	1	0.989556	0.456919	1	1	1	0.883812	1	0.835509	1	1	0.464752	0.866841	0.808094	0	1	1	1	1	0	0.998695	0.909922	1	0.643603	0.889034	1	1
SNOG_00388	A	Chromosome_01	1	1896660	1901743	+	0.0571429	0	1	1	0.994493	0.983281	0.568253	0.966758	1	0.950039	1	0.973643	0.681353	0.970889	0.992132	0.947876	0.916601	0.934304	1	0.961841	1	0.631196	0.913454	0.987608	0	1	1	1	0.672305	0	0.982888	0.988788	0.974036	0.99764	0.856216	0.962431	1
SNOG_00389	A	Chromosome_01	1	1902142	1903308	-	0.142857	0	0.748072	0.748072	1	1	0.475578	0.664096	1	0.692374	1	0.829477	0.60497	0.697515	1	0.697515	0.931448	0.8509	0.697515	0.389032	0.697515	0.735218	0.697515	1	0	1	0.697515	1	0	0	0.697515	0.748072	1	0.915167	0.545844	0.649529	1
SNOG_30022	A	Chromosome_01	1	1903587	1905189	-	0.114286	0	1	1	0.995633	1	0.521522	1	1	0.905178	1	0.998752	0.565814	0.93325	1	0.93325	0.919526	1	0.968808	0.892701	0.968185	0.615097	0.997505	1	0	1	1	1	0.315658	0	0.998752	1	1	0.315658	0.95446	0.925764	1
SNOG_00390	A	Chromosome_01	1	1905461	1906471	+	0.142857	0	1	1	0.962413	1	0.0029674	1	1	1	1	1	0.259149	1	1	0.998022	0.856578	1	1	1	1	0.434223	1	1	0	1	1	1	1	0	1	1	1	0.968348	0.726014	1	1
SNOG_00391	A	Chromosome_01	1	1906566	1908242	-	0.0857143	0	1	1	1	1	0.437686	1	0.989267	0.91294	0.99523	0.997615	0.731664	1	1	0.970781	0.967203	1	0.967203	0.943948	1	0.584377	0.996422	1	0	1	1	1	0.951103	0	0.967203	0.964818	0.995826	0.999404	0.750149	1	1
SNOG_00392	A	Chromosome_01	1	1908532	1909556	-	0.114286	0	1	1	0.554146	0.987317	0.163902	1	1	1	1	0.892683	0.610732	1	1	1	0.518049	1	0.847805	1	1	0.217561	0.764878	1	0	1	1	1	1	0	1	0.961951	1	0.962927	0.863415	1	1
SNOG_00393	A	Chromosome_01	1	1910161	1911014	+	0.0857143	0	1	1	1	1	0.641686	0.88993	1	1	1	0.868852	0.440281	1	1	1	1	1	1	0.916862	1	0.647541	0.925059	0.868852	0	1	1	1	1	0	1	1	0.868852	1	1	1	1
SNOG_00394	A	Chromosome_01	1	1911498	1914267	-	0.0571429	0	1	1	0.875812	0.999639	0.917328	1	1	0.988448	0.997834	1	0.515162	0.965343	1	0.962455	0.840433	0.999639	1	0.945126	1	0.56787	0.898195	0.972202	0	0.988448	1	1	0.908303	0	0.991336	0.97509	1	0.991697	0.919134	0.959567	1
SNOG_00395	A	Chromosome_01	1	1915645	1917402	-	0.142857	0	1	1	0.998293	0.814562	0.237201	0.97099	1	0.984073	1	0.878271	0.403299	0.99033	0.996587	1	0.755973	1	0.956769	0.996018	1	0.406143	0.996018	0.990899	0.430034	1	1	0.996587	0.999431	0.483504	0.989761	0.976109	0.976109	0.886234	0.877133	0.96132	1
SNOG_00396	A	Chromosome_01	1	1917832	1919245	+	0.0857143	0	1	1	0.874116	1	0.433522	0.889675	0.995757	0.984441	0.98232	0.987977	0.526874	1	1	1	0.77157	1	0.996464	0.979491	1	0.545262	0.99505	0.989392	0	1	1	1	1	0	0.91867	0.987977	1	0.603253	0.620934	1	1
SNOG_00397	A	Chromosome_01	1	1919804	1920505	+	0.114286	0	1	1	1	1	0.320513	1	1	0.710826	1	1	0.723647	1	1	0.823362	0.749288	1	1	0.915954	1	0.480057	0.990028	1	0	1	1	1	0.726496	0	1	1	1	1	0.810541	0.636752	0.941595
SNOG_40064	B	Chromosome_01	1	1920834	1921144	+	0.228571	0	1	1	0.807074	1	0	0.935691	1	1	0.498392	0.63344	0.360129	1	1	1	0.0996785	0.723473	0.607717	1	0.652733	0	0.726688	0.553055	0	0.787781	1	1	1	0	0.665595	0.424437	0.681672	0.585209	0.527331	1	0.845659
SNOG_00398	A	Chromosome_01	1	1921421	1922673	+	0.0857143	0	1	1	0.968077	1	0.7502	0.857143	1	1	1	1	0.713488	1	1	0.964086	0.814844	1	0.998404	1	1	0.333599	1	1	0	1	1	1	0.932163	0	1	1	0.932961	0.992019	0.852354	1	1
SNOG_40065	B	Chromosome_01	1	1922952	1923302	+	0.285714	0	1	1	0.891738	1	0.276353	1	0.94302	1	0.452991	0.88604	0.353276	1	1	1	0.809117	0.259259	0.504274	1	1	0.547009	0.623932	0.273504	0	1	1	1	0	0	1	0.615385	1	0	0.45584	1	1
SNOG_00399	A	Chromosome_01	1	1923584	1925691	+	0.0857143	0	1	1	1	1	0.871442	1	1	0.954459	1	1	0.414137	0.910342	0.983871	0.950664	0.787476	1	0.981025	0.951138	0.990038	0.601044	1	1	0	1	0.981025	1	1	0	0.975332	1	1	0.681689	0.954459	1	1
SNOG_00400	A	Chromosome_01	1	1926297	1927293	+	0.257143	0	1	1	0.911735	0	0.209629	0.513541	1	0.962889	1	0.509529	0.159478	0.921765	1	1	0.487462	0.504514	0.941825	1	1	0.379137	0.940823	0.504514	0	1	1	1	0	0	0.933801	0.914744	0.511535	0.335005	0.829488	1	1
SNOG_00401	A	Chromosome_01	1	1927702	1928967	+	0.285714	0	1	1	0.796209	0	0	0.615324	0.93128	1	0.974723	0.833333	0	0.989731	1	0.981043	0.921011	0.244866	0.886256	1	1	0.324645	0.973144	0.647709	0	1	1	1	0.21406	0	0.946287	0.975513	0.477093	0.21406	0.800948	1	1
SNOG_40066	B	Chromosome_01	1	1929257	1929496	-	0.342857	0	1	1	1	0	0	0	1	1	1	0	0	0.895833	1	1	1	0	1	1	1	0.808333	1	0	0	1	1	0.991667	0	0	1	1	0	0	1	0.504167	1
SNOG_00402	A	Chromosome_01	1	1929733	1931640	-	0.2	0	0.934486	0.997904	0.892558	0.957547	0.474843	0.410377	1	1	1	0.666143	0.175576	1	1	0.986897	0.958595	0.949685	0.97065	1	1	0.680818	0.972746	0.878407	0	1	1	0.986897	0	0	0.919287	0.97065	0.770964	0	0.879455	1	1
SNOG_00403	A	Chromosome_01	1	1932512	1933689	+	0.142857	0	1	1	1	0.995756	0.455857	1	1	1	1	0.989813	0.679966	1	1	1	0.934635	0.859083	0.988964	1	1	0.426146	0.965195	1	0	1	1	1	1	0	0.991511	1	1	0	0.734295	0.94652	1
SNOG_40067	B	Chromosome_01	1	1933903	1934218	-	0.0857143	0	1	1	1	1	0	1	1	0.844937	1	1	0.721519	1	1	0.898734	1	1	1	1	1	0.661392	1	1	0	1	1	1	0.746835	0	1	1	1	0.746835	0.550633	1	1
SNOG_00405	B	Chromosome_01	1	1935683	1936169	-	0.314286	0	0.99384	1	0.796715	0.498973	0.0225873	0.468172	0.948665	0.928131	0.796715	0.429158	0	0.948665	0.948665	0.825462	0.5154	0.519507	0.837782	0.794661	0.948665	0	0.593429	0.519507	0	0.948665	0.948665	0.948665	0.49692	0	0.798768	0.825462	0.063655	0.468172	0.527721	0.796715	0.948665
SNOG_00406	A	Chromosome_01	1	1936411	1939553	+	0.114286	0	1	1	0.947502	1	0.361438	0.989819	1	1	0.988546	0.741966	0.656061	1	1	1	0.935094	0.939548	0.927776	1	1	0.334076	0.944321	0.982501	0.0989501	1	1	1	0.992682	0.155584	0.969138	0.950366	1	0.992682	0.911231	1	1
SNOG_40068	B	Chromosome_01	1	1939925	1940205	-	0.2	0	1	1	1	1	0	1	1	1	1	0.736655	0.469751	1	1	1	1	1	1	1	1	0.533808	1	0	0	1	1	1	0	0	1	1	1	0	1	1	1
SNOG_00408	A	Chromosome_01	1	1940525	1943617	-	0.142857	0	0.966052	1	0.936631	0.866149	0.176204	0.938248	0.990947	0.982541	0.975105	0.822502	0.393792	1	0.996767	0.972195	0.685742	0.975105	0.981248	0.994504	1	0.612027	0.894924	0.741028	0	0.988038	1	0.99224	0.742645	0	0.956676	0.932428	0.911413	0.324604	0.804074	1	0.988361
SNOG_00410	A	Chromosome_01	1	1976592	1978441	-	0.142857	0	1	1	0.887568	0.994054	0.401081	0.925946	0.912973	0.991351	0.850811	0.943243	0.383243	1	0.998378	0.997838	0.804324	0.527027	0.882162	1	0.993514	0.47027	0.713514	0.80973	0	0.995676	1	0.98973	0.998919	0	0.877838	0.851351	0.982162	0.675135	0.55027	1	0.999459
SNOG_00411	A	Chromosome_01	1	1979031	1982642	+	0.114286	0	1	1	0.966501	1	0.460964	0.97619	1	0.978405	0.987818	0.971207	0.66113	0.986988	1	0.962071	0.867663	0.959025	0.987818	0.970653	1	0.484496	0.962625	0.936047	0	1	0.993632	1	0.978405	0	0.979513	0.982004	0.987818	0.996401	0.865725	0.973976	0.986988
SNOG_30024	A	Chromosome_01	1	1983868	1984251	-	0.228571	0	1	1	1	1	0	0.567708	1	1	1	0	0	1	1	1	0.757812	0	1	1	1	0.778646	1	1	0	1	1	1	0	0	0.916667	1	1	0	0.872396	1	1
SNOG_00412	B	Chromosome_01	1	1986170	1986464	-	0.342857	0	1	1	1	0	0	1	1	1	1	0	0	1	1	1	1	0	1	0.918644	1	0.240678	1	0	0	1	1	1	0	0	1	1	0.416949	0	0.8	1	1
SNOG_00413	A	Chromosome_01	1	1986691	1987184	-	0.142857	0	1	1	1	1	0.852227	1	1	0.92915	1	1	0.248988	1	1	1	1	1	1	0.953441	1	0.566802	1	1	0	1	1	1	0	0	0.852227	1	1	0	0.61336	1	1
SNOG_40069	B	Chromosome_01	1	1987371	1987718	-	0.114286	0	1	1	1	1	1	1	1	0.925287	1	1	0.471264	1	1	0.686782	0.951149	1	1	1	0.882184	0.477011	1	1	0	0.876437	1	0.859195	0.770115	0	1	1	1	1	0.95977	1	0.876437
SNOG_00414	A	Chromosome_01	1	1991058	1992747	-	0.0857143	0	1	1	1	1	0.470414	0.905326	1	0.939645	1	0.943787	0.682249	0.972781	1	0.931953	0.800592	0.99645	0.944379	1	1	0.513018	0.993491	0.940828	0	1	1	1	0.999408	0	0.929586	1	1	0.859172	0.828994	0.943195	1
SNOG_00416	A	Chromosome_01	1	1993459	1994481	-	0.0571429	0	1	1	1	1	0.825024	1	1	0.974585	1	1	0.886608	1	1	1	0.896383	1	1	1	1	0.717498	1	1	0	1	1	1	1	0	0.965787	1	1	0.939394	0.947214	1	1
SNOG_00420	A	Chromosome_01	1	2000768	2005916	-	0.114286	0	1	1	0.812973	0.938629	0.287434	0.907555	0.961157	0.993203	0.918042	0.922509	0.532919	0.984269	0.98524	1	0.835696	0.920956	0.910662	0.992426	0.999612	0.158866	0.884444	0.908526	0	0.983298	0.998835	0.987376	0.989901	0	0.922121	0.965819	0.927947	0.960381	0.899592	1	0.985823
SNOG_40070	B	Chromosome_01	1	2006448	2006760	+	0.142857	0	1	1	1	1	1	1	1	0.99361	1	1	1	0.693291	0.651757	0.785942	0.415336	1	1	1	1	0.597444	1	1	0	1	1	1	0	0	1	1	1	0	0.942492	0.776358	0.741214
SNOG_00421	A	Chromosome_01	1	2007062	2009055	+	0.0857143	0	1	1	0.910732	0.950351	0.692578	0.930792	1	0.947844	0.992979	0.961886	0.539619	1	1	1	0.496991	0.986459	0.896189	1	1	0.618355	0.942327	0.970411	0.314443	0.999498	1	0.986459	1	0.314443	0.959378	0.957874	0.960381	0.898696	0.899198	0.981444	1
SNOG_00422	A	Chromosome_01	1	2009385	2010757	+	0.2	0	0.884923	1	0.915513	0.586307	0.150765	0.918427	1	0.96504	1	0.702112	0.226511	1	1	1	0.906774	1	0.924982	1	1	0.447924	0.843409	0.967953	0	1	1	0.990532	0.0429716	0	0.953387	0.911143	0.875455	0.0429716	0.880553	0.962127	1
SNOG_00423	A	Chromosome_01	1	2011225	2012304	+	0.142857	0	1	1	0.966667	0.980556	0	0.984259	1	1	0.976852	1	0.417593	1	0.996296	1	1	0.871296	0.937037	1	1	0.394444	0.994444	1	0	1	1	1	0.85	0	0.969445	0.922222	1	0.97963	0.915741	1	1
SNOG_00424	A	Chromosome_01	1	2012600	2015336	+	0.171429	0	1	1	1	1	0	1	1	0.917793	1	1	0.221776	0.899525	1	0.953599	0.88418	1	0.998904	0.944099	0.98502	0.755206	0.997077	0.982097	0	1	1	1	0.108148	0	0.989404	1	1	0	0.780782	0.900987	0.975886
SNOG_00425	A	Chromosome_01	1	2016056	2016961	-	0.0571429	0	1	1	1	1	0.50883	1	1	1	1	1	0.59713	1	1	1	1	1	1	1	1	0.523179	1	1	0	1	1	1	0.870861	0	1	1	1	1	0.828918	1	1
SNOG_00426	A	Chromosome_01	1	2017427	2018397	+	0.114286	0	1	1	1	1	0	1	1	1	0.958805	1	0.515963	1	1	1	0.932029	1	1	1	1	0.323378	0.980433	1	0	1	1	1	1	0	0.990731	1	0.9207	0.909372	0.905252	1	1
SNOG_00427	A	Chromosome_01	1	2019497	2020766	+	0.142857	0	1	1	1	1	0.262205	1	1	0.843307	1	0.904724	0.655906	0.982677	1	0.948819	0.872441	0	0.981102	0.966929	0.947244	0.627559	1	0.854331	0	1	1	1	0	0	1	1	1	0.99685	0.762205	0.943307	1
SNOG_00428	A	Chromosome_01	1	2022299	2024251	+	0.142857	0	1	1	0.999488	1	0.390169	1	1	1	1	1	0.240655	1	1	1	0.926267	0.183308	1	0.97491	1	0.53917	0.943164	1	0	1	1	1	1	0	1	0.956989	1	1	0.75576	1	1
SNOG_00429	A	Chromosome_01	1	2025347	2025880	-	0.142857	0	1	1	1	1	0.441948	1	1	1	1	0.868914	0.254682	1	1	1	0.996255	1	0.996255	1	1	0.205992	1	1	0	1	1	1	1	0	1	1	1	1	1	1	1
SNOG_40071	B	Chromosome_01	1	2026093	2026300	+	0.0857143	0	1	1	1	1	1	1	1	1	1	1	1	1	1	1	1	1	1	1	1	0.668269	1	1	0	1	1	1	0	0	1	1	1	1	1	0.850962	1
SNOG_00430	A	Chromosome_01	1	2026498	2028223	+	0.0857143	0	1	1	0.971031	0.969293	0.611819	0.998841	1	1	1	0.889919	0.541715	1	1	1	0.841831	0.964079	1	0.951333	1	0.406721	0.975087	0.940904	0	1	1	1	1	0	1	1	0.998841	1	0.924102	0.964658	1
SNOG_00431	A	Chromosome_01	1	2028622	2030503	-	0.142857	0	1	1	0.917109	0.956961	0.183847	0.891605	1	0.978746	0.96068	0.979277	0.166312	1	1	0.950053	0.685972	0.929862	0.998937	1	1	0.236451	0.918172	0.880978	0	1	1	1	0.824123	0	0.809245	0.968119	0.984059	0.909671	0.749734	1	1
SNOG_40072	B	Chromosome_01	1	2030922	2031103	-	0.114286	0	1	1	1	1	0	1	1	1	1	1	0.813187	1	1	1	0.917582	1	1	1	1	1	1	1	0	1	1	1	0	0	1	0.802198	1	1	1	1	1
SNOG_00432	A	Chromosome_01	1	2031637	2033312	-	0.0857143	0	1	1	1	1	0.558473	0.936754	0.98389	1	1	1	0.25895	1	1	1	0.686754	1	1	1	1	0.559666	0.917661	1	0	1	1	1	0.53222	0	0.910501	0.958234	1	0.812052	0.847852	0.96778	1
SNOG_00433	A	Chromosome_01	1	2033828	2035420	-	0.0857143	0	1	1	1	1	0.659134	0.997489	1	0.972379	1	1	0.575016	1	1	0.963591	0.993723	1	1	1	1	0.42624	0.909605	1	0	1	1	1	1	0	0.984934	0.99435	1	1	0.958569	1	1
SNOG_00434	A	Chromosome_01	1	2037867	2038810	+	0.0857143	0	1	1	0.868644	0.723517	0	0.71928	0.88983	1	0.950212	0.64089	0.501059	0.990466	1	0.988348	0.807203	0.935381	0.888771	1	1	0.575212	0.63983	0.903602	0	1	1	0.954449	0.684322	0	0.722458	0.903602	0.852754	1	0.801907	1	0.98517
SNOG_30025	A	Chromosome_01	1	2040214	2040444	+	0.228571	0	1	1	1	1	0	1	1	1	1	0	0.5671	1	1	1	1	0	1	1	1	0.865801	1	0	0	1	1	1	0	0	0.991342	1	1	0	1	1	1
SNOG_00437	A	Chromosome_01	1	2041382	2042146	+	0.342857	0	1	1	0.945098	0.300654	0.218301	0.822222	0.985621	1	0.933333	0.304575	0	1	1	1	0.457516	0	0.989542	1	1	0.112418	0.947712	0	0	1	1	1	0	0	0.899346	0.969935	1	0	0.607843	1	1
SNOG_00438	A	Chromosome_01	1	2042509	2044695	-	0.0857143	0	1	1	1	1	0.56973	1	1	0.999543	1	0.988112	0.739369	1	1	0.983539	0.960677	1	1	1	1	0.733882	0.982625	0.997256	0	1	1	1	0.168267	0	0.998171	0.981253	0.996342	0.896662	0.871514	0.970736	1
SNOG_00439	A	Chromosome_01	1	2044986	2047744	+	0.114286	0	0.934034	1	1	1	0.272562	1	1	0.989489	1	1	0.265313	1	1	0.995651	0.798478	1	1	0.984052	1	0.529902	0.938746	1	0	1	1	1	0.568684	0	1	1	0.939108	0.543675	0.808626	0.969192	1
SNOG_40073	B	Chromosome_01	1	2047966	2048316	+	0.2	0	1	1	1	1	0	1	1	1	1	0.97151	0.287749	1	1	1	1	0	1	1	1	0.299145	1	1	0	1	1	1	0.897436	0	1	1	1	0	1	1	1
SNOG_00441	A	Chromosome_01	1	2048625	2050372	+	0.0857143	0	1	1	1	1	0.59897	1	1	0.98341	0.982838	0.707666	0.468535	1	1	0.96167	0.778032	0.931922	1	1	1	0.745995	0.922769	1	0	1	1	1	0.701945	0	0.942792	0.984554	0.966247	0.704805	0.822082	1	1
SNOG_40074	B	Chromosome_01	1	2050429	2050805	-	0.371429	0	1	1	0.870027	0	0	0	1	1	1	0	0	1	1	1	0.824934	0	1	0.877984	1	0.291777	0.559682	0	0	1	1	1	0	0	0.819629	1	0	0	0.846154	1	1
SNOG_00442	A	Chromosome_01	1	2051008	2052417	-	0.142857	0	0.982979	1	0.97234	0.864539	0.47305	0.843262	1	1	0.997872	0.909929	0.460284	1	1	0.89078	0.558865	0.868085	0.998582	1	1	0.317021	0.938298	0.89078	0	1	1	0.97305	0.858865	0	0.970922	0.965248	0.821277	0.641135	0.883688	0.990071	1
SNOG_00443	A	Chromosome_01	1	2052717	2054553	-	0.114286	0	1	1	0.95264	0.996189	0.349483	0.933043	1	0.954273	0.994012	0.995645	0.408819	1	1	1	0.655416	1	0.98258	1	1	0.335874	0.80294	1	0.482853	1	1	1	1	0.66086	0.947196	0.966794	0.971149	1	0.838323	1	1
SNOG_00445	A	Chromosome_01	1	2054890	2058064	+	0.0857143	0	1	1	0.930709	0.880945	0.373228	0.900158	1	0.938268	0.948661	0.900158	0.628031	0.978268	1	0.899842	0.620787	0.910236	0.938268	0.972598	0.988976	0.580157	0.961575	0.924724	0	0.981732	1	0.976378	0.782677	0	0.935748	0.96378	0.91685	0.857953	0.811968	0.939213	0.969134
SNOG_00448	A	Chromosome_01	1	2060950	2061222	+	0.342857	0	1	1	0.970696	0	0	0	1	1	1	0	0	1	1	1	1	0	1	1	1	0.908425	1	0	0	1	1	1	0	0	1	1	0	0	0.934066	1	1
SNOG_00450	A	Chromosome_01	1	2061522	2069089	-	0.0571429	0	1	1	0.944239	0.974498	0.646142	0.987051	1	0.986126	0.995904	0.967363	0.647992	0.997225	0.996829	0.988769	0.888213	0.988504	0.993922	1	1	0.410941	0.984144	1	0.610597	1	1	1	0.971062	0.472252	0.984937	1	0.982162	0.971459	0.920058	0.975291	1
SNOG_00451	A	Chromosome_01	1	2069457	2069986	+	0.0571429	0	1	1	1	0.956604	0.883019	0.930189	1	0.907547	1	1	0.392453	0.907547	1	1	0.718868	1	0.988679	0.864151	1	0.758491	0.932075	1	0.415094	1	1	1	1	0.818868	0.966038	1	0.956604	1	0.803774	1	1
SNOG_00452	A	Chromosome_01	1	2070983	2073408	+	0.0857143	0	0.989695	1	0.957131	0.951773	0.538335	0.956719	0.985985	1	0.964139	0.985161	0.447238	1	1	0.912201	0.84089	0.998763	0.900247	0.974856	1	0.590272	0.914674	1	0	1	1	1	0.898186	0	0.989695	0.864798	0.992168	0.546166	0.869332	1	0.978153
SNOG_40075	B	Chromosome_01	1	2073386	2073717	-	0.371429	0	1	1	0.587349	0.189759	0	0.129518	0.759036	1	1	0.129518	0	0.26506	1	1	1	0.129518	0.722892	1	1	0.14759	1	0.129518	0	1	1	1	0.737952	0	1	0.876506	0.129518	0	1	1	1
SNOG_00453	A	Chromosome_01	1	2073917	2075750	-	0.171429	0	1	1	0.995093	1	0.263359	0.963468	1	1	1	0.925845	0.441112	1	1	1	0.490185	0.82988	0.986369	1	1	0.470556	0.984187	0.967285	0	1	1	1	1	0	0.936205	0.944929	1	0.823882	0.825518	1	1
SNOG_00454	A	Chromosome_01	1	2076056	2077500	-	0.2	0	1	1	1	0.559862	0.10865	1	1	0.930796	1	1	0.200692	0.768166	0.970242	0.960554	0.813149	1	0.96263	0.989619	1	0.815917	0.974394	0.252595	0	1	1	1	0	0	0.993772	1	1	0	0.903114	1	1
SNOG_00455	A	Chromosome_01	1	2077655	2078803	-	0.0857143	0	1	1	1	1	0.531767	1	1	1	1	1	0.584856	0.982594	1	1	0.974761	1	1	0.909486	1	0.368146	0.691906	1	0	1	1	1	1	0	0.994778	1	1	1	0.991297	1	1
SNOG_00456	A	Chromosome_01	1	2078999	2079187	+	0.4	0	1	1	1	0	0	0	1	0.449736	1	0	0	0.5291	0.899471	0.619048	0.333333	0	0.862434	1	1	1	1	0	0	1	1	0.825397	0	0	1	1	0	0	0.619048	0.910053	1
SNOG_40076	B	Chromosome_01	1	2079381	2079727	+	0.371429	0	1	1	1	0	0	0	1	1	1	0.0518732	0	0.227666	1	0.763689	0.884726	0.0518732	0.720461	1	0.913545	0.933718	1	0.0461095	0	1	1	1	0	0	1	0.70317	0	0	0.737752	0.821326	1
SNOG_00457	A	Chromosome_01	1	2080019	2081397	+	0.228571	0	1	1	1	0	0	0.766497	0.99855	0.975344	0.999275	0.0826686	0.348078	0.933285	1	1	0.875272	0.741842	1	1	1	0.669326	0.995649	0.741842	0	1	1	1	0	0	1	0.944888	0.766497	0	0.881073	1	1
SNOG_00458	A	Chromosome_01	1	2082829	2084843	+	0.114286	0	1	1	1	1	0.356328	1	0.981638	0.937469	1	0.979156	0.284367	0.972208	0.978164	0.912655	0.833747	1	0.944913	0.917122	0.940447	0.513151	1	1	0	0.953846	0.953846	1	1	0	0.973697	0.93995	1	0.997519	0.862035	0.900744	0.971712
SNOG_00459	A	Chromosome_01	1	2084992	2087095	-	0.0571429	0	1	0.95865	1	1	0.507605	1	1	0.902091	1	1	0.652091	1	1	1	0.789449	1	1	1	1	0.694392	0.956274	1	0	1	1	1	0.874525	0	0.999049	0.996198	1	0.874525	0.899715	1	1
SNOG_40077	B	Chromosome_01	1	2087298	2087484	+	0.142857	0	1	1	0.818182	1	0	1	1	1	1	1	1	1	1	1	1	1	1	1	1	0.582888	1	0.962567	0	1	1	1	0.395722	0	0.973262	1	1	0.144385	1	1	1
SNOG_00461	A	Chromosome_01	1	2087538	2088863	+	0.0571429	0	1	1	0.855204	1	0.568627	1	1	1	1	1	0.542232	1	1	1	0.841629	1	1	1	1	0.618401	0.929864	0.967572	0	1	1	1	1	0	1	0.987934	1	1	0.958522	1	1
SNOG_00463	A	Chromosome_01	1	2090025	2092835	+	0.114286	0	1	0.999289	0.901103	1	0.459623	0.961224	1	1	1	0.991818	0.430452	1	1	0.98577	0.718961	0.993241	0.988616	0.975098	1	0.537175	0.969762	0.952686	0.290644	1	1	1	0.932408	0.163999	0.960868	0.972963	0.958022	0.98328	0.861615	0.967271	1
SNOG_40078	B	Chromosome_01	1	2093181	2093591	+	0.0857143	0	1	1	0.995134	0.717762	0.661801	1	1	1	1	1	0.291971	1	1	1	0.815085	1	1	1	1	0.639903	1	1	0	1	1	1	0.922141	0	1	0.982968	1	0.863747	1	1	1
SNOG_00464	A	Chromosome_01	1	2093713	2095125	+	0.171429	0	1	1	0.85775	0.837933	0.180467	0.567587	0.964614	0.977353	0.871904	0.895966	0.220807	0.939137	1	1	0.799009	1	0.914367	1	1	0.113234	0.588818	1	0	1	1	1	1	0	0.938429	0.874027	0.476292	0.595187	0.691437	1	1
SNOG_00465	A	Chromosome_01	1	2095271	2096458	-	0.342857	0	1	0.694444	0.515151	0.103535	0	0.292929	0.968855	1	0.952862	0.244108	0	0.962963	1	1	0.776094	0.0446128	0.876263	1	1	0.393939	0.588384	0.126263	0	0.987374	1	0.979798	0.664141	0	0.927609	0.792929	0.23064	0	0.878788	1	1
SNOG_40079	B	Chromosome_01	1	2096755	2097097	+	0.228571	0	1	1	1	0.895044	0.48688	0.390671	1	0.848396	1	1	0.390671	1	1	0.848396	0.810496	1	1	1	1	0.609329	0.979592	0.979592	0	1	1	1	0.303207	0	1	1	0.390671	0.303207	1	0.915452	1
SNOG_00466	A	Chromosome_01	1	2097129	2100230	-	0.114286	0	1	1	1	0.962605	0.37234	0.941973	1	0.963249	1	1	0.421986	0.893939	1	0.985493	0.83559	0.980335	0.956802	1	1	0.595422	0.984526	0.980335	0	1	1	1	0.951967	0	0.932624	0.971954	0.964217	0.907801	0.906512	0.992908	0.98646
SNOG_00467	A	Chromosome_01	1	2100886	2102361	-	0.114286	0	1	1	0.949187	1	0.584011	1	1	0.974932	1	1	0.126694	0.935637	1	1	0.652439	0.848239	0.968157	0.99187	1	0.368564	0.98916	1	0	1	1	1	1	0	0.997968	0.838753	1	1	0.834688	0.974255	1
SNOG_00468	A	Chromosome_01	1	2103281	2104754	-	0.342857	0	1	1	1	0.0569878	0	0.0569878	1	0.890095	1	0.0630936	0	1	1	1	0.878562	0.0630936	1	1	1	0.597693	0.996608	0.0630936	0	1	1	1	0.416554	0	0.9654	1	0.396879	0.434871	0.980326	1	1
SNOG_40080	B	Chromosome_01	1	2108617	2109113	+	0.142857	0	1	1	1	1	0.259557	1	1	1	1	1	0	0.94165	1	1	0.953722	1	1	1	1	0.458753	0.905433	1	0	1	1	1	0.867203	0	1	1	1	0.917505	0.716298	1	1
SNOG_00471	A	Chromosome_01	1	2109135	2110326	+	0.114286	0	1	1	1	1	0.614094	0.853188	0.947987	1	1	1	0.391778	1	1	1	0.847315	1	0.962248	0.962248	1	0.302013	0.770134	0.962248	0	1	1	1	0.971476	0	0.884228	0.911074	0.837248	1	0.823825	1	1
SNOG_00472	A	Chromosome_01	1	2110591	2111256	-	0.0571429	0	1	1	0.903904	1	0.545045	0.833333	1	1	1	0.888889	0.378378	1	1	1	1	1	0.942943	1	1	0.207207	1	1	0.648649	1	1	1	1	0.635135	0.933934	0.864865	0.953453	0.818318	0.813814	1	1
SNOG_30026	A	Chromosome_01	1	2112876	2113389	-	0.371429	1	1	0	1	0	0	0	1	1	0.836576	0	0	1	1	1	1	0	1	1	1	1	0.968872	0	0	1	1	1	0	0	1	1	0	0	1	1	1
SNOG_00475	A	Chromosome_01	1	2114710	2115796	-	0.314286	0	1	1	1	0	0	0	1	1	1	0.706532	0	0.905244	1	0.849126	1	0.554738	1	1	1	0.359706	1	0.463662	0	0.954922	0.954002	1	0	0	1	1	0	0	0.924563	1	1
SNOG_00477	A	Chromosome_01	1	2117647	2123004	-	0.142857	0	1	1	1	0.9972	0.29302	0.979843	0.995707	0.988429	0.986749	0.998507	0.60153	1	1	0.995707	0.912654	0.99888	0.994961	1	1	0.662001	0.939716	0.989735	0	1	1	1	0.203434	0	0.976297	0.997947	1	0.0977977	0.931504	0.986189	0.992908
SNOG_00479	A	Chromosome_01	1	2127330	2128175	-	0.228571	0	1	0.98227	1	0	0	1	1	1	1	0	0.706856	1	1	1	0.570922	0.620567	1	1	1	0.269504	1	0.998818	0	1	1	1	0	0	0.925532	0.968085	1	0	0.632388	1	1
SNOG_00480	A	Chromosome_01	1	2130910	2133853	-	0.114286	0	1	0.98913	0.838655	0.91712	0.49966	0.927649	0.909307	0.947351	0.903872	0.951087	0.662364	0.972826	0.922215	1	0.587636	0.900476	0.872962	1	0.98981	0.493546	0.811481	0.907269	0.481658	0.915421	1	0.967052	0.834579	0.48981	0.880774	0.902174	0.893003	0.899796	0.738791	1	0.929688
SNOG_40081	B	Chromosome_01	1	2134075	2134785	+	0.285714	0	1	1	1	0.585091	0	1	1	0.850914	1	0.247539	0.887482	0.838256	0.953587	0.870605	0.583685	0.376934	0.915612	0.815752	0.876231	0.4782	0.918425	0.292546	0	1	0.992968	1	0	0	1	0.883263	0.786217	0	0.443038	0.992968	1
SNOG_00482	A	Chromosome_01	1	2134884	2136017	-	0.0857143	0	1	1	1	0.882716	0.653439	0.933862	1	0.958554	1	0.578483	0.645503	1	1	1	1	0.992945	0.902998	1	1	0.232804	1	0.904762	0	1	1	1	0.880952	0	1	1	0.906526	0.776896	0.964727	1	1
SNOG_00483	A	Chromosome_01	1	2136735	2137299	+	0.2	0	1	1	1	1	0	0	1	1	1	1	0.141593	1	1	1	0.99469	1	1	1	1	0.80531	0.860177	0.99469	0	1	1	1	0	0	1	1	0.99115	0	0.853097	0.953982	1
SNOG_00484	A	Chromosome_01	1	2138041	2141322	-	0.142857	0	1	1	0.858013	0.788544	0.327849	0.878733	0.998781	0.977148	0.987203	0.708714	0.308653	0.997563	1	1	0.918038	0.789153	0.962828	0.975015	1	0.417733	0.983851	0.651737	0.31231	1	1	1	1	0.31231	0.938452	0.925655	0.909811	0.918038	0.915905	0.98507	1
SNOG_00485	A	Chromosome_01	1	2141640	2142395	+	0.142857	0	1	1	0.789683	0.931217	0.223545	0.948413	1	1	0.945767	0.810847	0.165344	1	1	1	0.611111	0.925926	0.800265	1	1	0.103175	0.9709	0.911376	0	1	1	1	1	0	0.900794	0.951058	1	1	0.804233	1	1
SNOG_00486	A	Chromosome_01	1	2142854	2144515	+	0.0857143	0	1	1	0.963297	1	0.770758	1	1	0.93562	1	1	0.761131	0.920578	1	0.931408	0.604092	1	1	0.954874	1	0.462094	0.913357	1	0	1	1	1	1	0	1	1	1	1	0.881468	0.945848	0.984958
SNOG_00487	B	Chromosome_01	1	2145585	2146026	-	0.114286	0	1	1	1	1	0.472851	1	1	1	1	1	0.608597	1	1	1	0.785068	1	1	1	1	0	0.995475	1	0	1	1	1	1	0	1	1	1	1	0.984163	1	1
SNOG_40082	B	Chromosome_01	1	2146099	2146407	+	0.114286	0	1	1	1	1	0.932039	1	1	1	1	1	0.482201	1	1	0.928803	0.796117	1	1	1	1	0.482201	1	1	0	1	1	1	1	0	1	1	1	1	0.860842	1	0.834951
SNOG_00488	A	Chromosome_01	1	2146568	2148166	+	0.0857143	0	1	1	0.837398	1	0.525954	1	0.99187	0.955597	1	0.985616	0.515322	0.970607	0.979362	0.86429	0.697311	0.993746	0.961226	1	1	0.482802	0.757974	1	0	1	1	1	1	0	0.972483	0.917448	0.986241	1	0.777361	0.972483	0.972483
SNOG_00489	A	Chromosome_01	1	2149106	2149957	+	0.142857	0	1	1	0.883803	0.989437	0.402582	0.889671	1	1	0.935446	0.721831	0	1	1	1	0.746479	0.732394	0.944836	1	1	0.301643	1	0.732394	0	1	1	1	0.967136	0	0.991784	0.971831	0.889671	0.967136	0.981221	1	1
SNOG_00490	A	Chromosome_01	1	2151101	2153178	+	0.0857143	0	1	1	0.928296	0.981232	0.168912	1	1	0.977863	1	1	0.676131	0.971607	0.977863	0.971607	0.865255	0.897979	0.93359	0.971607	1	0.57796	1	0.987488	0	1	0.977863	1	0.991819	0	0.999519	1	1	0.882579	0.935996	0.971607	0.977863
SNOG_00491	A	Chromosome_01	1	2153618	2154445	+	0.2	0	1	1	0.985507	0	0	1	1	0.954106	1	1	0.528985	0.954106	1	1	1	1	0.781401	1	1	0.301932	1	1	0	1	1	1	0	0	1	1	1	0	0.985507	1	1
SNOG_00492	B	Chromosome_01	1	2154921	2155385	+	0.342857	0	1	0.997849	1	0	0	0	1	1	1	0	0	0.939785	1	0.909677	1	0	1	0.688172	1	0.851613	1	0	0	1	1	0.972043	0	0	1	1	0	0	0.909677	0.851613	1
SNOG_00493	A	Chromosome_01	1	2156769	2158736	+	0.114286	0	1	1	1	0.975102	0.613821	1	1	0.953252	1	1	0.375	1	1	0.97815	0.885671	1	1	0.95376	1	0.462906	0.969004	1	0	1	1	1	1	0	1	1	1	1	0.959858	0.97815	1
SNOG_00494	A	Chromosome_01	1	2159535	2160251	+	0.371429	0	1	1	0.997211	0	0	0	1	1	1	0	0	1	1	1	0.914923	0	1	1	1	0.357043	0.944212	0	0	1	1	1	0	0	0.998605	0.934449	0	0	0.705718	1	1
SNOG_30027	A	Chromosome_01	1	2161888	2163668	-	0.142857	0	1	1	1	1	0.631106	0.991578	0.83324	0.910724	1	1	0.385738	1	1	0.959573	0.966873	1	1	0.900056	1	0.558113	1	0.816395	0	0.79169	1	1	0	0	0.861875	0.930376	1	0.362156	0.891073	0.974733	1
SNOG_30028	A	Chromosome_01	1	2164069	2165701	-	0.114286	0	1	1	1	0.97428	0.379669	0.931415	1	0.962645	0.968769	0.996938	0.122474	1	1	1	0.902021	0.971219	0.998775	0.96387	1	0.59951	1	0.970606	0	1	1	1	0.864666	0	1	1	0.987753	0.999388	0.875077	1	1
SNOG_00498	A	Chromosome_01	1	2167287	2168666	+	0.0857143	0	1	1	0.943478	1	0.411594	1	1	0.908696	1	1	0.658696	0.973913	1	0.963768	0.992754	1	0.976087	1	1	0.576812	1	1	0	1	1	1	0.93913	0	0.995652	0.936956	1	0.778985	0.938406	0.873188	1
SNOG_00499	A	Chromosome_01	1	2170356	2171582	-	0.0571429	0	1	1	0.97229	1	0.806031	1	0.99837	0.872046	0.992665	1	0.604727	0.94295	1	0.97881	1	1	0.96577	1	1	0.632437	0.976365	1	0	1	0.960065	1	0.961695	0	1	1	1	0.651997	0.960065	0.95599	1
SNOG_00501	A	Chromosome_01	1	2174262	2175662	+	0.114286	0	1	1	0.997859	1	0.39329	1	1	1	1	1	0.843683	0.912919	0.968594	0.955746	0.708066	1	0.915061	0.99429	1	0.501071	0.980014	1	0	1	1	1	0.444682	0	0.88651	0.916488	0.965739	1	0.855817	0.975732	1
SNOG_00503	A	Chromosome_01	1	2179588	2179989	-	0.285714	0	1	1	1	0	0	1	1	1	1	0.768657	0	1	1	1	0.977612	0	1	1	1	0.338309	1	0	0	1	1	1	0	0	1	1	1	0	1	1	1
SNOG_00504	A	Chromosome_01	1	2181536	2182534	+	0.2	0	1	1	0.900901	1	0.368368	0.552553	1	1	1	1	0.281281	1	1	1	0.954955	1	0.962963	1	1	0.894895	0.990991	1	0	1	1	1	0	0	0.932933	1	0.481482	0	0.877878	1	1
SNOG_00505	A	Chromosome_01	1	2182916	2183704	-	0.142857	0	1	1	1	1	0.391635	1	1	1	1	0.889734	0.385298	1	1	1	0.883397	1	1	1	1	0.353612	1	1	0	1	1	1	0.996198	0	1	1	0.807351	0.978454	0.983523	1	1
SNOG_00506	A	Chromosome_01	1	2184263	2185399	-	0.257143	0	0.997362	0.949868	0.938434	0.576957	0	0.255937	0.973615	1	0.781003	0.229551	0	1	1	1	0.4635	0.506596	0.779244	1	1	0.199648	0.758135	0.950748	0	0.942832	1	0.997362	0.976253	0	0.850484	0.935796	0	0.636763	0.797713	1	1
SNOG_00507	A	Chromosome_01	1	2185788	2186798	+	0.2	0	1	0.945598	0.774481	0.776459	0.461919	0.765579	0.916914	0.998022	0.780415	0.731949	0.0474777	1	0.902077	1	0.376855	0.653808	0.906034	0.958457	1	0.176063	0.469832	0.962413	0	0.98912	1	1	0.999011	0	0.917903	0.92186	0.882295	0.999011	0.706232	0.984174	0.990109
SNOG_00508	A	Chromosome_01	1	2187073	2189070	-	0.0857143	0	1	1	0.936436	1	0.480981	0.91992	1	0.987487	1	0.988488	0.603103	1	1	0.97998	0.843343	0.972472	1	1	1	0.602603	0.970471	1	0.0710711	1	1	1	0.970971	0.0710711	0.8999	0.924925	0.935936	0.960461	0.906406	0.983984	1
SNOG_00509	A	Chromosome_01	1	2189486	2190606	+	0.0857143	0	1	1	0.79215	0.862623	0.424621	0.870651	0.929527	1	0.842105	0.937556	0.367529	0.967886	0.984835	1	0.41124	0.911686	0.937556	0.993756	1	0.671722	0.87868	0.942016	0.991971	0.991971	0.96521	1	1	0.93934	0.927743	0.926851	0.90901	0.975914	0.886708	1	1
SNOG_00510	A	Chromosome_01	1	2190997	2192262	-	0.142857	0	1	1	0.880727	0.834123	0.0845182	0.801738	1	0.957346	0.93049	1	0.117694	0.983412	1	1	0.525277	0.702212	1	1	1	0.131122	0.921801	0.875197	0.396525	1	1	1	0.810427	0.459716	1	0.962085	0.810427	0.769352	0.898894	0.946287	1
SNOG_40083	B	Chromosome_01	1	2192512	2192757	+	0.342857	0	1	1	0.780488	0	0	0	1	1	1	0	0	1	1	1	1	0	1	1	1	0.528455	1	0	0	1	1	1	0	0	1	1	0	0	1	1	1
SNOG_40084	B	Chromosome_01	1	2193602	2193828	+	0.142857	0	1	1	1	1	0.894273	1	0.938326	0.735683	1	1	0	0.634361	1	0.735683	1	1	0.995595	0.634361	1	0.85022	1	1	0	0.973568	1	1	0.118943	0	1	1	1	0.118943	0.933921	0.634361	1
SNOG_00511	A	Chromosome_01	1	2193836	2196821	-	0.0857143	0	1	1	0.99933	0.99933	0.603483	0.958473	0.986939	1	0.99866	0.955124	0.56296	0.969859	1	0.970529	0.750502	0.995311	0.958473	0.992967	1	0.457803	0.831212	0.943737	0	1	1	1	1	0	0.929672	0.940054	0.983255	1	0.703617	0.983255	1
SNOG_00513	A	Chromosome_01	1	2196982	2201723	+	0.0857143	0	0.982708	0.893505	0.957191	0.86377	0.441375	0.932096	0.988612	0.998102	0.975959	0.821172	0.520666	0.986293	0.996204	0.969633	0.821805	0.916913	0.944538	0.99515	1	0.557782	0.977647	0.902362	0.149093	0.981442	0.998102	0.998102	0.859342	0.232602	0.927879	0.92345	0.953817	0.853016	0.792704	0.986925	0.99283
SNOG_40085	B	Chromosome_01	1	2201807	2202100	+	0.285714	0	1	1	1	0.465986	0	1	1	1	1	0.578231	0.292517	1	1	1	0.911565	0.585034	1	1	1	0.0238095	1	0.459184	0	1	1	1	0.465986	0	1	1	0.465986	0.465986	0.863946	1	1
SNOG_40086	B	Chromosome_01	1	2202567	2202841	+	0.171429	0	1	1	1	1	1	1	1	0.665455	1	1	0	1	0.825454	0.378182	1	1	1	0.665455	1	0.763636	1	1	0	1	1	1	0	0	1	1	1	0	0.647273	0.709091	1
SNOG_30029	A	Chromosome_01	1	2203734	2204155	-	0.0285714	0	1	1	1	1	0.547393	1	1	1	1	1	1	1	1	1	1	1	1	1	1	0.28199	1	1	0.687204	1	1	1	1	0.687204	1	1	1	1	0.85782	1	1
SNOG_00518	A	Chromosome_01	1	2209549	2210779	+	0.142857	0	1	1	1	0.832656	0.432981	0.838343	1	0.935824	0.990252	0.838343	0.379366	0.917953	1	0.999188	1	0.832656	0.960195	1	0.999188	0.608448	0.987815	0.813972	0	1	1	1	0	0	1	1	0.675873	0.594638	0.718928	0.999188	1
SNOG_00519	A	Chromosome_01	1	2211233	2211454	-	0.114286	0	1	1	1	1	0.774775	0.986487	1	1	1	1	0.59009	1	1	1	0.878378	0.95045	1	1	1	0.5	0.63964	0.95045	0	1	1	1	0	0	1	1	0.986487	0	0.869369	1	1
SNOG_00520	A	Chromosome_01	1	2212380	2213126	+	0.171429	0	1	1	1	0.195448	0.797858	0.993307	1	0.997323	1	0.993307	0	1	1	0.997323	1	0.993307	0.994645	1	1	0.504685	0.987952	0.993307	0	1	1	1	0	0	0.933066	1	0.993307	0	0.967871	1	1
SNOG_00521	A	Chromosome_01	1	2213955	2215496	+	0.228571	0	1	1	0.940337	0.730221	0.150454	0.743839	0.98249	1	0.981193	0.0499352	0.198444	1	1	1	0.788586	0.750324	0.953307	1	1	0.375486	0.794423	0.750324	0	1	1	1	0	0	0.933852	0.919585	0.743839	0	0.872892	1	1
SNOG_00522	A	Chromosome_01	1	2215719	2216512	-	0.142857	0	1	1	1	1	0.153652	1	1	1	1	0.957179	0.734257	1	1	1	0.924433	1	1	1	1	0.515113	1	1	0	1	1	1	0	0	1	1	0.730479	0	1	1	1
SNOG_40087	B	Chromosome_01	1	2217808	2218109	+	0.342857	0	1	1	1	0	0	0.0529801	1	1	1	0	0	1	1	1	0.698676	0.397351	0.996689	1	1	0.559603	1	0.397351	0	1	1	1	0	0	1	1	0.0529801	0	0.586093	1	1
SNOG_40088	B	Chromosome_01	1	2218161	2218766	+	0.285714	0	1	1	1	0.59571	0	0	1	1	1	0.181518	0	0.912541	1	1	1	0.917492	0.971947	0.9967	1	0.471947	0.745875	0.917492	0	1	1	1	0	0	1	0.963696	0	0	0.864687	1	1
SNOG_40089	B	Chromosome_01	1	2219292	2219765	+	0.257143	0	1	1	1	1	0	0	1	0.936709	1	1	0	0.915612	1	1	0.474684	1	1	0.694093	1	0.689873	0.92827	1	0	1	1	1	0	0	1	1	0	0	0.970464	0.995781	1
SNOG_00523	A	Chromosome_01	1	2220140	2222038	+	0.142857	0	1	1	0.764086	0.894681	0.0842549	0.795155	0.95366	0.927857	0.933123	0.757767	0.45129	1	0.968404	0.967878	0.731438	0.993681	0.918905	1	0.976303	0.246446	0.787783	0.896788	0	0.977356	0.997367	0.974723	0.838336	0	0.908899	0.862559	0.850974	0.610321	0.649816	1	1
SNOG_00524	A	Chromosome_01	1	2222088	2225390	-	0.171429	0	1	1	0.756282	0.84287	0.268846	0.597336	1	1	0.93733	0.626097	0.210718	1	1	1	0.680291	0.789888	0.98577	1	1	0.147442	0.964275	0.899485	0	1	1	1	0.431426	0	0.99122	0.952165	0.847109	0.528308	0.904632	0.995156	1
SNOG_40090	B	Chromosome_01	1	2229539	2229670	-	0.171429	0	1	1	1	1	1	1	1	1	1	1	0.189394	1	1	1	0	1	1	1	1	1	0.840909	1	0	1	1	1	1	0	1	1	1	0	0.19697	1	1
SNOG_30030	A	Chromosome_01	1	2229559	2229891	+	0.114286	0	1	1	1	1	0.561562	1	1	1	1	1	0.738739	1	1	1	0.222222	1	1	1	1	0.624625	0.936937	1	0	1	1	1	0.708709	0	1	1	1	0	0.741742	1	1
SNOG_00531	A	Chromosome_01	1	2237992	2238917	+	0.342857	0	1	1	1	0	0	0.150108	0.977322	0.951404	1	0	0	0.951404	1	0.942765	0.87581	0	0.9946	1	1	0.452484	0.922246	0	0	1	1	1	0	0	0.961123	1	0.534557	0	0.885529	0.925486	0.961123
SNOG_00536	A	Chromosome_01	1	2247476	2248165	-	0.257143	0	1	1	0.96087	1	0	0	1	0.885507	1	0	0.150725	1	0.995652	0.878261	0.511594	0.602899	0.952174	1	1	0.755073	1	0.934783	0	1	1	1	0	0	0.865217	1	0.149275	0	0.927536	1	0.884058
SNOG_00537	A	Chromosome_01	1	2248558	2249385	-	0.114286	0	1	1	1	1	0.597826	1	1	0.93599	1	1	0	1	1	0.921498	0.977053	0.729469	1	1	1	0.479469	1	0.763285	0	1	1	1	0.714976	0	0.921498	1	0.911836	0.879227	0.885266	0.985507	1
SNOG_00538	A	Chromosome_01	1	2249736	2250604	-	0.314286	0	1	1	0.867664	0	0	0	1	0.888377	0.955121	0	0	1	0.958573	1	0.567319	0	0.997699	1	0.944764	0.746835	1	0	0	1	1	1	0	0	0.886076	0.930955	0.988492	0	0.777906	0.957422	1
SNOG_30031	A	Chromosome_01	1	2251025	2251495	+	0.257143	0	1	1	0.991507	0	0	1	1	0.747346	1	0	0.592357	0.870488	1	1	1	0	1	0.634819	1	0.518047	1	0	0	1	1	1	0	0	1	0.955414	1	0	1	1	1
SNOG_00539	A	Chromosome_01	1	2251648	2252020	-	0.2	0	1	1	1	0	0	0.678284	1	1	1	1	0	1	1	1	0.957105	1	1	1	1	0.903485	1	1	0	1	1	1	0	0	0.820375	1	1	0	0.930295	1	1
SNOG_00540	A	Chromosome_01	1	2252330	2253884	-	0.0857143	0	1	1	0.938264	1	0.56463	1	0.983923	1	1	0.953698	0.697749	0.901608	1	1	0.780064	1	0.968489	0.958843	1	0.658521	0.924759	1	0.212219	1	1	1	1	0.212219	0.954341	0.925402	1	0	0.675241	1	0.998714
SNOG_00541	A	Chromosome_01	1	2254367	2256834	-	0.0857143	0	1	1	0.98825	1	0.594003	0.990275	0.998379	0.999595	1	0.946515	0.514587	0.985819	1	0.966775	0.974473	1	0.998784	0.963533	0.983387	0.454214	0.989465	1	0	0.988655	1	1	1	0	0.959887	0.992707	1	0.604538	0.781605	0.907212	1
SNOG_00543	A	Chromosome_01	1	2257382	2261706	-	0.142857	0	1	1	0.919075	0.998844	0.366012	0.947283	1	0.98474	0.990983	0.924856	0.430983	0.991214	1	0.966705	0.870058	0.957225	0.989364	1	1	0.402312	0.978728	0.967861	0	1	1	1	0.966474	0	0.985665	0.996301	0.996301	0.966474	0.917919	0.974567	1
SNOG_00546	A	Chromosome_01	1	2265452	2266350	-	0.0571429	0	1	1	1	1	0.676307	0.986652	1	1	1	1	0.724138	1	1	0.998888	0.74416	0.929922	0.997775	0.952169	0.96663	0.619577	0.922136	1	0	1	1	1	1	0	0.897664	0.982202	1	1	0.703003	0.944383	1
SNOG_00547	B	Chromosome_01	1	2267321	2268108	+	0.4	0	1	1	0.189086	0.770305	0.182741	0.374366	0.468274	1	0.458122	0.449239	0.140863	1	0.94797	1	0.175127	0.602792	0.505076	1	0.944162	0.182741	0.300761	0.414975	0	0.911168	1	0.829949	0.621827	0	0.55203	0.549492	0.149746	0.57868	0.567259	1	0.854061
SNOG_00548	A	Chromosome_01	1	2268127	2269632	+	0.2	0	1	1	0.619522	0.826693	0	0.687251	0.90571	1	0.916335	0.489376	0.0823373	1	1	1	0.47676	0.707171	0.936919	1	1	0.161355	0.820717	0.693227	0	1	1	1	1	0	0.787517	0.848606	0.843294	0.802789	0.777556	1	1
SNOG_40091	B	Chromosome_01	1	2270085	2270370	-	0.342857	0	1	1	1	0.0664336	0	0.0664336	1	1	1	0.0664336	0.0664336	1	1	1	1	0.104895	1	1	1	0.933566	0.993007	0.104895	0	1	1	1	0	0	1	1	0.0664336	0.157343	1	1	1
SNOG_00549	A	Chromosome_01	1	2270519	2272819	-	0.142857	0	1	1	0.918731	1	0.323338	0.987397	1	0.979574	1	0.982182	0.450239	1	1	0.98957	0.739678	1	0.999131	1	1	0.453281	0.910039	1	0	1	1	1	0.910908	0	0.953064	1	0.882225	0.975663	0.912647	0.986962	1
SNOG_40092	B	Chromosome_01	1	2272999	2273547	-	0.171429	0	1	1	0.95082	0.790528	0.291439	0.972678	1	1	1	0.495446	0	1	1	1	0.724954	1	1	1	1	0	0.857923	1	0	1	1	1	0.632058	0	1	1	0.590164	0.632058	1	1	1
SNOG_00550	A	Chromosome_01	1	2273929	2274294	+	0.142857	0	1	1	0.303279	1	0.76776	1	1	1	1	0.893443	0.568306	1	1	1	0.579235	0.885246	1	1	1	0	0	1	0	1	1	1	1	0	1	1	1	1	0.800547	1	1
SNOG_30032	A	Chromosome_01	1	2274428	2275024	+	0.0857143	0	1	1	1	1	0.530988	1	1	1	1	1	0.865997	1	1	0.951424	0.798995	1	1	1	1	0.577889	1	1	0	1	1	1	1	0	1	1	1	0	0.80067	1	1
SNOG_00551	A	Chromosome_01	1	2275167	2276604	+	0.0857143	0	1	1	1	1	0.616134	1	1	1	1	1	0.545202	1	1	0.981919	0.828234	1	1	1	1	0.130042	0.936022	0.981919	0	1	1	1	0.947844	0	0.867872	0.906815	0.953407	0.851182	0.921419	1	1
SNOG_00553	A	Chromosome_01	1	2276926	2277687	-	0.0285714	0	1	1	0.923884	1	0.821522	1	1	1	0.918635	1	0.897638	1	1	1	0.849081	0.997375	1	1	1	0.388452	1	1	1	1	1	1	1	1	0.951444	1	1	1	1	1	1
SNOG_00554	A	Chromosome_01	1	2277970	2280368	+	0.0857143	0	1	1	1	1	0.462276	1	1	0.983326	1	1	0.938724	0.95123	1	0.927887	0.982493	1	1	0.962067	0.983743	0.553981	1	1	0	1	0.983743	1	0.987078	0	0.972905	0.99083	1	0.887036	0.857024	0.983743	1
SNOG_00555	A	Chromosome_01	1	2280913	2281789	+	0.114286	0	1	1	0.484607	1	0.524515	1	1	1	1	0.882554	0.179019	0.961232	1	1	0.765108	0.922463	1	1	1	0.757127	0.948689	0.945268	0	1	1	1	1	0	0.925884	0.963512	1	1	0.867731	1	1
SNOG_00556	A	Chromosome_01	1	2281924	2282326	-	0.114286	0	1	1	0.923077	1	0	0.920596	1	1	1	1	0	1	1	1	0.933002	0.950372	1	1	1	0.913151	1	0.950372	0	1	1	1	1	0	1	1	1	1	1	1	1
SNOG_00557	A	Chromosome_01	1	2283158	2284129	+	0.0285714	0	1	0.997942	0.805556	1	0.537037	0.917695	1	0.969136	1	1	0.651235	1	0.998971	0.946502	0.847737	1	1	0.969136	1	0.246914	0.938272	1	0.711934	1	1	1	1	1	0.979424	0.998971	0.965021	1	0.817901	0.95679	0.998971
SNOG_00558	A	Chromosome_01	1	2285306	2286436	+	0.0571429	0	1	1	0.994695	1	0.595049	1	1	0.893015	1	1	0.669319	1	1	1	0.580902	1	0.998232	0.931919	0.909814	0.698497	0.951371	1	0	1	1	1	0.997348	0	0.960212	0.920424	1	0.997348	0.621574	0.933687	1
SNOG_00559	A	Chromosome_01	1	2286861	2287904	-	0.171429	0	0.971264	0.616858	0.681034	0.722222	0.589081	0.871648	0.910919	1	0.859195	0.80364	0.305556	0.910919	0.993295	1	0.267241	0.895594	0.85728	0.910919	1	0.105364	0.18774	0.895594	0	0.982759	1	0.968391	0.670498	0	0.848659	0.850575	0.938697	0.727969	0.653257	1	1
SNOG_00560	A	Chromosome_01	1	2290046	2291315	-	0.142857	0	1	1	1	1	0.343307	1	1	1	1	1	0.22126	1	1	1	0.925197	1	0.976378	1	1	0.451181	1	0.855118	0	1	1	1	1	0	1	1	0.73937	0.98189	0.9	1	1
SNOG_00561	A	Chromosome_01	1	2292134	2293084	+	0.2	0	1	1	0.95163	1	0	0.985279	1	1	1	0.54469	0	1	1	1	1	1	1	1	1	0.365931	0.963197	1	0	1	1	1	0	0	1	1	0.921136	0	0.980021	1	1
SNOG_30034	A	Chromosome_01	1	2295806	2296009	+	0.257143	0	1	1	0.877451	0	0.004902	0.519608	1	1	1	1	0.362745	1	1	1	1	0	1	1	1	1	1	0	0	1	1	1	0	0	1	1	1	0	1	1	1
SNOG_40093	B	Chromosome_01	1	2297032	2297202	-	0.828571	1	1	0	0	0	0	0	1	0	0.216374	0	0	0	1	0	1	0	1	0	0	0	0	0	0	0	0	1	0	0	0	0	0	0	0	0	0
SNOG_30035	A	Chromosome_01	1	2297390	2297597	-	0.828571	1	0.567308	0	0	0	0	0	1	0	0.370192	0	0	0	0.817308	0	1	0	1	0	0	0	0	0	0	0	0	1	0	0	0	0	0	0	0	0	0
SNOG_00562	A	Chromosome_01	1	2298277	2299469	+	0.0857143	0	1	1	0.998324	1	0.577536	1	1	1	1	0.991618	0.496228	1	0.953059	1	0.917016	0.917016	1	1	1	0.830679	0.927075	0.689858	0	1	1	1	1	0	0.98575	1	1	0.980721	0.932942	1	1
SNOG_00563	A	Chromosome_01	1	2300096	2302675	+	0.2	0	1	1	0.986822	0.931395	0.214729	1	1	0.993411	1	0.446124	0.330233	0.771705	1	0.998837	0.85814	0.727907	0.977519	1	1	0.562016	0.995349	0.715892	0	1	0.983333	1	0	0	0.931783	0.986047	0.945349	0	0.942248	1	0.993023
SNOG_00564	A	Chromosome_01	1	2303291	2304312	-	0.228571	0	1	1	0.97456	0.120352	0	0.697652	1	1	1	0	0	1	1	1	0.922701	1	0.991194	1	1	0.652642	1	1	0	1	1	1	0	0	1	1	1	0	0.975538	1	1
SNOG_00565	A	Chromosome_01	1	2304918	2306831	+	0.2	0	1	1	0.997388	0	0.272727	0.988506	1	1	1	0	0.6907	0.983281	1	0.942529	0.991641	0.992163	0.983281	1	1	0.513062	0.99582	1	0	0.994253	1	1	0	0	0.993208	1	1	0	0.864681	0.979101	1
SNOG_00569	A	Chromosome_01	1	2311567	2312790	+	0.371429	0	1	1	0.901144	0	0	0	1	1	1	0	0	0.888889	1	0.961601	0.601307	0	1	1	0.964052	0.463235	0.987745	0	0	1	0.964052	1	0	0	1	0.98366	0	0	0.913399	0.93464	1
SNOG_00570	A	Chromosome_01	1	2313139	2316326	-	0.142857	0	0.998745	1	0.831242	0.963927	0.347553	0.91468	1	0.957026	0.973651	1	0.465496	0.985885	1	0.969887	0.752823	0.960477	0.956713	1	1	0.395232	0.952321	0.906211	0	1	1	1	0.970514	0	0.989335	0.994981	0.962673	1	0.889272	0.987139	1
SNOG_00571	A	Chromosome_01	1	2317156	2317484	+	0.114286	0	1	1	0.902736	1	0	1	1	1	1	1	0.674772	1	1	1	1	1	1	1	1	0	1	1	0	1	1	1	1	0	1	1	1	1	1	1	1
SNOG_00572	A	Chromosome_01	1	2317848	2319414	-	0.0571429	0	0.934908	0.978941	0.811104	1	0.599234	0.979579	1	0.979579	1	1	0.599872	0.999362	1	1	0.890236	1	0.991066	1	1	0.524569	0.948309	1	0	1	1	1	1	0	0.966177	0.987237	0.968092	0.611997	0.910657	1	1
SNOG_00574	A	Chromosome_01	1	2319907	2322965	+	0.142857	0	1	1	0.94508	0.988885	0.320366	0.961425	0.952272	0.962079	0.905525	0.970905	0.360575	0.991501	0.983655	0.970905	0.720497	0.938542	0.859104	0.941484	0.988231	0.209546	0.843086	0.89866	0	0.978751	0.983982	0.986597	0.935273	0	0.952926	0.919582	0.945407	0.818568	0.846028	0.98627	0.984962
SNOG_00575	A	Chromosome_01	1	2323540	2324551	-	0.628571	1	0.116601	0.255929	0.288538	0	0	0.356719	0.525692	0.903162	0.421937	0.241107	0	0.949605	0.833004	0.893281	0	0.279644	0.349802	0.926878	0.849802	0	0.211462	0	0	0.366601	0.827075	0.781621	0.913044	0	0.330039	0.200593	0	0.65415	0.19664	0.998024	0.722332
SNOG_40094	B	Chromosome_01	1	2325063	2325425	-	0.142857	0	1	1	1	1	0	1	1	1	1	0.898072	0.950413	1	1	1	0.922865	1	0.966942	1	1	0.471074	1	1	0	1	1	1	0.787879	0	1	1	1	0.322314	0.972452	1	1
SNOG_30036	A	Chromosome_01	1	2325504	2325752	-	0.342857	0	1	1	1	0.188755	0	0.200803	1	1	0.971888	0.0923695	0.200803	1	1	1	0.951807	0.200803	1	1	1	1	1	0.200803	0	1	1	1	0	0	1	1	0.200803	0	1	1	1
SNOG_00577	A	Chromosome_01	1	2326768	2328069	+	0.685714	1	0.38172	0.38172	0.38172	0.554531	0	0.530722	0.0691244	0.0691244	0.0691244	0.729647	0	0.0691244	1	0.0691244	0.0691244	0.52381	0.0691244	0.985407	0.0691244	0	1	0.240399	0	0.327957	0.0691244	1	0.414747	0	0.046083	1	0.218894	0.810292	0.0691244	0.0691244	1
SNOG_00578	A	Chromosome_01	1	2328564	2329947	-	0.4	0	1	1	0.307804	0	0	0	0.965318	1	0.967485	0	0	0.982659	0.992052	0.998555	0.722543	0	0.886561	1	1	0.313584	0.815029	0	0	0.916185	1	0.996387	0	0	0.841763	0.887283	0	0	0.668353	1	0.976156
SNOG_40095	B	Chromosome_01	1	2330515	2330806	+	0.4	0	1	1	1	0	0	0	1	1	1	0	0	1	1	0.482877	0.962329	0	1	1	1	0.157534	1	0	0	1	0.815068	1	0	0	1	1	0	0	0.767123	1	1
SNOG_00579	A	Chromosome_01	1	2330985	2332868	-	0.171429	0	1	1	0.975053	0.957006	0.389597	1	1	0.972399	1	1	0.293524	1	1	0.949575	0.880573	0.924098	1	0.976115	1	0.485138	1	1	0.0912951	1	1	1	0.382696	0.0912951	1	1	0.961784	0.776539	0.884819	0.971868	1
SNOG_00580	A	Chromosome_01	1	2333332	2334718	-	0.142857	0	1	1	1	0.980533	0.638068	1	1	0.774333	1	1	0.354001	0.80173	0.959625	0.603461	0.687094	0.984859	0.993511	0.840663	1	0.648161	0.861572	0.99279	0	1	0.961067	1	0	0	0.884643	0.906273	1	0	0.750541	0.681327	0.988464
SNOG_00581	A	Chromosome_01	1	2335880	2337058	+	0.171429	0	1	1	0.904156	0.798982	0.128923	1	1	1	1	1	0	0.927057	1	0.977099	0.722646	1	0.994911	1	1	0.570823	1	0.865988	0	1	1	1	0	0	1	1	1	0	0.804919	0.927057	1
SNOG_40096	B	Chromosome_01	1	2337240	2337466	+	0.142857	0	1	1	0.744493	1	0	1	1	1	1	1	0.757709	0.881057	1	1	1	1	1	1	1	0.757709	1	1	0	1	1	1	0	0	1	1	1	0	0.951542	1	1
SNOG_00583	A	Chromosome_01	1	2337919	2340543	+	0.2	0	1	0.992381	0.806095	0.87581	0.0297143	0.690667	0.949333	1	0.893333	0.608	0.262476	0.992381	1	1	0.468571	0.904	0.853333	1	1	0.174476	0.844571	0.885333	0	0.940571	1	1	0.70819	0	0.846095	0.932952	0.840762	0.337905	0.753524	1	0.990857
SNOG_00585	A	Chromosome_01	1	2343018	2345771	-	0.142857	0	0.999274	1	0.876543	0.959332	0.359477	0.872186	1	1	1	0.85984	0.243283	0.981118	0.992012	0.98947	0.81663	1	0.971314	0.981118	1	0.450617	0.890705	1	0	1	1	0.995643	0.933188	0	0.981482	0.967683	1	0.900872	0.88671	0.997821	0.981118
SNOG_00586	A	Chromosome_01	1	2346430	2348121	+	0.0571429	0	1	1	1	1	0.547281	1	1	0.956265	1	1	0.539007	0.90721	0.978132	0.894799	0.932624	1	1	1	1	0.578014	0.920213	1	0	1	1	1	0.588062	0	1	1	1	0.588062	1	0.932624	0.969858
SNOG_00587	A	Chromosome_01	1	2348765	2350712	-	0.371429	0	1	1	0.998973	0.402977	0.196612	0	0.966119	0.953799	1	0.402977	0	0.828029	1	0.901951	0.99384	0.402977	0.953285	0.966119	1	0.455852	1	0.271047	0	1	1	1	0	0	0.988193	1	0	0	0.962526	0.800308	0.975359
SNOG_00588	A	Chromosome_01	1	2351087	2352019	-	0.171429	0	1	1	0.738478	0.72776	0	0.667739	1	1	0.901393	0.677385	0	1	1	0.893891	0.578778	0.832797	0.912111	1	1	0.390139	0.856377	0.989282	0	0.972133	1	1	0.822079	0	0.958199	0.714898	0.891747	0	0.570204	1	1
SNOG_00589	A	Chromosome_01	1	2352798	2353880	-	0.114286	0	1	1	1	0.99446	0.215143	1	1	1	1	0.98615	0.714681	1	1	1	0.9012	0.977839	1	1	1	0.0951062	1	0.966759	0	1	1	1	0.999077	0	1	0.973223	0.888273	1	0.867959	1	1
SNOG_40097	B	Chromosome_01	1	2354934	2355211	+	0.0571429	0	1	1	1	1	1	1	1	1	1	1	0.514389	1	1	1	1	1	1	1	1	1	1	1	0	1	1	1	1	0	1	1	1	1	1	1	1
SNOG_00590	A	Chromosome_01	1	2355460	2357661	-	0.0571429	0	1	1	0.853769	0.955949	0.575386	0.941871	0.911898	0.980927	0.893279	0.984105	0.474114	0.990917	0.969119	0.940963	0.679836	0.879655	0.915986	1	0.907811	0.240236	0.866939	0.859219	0.810627	0.977747	0.999546	1	1	0.721163	0.85059	0.874205	0.985014	0.976839	0.849228	1	0.985922
SNOG_00592	A	Chromosome_01	1	2360268	2361989	+	0.0571429	0	1	1	0.941928	1	0.5	0.957607	1	0.939605	1	0.93554	0.425668	0.974448	1	1	0.980836	1	0.952962	0.947735	0.974448	0.210221	0.864112	1	0.850174	1	1	0.998258	0.968641	1	0.944251	0.944251	0.985482	0.93554	0.872822	0.880952	1
SNOG_00593	A	Chromosome_01	1	2362334	2363029	-	0.285714	0	0.971264	0.74569	0.577586	0.653736	0	0.701149	0.650862	0.862069	0.530172	0	0	0.893678	0.872127	0.862069	0.471264	0.511494	0.591954	0.824713	0.818966	0	0.461207	0	0.818966	0.721264	0.929598	0.896552	0.836207	0.689655	0.642241	0.682471	0.458333	0	0.182471	0.793103	0.741379
SNOG_00594	A	Chromosome_01	1	2363558	2364103	+	0.314286	0	1	0.996337	1	0	0	1	1	0.937729	0.996337	0	0	0.826007	1	0.92674	0.364469	0	0.921245	1	1	0.782051	0.602564	0	0	1	1	1	0	0	0.882784	1	0.721612	0	0.81685	0.996337	0.978022
SNOG_00595	A	Chromosome_01	1	2364556	2367299	-	0.0857143	0	1	1	0.962464	1	0.984694	1	0.983965	1	1	0.976312	0.566691	0.983965	1	0.965379	0.747449	1	1	1	1	0.381195	0.985058	1	0	1	1	1	0.999636	0	0.909985	0.963921	0.966108	0.842566	0.951166	1	1
SNOG_00596	A	Chromosome_01	1	2367765	2368351	-	0.142857	0	1	1	0.829642	1	0.321976	1	1	1	1	0.916525	0.643952	1	1	1	1	0.844974	1	1	1	0.62862	1	0.943782	0	1	1	1	0	0	1	1	1	0	1	1	1
SNOG_00597	A	Chromosome_01	1	2368621	2371836	+	0.114286	0	1	1	0.870958	0.882152	0.454291	0.984453	1	0.979478	0.98041	0.916667	0.175373	0.995958	1	0.972326	0.927861	0.862873	0.970149	0.984142	1	0.520522	0.944341	0.879353	0	1	1	1	0.862562	0	0.950871	0.996269	0.996269	0.863495	0.839241	0.980721	0.998445
SNOG_40098	B	Chromosome_01	1	2372045	2372507	+	0.114286	0	1	1	0.952484	0.833693	0.226782	0.833693	1	1	1	1	0.414687	1	1	1	1	1	1	1	1	0.665227	1	1	0	1	1	1	1	0	1	1	0.833693	1	1	1	1
SNOG_00598	A	Chromosome_01	1	2373071	2376349	+	0.0857143	0	1	1	1	1	0.589814	0.983227	1	1	1	0.993291	0.586459	0.973163	1	0.930467	0.883501	0.916743	1	0.959439	1	0.492223	0.978347	0.982312	0	1	0.993291	1	0.852394	0	1	0.989326	0.984142	1	0.932601	0.943885	1
SNOG_00599	A	Chromosome_01	1	2377557	2378169	+	0.228571	0	1	1	0.954323	0.477977	0	1	1	1	1	1	0	0.218597	1	0.93801	0.910277	0.923328	1	1	1	0.662316	0.978793	0.885807	0	1	1	1	0	0	0.859706	0.996737	1	0	0.91354	1	1
SNOG_20007	A	Chromosome_01	1	2378510	2378957	+	0.428571	0	0.924107	1	0.533482	0	0	0	0.727679	0.908482	0.832589	0	0	0.799107	0.785714	0.633929	0.160714	0	0.502232	0.848214	0.84375	0.263393	0.504464	0	0	0.770089	0.799107	0.823661	0	0	0.254464	0.752232	0	0	0.700893	0.848214	0.723214
SNOG_00600	A	Chromosome_01	1	2380169	2382472	-	0.114286	0	1	1	0.90408	0.94184	0.644531	0.690104	0.963542	0.958333	0.931858	0.986545	0.25651	0.939236	0.983507	0.952691	0.565972	1	0.888021	0.96441	0.955729	0.362847	0.621094	0.992622	0	1	1	1	0.944444	0	0.921441	0.922743	0.990885	0.944444	0.820747	0.984809	0.990017
SNOG_00602	A	Chromosome_01	1	2382903	2386460	-	0.142857	0	1	1	0.974986	1	0.216976	1	0.979764	0.997752	0.95222	1	0.364531	0.999438	0.994941	1	0.743114	0.998595	0.987352	1	1	0.461495	0.856661	0.998033	0	1	1	1	0.679033	0	0.850759	0.912872	0.998033	0.782743	0.85638	0.981731	1
SNOG_40099	B	Chromosome_01	1	2388035	2388343	+	0.228571	0	1	1	0.867314	1	0.177993	1	0.893204	1	1	1	0	0.902913	1	1	0.747573	1	0.446602	1	1	0	0.375404	1	0	1	1	1	0.789644	0	0.961165	0.789644	1	0.135922	0.932039	1	1
SNOG_00604	A	Chromosome_01	1	2388464	2390771	+	0.114286	0	1	1	0.915945	1	0.408579	0.906412	1	0.938908	0.980936	0.989601	0.309792	1	1	1	0.970104	1	1	0.97747	1	0.636482	1	1	0.245667	1	1	1	1	0.245667	0.998267	0.993068	0.968804	0.978769	0.966638	1	1
SNOG_00605	A	Chromosome_01	1	2391384	2392258	-	0.171429	0	1	1	0.933714	1	0.0971429	0.620571	1	1	0.894857	0.493714	0.307429	0.977143	1	1	0.779428	0.834286	1	1	1	0	0.832	0.878857	0	1	1	1	1	0	0.922286	0.890286	0.729143	0.837714	0.624	1	1
SNOG_00606	A	Chromosome_01	1	2393636	2395018	-	0.0857143	0	1	1	0.935647	1	0.655821	0.994216	1	0.924078	0.980477	1	0.85611	1	1	0.924801	0.831526	1	0.984816	0.976862	1	0.409255	0.678959	1	0	1	1	1	1	0	0.992769	1	0.960954	0.690528	0.809834	0.981923	0.976139
SNOG_40100	B	Chromosome_01	1	2395251	2395652	-	0.142857	0	1	1	0.883085	1	0.475124	1	1	1	1	0.977612	0.333333	0.885572	1	1	0.833333	1	1	0.853234	1	0	1	1	0	1	1	1	1	0	1	1	0.995025	1	0.753731	1	1
SNOG_00608	A	Chromosome_01	1	2398927	2399590	-	0.2	0	0.996988	1	1	1	0	1	1	0.971386	1	0	0.394578	1	1	1	1	1	1	1	1	0.63253	1	1	0	1	1	1	0	0	1	0.983434	1	0	0.950301	1	1
SNOG_00609	A	Chromosome_01	1	2399642	2400643	-	0.228571	0	1	1	1	0.411178	0.857285	1	1	0.929142	1	0	0.467066	1	1	0.92515	0.616766	1	0.998004	1	1	0.382236	0.964072	0.98503	0	0.986028	1	1	0	0	0.962076	1	1	0	0.967066	1	0.997006
SNOG_00610	A	Chromosome_01	1	2401460	2403022	-	0.171429	0	1	1	0.943698	0.836212	0	1	1	0.925784	1	1	0.448497	1	1	1	0.795265	0.882278	0.996161	1	1	0.539347	0.962892	1	0	1	1	1	0	0	0.994882	0.980806	0.987844	0	0.78119	1	1
SNOG_00611	A	Chromosome_01	1	2405013	2406876	-	0.142857	0	1	1	1	0.954936	0.174356	1	1	0.935622	1	0.943133	0.620172	0.93133	1	0.982296	0.906116	1	1	1	0.935622	0.369099	1	1	0	1	0.993562	1	0.581545	0	1	1	1	0	0.917382	0.993562	1
SNOG_40101	B	Chromosome_01	1	2407582	2407834	+	0.2	0	1	1	1	0	0	1	1	0.996047	1	0.316205	0.521739	1	1	1	1	1	1	1	1	0.679842	0.84585	0.881423	0	1	1	1	0	0	0.996047	1	1	0	0.814229	1	1
SNOG_00612	A	Chromosome_01	1	2407841	2409650	-	0.2	0	0.98453	0.954144	0.825414	0.526519	0.326519	0.667403	0.803315	0.829834	0.780111	0.606077	0.433702	0.859668	0.890055	0.827072	0.691713	0.540331	0.897238	0.827624	0.866851	0.220442	0.727624	0.546409	0	0.866851	0.890055	0.890055	0.318232	0	0.79558	0.787293	0.739227	0.0558011	0.785083	0.859668	0.818785
SNOG_00613	A	Chromosome_01	1	2411890	2413787	-	0.0857143	0	1	1	0.963119	1	0.602213	0.914647	1	0.988936	0.980506	0.788198	0.462065	1	0.979452	0.943625	0.942571	0.958377	1	0.969441	1	0.513172	0.955743	0.974183	0	1	1	1	0.999473	0	0.975237	0.960485	1	0.999473	0.949947	0.973657	1
SNOG_00614	A	Chromosome_01	1	2414336	2415988	+	0.114286	0	1	1	1	1	0.217786	0.998185	1	0.940714	1	1	0.398064	1	1	1	0.950393	1	1	0.992135	1	0.695705	1	1	0	1	1	1	0.950998	0	1	1	1	0.950998	0.966122	0.949183	1
SNOG_00615	A	Chromosome_01	1	2416383	2418052	+	0.142857	0	1	1	1	1	0.447904	1	1	1	1	1	0.301796	1	1	0.935928	0.871856	1	1	1	1	0.292814	0.959281	0.929341	0	1	1	1	0.967066	0	1	0.964072	0.967665	0.85509	0.993413	1	1
SNOG_00616	B	Chromosome_01	1	2419025	2420142	+	0.0571429	0	0.994633	1	0.953488	1	0.502683	1	1	0.832737	0.985689	0.611807	0.515206	0.980322	0.966905	0.858676	0.701252	1	0.980322	0.899821	1	0.652952	0.956172	1	0	0.980322	0.985689	0.980322	0.859571	0	0.980322	0.980322	1	0.611807	0.921288	0.896243	0.985689
SNOG_00617	A	Chromosome_01	1	2420995	2422011	+	0.114286	0	1	1	1	1	0.596854	0.977384	1	0.949852	1	0.9941	0.711898	1	1	0.976401	0.906588	1	1	1	1	0.591937	0.954769	1	0	1	1	1	0	0	1	1	1	0	0.787611	1	1
SNOG_00618	A	Chromosome_01	1	2422119	2423670	-	0.142857	0	1	1	0.974871	1	0.447165	0.96134	1	0.960696	1	0.892397	0.48067	0.967784	1	1	0.916881	1	1	1	1	0.88982	0.984536	0.805412	0	1	1	1	0.483892	0	1	1	1	0.844072	0.945876	0.935567	1
SNOG_00620	A	Chromosome_01	1	2424923	2427375	+	0.542857	0	0.0929474	1	0.565022	0.849164	0.057073	0.91276	0.098247	0.098247	0.96861	0.94945	0.128006	0.0668569	0.098247	0.098247	0.697513	0.101508	0.052181	0.774969	0.81329	0.591113	0.989401	0.0615573	0	0.0619649	1	1	0.473298	0	0.0611496	0.950265	0.939258	0.0656339	0.402772	0.579698	0.098247
SNOG_40102	B	Chromosome_01	1	2427441	2427734	-	0.428571	0	0.602041	1	0.602041	0.608844	0	0.534014	0	0	0.602041	0.602041	0	0.0748299	0	0	0.503401	0.598639	0	0.602041	0.602041	0	0.962585	0	0	0.602041	1	1	0.602041	0	0.0748299	0.982993	0.602041	0.602041	0.357143	0.602041	0
SNOG_40103	B	Chromosome_01	1	2427948	2428268	+	0.342857	0	1	1	0.323987	1	0	1	0	0	1	1	0.619938	1	0	0	0.919003	1	0	1	1	0	1	0	0	1	1	1	1	0	1	1	1	1	0.978193	1	0
SNOG_00622	A	Chromosome_01	1	2428523	2429746	+	0.8	0	0.423203	0.98366	0.160948	0.310457	0	0.736111	0.423203	0.423203	0.360294	0.319444	0.186275	0.370098	0.423203	0.423203	0	0.214052	0.231209	0.423203	0.421569	0.431373	0.508987	0.428105	0	0.423203	0.980392	0.978758	0.417484	0	0.376634	0.697712	0.836601	0.354575	0.147059	0.423203	0.423203
SNOG_00623	A	Chromosome_01	1	2431332	2433338	+	0.114286	0	1	1	0.748381	0.955655	0.548082	0.80867	0.972098	0.972596	0.825112	0.795715	0.251619	1	1	0.940708	0.657698	0.869457	0.816642	0.982561	0.984554	0.350772	0.71151	0.903837	0	1	1	1	0.915795	0	0.87444	0.837569	0.948181	0.699053	0.669158	1	1
SNOG_00624	A	Chromosome_01	1	2433469	2435078	-	0.2	0	1	0.998758	0.836646	0.789441	0	0.649068	0.980124	0.979503	0.919255	0.804348	0.0714286	0.910559	1	0.93354	0.270186	0.391925	0.904969	0.977019	1	0.273913	0.673292	0.508696	0	0.984472	0.986957	1	0.706211	0	0.883851	0.906211	0.641615	0.580745	0.623602	0.986957	0.993168
SNOG_00626	A	Chromosome_01	1	2435628	2438154	-	0.0571429	0	1	1	1	1	0.786704	1	1	0.931935	1	1	0.675109	0.995251	1	0.99446	0.964385	0.955283	1	1	1	0.61575	0.979422	0.995251	0.354966	1	0.99446	1	1	0.354966	0.965176	1	1	1	0.918876	0.94262	1
SNOG_00627	A	Chromosome_01	1	2438818	2441217	-	0.257143	0	0.999167	0.84875	0.430417	0.724583	0.0520833	0.84	0.870833	0.9775	0.684167	0.715	0.171667	0.991667	0.920833	0.967917	0.346667	0.642917	0.549583	1	0.923333	0.244167	0.374583	0.564583	0.14625	0.895	0.949583	0.978333	0.990833	0.175	0.72	0.602083	0.839583	0.2825	0.645	0.9825	0.9775
SNOG_00630	A	Chromosome_01	1	2450714	2451276	+	0.142857	0	1	1	0.776199	0.923623	0.222025	1	1	1	1	0.994671	0.722913	1	1	1	1	1	1	1	1	0.451155	0.900533	1	0	1	1	1	0.358792	0	1	1	1	1	0.600355	1	1
SNOG_00631	A	Chromosome_01	1	2451454	2452458	-	0.142857	0	1	1	0.908458	1	0.304478	1	0.975124	1	0.840796	1	0.455721	1	1	1	0.717413	1	1	1	1	0.350249	0.936318	1	0	1	1	1	1	0	0.945274	0.908458	1	1	0.706468	1	1
SNOG_30039	A	Chromosome_01	1	2454866	2457961	+	0.0857143	0	1	1	1	1	0.603359	0.998062	1	0.985788	1	0.998708	0.687016	0.97739	1	0.964147	0.78876	1	1	0.953811	1	0.64761	0.968346	0.95801	0	1	1	1	0.351744	0	0.997739	0.998385	0.982235	0.765181	0.908915	0.989664	1
SNOG_00634	A	Chromosome_01	1	2459290	2460993	-	0.142857	0	1	1	0.93838	1	0.323357	0.980047	1	0.946596	0.982394	0.860329	0.310446	1	1	0.944836	0.94777	0.977113	1	0.965376	1	0.469484	1	0.894366	0	1	1	1	0.786972	0	0.982394	0.936033	0.980047	1	0.926643	1	0.994718
SNOG_30040	A	Chromosome_01	1	2461712	2463978	-	0.285714	0	1	1	0.973974	0.216586	0	0.534627	1	0.975739	1	0	0.291134	0.987208	1	1	0.791354	0.202029	0.943097	1	1	0.591531	0.884429	0	0	1	0.975739	1	0	0	0.953683	0.94839	0.760476	0	0.887075	1	1
SNOG_00637	A	Chromosome_01	1	2465094	2466346	+	0.171429	0	1	1	1	1	0	0.60415	0.920192	0.912211	0.932961	0.94174	0.498803	0.877095	0.92099	0.943336	0.809258	0.950519	0.987231	0.963288	0.963288	0.517159	0.895451	0.950519	0	1	1	0.997606	0	0	0.940942	0.944932	0.798085	0	0.824421	0.846768	0.963288
SNOG_00638	A	Chromosome_01	1	2467433	2468215	+	0.457143	0	1	0.979566	0.109834	0	0	0.0945083	0.996169	1	0.653895	0	0	0.698595	0.923372	1	0.223499	0	0.551724	0.960409	0.896552	0.0587484	0.122605	0.0587484	0	0.93742	1	0.929757	0.200511	0	0.605364	0.704981	0	0.200511	0.519796	1	0.8659
SNOG_00639	A	Chromosome_01	1	2468463	2471046	-	0.0857143	0	1	1	0.908282	1	0.717105	1	1	1	1	1	0.684211	1	1	1	0.932276	0.99226	1	1	1	0.420666	0.954334	1	0	1	1	1	0.929567	0	0.968653	1	1	0.929567	0.90983	0.977941	1
SNOG_00640	A	Chromosome_01	1	2472370	2474337	-	0.0857143	0	1	1	0.891768	1	0.386179	0.901423	0.922256	1	0.977642	0.972561	0.642784	0.998984	1	0.957317	0.783537	0.858232	0.896341	1	1	0.5	0.864329	0.856707	0	0.997459	1	1	1	0	0.78811	0.958333	0.847053	0.992378	0.75813	1	1
SNOG_40104	B	Chromosome_01	1	2474356	2475207	-	0.171429	0	1	1	0.483568	1	0	0.684272	0.897887	0.868545	0.893192	1	0.578638	1	1	1	0.265258	0.835681	0.705399	1	1	0.366197	0.761737	0.68662	0.401409	0.976526	1	1	1	0.401409	0.619718	0.872066	0.877934	0.896714	0.54108	1	1
SNOG_00641	A	Chromosome_01	1	2476321	2478955	-	0.571429	1	0	0	0	0.187097	0	0.598102	0	0.987097	0	0	0.204554	0	1	1	0.549526	0.902846	0	0.601897	0	0.606452	0	0.887286	0	0	0	1	0.943833	0	0	0.995825	0.918027	0	0	0.960531	0.998482
SNOG_00642	A	Chromosome_01	1	2479289	2479943	-	0.6	1	0.0335878	0.0335878	0	1	0	0.662595	0.0335878	0.868702	0	0.207634	0.474809	0	1	0.885496	1	0	0	0.931298	0.0335878	0.708397	0	0.143511	0	0.0335878	0.0335878	1	0.656489	0	0.0335878	1	1	0.207634	0	1	1
SNOG_00643	A	Chromosome_01	1	2480268	2481302	-	0.142857	0	1	0.809662	0.770048	0.8657	0.28599	0.839614	0.984541	1	0.804831	0.676328	0.18744	1	1	1	0.797101	0.851208	0.875362	1	1	0.442512	0.854106	0.636715	0	1	1	1	1	0	0.837681	0.98744	0.831884	0.998068	0.81256	1	1
SNOG_00644	A	Chromosome_01	1	2481708	2483288	+	0.142857	0	1	1	1	1	0.226439	1	1	1	1	0.953194	0.459836	1	1	1	1	0.986085	0.979127	1	1	0.455408	0.986717	0.977862	0	1	1	1	1	0	1	1	1	1	0.915876	1	1
SNOG_00645	A	Chromosome_01	1	2483994	2485172	+	0.171429	0	0.880407	0.861747	0.880407	1	0.28838	1	0.880407	1	0.880407	0.957591	0.184902	0.880407	1	1	0.77693	0.988974	0.880407	1	0.880407	0.234945	0.858355	1	0	0.880407	0.880407	1	1	0	0.658185	1	1	0.458015	0.754029	1	1
SNOG_00646	A	Chromosome_01	1	2485645	2486982	-	0.114286	0	1	1	0.955157	1	0.272048	0.675635	1	1	0.985052	0.976084	0.629297	1	1	1	0.96861	0.946936	0.992526	1	1	0.250374	1	0.997011	0	1	1	1	0.813154	0	1	0.98281	0.993274	0.95142	0.891629	1	1
SNOG_00647	A	Chromosome_01	1	2487168	2488074	+	0.0857143	0	1	1	0.708931	1	0.635061	0.929438	1	1	0.93054	0.940463	0.727674	1	1	0.942668	0.964719	0.972437	0.974642	1	1	0.23925	0.939361	0.92172	0	1	1	1	1	0	1	1	1	1	0.972437	1	1
SNOG_00648	A	Chromosome_01	1	2488884	2491339	+	0.142857	0	1	1	0.85342	0.996336	0.493893	0.922638	1	0.963355	0.995521	1	0.498371	1	1	0.954804	0.845684	1	0.995114	0.957248	1	0.49715	0.989414	0.985342	0	0.982492	1	0.980456	0.853827	0	0.982085	0.982085	1	0.791124	0.865635	0.980456	1
SNOG_00649	A	Chromosome_01	1	2492978	2495265	+	0.0571429	0	1	1	0.937063	1	0.731206	1	1	1	1	1	0.758741	0.989948	1	1	0.880682	0.968969	0.989948	1	1	0.54458	0.972028	0.981206	0	1	1	1	1	0	0.97771	0.991696	1	1	0.855769	1	1
SNOG_40105	B	Chromosome_01	1	2495811	2496095	+	0.114286	0	1	1	1	1	1	1	1	1	1	1	0.385965	1	1	1	1	1	1	1	1	0.0736842	1	1	0	1	1	1	1	0	1	1	1	1	0.940351	1	1
SNOG_00652	A	Chromosome_01	1	2499785	2500549	-	0.257143	0	1	1	0.979085	0.64183	0	1	1	1	1	0	0.724183	0.792157	1	1	0.903268	0.270588	1	1	1	0.424837	0.909804	0.261438	0	1	1	1	0	0	1	1	1	0	0.878431	1	1
SNOG_00653	A	Chromosome_01	1	2500714	2502828	-	0.114286	0	1	0.926241	0.94279	1	0.0132388	0.936643	1	1	0.998109	0.799054	0.184397	0.990544	1	1	0.983924	0.746099	0.967849	1	1	0.571158	0.936643	0.749409	0	1	1	1	0.949409	0	1	1	0.985343	0.586288	0.843972	1	1
SNOG_00654	A	Chromosome_01	1	2503278	2505778	-	0.142857	0	1	1	0.746901	0.948421	0.466613	0.882847	1	0.992403	0.997201	0.894842	0.166733	0.987205	1	1	0.636945	0.951219	0.996401	1	1	0.417833	0.883247	0.937625	0	0.992003	1	1	0.980008	0	0.969612	0.852859	0.941623	0.973611	0.740104	1	1
SNOG_00655	A	Chromosome_01	1	2506249	2507416	+	0.171429	0	1	1	0.946062	0.994007	0.255993	1	0.964041	0.960616	0.980308	0.840753	0.486301	0.964041	1	1	0.464897	0.925514	0.883562	1	0.994863	0.41524	0.936644	1	0	1	1	1	0.921233	0	0.876712	0.901541	0.894692	0.958048	0.780822	1	1
SNOG_00656	A	Chromosome_01	1	2507555	2508733	-	0.228571	0	1	1	0.821035	0.774385	0	0.607294	0.975403	1	1	0.267176	0.274809	1	1	0.972858	0.687871	0.840543	0.928753	0.967769	1	0.368109	0.939779	0.840543	0	1	1	1	0.832061	0	1	1	0.397795	0.454623	0.82782	1	1
SNOG_00657	A	Chromosome_01	1	2510142	2510639	+	0.114286	0	1	1	1	1	0.923695	1	1	1	1	1	0.590361	1	1	1	0.700803	0.967871	1	1	1	0.680723	1	0.879518	0	1	1	1	0	0	0.885542	1	1	0	0.923695	1	1
SNOG_00658	A	Chromosome_01	1	2510834	2513441	+	0.2	0	1	1	0.968942	1	0.409509	1	1	1	1	1	0.31365	1	1	1	0.944785	1	0.99885	0.991948	1	0.419862	1	0.981978	0	1	1	1	0.452837	0	0.976994	0.998466	1	0.462807	0.907592	0.984663	1
SNOG_00659	A	Chromosome_01	1	2514095	2515796	-	0.142857	0	1	1	0.844888	0.572268	0.56933	0.732667	0.869565	0.834313	0.807285	0.632785	0.546416	1	0.944183	0.963572	0.709753	0.686839	0.816099	0.891892	1	0.287897	0.958872	0.670388	0	0.980611	0.947709	1	0.254407	0	0.923619	0.909518	0.840188	0.115159	0.646886	0.811986	0.974736
SNOG_00663	A	Chromosome_01	1	2518053	2519617	-	0.142857	0	1	1	0.974441	0.644728	0.233227	0.888818	1	0.955911	1	0	0.399361	1	1	0.944409	0.870287	0.983387	0.99361	1	1	0.602556	0.911182	0.885623	0	1	1	1	0.996166	0	0.985943	0.980831	0.504153	0.996166	0.903514	1	1
SNOG_30041	A	Chromosome_01	1	2520032	2522029	-	0.171429	0	1	1	0.981482	1	0.104605	0.972973	1	1	1	0.965465	0.222723	1	1	1	0.83984	1	0.965465	1	1	0.386887	0.973974	0.848849	0	1	1	1	0.881381	0	0.889389	1	1	0	0.946446	1	1
SNOG_00665	A	Chromosome_01	1	2523636	2525591	+	0.114286	0	1	1	0.97546	0.913599	0.339468	0.957566	1	1	0.990797	0.868609	0.568507	1	1	0.972393	0.515337	0.911043	0.969325	0.989264	1	0.148262	0.92638	0.924847	0.164622	0.972393	1	1	0.978016	0.309816	0.902863	0.991309	0.97955	0.900307	0.901329	0.957566	1
SNOG_00666	A	Chromosome_01	1	2526284	2527385	+	0.342857	0	1	0.952813	0.946461	0	0	0.350272	1	1	1	0	0.0607985	1	1	0.901996	0.811252	0.525408	0.805808	1	1	0.357532	0.997278	0	0	1	1	0.993648	0.344828	0	1	1	0.350272	0.344828	0.989111	1	0.979129
SNOG_00667	A	Chromosome_01	1	2527444	2529453	-	0.114286	0	1	1	0.99005	1	0.234826	1	0.995025	0.896517	1	1	0.624378	1	1	1	0.712438	1	0.976617	1	1	0.480597	0.923383	1	0	1	1	1	0.883582	0	0.89005	0.985075	1	1	0.924378	1	1
SNOG_00668	A	Chromosome_01	1	2530035	2530688	-	0.0857143	0	1	1	1	1	0.958716	0.980122	1	1	1	1	0.681957	1	1	1	0.600917	1	1	1	1	0.850153	0.989297	1	0	1	1	1	1	0	1	1	1	0.122324	1	1	1
SNOG_30042	A	Chromosome_01	1	2531323	2532336	+	0.0571429	0	1	1	0.994083	1	0.5286	1	1	1	1	0.780079	0.583826	0.908284	1	1	1	0.640039	0.998028	1	1	0.693294	0.820513	0.684418	0	1	1	1	1	0	1	0.934911	1	0.916174	0.711045	0.991124	1
SNOG_00670	A	Chromosome_01	1	2532914	2533830	+	0.0857143	0	1	1	0.99891	0.99891	0.21374	0.99891	0.968375	1	0.972737	0.640131	0.21265	1	1	0.931298	0.677208	0.966194	0.950927	1	1	0.089422	0.959651	0.703381	0.802617	0.972737	1	1	0.801527	0.802617	0.954198	1	0.960742	0.801527	0.873501	1	1
SNOG_00671	A	Chromosome_01	1	2533884	2535338	-	0.114286	0	1	1	0.885223	1	0.847423	0.626117	1	0.968385	1	1	0.485223	0.972509	1	1	0.758076	1	1	1	1	0.47079	0.967698	0.878351	0	1	1	1	1	0	0.951203	0.996564	1	1	0.817182	0.978007	1
SNOG_00672	A	Chromosome_01	1	2536043	2536933	+	0.0285714	0	1	1	1	1	0.911336	1	1	1	1	1	0.654321	1	1	1	0.731762	1	1	1	1	0.349046	0.85073	1	1	1	1	1	1	1	0.946128	1	1	1	0.995511	1	1
SNOG_40106	B	Chromosome_01	1	2536994	2537346	-	0.371429	0	1	1	1	0.444759	0.436261	0.424929	1	0.72238	1	0.444759	0	1	1	0.932011	1	0.444759	0.994334	1	1	0.362606	1	0.444759	0.184136	1	1	1	0.226629	0.184136	0.764873	1	0.424929	0.226629	0.889518	1	1
SNOG_00673	A	Chromosome_01	1	2537933	2539663	+	0.285714	0	1	1	0.915656	0	0	0	1	1	0.966493	0.627383	0	0.81918	1	0.810514	0.770075	0.729636	0.969382	1	0.982091	0.422877	0.941652	0.7487	0	1	0.998845	1	0	0	0.991912	0.985557	0	0	0.878683	1	1
SNOG_00674	A	Chromosome_01	1	2540123	2542480	-	0.0857143	0	0.999152	1	0.974131	0.805768	0.533079	0.689143	1	0.978371	0.989398	0.949109	0.320611	1	1	1	0.786684	0.954623	0.953774	1	1	0.552163	0.958015	1	0	1	1	1	0.907973	0	0.928329	1	0.789652	0.8838	0.91179	0.995759	1
SNOG_40107	B	Chromosome_01	1	2542775	2543318	+	0.0571429	0	1	1	0.996324	1	0.955882	0.990809	1	0.950368	1	0.808824	0.648897	1	1	0.792279	0.608456	1	1	0.832721	1	0.955882	0.900735	1	0	1	1	1	1	0	0.948529	1	0.981618	1	0.886029	0.832721	1
SNOG_00676	A	Chromosome_01	1	2543647	2545889	-	0	0	1	1	1	1	0.906375	1	1	1	1	1	0.740526	1	1	1	0.899242	1	0.98395	1	1	0.572448	0.984842	0.954525	0.714222	1	1	1	1	0.714222	0.960767	0.993758	1	1	0.826126	1	1
SNOG_00677	A	Chromosome_01	1	2546811	2548253	-	0.0571429	0	1	1	1	1	0.734581	0.993763	1	0.95842	1	1	0.629245	1	1	1	0.886348	1	0.998614	1	1	0.670132	0.950797	1	0	1	1	1	1	0	1	1	1	0.996535	0.932086	1	1
SNOG_00679	A	Chromosome_01	1	2548563	2549497	+	0.114286	0	1	1	0.926203	1	0.225668	1	1	1	1	0.904813	0.674866	1	1	1	1	0.941176	0.951872	1	1	0.48877	1	1	0	1	1	1	1	0	1	1	1	1	0.983957	1	1
SNOG_00680	A	Chromosome_01	1	2551136	2556194	+	0.114286	0	1	1	0.922514	1	0.325954	0.986756	0.993872	0.954537	0.974303	0.966199	0.662977	0.983198	0.999802	0.971734	0.754102	0.970943	0.939909	0.982803	0.979047	0.375173	0.865784	0.963827	0	1	1	1	1	0	0.976675	0.953548	0.963036	0.999605	0.86104	0.987152	0.983594
SNOG_00681	A	Chromosome_01	1	2556728	2557264	-	0.342857	0	1	1	0.994413	0	0	0	1	1	1	0	0	1	1	1	0.964618	0	1	1	1	1	1	0	0	1	1	1	0	0	1	1	0	0	0.98324	1	1
SNOG_00682	A	Chromosome_01	1	2559200	2559506	+	0.171429	0	1	1	1	1	0.433225	1	1	1	1	1	0.364821	1	0.957655	1	0.973941	1	1	1	1	0.498371	0.690554	1	0	1	1	1	0	0	1	1	0.921824	1	0.957655	0.960912	1
SNOG_00683	A	Chromosome_01	1	2560373	2561584	+	0.114286	0	1	1	0.89934	1	0.286304	1	1	1	1	1	0.648515	1	1	0.962046	0.890264	0.882838	1	1	1	0.448845	1	0.963696	0	1	1	1	1	0	0.953795	1	1	0.69472	0.838284	1	1
SNOG_00685	A	Chromosome_01	1	2562005	2565175	-	0.114286	0	1	0.997792	0.931567	0.99527	0.464207	0.971618	1	1	1	0.948912	0.480921	1	1	0.981709	0.842006	0.989593	0.989908	1	1	0.553768	0.959319	0.998423	0	1	1	1	0.976979	0	0.972564	0.965626	0.941659	0.935036	0.934721	1	1
SNOG_00686	A	Chromosome_01	1	2565581	2566855	+	0.114286	0	1	1	0.883137	1	0.153725	1	1	0.97098	1	1	0.572549	0.614902	0.97098	0.95451	0.898039	1	0.988235	1	1	0.333333	0.949804	1	0	1	1	0.996078	1	0	0.981961	0.94902	1	1	0.985882	0.97098	1
SNOG_00687	A	Chromosome_01	1	2567902	2569743	+	0.342857	0	1	1	1	0	0	0	1	1	1	0	0	0.984799	1	1	0.904452	0	1	0.98317	1	0.838219	0.994028	0	0	1	1	1	0	0	1	1	0	0	0.89848	1	1
SNOG_00689	A	Chromosome_01	1	2570931	2574588	-	0.114286	0	1	1	0.868507	1	0.374795	0.999453	1	0.973209	0.837616	0.970202	0.530344	0.946966	1	0.987425	0.916894	0.941225	0.981137	1	1	0.362493	0.939311	0.984418	0	1	1	0.99836	1	0	0.960634	0.926736	1	0.951613	0.923182	1	1
SNOG_30043	A	Chromosome_01	1	2575191	2576624	-	0.142857	0	1	1	0.670851	0.970014	0.400279	1	1	1	1	1	0.377964	1	1	1	1	0.950488	0.950488	1	1	0.404463	0.95537	0.969317	0	1	1	1	1	0	1	1	1	0.943515	0.935146	1	1
SNOG_00690	A	Chromosome_01	1	2576924	2582109	+	0.0571429	0	1	1	1	1	0.517933	0.975125	1	0.987466	0.997493	0.968184	0.618203	0.974161	1	1	0.889317	0.985345	0.988045	0.974547	1	0.632665	0.970883	1	0	1	1	1	0.96317	0	0.992094	0.991901	0.996529	0.98226	0.911493	0.960278	1
SNOG_00691	A	Chromosome_01	1	2582363	2583546	-	0.114286	0	1	1	1	1	0.424831	1	1	0.831926	1	1	0.189189	0.97804	1	0.898649	0.900338	1	1	0.903716	0.97804	0.610642	1	1	0	1	1	1	0.752534	0	0.977196	0.98902	0.955237	0.60473	0.837838	0.896115	1
SNOG_00694	A	Chromosome_01	1	2586746	2588917	-	0.114286	0	1	1	0.883978	1	0.184622	0.969153	1	0.972376	0.864641	1	0.507367	1	0.993094	0.916206	0.872468	1	1	1	1	0.362339	0.940147	0.974217	0	1	1	0.999079	0.997698	0	0.914825	0.906077	0.974678	1	0.896409	1	1
SNOG_40108	B	Chromosome_01	1	2589418	2589727	-	0.314286	0	1	1	1	0.503226	0.225806	0.496774	1	1	1	0.225806	0.225806	1	1	1	1	0.290323	0.945161	1	1	0.483871	1	0.545161	0	1	1	1	0.367742	0	1	0.867742	0.496774	0.367742	1	1	1
SNOG_00695	A	Chromosome_01	1	2590138	2593787	-	0.257143	0	1	1	0.903836	0	0	0.947671	1	0.993699	0.997534	0	0.604657	0.978904	1	1	0.927945	0	0.992055	0.986301	1	0.438904	0.990685	0	0	1	1	1	0.099726	0	0.970137	0.963288	0.926575	0.886027	0.872055	1	1
SNOG_00696	A	Chromosome_01	1	2594444	2598252	-	0.228571	0	1	1	0.900761	0.880283	0.230507	0.94513	1	1	0.956944	0.467052	0.208454	0.997112	1	1	0.742452	0.926752	0.964558	1	1	0.304804	0.932791	0.931478	0	1	1	1	0.142295	0	0.912313	0.901286	0.863219	0.182725	0.83644	1	1
SNOG_00697	A	Chromosome_01	1	2598855	2606048	+	0.0857143	0	0.98318	1	0.945093	0.983459	0.467195	0.99305	0.999305	0.980261	0.996108	0.986934	0.528496	0.989019	1	0.993745	0.896581	0.971921	0.955519	0.982207	1	0.535307	0.940089	0.945093	0	0.998749	1	0.998749	1	0	0.922435	0.989019	0.995691	0.96233	0.881568	0.977064	1
SNOG_00699	A	Chromosome_01	1	2607023	2607988	+	0.342857	0	1	1	1	0	0	0	1	1	1	0	0	1	1	1	0.953416	0	1	1	1	0.70911	0.932712	0	0	1	1	1	0	0	1	1	0	0	1	1	1
SNOG_00700	A	Chromosome_01	1	2608788	2609417	+	0.571429	0	1	1	0.403175	0	0	0	0.868254	1	0.490476	0.487302	0	0.988889	0.914286	1	0.398413	0	0.490476	1	0.988889	0.107937	0.209524	0	0	0.942857	1	0.925397	0	0	0.485714	0.501587	0	0	0.0619048	0.960317	0.966667
SNOG_00701	A	Chromosome_01	1	2610271	2612448	+	0.371429	0	1	1	0.995868	0	0	0	1	1	1	0	0	1	1	1	0.927916	0	0.999541	1	1	0.352617	0.998623	0	0	1	1	1	0	0	0.935721	1	0	0	0.926997	1	1
SNOG_00703	B	Chromosome_01	1	2613019	2613645	+	0.342857	0	1	1	1	0.382775	0	0	1	1	1	0	0	1	1	1	0.829346	0	0.905901	1	1	0.61563	1	0	0	1	1	1	0	0	0.901116	0.974482	0	0	0.99681	1	1
SNOG_00704	A	Chromosome_01	1	2614140	2615039	+	0.142857	0	1	1	0.921111	0.57	0.8	1	0.972222	1	0.94	0.92	0.503333	1	0.976667	1	0.684444	1	0.907778	1	0.974444	0.271111	0.641111	0.423333	0	1	1	0.981111	0.996667	0	0.96	0.893333	1	0.383333	0.843333	1	0.992222
SNOG_00706	A	Chromosome_01	1	2617666	2621241	-	0.114286	0	1	0.994128	0.942114	1	0.229866	0.936801	0.997204	0.973714	0.999441	0.938199	0.670302	0.985738	1	0.972595	0.921421	0.932327	0.961409	1	1	0.462528	0.887864	0.93736	0	0.992729	1	0.99972	0.817673	0	0.921421	0.965604	0.993289	0.965884	0.796141	1	0.992729
SNOG_00708	A	Chromosome_01	1	2622754	2623803	-	0.0571429	0	1	1	0.99619	1	0.906667	1	1	1	0.96	1	0.612381	1	1	0.950476	0.6	1	1	1	1	0.198095	1	1	0.14381	1	1	1	0.956191	0.628571	1	1	1	1	0.949524	0.916191	1
SNOG_00709	A	Chromosome_01	1	2624641	2626382	+	0.0571429	0	1	1	1	1	0.530425	1	1	0.986223	1	1	0.680253	0.991963	1	0.949483	0.88806	1	1	0.981056	1	0.583238	1	1	0	1	1	1	0.871412	0	1	1	0.993685	0.801378	0.828358	0.986223	1
SNOG_00710	A	Chromosome_01	1	2627025	2628667	+	0.171429	0	1	1	0.970176	0.908095	0.294583	0.87888	0.998783	0.975654	1	0.850274	0.166768	1	1	0.975654	0.730371	0.764455	0.975654	1	1	0.68594	0.973828	0.629945	0	1	1	1	0.339623	0	0.891662	0.914181	0.892879	0.44857	0.903834	1	1
SNOG_00711	A	Chromosome_01	1	2630011	2631207	+	0.114286	0	1	1	0.781955	0.932331	0.343358	0.868003	1	0.969925	0.846282	0.59482	0.389307	0.924812	1	0.965748	0.589808	0.929825	0.763576	1	1	0.210526	0.89056	0.847953	0.687552	1	1	1	0.935673	0.715957	0.892231	0.974937	1	0.329992	0.679198	1	1
SNOG_00712	A	Chromosome_01	1	2631662	2632478	-	0.171429	0	1	1	0.866585	0.844553	0	0.856793	1	1	0.933905	0.942473	0.457772	1	1	1	0.795594	0.712362	0.900857	1	1	0	0.9694	0.543452	0	0.862913	1	1	0.761322	0	0.862913	0.902081	1	0	0.921665	1	1
SNOG_40109	B	Chromosome_01	1	2632719	2633133	+	0.114286	0	1	1	1	1	1	1	1	1	1	0.79759	0.655422	0.937349	0.843373	0.836145	1	1	1	1	1	0.908434	1	0.980723	0	1	1	1	0	0	1	1	1	0	0.949398	0.877108	1
SNOG_40110	B	Chromosome_01	1	2633205	2633409	-	0.2	0	1	1	1	1	0	1	1	1	1	1	0	1	1	1	0.697561	1	1	1	1	0.926829	1	0	0	1	1	1	0	0	0.873171	1	1	0	1	1	1
SNOG_00713	A	Chromosome_01	1	2633661	2635205	-	0.0857143	0	1	1	0.955987	1	0.81877	0.926214	1	1	1	0.978641	0.291262	1	1	0.994175	0.907443	1	0.998706	1	1	0.660841	0.983819	1	0	1	1	1	0.999353	0	1	1	1	0.927508	0.765049	1	0.967638
SNOG_00714	A	Chromosome_01	1	2635709	2637073	+	0.0571429	0	1	1	0.996337	1	0.829304	1	1	0.895971	1	0.958974	0.679121	1	1	0.94652	0.999267	1	0.99707	1	1	0.791209	1	1	0.282051	1	1	1	1	0.282051	1	1	1	0.781685	0.852015	1	1
SNOG_40111	B	Chromosome_01	1	2637169	2637547	+	0.257143	0	1	1	1	1	0	1	0.952507	1	1	0.92876	0	1	1	1	0.37467	0.234828	0.860158	1	1	0.319261	0.691293	1	0	1	1	1	0.825858	0	0.870712	0.796834	1	0.48285	0.474934	1	1
SNOG_00715	A	Chromosome_01	1	2637706	2638373	+	0.0857143	0	1	1	1	0.992515	0.66018	0.77994	1	0.947605	1	0.997006	0.540419	1	1	1	0.684132	0.714072	0.800898	1	1	0.212575	0.773952	0.920659	0.16018	1	1	1	1	0.16018	0.88473	0.919162	0.941617	1	0.75	1	1
SNOG_00716	A	Chromosome_01	1	2638920	2640323	+	0.0857143	0	1	1	0.941595	0.987892	0.346154	1	1	1	1	1	0.771367	1	1	1	0.798433	1	0.951567	1	1	0.521367	0.983618	1	0	1	1	0.980769	1	0	0.90812	0.982194	1	0.841168	0.843305	1	1
SNOG_30044	A	Chromosome_01	1	2640586	2641092	+	0.142857	0	1	0.986193	0.660749	0.95858	0.0512821	0.948718	1	1	1	0.95069	0.282051	1	1	1	0.583826	0.998028	1	1	1	0.216963	1	1	0	1	1	1	1	0	0.964497	1	1	0.87574	0.646943	1	1
SNOG_00718	A	Chromosome_01	1	2641576	2641858	+	0.2	0	1	1	0.438163	1	0	0.918728	0.904594	1	0.957597	0.886926	0	1	0.961131	1	0.469965	0.939929	0.749117	1	1	0.501767	0.678445	0.869258	0	0.823322	1	1	0.985866	0	0.162544	0.798586	1	1	0.671378	1	0.833922
SNOG_00719	A	Chromosome_01	1	2644527	2645231	+	0.342857	0	0.910638	1	1	0.44539	0.103546	0.224113	1	1	1	0.0042553	0	1	1	1	0.859575	0.48227	1	1	1	0.595745	1	0.478014	0	1	1	1	0	0	1	1	0.224113	0	0.902128	1	1
SNOG_00720	A	Chromosome_01	1	2645584	2645978	-	0.342857	0	1	1	1	0.498734	0.382279	0.498734	1	0.898734	1	0	0	1	1	1	0.703797	0.488608	1	0.810127	1	0.708861	1	0.488608	0	1	1	1	0	0	1	1	0.498734	0	1	0.962025	1
SNOG_00726	A	Chromosome_01	1	2650890	2651573	+	0.371429	0	1	1	0.51462	0	0	0	1	0.972222	1	0	0	1	1	1	0.975146	0	1	0.953216	1	0.362573	0.944444	0	0	1	1	1	0	0	1	0.864035	0	0	0.954678	1	1
SNOG_00728	A	Chromosome_01	1	2653701	2654039	+	0.371429	0	1	1	0.964602	0.0766962	0	0	0.964602	1	1	0	0	1	1	0.961652	0.297935	0	1	1	1	0.702065	0.584071	0	0	1	1	1	0	0	1	1	0	0	0.59292	1	1
SNOG_00729	A	Chromosome_01	1	2654384	2656041	-	0.114286	0	1	1	0.737636	0.89807	0.308203	0.917973	1	0.963209	0.968034	0.93848	0.717732	0.936068	0.974668	1	0.864294	0.86731	0.899276	0.996984	1	0.352835	0.903498	0.943908	0	1	1	1	0.697226	0	0.821472	0.953558	0.930036	0.908323	0.685163	1	1
SNOG_00730	A	Chromosome_01	1	2656713	2660719	+	0.114286	0	1	1	0.791115	0.906414	0.438483	0.928126	1	0.987771	0.953332	0.920389	0.544048	1	1	0.984278	0.885201	0.861742	0.892438	1	1	0.403544	0.877215	0.998503	0.0526579	0.975293	1	0.982031	0.97729	0.0526579	0.985026	0.967806	0.946094	0.841777	0.925381	0.987522	1
SNOG_00731	A	Chromosome_01	1	2661083	2663031	+	0.342857	0	1	1	1	0	0	0	1	0.944587	0.989738	0	0	0.731144	0.989225	0.940482	0.940482	0.270395	0.953309	0.90354	1	0.334531	1	0.879425	0	1	1	1	0	0	1	1	0	0	0.878399	0.879938	0.986147
SNOG_00732	A	Chromosome_01	1	2663444	2664161	+	0.2	0	1	1	1	0.768802	0	0.834262	1	0.977716	1	0.752089	0	1	0.938719	1	0.857939	1	1	0.850975	1	0.307799	1	1	0	1	1	1	0	0	1	1	0.834262	0	0.883008	1	1
SNOG_00733	A	Chromosome_01	1	2664344	2667282	-	0.142857	0	1	1	0.964954	1	0.36441	0.90541	0.969718	0.965635	1	0.917659	0.105818	1	0.966315	1	0.735284	0.97312	0.942838	1	0.987751	0.401837	0.929908	0.988432	0	1	1	0.997278	1	0	0.929228	0.940456	0.988091	0.903028	0.871725	0.990813	0.981286
SNOG_00734	A	Chromosome_01	1	2668157	2670613	-	0.0571429	0	1	1	0.919414	0.920635	0.617827	0.977615	0.935694	0.985348	0.966219	0.967847	0.626374	0.9593	0.93081	0.9593	0.932031	1	0.895808	1	0.957265	0.62149	0.968254	0.908832	0	0.925926	1	0.999186	0.986976	0	0.931624	0.908832	1	0.948311	0.715507	0.987383	0.946683
SNOG_00735	A	Chromosome_01	1	2671324	2671831	-	0.171429	0	1	1	1	1	0	1	1	1	1	1	0	1	1	1	0.992126	1	1	1	1	0.897638	1	1	0	1	1	1	0	0	1	1	1	0	0.950787	1	1
SNOG_00736	A	Chromosome_01	1	2672506	2674320	+	0.0857143	0	1	1	1	1	0.58843	1	1	0.987879	1	1	0.366942	0.987879	1	1	0.963085	1	1	0.982369	1	0.65124	1	1	0	1	1	1	1	0	1	1	1	1	0.948209	1	1
SNOG_00737	A	Chromosome_01	1	2675063	2677573	+	0.0571429	0	1	1	0.958184	0.996416	0.62047	0.988849	0.972919	0.978893	1	0.986061	0.679012	1	1	0.974114	0.893668	1	1	0.984468	1	0.757467	0.956989	0.988451	0	0.994823	1	1	1	0	0.990044	0.987654	0.976902	0.818399	0.837913	0.984867	1
SNOG_00738	A	Chromosome_01	1	2678069	2680045	+	0.114286	0	1	1	0.974709	1	0.542741	0.989884	1	0.976732	1	0.923622	0.339403	0.931209	1	0.976732	0.828022	0.923622	0.998988	1	1	0.335862	0.796156	0.968133	0.181588	1	1	1	0.99393	0.401619	0.898331	0.97218	0.985837	0.818412	0.909459	0.985331	1
SNOG_00739	A	Chromosome_01	1	2680883	2682284	-	0.114286	0	1	1	0.93438	1	0.676177	0.832382	1	0.968616	1	1	0.483595	0.977889	1	0.969329	0.779601	1	1	1	1	0.199001	0.92796	1	0	1	1	1	1	0	0.961484	0.979315	0.96505	1	0.808131	1	1
SNOG_00740	A	Chromosome_01	1	2682742	2683712	-	0.114286	0	1	1	0.936148	0.967044	0.140062	0.99897	1	1	1	0.984552	0.188466	1	0.961895	1	0.960865	0.967044	0.915551	1	1	0.642637	0.973224	0.917611	0	1	1	1	1	0	1	0.929969	1	1	0.898043	1	1
SNOG_00741	A	Chromosome_01	1	2684005	2685344	+	0.142857	0	1	1	0.964925	1	0.270896	1	1	0.915672	1	1	0.469403	1	1	0.95597	0.885075	1	0.998507	1	1	0.373881	1	1	0	1	1	1	1	0	1	1	1	1	0.893284	1	1
SNOG_00742	A	Chromosome_01	1	2685413	2689892	-	0.142857	0	1	0.992634	0.892188	1	0.170313	0.995313	0.983929	0.930134	0.989955	0.986607	0.381473	1	1	0.946652	0.873437	0.997098	0.985938	0.985268	0.996429	0.490848	0.86942	1	0	1	1	1	1	0	0.943304	0.972768	0.999107	0.98817	0.920759	0.989062	1
SNOG_00743	A	Chromosome_01	1	2690471	2691087	-	0.142857	0	1	1	1	1	0.273906	1	1	0.907617	1	0.97731	0.324149	1	0.995138	0.991896	0.988655	1	1	1	1	0.894652	1	1	0	1	1	0.923825	1	0	1	1	1	1	0.419773	0.995138	0.995138
SNOG_00744	A	Chromosome_01	1	2691298	2694915	+	0.0857143	0	1	1	0.981482	0.988944	0.750415	1	1	0.962134	1	1	0.214483	1	1	0.956606	0.936429	1	1	0.974295	1	0.591487	0.986457	1	0	1	1	1	0.726092	0	1	0.995578	0.985627	0.979547	0.934771	1	1
SNOG_00745	A	Chromosome_01	1	2695184	2698105	+	0.114286	0	1	0.793292	0.843258	0.837782	0.398357	0.804244	0.962012	1	0.87577	0.580082	0.53217	1	0.983573	0.972622	0.67488	0.835044	0.839494	1	1	0.470568	0.787132	0.854894	0	1	1	0.982889	0.915469	0	0.850787	0.907255	0.847023	0.809719	0.834018	0.972279	0.98768
SNOG_00746	A	Chromosome_01	1	2699170	2700856	+	0.0857143	0	1	1	0.943094	0.986959	0.662122	0.924718	0.876111	0.922347	0.996443	0.895673	0.349733	1	0.976882	1	0.636633	0.924718	0.902193	1	1	0.549496	0.764078	1	0.292828	1	1	0.97866	0.941909	0.366924	0.735625	0.992294	1	0.997036	0.822169	0.96799	1
SNOG_00747	A	Chromosome_01	1	2701046	2701867	-	0.142857	0	1	0.727494	1	0.618005	0.0729927	0.547445	1	1	1	0.575426	0.515815	1	1	1	0.379562	0.812652	0.954988	1	1	0.552311	0.794404	0.907543	0	1	1	1	0.899027	0	0.900243	1	0.739659	0.355231	0.648419	0.984185	1
SNOG_30045	A	Chromosome_01	1	2702501	2703548	-	0.342857	0	1	1	0.83397	0.538168	0	0	1	1	1	0	0	0.989504	1	1	0.969466	0	0.926527	0.933206	1	0.331107	1	0	0	1	1	1	0	0	0.95897	0.98855	0	0	0.903626	1	1
SNOG_00749	A	Chromosome_01	1	2703997	2706953	-	0.0857143	0	1	1	1	1	0.650321	1	1	0.958066	1	1	0.278661	0.953669	1	0.990193	0.934731	0.99628	1	0.990869	1	0.793033	0.995942	1	0	1	1	1	1	0	0.990193	1	1	1	0.82719	0.98884	1
SNOG_00750	A	Chromosome_01	1	2707430	2709257	+	0.0857143	0	1	1	0.97046	1	0.478665	1	1	0.873632	1	0.980306	0.520788	0.914661	1	0.905361	0.813457	1	0.954048	1	1	0.712254	0.980853	1	0	1	1	1	0.718271	0	0.967177	0.899891	1	0.718271	0.898796	0.963348	1
SNOG_00751	A	Chromosome_01	1	2709587	2710276	+	0.314286	0	1	1	1	0.547826	0	0.628985	1	1	1	0	0	1	1	1	0.830435	0.169565	1	1	1	0.481159	0.791304	0.194203	0	1	1	1	0	0	0.975362	1	0.442029	0	0.956522	1	1
SNOG_00752	A	Chromosome_01	1	2710649	2712535	-	0.0857143	0	1	0.985692	0.959724	0.896131	0.623211	0.977742	0.975623	1	0.994701	0.875464	0.588235	1	0.994701	0.91362	0.830949	0.987811	0.883413	0.985162	1	0.319025	0.737679	0.855326	0	0.990461	0.99682	0.99629	0.784314	0	0.857976	0.967673	0.952305	0.937997	0.779544	0.986221	0.984632
SNOG_00754	A	Chromosome_01	1	2713125	2714009	-	0.0285714	0	1	1	1	1	0.754802	1	1	0.850847	1	1	0.489266	0.969491	1	0.850847	0.59209	1	1	0.80565	1	0.59887	1	1	0.889266	0.943503	0.948023	1	1	0.988701	1	1	1	1	0.99209	0.80565	1
SNOG_00755	A	Chromosome_01	1	2714736	2716355	-	0.0285714	0	1	1	0.856173	1	0.533951	0.934568	0.945679	0.997531	1	0.933951	0.610494	1	1	1	0.698148	1	0.86358	0.997531	1	0.404938	0.948148	0.957407	0.641358	1	1	1	1	0.641358	0.935185	0.969753	1	1	0.973457	1	0.958642
SNOG_00757	A	Chromosome_01	1	2719384	2723748	-	0.171429	0	1	1	0.978923	1	0.429095	0.940206	0.993127	0.947537	1	0.690951	0.0684994	0.978007	1	0.940435	0.843299	0.891638	0.999542	0.939748	1	0.705155	0.969072	0.684307	0	1	0.991294	1	0	0	0.986712	0.990149	0.962887	0	0.927835	0.957159	0.994731
SNOG_00758	A	Chromosome_01	1	2723899	2725710	-	0.171429	0	1	1	0.991722	0.66777	0	1	1	0.976269	1	0.865894	0.290839	1	1	1	0.884658	1	0.924945	1	1	0.567329	0.990618	0.86479	0	1	1	1	0	0	0.919978	1	1	0	0.907285	1	1
SNOG_00760	A	Chromosome_01	1	2726316	2726645	-	0.142857	0	1	1	1	1	1	1	1	1	1	1	0.433333	1	1	1	0.754545	1	1	1	1	0.854545	1	1	0	1	1	1	0.433333	0	0.963636	1	1	1	0.257576	1	1
SNOG_40112	B	Chromosome_01	1	2727022	2727252	-	0.0571429	0	1	1	1	1	0.935065	1	1	1	1	1	1	1	1	1	1	1	1	1	1	1	1	1	0	1	1	1	1	0	1	1	1	1	0.813853	1	1
SNOG_00761	A	Chromosome_01	1	2727658	2728933	-	0.0857143	0	1	1	1	1	0.96395	0.990596	1	0.863636	0.903605	0.997649	0.474138	0.944357	0.979624	0.84953	0.847179	0.982759	1	0.947492	1	0.600314	0.986677	0.980407	0	1	0.949059	0.974922	1	0	0.960031	0.974138	0.987461	0.972571	0.833072	0.909875	1
SNOG_00762	A	Chromosome_01	1	2729094	2729712	-	0.114286	0	1	1	1	1	0.76252	1	1	0.878837	1	1	0.23748	1	1	1	0.898223	0.987076	0.977383	1	1	0.44588	0.943457	1	0	0.978998	1	1	1	0	0.978998	0.951535	1	1	0.903069	1	1
SNOG_00764	A	Chromosome_01	1	2734504	2737251	+	0.142857	0	1	1	0.914119	1	0.424309	0.962882	0.988355	1	0.984716	0.994905	0.392285	1	0.987991	0.987991	0.678311	0.967249	0.937773	1	1	0.32933	0.830422	0.984352	0	1	1	1	1	0	0.879185	1	0.995269	0.917395	0.802402	1	1
SNOG_00766	A	Chromosome_01	1	2737552	2739842	+	0.0571429	0	1	1	1	1	0.646879	1	1	0.949367	0.985596	0.993889	0.820602	0.982104	0.965517	0.88302	0.936709	1	1	0.982977	1	0.615888	0.95766	0.964208	0	1	1	0.982104	0.594937	0	0.959843	0.978175	1	1	0.797905	0.945439	0.95155
SNOG_00767	A	Chromosome_01	1	2740251	2740624	-	0.0285714	0	1	1	1	1	0.240642	1	1	1	1	1	0.687166	1	1	0.903743	1	1	1	1	1	0.700535	1	1	0.882353	1	1	1	1	1	0.820856	1	1	1	0.954545	0.997326	1
SNOG_40113	B	Chromosome_01	1	2741038	2741557	+	0	0	1	1	1	1	0.9	1	1	1	1	1	0.730769	1	1	1	0.998077	1	1	1	1	0.965385	1	1	0.846154	1	1	1	1	0.846154	1	1	1	1	0.623077	1	1
SNOG_00769	A	Chromosome_01	1	2741595	2742924	+	0.114286	0	1	1	0.974436	1	0.143609	0.786466	1	0.996992	1	1	0.819549	0.996992	0.996992	0.996992	0.898496	1	1	0.996992	1	0.109023	1	0.951128	0.056391	1	1	1	1	0.056391	0.945865	0.986466	0.993985	0.986466	0.774436	0.996992	0.996992
SNOG_40114	B	Chromosome_01	1	2743070	2743414	+	0.114286	0	1	1	1	1	0	1	1	0.904348	1	1	0.124638	1	1	1	0.562319	1	1	1	1	0.991304	1	1	0	1	1	1	0.524638	0	1	1	1	0.504348	0.985507	1	1
SNOG_00770	B	Chromosome_01	1	2743831	2745631	+	0.114286	0	1	1	1	1	0.67407	0.981677	1	1	0.996668	0.815103	0.373126	1	1	1	0.892282	0.819545	0.958912	1	1	0.458079	0.91005	1	0	1	1	1	1	0	0.914492	0.993337	1	1	0.855636	1	1
SNOG_00771	A	Chromosome_01	1	2745870	2747222	-	0.142857	0	1	1	0.635625	0.878049	0.0864745	0.943089	1	1	0.947524	0.805617	0	0.994087	1	1	0.746489	0.999261	0.934959	0.994826	1	0.221729	0.895787	0.816704	0	1	1	1	0.935698	0	0.946785	0.903178	0.99187	1	0.867701	1	1
SNOG_40115	B	Chromosome_01	1	2751508	2751800	+	0.114286	0	1	1	1	1	0.37884	1	1	1	1	1	0.37884	1	1	1	1	1	1	1	1	0.914676	1	1	0	1	1	1	1	0	0.918089	1	1	1	0.890785	1	1
SNOG_30046	A	Chromosome_01	1	2751813	2752055	-	0.0571429	0	1	1	1	1	1	1	1	1	1	1	1	1	1	1	1	1	1	0.930041	1	0.942387	1	1	0	1	1	1	1	0	1	1	1	1	1	1	1
SNOG_40116	A	Chromosome_01	1	2752066	2752475	-	0.0571429	0	1	1	1	1	1	1	1	0.270732	1	1	0.890244	0.853659	1	0.860976	0.360976	1	0.995122	1	1	0.978049	1	1	0.597561	1	0.853659	1	0.770732	0.597561	1	1	1	1	0.978049	0.778049	1
SNOG_00774	A	Chromosome_01	1	2755049	2755995	-	0.114286	0	1	1	1	1	0.385428	1	1	1	1	1	0.632524	1	1	1	0.93453	1	0.940866	1	1	0.484689	1	1	0	1	1	1	1	0	1	1	1	0.963041	0.802534	1	1
SNOG_30047	A	Chromosome_01	1	2756188	2757620	+	0.114286	0	1	1	0.987439	1	0.927425	1	1	0.965806	1	1	0.891835	0.933008	1	0.947662	0.877181	1	1	0.898116	1	0.833217	0.975576	1	0	1	1	1	0	0	1	1	1	0	0.905094	0.970691	1
SNOG_00776	A	Chromosome_01	1	2758248	2759684	+	0	0	1	1	0.954071	1	0.526096	0.96103	1	0.965205	1	0.977035	0.689631	1	1	0.846903	0.822547	0.993737	1	0.946416	0.972164	0.521225	0.997912	1	0.761308	1	0.962422	1	0.963118	0.761308	0.979819	0.971468	1	0.995825	0.847599	0.962422	0.962422
SNOG_00777	A	Chromosome_01	1	2760130	2761525	-	0.171429	0	1	1	0.959885	0.69341	0.335244	0.920487	1	0.979943	0.981375	0.992837	0.468481	1	1	1	0.998567	0.992837	0.22063	1	0.961318	0.462034	0.990688	0.992837	0	0.996418	1	1	1	0	0.952722	0.953438	0.901862	1	0.793696	0.952006	1
SNOG_00778	A	Chromosome_01	1	2762101	2762485	+	0.0857143	0	1	1	1	1	0.846753	1	1	1	1	0.846753	0	1	1	0.735065	0.594805	1	1	0.994805	0.984416	0.612987	1	1	0.337662	1	1	1	0.854545	0.337662	1	0.997403	1	0.664935	1	1	1
SNOG_00779	A	Chromosome_01	1	2762746	2764687	-	0.0857143	0	1	1	0.918126	0.898043	0.365088	1	0.990731	0.952111	0.906282	0.556643	0.608651	0.984552	0.981462	0.943357	0.798661	0.892894	0.901133	0.950566	0.974768	0.544799	0.945417	0.878991	0	0.992276	1	0.96447	0.88414	0	0.966529	0.927394	0.987127	0.516993	0.777034	0.956746	0.968589
SNOG_00781	A	Chromosome_01	1	2768112	2769608	-	0.171429	0	1	1	0.944556	1	0.430862	1	1	0.987308	0.912492	0.814963	0.313961	1	1	1	0.95992	1	0.97996	1	1	0.592518	0.915164	1	0	1	1	1	0.353373	0	0.997996	1	1	0	0.856379	1	1
SNOG_00782	B	Chromosome_01	1	2772273	2772581	+	0.0857143	0	1	1	1	1	1	0.847897	0.954693	0.967638	1	1	0	1	1	1	0.527508	0.938511	1	1	1	1	0.624595	1	0	0.841424	1	1	1	0	0.783172	0.7411	0.660194	0.809061	0.579288	0.938511	1
SNOG_00783	A	Chromosome_01	1	2772680	2773045	+	0.2	0	1	1	0.978142	0.76776	0.23224	0.672131	1	1	0.939891	0.726776	0	1	1	1	0.122951	1	1	0.961749	1	0	0.811475	0.942623	0	1	1	1	1	0	0.601093	0.814208	0.655738	1	0.497268	1	1
SNOG_00784	A	Chromosome_01	1	2773570	2775904	-	0.114286	0	1	1	1	0.970878	0.625268	0.966595	1	0.968308	1	0.99743	0.4197	0.984582	1	0.930193	0.899358	1	0.986724	0.958458	1	0.319058	0.933619	0.992719	0	1	1	1	1	0	0.976017	0.958886	0.970021	1	0.781156	0.99015	1
SNOG_40117	B	Chromosome_01	1	2776226	2776525	+	0.114286	0	1	1	0.966667	1	0.746667	1	0.896667	1	0.79	0.896667	0	1	1	1	0.646667	0.953333	0.886667	1	1	0.4	0.646667	0.893333	0	1	1	1	1	0	0.98	0.96	0.956667	0.716667	0.953333	1	1
SNOG_00787	A	Chromosome_01	1	2778397	2779135	-	0.0285714	0	1	1	0.987821	1	0.572395	0.922869	1	1	0.964817	1	0.534506	1	1	1	0.691475	0.997294	0.958051	1	1	0.339648	0.971583	0.856563	0.661705	1	1	1	1	0.805142	1	0.922869	1	1	0.786197	1	1
SNOG_00788	A	Chromosome_01	1	2781013	2782815	+	0.0857143	0	1	1	0.998891	1	0.432058	1	0.999445	0.978369	1	0.820299	0.535219	0.986134	1	0.989462	0.861897	1	0.875208	0.99168	1	0.656683	1	0.977815	0	1	1	1	0.970604	0	0.945646	0.988907	1	1	0.909041	1	1
SNOG_00789	A	Chromosome_01	1	2783245	2785148	-	0.0857143	0	1	1	1	0.977941	0.155462	0.895483	1	0.986344	1	0.977941	0.560924	1	1	1	0.719538	0.744748	1	1	1	0.545693	1	0.716387	0	1	1	1	0.981618	0	0.976891	0.995273	0.981618	0.981618	0.956407	1	1
SNOG_00790	A	Chromosome_01	1	2785964	2787211	-	0.0857143	0	1	1	1	1	0.737179	0.979968	1	0.834936	1	1	0.441506	0.956731	0.963141	0.807692	0.964744	0.935897	1	0.866186	0.957532	0.693109	1	1	0	1	1	1	1	0	0.957532	0.996795	1	0.988782	0.777244	0.958333	1
SNOG_40118	B	Chromosome_01	1	2788091	2788658	-	0.142857	0	1	1	1	1	0	1	1	1	1	1	0.325704	1	1	1	0.746479	1	0.975352	1	1	0.433099	1	1	0	1	1	1	0.570423	0	1	1	1	0.570423	0.635563	1	1
SNOG_00791	A	Chromosome_01	1	2789239	2790341	-	0.114286	0	0.869447	0.775159	0.62466	0.908431	0.547597	0.893019	0.94651	0.951949	0.801451	0.788758	0.36718	1	0.860381	0.877606	0.669991	0.921124	0.802357	0.894832	0.931097	0.268359	0.741614	0.7534	0.150499	0.977335	1	0.995467	0.875793	0.150499	0.816863	0.834089	0.779692	0.744334	0.786038	1	1
SNOG_00794	A	Chromosome_01	1	2791090	2794655	-	0.0857143	0	1	1	0.942232	0.995794	0.395681	0.948402	1	0.939428	0.925407	0.939148	0.620864	1	0.98654	0.950364	0.744532	0.98009	0.867919	0.98654	0.990185	0.505609	0.924846	0.916994	0	0.995513	1	0.997476	1	0	0.957095	0.924846	0.949243	0.989344	0.751262	0.975322	1
SNOG_00795	A	Chromosome_01	1	2795670	2797227	+	0.171429	0	1	1	0.984596	0.724647	0.178434	0.715661	1	0.955712	1	0.847882	0.410141	1	1	0.970475	0.87163	0.936457	0.989089	0.982028	1	0.669448	1	0.724647	0	1	1	1	0	0	0.960847	1	0.976252	0	0.980103	0.928113	1
SNOG_00796	A	Chromosome_01	1	2797305	2798757	-	0.171429	0	1	1	1	0.871989	0.0392292	0.625602	1	1	1	0.86373	0.160358	0.975912	1	0.962835	0.829319	0.86373	1	1	1	0.701308	0.982106	0.724707	0	1	1	1	0	0	0.995871	1	0.866483	0	0.760495	0.9532	1
SNOG_00797	A	Chromosome_01	1	2799233	2801732	-	0.0857143	0	1	1	1	1	0.6112	0.9972	1	0.9132	1	0.9576	0.43	0.9732	0.986	0.9524	0.9464	0.9728	0.9788	0.9432	1	0.5296	0.9768	1	0	1	1	1	0.9616	0	0.9716	1	1	0.7064	0.9024	0.9764	1
SNOG_00798	A	Chromosome_01	1	2802639	2803677	+	0.0285714	0	1	1	0.983638	1	0.699711	1	1	0.948027	0.991338	1	0.170356	0.944177	0.971126	0.881617	0.752647	1	1	0.956689	1	0.600577	0.986526	1	0.871992	1	1	1	1	0.871992	0.991338	0.974976	0.963426	0.9923	0.875842	0.948989	1
SNOG_40119	A	Chromosome_01	1	2804449	2804865	-	0.171429	0	1	1	0.920863	1	0	0.916067	0.992806	1	1	0.18705	0.678657	1	1	1	1	0.88729	0.872902	1	1	0	0.796163	0.913669	0	1	1	1	0.94964	0	0.916067	0.899281	1	0.484413	0.872902	1	1
SNOG_00799	A	Chromosome_01	1	2804978	2805616	-	0.0857143	0	1	1	0.99687	1	0.882629	1	1	0.929577	1	0.726135	0.58216	1	1	0.99374	0.771518	0.935837	1	1	1	0.483568	0.701095	1	0	1	1	1	0.99061	0	0.98748	1	1	0.99061	0.694836	0.928013	0.917058
SNOG_00801	A	Chromosome_01	1	2807587	2808799	-	0.0571429	0	1	1	0.949711	1	0.680132	1	1	0.898598	0.93075	0.978565	0.501237	0.959604	1	0.896125	0.921682	1	0.959604	0.948063	0.959604	0.551525	0.974444	1	0	1	1	1	0.735367	0	1	1	1	0.736191	0.929101	0.88953	0.963726
SNOG_00802	A	Chromosome_01	1	2810073	2811315	+	0.0857143	0	1	1	1	0.977474	0	1	1	0.942076	1	0.731295	0.550282	0.99115	1	0.967015	0.953339	1	1	0.980692	1	0.606597	1	1	0	1	1	1	0.999196	0	0.988737	1	0.888978	0.8214	1	1	1
SNOG_00803	A	Chromosome_01	1	2811463	2813478	-	0.114286	0	1	1	0.974206	0.954365	0.442956	0.980159	0.96627	1	1	0.747024	0.300595	0.960317	0.986111	0.988095	0.879464	0.93998	0.915179	0.974206	1	0.507937	0.902282	0.960813	0	1	1	1	0.796131	0	0.985615	0.959821	0.948909	0.766369	0.886905	0.948413	1
SNOG_00805	A	Chromosome_01	1	2814759	2816600	+	0.0857143	0	1	0.999457	0.876221	1	0.572204	0.990228	0.970141	1	0.92671	1	0.605863	1	1	1	0.529859	1	0.994028	1	1	0.215527	0.960912	1	0.0852334	1	1	1	1	0.120521	1	0.893594	0.975027	0.995114	0.897937	1	1
SNOG_00806	A	Chromosome_01	1	2817010	2817550	-	0.142857	0	1	1	1	1	0.314233	1	1	1	1	1	0.334566	1	1	1	0.92976	1	1	1	1	0.290203	1	1	0	1	1	1	0.974122	0	1	1	1	0.974122	0.96488	1	1
SNOG_40120	B	Chromosome_01	1	2818094	2818563	-	0.228571	0	1	1	0.982979	0.674468	0.244681	1	1	0.946809	0.787234	0.83617	0.83617	1	1	1	0.361702	0	0.953191	1	1	0.672341	0.917021	0	0	1	1	1	0	0	0.906383	0.770213	1	0	0.855319	0.878723	1
SNOG_00807	A	Chromosome_01	1	2819029	2820053	-	0.0571429	0	1	1	1	1	0.554146	1	1	1	1	1	0.634146	1	1	0.893659	0.817561	1	1	1	1	0.541463	0.977561	1	0.487805	1	1	1	1	0.487805	1	0.972683	1	0.953171	0.948293	1	1
SNOG_40121	B	Chromosome_01	1	2821363	2821860	+	0.342857	0	1	1	0.929719	0.0983936	0	0	0.935743	1	1	0	0	1	1	0.973896	0.580321	0.0983936	1	1	1	0.5	0.917671	0.0983936	0	1	1	1	0	0	1	1	0	0	0.833333	1	1
SNOG_40122	B	Chromosome_01	1	2823109	2823468	+	0.114286	0	1	1	1	1	0	1	1	1	1	1	0.680556	1	1	1	1	1	1	1	1	0.347222	1	1	0	1	1	1	1	0	1	1	1	1	0.991667	1	1
SNOG_00809	A	Chromosome_01	1	2823688	2824929	+	0.114286	0	1	1	0.838164	1	0.490338	1	0.938003	1	1	1	0.533816	0.991949	1	0.867955	0.52657	0.954911	0.769726	1	0.995974	0.299517	0.767311	0.966184	0	0.906602	1	0.993559	1	0	0.866345	0.734299	0.992754	0.985507	0.767311	1	0.994364
SNOG_00810	A	Chromosome_01	1	2825681	2827780	-	0.142857	0	1	1	0.907619	0.974286	0.300476	0.9	0.99	0.99	0.996667	0.638571	0.653333	1	0.992381	0.951429	0.822857	0.915714	0.972857	0.968571	1	0.230476	0.834286	0.992857	0	0.974286	0.982857	0.979524	0.354762	0	0.951905	0.970476	0.889524	0.76619	0.778095	0.930952	0.988095
SNOG_00811	A	Chromosome_01	1	2828271	2830271	+	0.142857	0	1	1	0.810095	0.981509	0.234883	0.945028	1	0.978011	0.972014	0.925537	0.369315	0.991004	0.97951	1	0.765617	0.966517	1	1	1	0.35932	0.926037	0.904548	0	1	1	1	1	0	0.935033	0.982509	0.943029	0.945028	0.867566	1	1
SNOG_00812	A	Chromosome_01	1	2830468	2833522	-	0.142857	0	0.994108	1	0.928642	0.930606	0.223895	0.86743	0.969231	0.990507	0.981997	0.838298	0.446154	1	1	0.975777	0.822259	0.78527	0.985925	1	1	0.289362	0.91653	0.835679	0	0.985597	1	1	0.805892	0	0.962684	0.949264	0.870704	0.745663	0.850737	0.971195	1
SNOG_00813	A	Chromosome_01	1	2835211	2835878	+	0.0857143	0	1	1	0.488024	0.886227	0.583832	0.983533	0.965569	1	0.997006	0.946108	0.901198	1	1	1	0.681138	0.914671	0.944611	1	1	0.594311	0.847305	0.926647	0	0.929641	1	0.836826	0.934132	0	0.862275	0.67515	1	1	0.618263	1	0.917665
SNOG_00814	A	Chromosome_01	1	2836637	2837594	-	0.371429	0	1	1	0.901879	0.229645	0	0	1	0.958246	1	0	0	1	1	1	0.915449	0	0.998956	1	1	0.0427975	0.944676	0	0	1	1	1	0	0	1	0.994781	0	0	0.7119	1	1
SNOG_00815	A	Chromosome_01	1	2838796	2839542	-	0.114286	0	1	1	1	0.959839	0.258367	0.601071	1	0.903614	1	0	0.551539	1	1	0.946453	0.850067	0.601071	1	0.931727	1	0.72423	0.900937	0.570281	0	1	1	1	0.759036	0	0.941098	0.963855	1	0.654618	0.91834	1	1
SNOG_00816	A	Chromosome_01	1	2840749	2842248	-	0.0857143	0	1	1	0.99	0.999333	0.696667	1	1	0.859333	1	1	0.683333	0.978667	1	0.888	0.539333	0.966667	0.996	0.944	0.953333	0.359333	1	0.950667	0	1	1	0.969333	0.998	0	1	1	1	0.990667	0.973333	0.97	0.975333
SNOG_00817	A	Chromosome_01	1	2842797	2846473	-	0.0571429	0	1	1	1	1	0.515094	1	1	0.971172	0.993745	0.970628	0.797117	1	1	0.948327	0.939625	0.973892	1	0.968997	1	0.525428	0.978243	0.980147	0.0579277	1	0.989665	1	1	0.0579277	0.982323	1	1	1	0.872178	0.990209	0.991569
SNOG_00818	A	Chromosome_01	1	2847107	2848411	-	0.114286	0	1	1	0.947893	0.963985	0.384674	0.911877	0.986973	1	0.947893	0.83295	0.461303	1	1	0.977778	0.876628	0.986973	0.985441	1	1	0.511111	0.963218	0.922605	0	0.973946	1	1	1	0	0.83295	0.917241	0.982375	1	0.978544	1	0.955556
SNOG_00819	A	Chromosome_01	1	2848796	2850565	-	0.0285714	0	1	1	1	0.929944	0.816949	0.986441	1	0.938418	1	0.948023	0.79209	1	1	0.960452	0.762147	1	1	0.938418	1	0.334463	0.962147	0.875706	0.933898	1	1	1	1	0.933898	1	1	1	1	0.861017	1	1
SNOG_40123	B	Chromosome_01	1	2850743	2850961	-	0.171429	0	1	1	0.940639	1	0	0.648402	1	1	1	0.447489	0.118721	1	1	1	0.461187	1	0.625571	1	1	0.908676	1	1	0	1	1	1	1	0	1	1	0.694064	1	1	1	1
SNOG_00820	A	Chromosome_01	1	2851751	2852174	+	0.142857	0	1	1	0.839623	1	0	0.820755	1	1	1	0.959906	0	1	1	1	0.683962	1	0.82783	1	1	0	0.742924	0.955189	0	1	1	1	1	0	0.721698	0.96934	0.879717	0.856132	0.775943	1	1
SNOG_00821	A	Chromosome_01	1	2852516	2854906	-	0.142857	0	1	0.900878	0.97156	1	0.489753	1	1	0.961104	0.994145	0.936847	0.441238	1	1	0.962359	0.923881	0.813049	0.996236	1	1	0.248432	0.997909	0.978252	0	1	0.983689	1	1	0	1	0.968632	0.970724	0.964032	0.899624	0.972815	1
SNOG_00822	A	Chromosome_01	1	2856204	2856768	+	0.257143	0	1	1	1	1	0	0.334513	1	1	0.941593	0.969912	0	1	1	0.946903	0.527434	1	1	1	1	0.107965	0.877876	1	0	1	1	1	0	0	1	1	0.329203	0	0.755752	0.971681	1
SNOG_40124	B	Chromosome_01	1	2856939	2857207	-	0.228571	0	1	1	1	0.0855019	0.412639	1	1	1	1	0.0111524	0.479554	1	1	1	1	0.576208	1	1	1	0.873606	1	0.576208	0	1	1	1	0	0	1	1	1	0	1	1	1
SNOG_40125	B	Chromosome_01	1	2857301	2857517	-	0.0571429	0	1	1	1	0.534562	1	1	1	1	1	0.529954	1	1	1	1	1	1	1	1	1	1	1	1	0	1	1	1	0.967742	0	1	1	1	0.967742	0.64977	1	1
SNOG_30048	A	Chromosome_01	1	2857610	2858145	-	0.0857143	0	1	1	1	0.546642	0.242537	0.686567	1	0.716418	1	0.615672	0.619403	0.895522	1	0.787313	0.858209	0.511194	1	0.880597	1	0.925373	1	0.511194	0	1	1	1	0.660448	0	1	1	0.686567	0.660448	0.865672	0.794776	1
SNOG_40126	B	Chromosome_01	1	2859688	2859984	+	0.342857	0	1	1	1	0	0	0	1	0.838384	1	0	0	0.79798	0.845118	0.79798	0.818182	0	1	0.535354	1	0.649832	1	0	0	1	1	1	0	0	1	1	0	0	1	0.79798	1
SNOG_30049	A	Chromosome_01	1	2860238	2860690	-	0.142857	0	1	1	0.854305	1	0	0.763797	1	1	0.80574	0.924945	0.0949227	1	1	1	0.503311	0.856512	0.907285	1	1	0.282561	1	1	0	1	1	1	1	0	1	1	0.743929	1	0.971302	1	1
SNOG_00826	A	Chromosome_01	1	2861084	2862079	-	0.171429	0	1	1	1	1	0.125502	0.216867	1	1	1	0.756024	0.216867	0.942771	1	1	1	1	1	1	1	0.65261	0.928715	1	0	1	1	1	1	0	1	1	0.216867	1	0.976908	1	1
SNOG_00828	A	Chromosome_01	1	2862900	2864831	+	0.114286	0	1	1	1	1	0.19824	1	1	0.903727	1	1	0.374741	0.972567	1	0.937888	0.900621	1	0.98706	1	1	0.601967	0.970497	0.924431	0	1	1	1	1	0	0.952899	0.985507	0.946687	1	0.851449	1	1
SNOG_30050	A	Chromosome_01	1	2865098	2865736	+	0.0857143	0	1	1	0.915493	1	0.672926	0.931142	0.964006	1	0.928013	1	0.649452	1	1	1	0.815337	0.934272	0.821596	1	1	0.158059	0.84194	0.913928	0	0.995305	1	1	0.921753	0	0.790297	0.793427	0.913928	1	0.890454	0.981221	0.962441
SNOG_00829	A	Chromosome_01	1	2866004	2868553	-	0.0857143	0	1	1	0.951765	0.982353	0.0666667	0.932941	0.978431	0.967843	0.976078	0.873333	0.527843	0.969412	0.981177	0.939608	0.759608	0.938431	0.990588	0.968235	1	0.538039	0.967059	0.985098	0	1	1	1	0.984314	0	0.978039	0.943137	0.858431	1	0.856863	0.965098	0.998823
SNOG_00830	A	Chromosome_01	1	2870236	2871332	-	0.0571429	0	1	1	0.995442	1	0.639927	1	1	0.942571	1	1	0.507748	1	1	0.972653	0.812215	1	0.902461	0.954421	1	0.52598	0.938013	0.9134	0	1	1	1	1	0	0.908842	0.827712	1	1	0.806746	1	1
SNOG_00831	A	Chromosome_01	1	2872597	2874618	-	0.142857	0	1	1	0.890702	0.951039	0.480218	0.815035	1	0.964392	1	0.998516	0.613749	0.984669	1	0.978239	0.773492	0.996043	0.998516	0.980712	1	0.582097	0.866469	0.993076	0	1	1	1	0	0	0.901088	0.995054	0.79822	0	0.727498	0.980712	1
SNOG_00832	A	Chromosome_01	1	2875250	2876122	-	0.0571429	0	1	1	1	1	0.662085	1	1	1	1	1	0.513173	1	1	1	0.73425	1	1	1	0.972509	0.736541	0.89118	1	0	1	1	1	1	0	0.981672	1	1	1	0.935853	1	1
SNOG_00833	A	Chromosome_01	1	2876891	2880610	+	0.0571429	0	1	1	0.929839	1	0.57957	1	0.99086	0.99328	0.984409	0.999731	0.691667	0.991935	1	0.94328	0.773925	0.977957	0.989785	0.985753	1	0.624731	0.901613	0.995699	0	0.993817	1	0.993548	0.997312	0	0.990323	0.992473	1	0.898118	0.944893	0.982527	0.984677
SNOG_00835	A	Chromosome_01	1	2881145	2881714	-	0.142857	0	1	1	1	0.573684	0	0.991228	1	1	1	0.989474	0	1	1	1	0.473684	0.635088	1	1	1	0.62807	0.635088	0.857895	0	1	1	1	1	0	1	1	0.991228	0.74386	0.964912	1	1
SNOG_00836	A	Chromosome_01	1	2882382	2883793	-	0.0571429	0	1	1	1	1	0.707507	1	1	1	1	0.993626	0.619688	1	1	1	0.78966	1	1	0.944759	1	0.607649	1	1	0	1	1	1	1	0	1	1	1	1	0.740085	1	1
SNOG_00837	A	Chromosome_01	1	2884006	2886090	+	0.0857143	0	1	1	0.973621	0.98753	0.622542	0.947722	0.964988	0.997122	0.943885	0.972662	0.696403	1	0.966907	0.958753	0.579856	0.922782	0.954916	1	1	0.26235	0.941487	0.942926	0.406235	0.977938	1	1	0.969784	0.406235	0.884892	0.918945	0.943405	0.927098	0.828297	1	1
SNOG_00838	B	Chromosome_01	1	2886549	2886826	-	0.228571	0	1	1	1	1	0	1	1	1	1	1	0	1	1	1	1	0.428058	1	1	1	0.953237	1	0	0	1	1	1	0	0	1	1	1	0	1	1	1
SNOG_00839	A	Chromosome_01	1	2887360	2888295	+	0.0857143	0	1	1	1	1	0	0.735043	1	1	1	1	0.735043	1	1	1	0.982906	1	1	1	1	0.512821	1	1	0	1	1	1	0.731838	0	1	1	0.720085	0.731838	0.900641	1	1
SNOG_00840	A	Chromosome_01	1	2888866	2889768	-	0.314286	0	1	1	1	0	0	0.217054	1	0.946844	1	0	0	0.921373	1	0.847176	0.960133	0	1	1	1	0.830565	1	0	0	1	1	1	0	0	0.9701	1	0.616833	0	0.980066	0.92691	0.980066
SNOG_00841	A	Chromosome_01	1	2890349	2892123	-	0.114286	0	1	1	0.989296	0.969014	0.238873	0.980282	1	0.987042	1	0.808451	0.505352	1	1	1	0.976901	0.99662	0.957746	1	1	0.492394	1	1	0	1	1	1	0.936901	0	0.994366	0.99662	1	0.88507	0.972958	1	1
SNOG_00842	A	Chromosome_01	1	2892654	2894294	-	0.0857143	0	1	1	0.982328	1	0.422913	0.951859	1	1	1	1	0.509445	1	1	0.947593	0.959781	1	1	0.965265	1	0.548446	0.975015	1	0	1	1	1	1	0	1	1	1	1	0.91042	0.974406	1
SNOG_00844	A	Chromosome_01	1	2895210	2896540	+	0.0857143	0	1	1	1	0.846732	0.666416	1	1	0.923366	1	0.946657	0.384673	1	0.962434	0.960932	0.950413	1	1	0.964688	1	0.725019	0.978212	1	0	1	1	1	0.521412	0	1	1	1	0.903832	0.992487	0.948159	0.972201
SNOG_00847	A	Chromosome_01	1	2898790	2900595	-	0.257143	0	0.918051	1	0.826135	0.0232558	0	0.612403	1	1	0.909745	0.145072	0.497785	0.91196	1	1	0.987818	0.10299	0.967885	1	1	0.645072	0.993355	0.914729	0	1	1	1	0	0	1	1	1	0	0.949612	1	1
SNOG_00848	A	Chromosome_01	1	2901157	2901912	-	0.0571429	0	1	1	1	1	0.988095	1	1	1	1	1	0.660053	1	1	1	0.7791	1	1	1	1	0.630952	1	1	0	1	1	1	0.585979	0	1	1	1	0.949735	1	0.916667	1
SNOG_00849	A	Chromosome_01	1	2906716	2907840	+	0.142857	0	0.998222	1	1	1	0	0.618667	0.952	1	0.944889	0.812444	0.315555	1	1	1	0.785778	0.815111	0.897778	1	1	0.525333	0.918222	0.967111	0	1	1	0.988444	0.736	0	0.918222	0.830222	0.781333	0.234667	0.772444	1	1
SNOG_00851	A	Chromosome_01	1	2908595	2909140	-	0.0857143	0	1	1	1	0.956044	0.919414	1	1	0.943223	1	0.992674	0.600733	1	1	1	0.919414	0.930403	1	1	1	0.432234	0.754579	1	0	1	1	1	1	0	1	1	1	1	0.895604	1	1
SNOG_00853	A	Chromosome_01	1	2910101	2912339	+	0.114286	0	1	0.979455	0.88343	1	0.262171	0.949531	1	0.987494	0.966503	1	0.552925	1	1	0.99866	0.754801	0.990174	0.991961	1	1	0.22778	0.947298	0.893256	0	1	1	1	1	0	0.983475	0.91916	0.998213	0.991961	0.876731	1	1
SNOG_00854	A	Chromosome_01	1	2913072	2913893	-	0.342857	0	0.920925	0.826034	0.626521	0.481752	0	0.565693	0.759124	0.976886	0.720195	0.470803	0.0145985	0.927007	0.907543	0.998784	0.0961071	0.181265	0.6691	0.945256	0.923358	0.239659	0.53163	0.279805	0	0.923358	0.917275	0.902676	0.422141	0	0.801703	0.858881	0.624088	0.0717762	0.678832	0.991484	0.925791
SNOG_00855	A	Chromosome_01	1	2914096	2914839	+	0.114286	0	1	1	1	0.857527	0	0.764785	1	0.865591	1	0.892473	0.537634	0.99328	1	0.88172	0.729839	0.829301	1	1	0.981183	0.419355	0.977151	0.939516	0	1	1	1	1	0	1	1	0.705645	0.987903	0.728495	1	1
SNOG_00856	A	Chromosome_01	1	2915662	2918239	+	0.171429	0	1	1	1	0.974399	0.442203	0.971684	1	0.964313	1	0.989915	0.410784	0.944918	0.980993	0.875485	0.969356	0.989915	0.992242	0.977502	0.979829	0.781614	1	0.996121	0	1	1	1	0	0	1	1	1	0	0.916214	0.91699	0.97595
SNOG_00859	A	Chromosome_01	1	2918543	2919630	+	0.2	0	1	1	1	0.506434	0.365809	0.443934	1	0.973346	1	0.865809	0.277573	1	0.956801	0.792279	0.871324	0.481618	0.977941	1	1	0.488971	0.944853	0.913603	0	1	1	1	0.795037	0	0.942096	1	0.921875	0.649816	0.888787	0.950368	1
SNOG_30052	A	Chromosome_01	1	2920128	2923265	+	0.142857	0	0.978967	1	0.899299	0.943913	0.31963	0.876673	0.967814	0.936584	0.949331	0.860739	0.435309	0.993626	0.977374	0.973869	0.702358	0.946463	0.933716	0.99522	0.965264	0.492352	0.887189	0.942957	0	0.973869	0.992352	0.966858	1	0	0.884321	0.923837	0.950924	0.991077	0.695029	0.974187	0.982154
SNOG_00861	A	Chromosome_01	1	2923499	2924430	-	0.228571	0	1	1	0.898069	0.73927	0	0.195279	1	1	1	0.242489	0	0.988197	1	0.916309	0.854077	0.943133	1	1	1	0.416309	0.79721	0.866953	0	1	1	1	1	0	1	0.831545	0.958155	0	0.740343	1	1
SNOG_30053	A	Chromosome_01	1	2925129	2926882	-	0.0857143	0	1	1	1	1	0.206955	1	1	0.967503	1	0.993729	0.557013	1	1	0.988598	0.958381	0.996579	1	0.930445	1	0.847206	1	1	0	1	1	1	0.962942	0	1	1	1	0.962942	0.844356	0.964082	1
SNOG_00862	A	Chromosome_01	1	2929794	2930507	+	0.142857	0	1	1	0.77591	0.941176	0	1	1	1	0.955182	0.840336	0.397759	1	1	1	0.871148	0.789916	1	1	1	0.266107	1	0.892157	0	1	1	1	1	0	1	1	1	0.998599	0.838936	1	1
SNOG_00863	A	Chromosome_01	1	2931712	2933876	-	0.0571429	0	1	1	1	0.981986	0.667898	1	1	0.954272	1	1	0.717783	0.93903	1	0.948268	0.934411	1	1	1	1	0.531178	0.915935	1	0	1	1	1	0.985219	0	1	1	1	1	0.837875	0.953349	1
SNOG_40127	B	Chromosome_01	1	2934948	2935393	+	0.142857	0	1	1	0.932735	0.966368	0.943946	0.511211	0.955157	0.952915	1	0.973094	0	0.751121	1	0.921525	0.576233	0.961883	0.923767	0.946188	1	0.183857	1	0.961883	0	1	1	1	0.670404	0	0.926009	0.946188	0.896861	0.23991	0.852018	0.834081	1
SNOG_00865	A	Chromosome_01	1	2935565	2938672	-	0.0571429	0	1	0.965894	0.849099	0.73713	0.669241	0.829472	0.957207	0.891892	0.985521	0.928893	0.635779	0.725547	0.940154	0.912806	0.594273	0.786036	0.916988	0.963642	0.963642	0.622265	0.936937	0.782175	0	0.974904	1	0.963642	0.750644	0	0.948198	0.904762	0.833333	0.753539	0.880952	0.967825	0.944337
SNOG_00868	A	Chromosome_01	1	2943158	2943739	-	0.4	0	1	1	0.987973	0	0	0.300687	0.967354	1	1	0.654639	0	0.310997	1	0.93299	0.680412	0	0.902062	1	1	0.178694	0.872852	0	0	1	1	1	0	0	0.713058	0.835051	0	0	0.441581	0.934708	1
SNOG_00869	A	Chromosome_01	1	2944957	2947118	+	0.114286	0	1	1	0.932007	0.93247	0.685939	0.817299	1	1	0.893154	0.969935	0.470398	0.738668	1	0.935245	0.748381	0.919056	0.919056	0.974561	1	0.384829	0.916744	0.952821	0	1	1	1	0.739593	0	0.919982	0.979649	0.951896	0.661425	0.659574	0.946346	1
SNOG_00870	A	Chromosome_01	1	2948431	2951346	+	0.142857	0	1	1	0.977366	0.705075	0.602538	0.959877	1	0.949931	1	0.439643	0.337106	0.940329	1	0.970165	0.872428	1	0.999314	0.91358	1	0.658779	0.972565	0.930041	0	0.989026	1	1	0.566187	0	0.992112	1	0.72428	0.402949	0.938272	0.933813	1
SNOG_00871	A	Chromosome_01	1	2951598	2952335	-	0.314286	0	1	1	0.402439	0.0420054	0	0.883469	0.952575	1	0.903794	0	0	0.998645	0.99729	1	0.677507	0	0.779133	1	1	0.319783	0.788618	0.0623306	0	0.99187	1	0.821138	0.971545	0	0.52981	0.739837	1	0	0.792683	1	0.987805
SNOG_00872	A	Chromosome_01	1	2952714	2953549	+	0.171429	0	1	1	0.913876	0.751196	0	0.739234	1	0.929426	0.87799	0.70933	0	0.965311	1	0.936603	0.87799	0.677033	1	1	1	0.404306	0.889952	0.516746	0	1	1	1	0.667464	0	1	0.907895	0.721292	0.348086	0.842105	1	1
SNOG_00873	A	Chromosome_01	1	2954315	2955193	-	0.114286	0	1	1	1	1	0	1	1	1	1	1	0.409556	0.970421	1	1	0.844141	1	0.832765	1	1	0.770193	1	1	0	1	1	1	0.944255	0	1	1	0.877133	1	0.676906	0.915813	1
SNOG_00874	A	Chromosome_01	1	2955575	2956047	-	0.0857143	0	1	1	1	1	0.549683	0.980973	1	1	1	1	0.913319	1	1	1	0.401691	1	1	1	1	0.699789	0.964059	1	0.310782	1	1	1	1	0.310782	1	1	1	1	1	1	1
SNOG_00875	A	Chromosome_01	1	2956550	2957698	+	0.114286	0	1	1	0.615318	0.939948	0.370757	0.936466	1	1	0.976501	0.916449	0.736292	1	1	1	0.653612	0.813751	0.885988	1	1	0.24369	0.745866	0.872063	0	1	1	1	0.939077	0	0.993908	0.954743	0.840731	0.764143	0.765883	1	1
SNOG_00876	A	Chromosome_01	1	2957925	2959386	-	0.314286	0	0.222982	0.582079	0.521204	0.568399	0.108755	0.735294	0.970588	0.980848	0.542408	0.844733	0.169631	0.902189	0.987688	0.959644	0.264022	0.690835	0.582763	1	1	0.205198	0.361833	0.394665	0	0.975376	1	0.885773	0.318057	0	0.680574	0.877565	0.70383	0.254446	0.562928	0.906977	0.953488
SNOG_00877	A	Chromosome_01	1	2960036	2962147	-	0.0285714	0	1	1	0.883523	1	0.843276	0.973011	1	0.97964	1	0.943655	0.698864	1	1	1	0.976799	1	1	1	1	0.444129	0.953125	1	1	1	1	1	1	1	0.988636	0.992424	1	1	0.872159	1	0.981061
SNOG_00878	A	Chromosome_01	1	2963085	2963594	+	0.142857	0	1	1	1	1	0	1	1	1	1	1	0.794118	1	1	1	0.990196	1	1	0.784314	1	0.654902	0.964706	1	0	1	1	1	0.341176	0	1	1	1	0	0.907843	1	1
SNOG_00879	A	Chromosome_01	1	2963858	2964989	+	0.0571429	0	1	1	0.998233	1	0.671378	1	1	0.874558	0.989399	1	0.725265	0.85424	1	1	0.540636	1	0.889576	0.99735	0.935512	0.50265	1	1	0	0.995583	1	1	1	0	1	0.863958	1	1	0.674912	1	0.981449
SNOG_00880	A	Chromosome_01	1	2965056	2966201	-	0.0857143	0	1	1	0.911867	0.982548	0.239965	0.965969	1	1	0.995637	0.877836	0.411867	1	1	1	0.903141	1	0.861256	1	1	0.0951134	0.973822	1	0.995637	1	1	1	1	0.995637	1	0.981675	0.974695	1	0.897906	1	1
SNOG_00881	A	Chromosome_01	1	2967428	2969157	+	0.0857143	0	1	1	1	1	0.747977	1	1	1	1	1	0.742775	1	1	1	0.856069	0.944509	0.974567	0.976879	1	0.43815	1	0.939884	0	1	1	1	1	0	1	1	1	1	0.924277	0.990173	1
SNOG_00882	A	Chromosome_01	1	2969872	2971546	+	0.0571429	0	1	1	1	1	0.715821	1	1	1	1	1	0.797612	1	1	1	0.778508	0.971343	1	1	1	0.619104	0.783284	1	0	1	1	1	1	0	1	0.971343	0.915224	1	0.730746	1	1
SNOG_00883	A	Chromosome_01	1	2974769	2977099	+	0.0571429	0	0.981553	1	0.97855	0.977263	0.615616	1	0.997855	0.97426	1	0.937795	0.6997	0.986701	1	0.986701	0.684685	0.992707	0.919348	1	1	0.586444	0.913342	0.956671	0	1	1	1	1	0	0.954526	0.979408	0.993136	0.651223	0.794509	1	1
SNOG_00886	A	Chromosome_01	1	2978636	2980302	+	0.0857143	0	1	1	0.984403	1	0.541092	1	1	1	1	1	0.779844	1	1	0.894421	0.75045	1	1	0.9988	1	0.443911	0.960408	1	0	1	1	1	0.997001	0	0.944811	1	1	0.997001	0.838032	0.9988	1
SNOG_00887	A	Chromosome_01	1	2981500	2982366	-	0.0857143	0	1	1	1	1	0.845444	1	1	1	1	0.893887	0.866205	1	1	1	1	1	1	1	1	0.746251	0.997693	1	0	1	1	1	0.724337	0	1	1	0.995386	0	0.883506	1	1
SNOG_40128	B	Chromosome_01	1	2983206	2983361	+	0.2	0	1	1	1	0.967949	0	0.967949	1	1	1	0	0	1	1	1	1	1	1	1	1	1	1	1	0	1	1	1	0	0	1	1	0.967949	0	1	1	1
SNOG_00888	A	Chromosome_01	1	2984338	2985266	-	0.114286	0	1	1	0.846071	1	0.276641	0.759957	1	1	1	0.869752	0.357374	0.973089	1	1	0.642626	1	0.997847	1	1	0.724435	0.994618	0.991389	0	1	1	1	0.995694	0	1	0.993541	0.823466	0.962325	0.754575	0.944026	1
SNOG_00889	A	Chromosome_01	1	2985920	2986764	-	0.114286	0	1	1	0.994083	1	0.266272	0.972781	1	0.822485	1	1	0.624852	1	1	0.887574	0.681657	1	0.937278	1	1	0.242604	1	1	0	1	1	1	0.885207	0	1	1	1	0.895858	0.959763	0.985799	1
SNOG_00890	A	Chromosome_01	1	2987808	2988527	-	0.0571429	0	1	1	1	1	0.6375	0.948611	1	0.838889	1	1	0.8375	1	1	0.898611	0.947222	1	1	0.858333	1	0.765278	0.9375	0.955556	0	0.994444	1	1	0.904167	0	0.954167	0.956944	1	0.994444	0.838889	1	0.995833
SNOG_00891	A	Chromosome_01	1	2988940	2989968	-	0.171429	0	1	1	1	0.892128	0.699708	1	1	0.977648	1	1	0.487852	1	1	1	1	1	1	1	1	0.473275	1	1	0	1	1	1	0.397473	0	1	1	1	0.445092	0.895044	1	1
SNOG_40129	B	Chromosome_01	1	2990208	2990415	-	0.0857143	0	1	1	1	1	0.908654	1	1	1	1	1	1	1	1	1	1	1	1	1	1	0.692308	1	1	0	1	1	1	1	0	1	1	1	0	0.725962	1	1
SNOG_40130	B	Chromosome_01	1	2991818	2992168	-	0.0571429	0	1	1	1	1	0.717949	1	1	1	1	1	0.780627	1	1	1	1	1	1	1	1	0.874644	1	1	0	1	1	1	1	0	1	1	1	1	1	1	1
SNOG_00892	A	Chromosome_01	1	2993114	2995714	+	0.142857	0	1	1	0.882737	0.981161	0.384083	0.920415	1	1	0.973856	1	0.427143	0.990004	0.978085	1	0.818147	1	0.956555	1	1	0.229912	0.951173	0.991157	0	1	1	1	1	0	0.909266	0.943483	0.963476	0.760092	0.838908	1	1
SNOG_00896	A	Chromosome_01	1	2998900	3000670	+	0.0857143	0	1	1	0.944664	0.976285	0.556748	0.930548	1	0.962168	1	0.852626	0.695652	0.970638	0.971767	0.904009	0.943535	0.856013	0.968944	0.804065	1	0.466968	0.941841	0.87747	0.435347	1	1	1	1	0.424054	0.931677	1	0.855449	1	0.91022	0.900621	1
SNOG_00897	A	Chromosome_01	1	3000866	3004277	-	0.114286	0	1	1	0.952227	0.978898	0.387163	0.995311	0.999707	0.974502	0.973036	0.915885	0.465416	1	1	1	0.734174	0.97245	0.92204	1	1	0.464537	0.888042	0.960434	0.424384	1	1	0.982122	0.982122	0.678195	0.93728	0.98857	0.975967	1	0.832356	1	1
SNOG_00898	A	Chromosome_01	1	3004909	3006163	+	0.0857143	0	1	1	1	1	0.750598	1	1	0.970518	1	1	0.517928	1	1	0.980877	0.913944	1	1	0.919522	1	0.353785	1	1	0	1	0.960956	1	1	0	1	1	1	1	0.961753	0.960956	0.960956
SNOG_00899	A	Chromosome_01	1	3006725	3008455	+	0.171429	0	1	1	0.781051	0.86944	0.136337	0.747545	1	1	0.908723	0.693819	0.112652	1	1	1	0.728481	1	0.937608	1	1	0.22357	0.874061	0.807048	0.0699018	0.966493	1	1	1	0.0699018	0.892548	0.964183	0.670711	0.170999	0.821491	1	1
SNOG_00900	A	Chromosome_01	1	3008520	3010249	-	0.114286	0	0.956069	0.966474	0.845087	0.869942	0.749711	0.825434	0.983815	0.958959	0.838728	0.801156	0.334104	1	1	1	0.695376	0.93815	0.975144	1	1	0.624278	0.90578	0.940462	0	0.994798	1	1	0.0757225	0	0.979191	0.985549	0.933526	0.968208	0.809827	1	0.989017
SNOG_00901	A	Chromosome_01	1	3010524	3011312	-	0.0571429	0	1	1	0.982256	1	0.749049	0.932826	1	0.942966	1	0.997465	0.525982	1	1	0.942966	0.78327	0.993663	1	0.942966	1	0.506971	1	1	0	1	1	1	1	0	0.96578	1	0.852978	1	0.835234	1	1
SNOG_00902	A	Chromosome_01	1	3013052	3014753	+	0.2	0	1	1	1	0.517039	0	1	1	1	1	0.719154	0.145711	1	1	0.972385	0.914219	0.396592	0.985899	1	1	0.917744	1	0.50235	0	1	1	1	0	0	1	1	1	0	0.87074	0.999413	1
SNOG_00903	A	Chromosome_01	1	3015502	3016437	-	0.142857	0	1	1	0.748932	0.898504	0.268162	0.945513	1	1	1	1	0	1	1	1	0.61859	1	0.896367	0.96688	1	0.184829	0.951923	0.992521	0	1	1	1	0.551282	0	0.997863	0.986111	1	0.847222	0.757479	0.904915	1
SNOG_00904	A	Chromosome_01	1	3016505	3018807	+	0.142857	0	1	1	0.823274	0.977421	0.0047764	0.907078	0.997395	0.95571	0.993487	0.953973	0.415979	1	1	1	0.911854	0.932697	0.873643	0.991316	1	0.447677	0.794616	0.701693	0	1	1	1	1	0	0.956578	0.950934	0.987842	0.883196	0.930525	1	1
SNOG_00905	A	Chromosome_01	1	3019445	3021073	+	0.142857	0	1	1	0.771025	0.979128	0.232044	0.864334	1	0.990178	0.966237	0.991406	0.366482	0.977287	1	1	0.858809	1	0.951504	1	1	0.165132	0.996931	1	0	1	1	1	0.995703	0	0.861265	0.977287	0.89073	0.995703	0.864334	1	1
SNOG_00908	A	Chromosome_01	1	3023617	3025158	+	0.171429	0	1	1	0.964332	0.797017	0	0.939689	1	1	1	0.796368	0.142672	0.980545	1	0.975357	0.979248	0.768482	1	0.975357	1	0.576524	1	0.595331	0	1	1	1	0.361868	0	1	1	0.959793	0.361868	0.970169	1	1
SNOG_30054	A	Chromosome_01	1	3025922	3026503	+	0.142857	0	1	1	1	0.963918	0	1	1	1	1	1	1	1	1	1	0.994845	1	1	1	1	0.503436	1	1	0	1	1	1	0	0	0.831615	1	1	0	0.798969	1	1
SNOG_00909	A	Chromosome_01	1	3029450	3031800	-	0.0571429	0	1	1	1	1	0.894513	0.98809	1	0.951935	1	1	0.929392	1	1	0.897065	0.803063	1	0.979583	1	1	0.640153	0.965546	1	0.109315	1	1	1	1	0.109315	0.99362	0.980434	0.992344	1	0.931093	0.985538	1
SNOG_00911	A	Chromosome_01	1	3032662	3034565	-	0.0857143	0	0.99895	1	0.894958	1	0.201155	1	1	0.978992	1	1	0.65021	1	1	0.982668	0.908088	1	1	0.989496	1	0.586134	0.994748	1	0	1	1	1	0.983193	0	0.996849	0.964286	1	0.983193	0.970588	1	1
SNOG_00913	A	Chromosome_01	1	3037578	3039680	-	0.171429	0	1	1	0.921541	0.662387	0.281027	0.703281	1	1	1	0.713742	0.591536	0.991916	1	1	0.75844	0.612458	0.981931	1	1	0.273419	1	0.533524	0	1	1	0.980028	0	0	0.873989	0.982406	0.728008	0	0.821208	1	1
SNOG_00914	A	Chromosome_01	1	3040743	3041647	-	0.2	0	1	1	0.925967	0.937017	0	0.81547	1	1	0.903867	1	0	0.98674	1	1	0.914917	1	0.900552	1	1	0.119337	0.974586	1	0	1	1	1	0	0	0.979005	0.954696	1	0	0.855249	1	1
SNOG_00915	A	Chromosome_01	1	3043225	3044454	+	0.257143	0	1	1	0.860976	1	0.280488	1	0.982927	1	0.999187	0.719512	0	0.898374	1	0.998374	0.760163	0.354471	0.992683	1	1	0.249593	0.917073	0.456098	0	1	1	1	0	0	0.910569	0.895935	1	0	0.858537	1	1
SNOG_00916	A	Chromosome_01	1	3044514	3046319	-	0.228571	0	1	1	0.9701	0.853267	0.199335	0.619048	1	1	1	0.946844	0.0470653	1	1	0.988926	0.933555	0.811185	1	1	1	0.470653	0.960687	0.429125	0	1	1	1	0	0	0.985604	0.998893	0.638981	0	0.857143	1	1
SNOG_00917	A	Chromosome_01	1	3047389	3051342	+	0.142857	0	1	0.962569	0.748862	0.907688	0.353566	0.776429	0.997471	0.977238	0.953971	0.827769	0.354578	1	0.990642	0.983561	0.780981	0.840668	0.876834	0.983561	0.983561	0.382651	0.823976	0.898837	0.296662	0.98786	1	0.991907	0.631512	0.300202	0.891755	0.895802	0.930197	0.735205	0.827516	0.970157	1
SNOG_00918	A	Chromosome_01	1	3051426	3054343	-	0.114286	0	1	1	0.86806	0.965045	0.420151	0.938999	1	0.969157	1	0.879027	0.500343	1	1	0.948938	0.835847	0.958533	0.934544	0.989719	1	0.468129	0.937971	0.958533	0	1	1	1	0.85024	0	0.98732	0.990062	0.741261	0.614805	0.792666	0.972927	1
SNOG_00919	A	Chromosome_01	1	3054557	3056045	+	0.0857143	0	1	1	0.971793	0.979181	0.424446	0.987911	1	0.912693	1	1	0.572196	0.910007	1	0.887844	0.852921	1	1	0.969107	0.969778	0.748153	0.965749	1	0	1	0.961048	0.961048	0.695097	0	0.982539	1	1	1	0.888516	0.927468	0.961048
SNOG_00920	A	Chromosome_01	1	3057094	3059057	+	0.0571429	0	1	1	0.966904	0.975051	0.560591	0.903259	0.996945	0.928208	1	0.847251	0.503055	0.932281	0.990326	0.927699	0.643075	0.952648	1	0.881874	0.990326	0.659369	0.905805	0.840631	0	0.950102	0.994399	0.990326	0.778513	0	0.94501	0.922607	0.695519	0.855397	0.748982	0.932281	0.996945
SNOG_00921	A	Chromosome_01	1	3059493	3061344	-	0.142857	0	0.925486	1	0.934125	0.99892	0.088013	0.887689	0.910907	1	0.988661	0.324514	0.086933	0.784557	0.968683	1	0.512419	0.660367	0.778078	0.993521	0.988121	0.616091	0.856371	0.677106	0	0.973542	1	0.987041	0.590713	0	0.856371	0.900108	0.888769	0.739201	0.723002	1	0.981641
SNOG_00922	A	Chromosome_01	1	3062181	3063149	+	0.314286	0	1	1	0.971104	0.493292	0.142415	0	0.927761	0.880289	0.939113	0.49742	0	0.880289	0.941176	0.828689	1	0.5129	0.985552	1	1	0.353973	0.779154	1	0	1	1	1	0	0	0.941176	0.941176	0	0	0.69969	1	1
SNOG_00923	A	Chromosome_01	1	3063253	3064464	-	0.171429	0	1	1	0.75495	0.570132	0.580858	0.817657	1	0.956271	1	0.558581	0	0.999175	1	1	0.605611	0.833333	0.948845	1	1	0.24835	0.841584	0.824257	0	1	1	1	0.260726	0	1	0.94802	0.90429	0.260726	0.620462	1	1
SNOG_00924	A	Chromosome_01	1	3065333	3066001	+	0.0857143	0	1	0.971599	0.950673	1	0.893871	0.980568	1	1	1	1	0.414051	1	1	1	1	1	0.881913	1	1	0.693573	1	1	0	1	1	1	1	0	1	1	1	1	1	0.946188	1
SNOG_30056	A	Chromosome_01	1	3066187	3066926	-	0.0857143	0	1	1	0.987838	1	0.964865	0.908108	1	0.797297	1	1	0.335135	0.968919	1	0.821622	0.728378	1	1	0.968919	0.968919	0.77973	0.824324	1	0	0.995946	0.968919	1	0.937838	0	1	1	1	1	0.962162	0.951351	0.985135
SNOG_00926	A	Chromosome_01	1	3067120	3068608	-	0.0571429	0	1	1	0.971793	1	0.603089	1	1	1	1	1	0.525185	0.988583	1	0.981195	0.989926	0.999328	0.998657	0.961048	1	0.575554	0.959704	1	0	1	1	1	0.944258	0	1	1	1	0.969778	0.954332	0.971121	1
SNOG_00927	A	Chromosome_01	1	3069270	3069674	+	0.2	0	1	1	1	1	0	0.590124	1	1	1	0.459259	0.434568	1	1	1	0.753086	1	1	1	1	0.582716	1	1	0	1	1	1	1	0	0.94321	1	0.841975	0	0.496296	1	1
SNOG_00928	A	Chromosome_01	1	3069995	3074096	-	0.2	0	1	1	0.852267	1	0.267674	1	0.990492	1	0.927596	0.917114	0.323257	1	1	1	0.910288	0.953681	0.908094	1	1	0.382009	0.981229	0.781326	0	1	1	1	0.190883	0	0.996831	0.976841	0.957582	0.190883	0.942955	1	1
SNOG_00930	A	Chromosome_01	1	3074675	3078432	+	0.0571429	0	1	1	0.982437	0.989888	0.695583	0.990154	1	0.984566	0.974188	0.98297	0.747206	0.988026	0.988026	0.988292	0.92017	0.998403	0.999734	1	1	0.65141	0.948909	0.965407	0	1	0.989356	1	0.999468	0	0.990687	0.983502	1	0.93108	0.820383	0.969665	1
SNOG_00931	A	Chromosome_01	1	3078893	3080512	+	0.114286	0	1	1	0.942593	1	0.305556	1	1	1	0.965432	0.784568	0.258642	1	1	0.990741	0.811111	1	0.946296	1	1	0.522222	0.931481	0.909259	0	1	1	1	1	0	1	1	1	0.945679	0.982099	1	1
SNOG_00932	A	Chromosome_01	1	3080652	3082509	-	0.0857143	0	1	1	1	0.976319	0.354144	0.989236	1	1	1	1	0.585576	1	1	0.982239	0.833692	1	1	0.973628	1	0.617331	0.985468	1	0	0.977933	1	1	0.998924	0	0.951561	1	1	0.986545	0.85845	0.962325	1
SNOG_00933	A	Chromosome_01	1	3082855	3083418	-	0.257143	0	1	1	1	0	0	1	1	0.888298	1	0	0	0.941489	1	1	1	0	1	1	1	0.76773	0.909574	0.994681	0	1	1	1	0	0	1	1	1	0	0.803191	1	1
SNOG_00935	A	Chromosome_01	1	3084254	3085480	+	0.142857	0	1	1	0.876936	1	0.427873	1	1	0.917685	0.945395	0.9674	0.485738	0.880196	1	1	0.727791	0.914425	0.901385	0.947025	1	0.320293	0.96088	1	0	1	1	1	1	0	0.969845	0.99185	1	1	0.883456	0.9837	1
SNOG_00936	A	Chromosome_01	1	3085571	3086509	-	0.114286	0	1	1	1	1	0.476038	1	1	0.956337	1	1	0.838126	1	1	0.921193	0.694356	1	1	0.996805	1	0.464324	1	1	0	1	1	1	1	0	1	1	1	1	0.84771	1	1
SNOG_00937	A	Chromosome_01	1	3086944	3088663	-	0.0285714	0	1	1	0.936047	0.855814	0.614535	0.848256	1	1	1	1	0.295349	0.969186	1	0.980814	0.864535	1	1	1	1	0.619767	0.999419	1	0.801163	1	1	1	0.898256	0.808721	0.985465	1	1	0.963372	0.966279	1	1
SNOG_00938	A	Chromosome_01	1	3089135	3090784	-	0.114286	0	0.998788	1	0.926667	0.505455	0.275151	0.709697	1	1	1	0.715152	0.293939	1	1	1	0.95697	0.715152	1	1	1	0.567273	1	0.715152	0	1	1	1	0.559394	0	0.985455	0.973939	0.727273	0.559394	0.857576	1	1
SNOG_00939	A	Chromosome_01	1	3091710	3093424	-	0.114286	0	1	0.997668	1	0.927697	0.348688	0.991254	1	0.972012	1	0.926531	0.428571	1	1	0.857143	0.902624	0.795335	1	1	0.996501	0.700292	0.914869	0.830904	0	0.993003	1	1	1	0	0.92828	0.93586	1	0.979592	0.711953	0.930029	1
SNOG_00940	A	Chromosome_01	1	3094189	3095941	+	0.142857	0	1	1	0.918996	1	0.393041	0.997148	1	0.859099	0.956646	0.994866	0.393041	0.975471	1	1	0.743868	0.994295	0.98745	0.957787	1	0.470622	0.863092	0.994295	0	1	0.975471	1	1	0	0.895037	1	0.975471	1	0.934969	0.934969	1
SNOG_00941	A	Chromosome_01	1	3096452	3097560	-	0.2	0	0.998197	1	0.778178	1	0.364292	0.884581	0.896303	1	1	1	0.425609	1	1	1	0.850316	1	0.948602	1	0.959423	0.288548	0.80523	0.948602	0	0.959423	0.998197	0.944995	0.342651	0	0.950406	0.932372	0.929666	0.342651	0.704238	0.988278	1
SNOG_00943	A	Chromosome_01	1	3099433	3100804	-	0.0285714	0	1	1	1	1	0.787901	1	1	0.903061	1	0.994898	0.633382	0.924927	1	0.903061	0.91691	1	1	0.925656	1	0.424198	1	1	1	1	1	1	0.954811	0.617347	1	1	0.948251	0.999271	0.842566	0.920554	1
SNOG_20010	A	Chromosome_01	1	3101820	3102143	+	0.0571429	0	1	1	1	1	0.932099	1	1	1	1	1	0.898148	0.787037	1	1	0.734568	1	0.993827	1	1	0.87963	1	1	0	1	1	1	0.873457	0	1	1	1	1	1	1	1
SNOG_30057	A	Chromosome_01	1	3104950	3106611	+	0.114286	0	1	1	0.901925	1	0.702768	0.915764	1	1	1	0.963297	0.343562	0.966907	1	0.971119	0.906739	1	1	1	1	0.236462	1	1	0	1	1	1	1	0	0.967509	0.987365	0.978941	0.665463	0.77497	0.972924	1
SNOG_00946	A	Chromosome_01	1	3106963	3108798	+	0.171429	0	1	1	0.840959	0	0.519063	0.927015	0.999455	1	0.930283	0.926471	0.42756	0.976035	1	0.984749	0.70098	0.964052	0.917756	1	1	0.463508	0.760893	1	0	1	1	1	0.40305	0	0.953704	0.998366	0.968954	0.716231	0.956972	1	1
SNOG_00947	A	Chromosome_01	1	3109193	3110062	-	0.114286	0	1	1	0.752873	1	0	1	1	1	1	1	0.52069	1	1	1	1	0.886207	0.914942	0.956322	1	0.366667	1	1	0	1	1	1	0.988506	0	1	0.91954	1	0.988506	1	1	1
SNOG_30058	A	Chromosome_01	1	3110494	3113456	+	0.0857143	0	1	1	1	1	0.458319	0.99865	1	0.989538	1	1	0.745528	1	1	1	0.9703	1	0.983463	0.98245	1	0.535943	0.983125	1	0	1	1	1	0.999325	0	1	0.9946	1	0.650692	0.977388	1	1
SNOG_00949	A	Chromosome_01	1	3114070	3115898	+	0.0857143	0	1	1	0.969382	1	0.318753	0.998907	1	1	0.988518	1	0.578458	1	1	0.978677	0.831055	0.962821	1	1	1	0.52433	0.836523	0.961181	0	0.977583	1	1	0.998907	0	0.957901	0.956807	1	0.515035	0.831055	0.957901	1
SNOG_00950	A	Chromosome_01	1	3116114	3117661	-	0.142857	0	1	1	0.991602	0.945736	0.350775	0.957364	0.979328	1	1	1	0.250646	1	1	1	0.976744	0.97416	1	1	1	0.346899	0.925065	0.940568	0	1	1	1	1	0	0.98385	0.962532	1	1	0.939922	1	1
SNOG_00951	A	Chromosome_01	1	3117970	3118380	+	0.0571429	0	1	1	1	1	0.832117	1	1	1	1	1	1	1	1	0.944039	0.695864	1	1	0.975669	1	0.863747	1	1	0	1	1	1	1	0	1	1	1	1	1	1	1
SNOG_00952	A	Chromosome_01	1	3118829	3121028	+	0.114286	0	1	1	1	0.988182	0.139091	1	1	0.999545	1	0.904091	0.355909	0.950454	1	0.995	0.745	1	0.978182	0.908636	1	0.715	0.939546	0.73	0	1	0.962273	0.955454	0.827273	0	0.929546	0.972727	0.854545	0.835454	0.747273	1	0.961364
SNOG_00953	A	Chromosome_01	1	3121342	3122508	-	0.142857	0	0.998286	1	0.994002	1	0.37018	1	0.996572	0.994002	0.98629	0.540703	0.83976	0.98629	0.979434	0.994002	0.873179	1	0.98629	0.98629	0.994002	0.538132	0.98629	0.981148	0	0.98629	0.98629	0.98629	0	0	0.98629	0.98629	1	0	0.888603	0.98629	0.98629
SNOG_40132	B	Chromosome_01	1	3123614	3124108	-	0.0857143	0	1	1	1	1	0.745455	1	1	1	1	1	0.688889	1	1	1	0.729293	1	1	1	1	0.185859	1	1	0	1	1	1	1	0	0.822222	0.834343	1	0.971717	0.715152	1	1
SNOG_00954	A	Chromosome_01	1	3124331	3125332	+	0.0857143	0	1	1	0.919162	1	0.593812	0.716567	1	0.97006	1	0.901198	0.58982	1	1	0.99501	0.804391	0.762475	0.978044	1	1	0.328343	0.943114	1	0	1	1	0.981038	1	0	0.978044	0.9002	0.909182	1	0.819361	1	1
SNOG_00955	A	Chromosome_01	1	3126480	3129554	+	0.114286	0	1	1	0.964878	1	0.457886	0.931382	1	0.971382	1	0.976911	0.732358	1	1	0.971707	0.79935	0.981138	0.996423	1	1	0.478699	0.997073	0.964553	0	1	1	1	0.860163	0	0.921301	0.996423	0.99935	0.998049	0.842276	0.964228	1
SNOG_00956	A	Chromosome_01	1	3129840	3130535	-	0.314286	0	1	0.867816	0.83477	0.219828	0.0287356	0.271552	1	1	1	0	0	0.873563	1	0.885057	0.515805	0.33477	1	1	1	0.310345	0.547414	0.505747	0	1	1	1	1	0	0.896552	0.882184	0.382184	0.386494	0.511494	0.619253	1
SNOG_00958	A	Chromosome_01	1	3131954	3132671	-	0.0857143	0	1	1	1	1	0.603064	1	1	1	1	1	0.513928	1	1	1	0.786908	1	1	1	1	0.898329	1	1	0	1	1	1	0.456825	0	1	0.962395	1	0.998607	0.881616	1	0.979109
SNOG_00959	A	Chromosome_01	1	3132965	3134105	+	0.0857143	0	1	1	1	0.901841	0.287467	0.997371	1	0.947415	1	0.915863	0.594216	0.968449	1	0.915863	0.706398	0.893076	0.986854	0.957932	1	0.565294	0.986854	1	0	1	1	1	1	0	1	1	0.921122	0.600351	0.982472	0.863278	0.980719
SNOG_00960	A	Chromosome_01	1	3134863	3135922	-	0.114286	0	1	1	1	0.99434	0.389623	0.960377	1	0.901887	1	0.963207	0.65566	1	1	1	0.720755	0.964151	0.932075	1	1	0.465094	0.988679	0.983962	0	1	1	1	0.932075	0	1	1	0.978302	0.871698	0.948113	1	1
SNOG_00961	A	Chromosome_01	1	3138426	3139877	+	0.142857	0	1	1	1	1	0.493113	1	1	1	1	0.971074	0.461433	1	0.992424	1	0.847796	1	0.938017	1	1	0.325758	0.910468	0.930441	0.294766	1	1	1	0.896006	0.259642	0.893939	1	1	0.980028	0.878099	1	0.998623
SNOG_00962	A	Chromosome_01	1	3140216	3142549	-	0.228571	0	1	1	0.815338	0.536418	0.0599829	0.716795	0.972579	1	1	0.113539	0.149529	0.896315	1	1	0.800343	0.823051	0.895459	1	1	0.215938	0.844045	0.694087	0	0.964439	1	1	0.242931	0	0.939589	0.963582	0.80677	0.112682	0.930163	1	0.980291
SNOG_00963	A	Chromosome_01	1	3142932	3144200	-	0.0857143	0	1	1	1	1	0.683215	0.98424	0.972419	1	1	0.913318	0.718676	1	1	1	0.925926	1	1	1	1	0.200946	1	1	0	1	1	1	1	0	0.972419	0.925138	1	0.85264	0.913318	1	1
SNOG_00964	A	Chromosome_01	1	3144608	3145906	+	0.114286	0	1	1	0.996151	1	0.61047	1	1	1	1	1	0.685912	1	1	0.965358	0.947652	1	0.975366	1	1	0.65281	1	1	0	1	1	1	0	0	1	1	1	0	0.981524	1	1
SNOG_40133	B	Chromosome_01	1	3146412	3146999	+	0.2	0	1	1	1	1	0	1	1	1	1	1	0	1	1	1	1	1	0.984694	1	1	0.384354	1	1	0	1	1	1	0	0	0.986395	1	1	0	0.897959	0.998299	1
SNOG_40134	B	Chromosome_01	1	3147300	3147893	+	0.257143	0	1	1	0.962963	1	0	0.429293	1	0.930976	1	1	0	1	1	0.914141	0.52862	1	0.956229	1	1	0.442761	1	1	0	1	1	1	0	0	0.978114	0.880471	0.429293	0	0.848485	1	1
SNOG_00967	A	Chromosome_01	1	3149372	3151289	+	0.0857143	0	1	1	0.93952	0.981752	0.496872	1	1	0.983316	1	1	0.62513	0.979145	1	1	0.898853	1	1	1	0.983316	0.529718	1	0.977581	0.23879	1	1	1	0.961939	0.192388	0.990094	0.980188	0.992701	1	0.904067	1	1
SNOG_00968	A	Chromosome_01	1	3152626	3153916	+	0.0857143	0	1	1	1	1	1	0.941131	1	0.969016	1	1	0.673122	1	1	0.948877	0.806352	1	1	0.960496	1	0.400465	0.941905	1	0	1	1	1	0.962045	0	1	1	0.979086	0.998451	0.90395	0.938807	1
SNOG_00969	A	Chromosome_01	1	3154165	3155902	-	0.142857	0	1	1	0.838895	1	0	0.963176	1	1	0.993096	0.658803	0.270426	1	1	1	0.852129	0.401036	1	0.971807	1	0.546605	1	0.934983	0	1	0.993096	0.993096	0.846951	0	1	1	0.964902	0.60069	1	1	0.974108
SNOG_00970	A	Chromosome_01	1	3156243	3157136	+	0.314286	0	1	1	1	0.214765	0.130873	0.979866	1	0.96868	1	0	0	1	1	0.737136	1	0	1	0.986577	0.986577	0.455257	1	0	0	1	1	1	0	0	1	1	0.979866	0	0.973154	0.95302	1
SNOG_00971	A	Chromosome_01	1	3157542	3159209	-	0.142857	0	1	1	0.842926	0.953837	0	0.752998	1	1	0.943046	0.630096	0.365707	0.885492	1	0.931055	0.666067	0.932254	0.986211	1	0.996403	0.291966	0.841127	0.935851	0	0.98801	1	0.996403	0.547362	0	0.889688	0.855516	1	0.991607	0.86271	0.98741	1
SNOG_00972	A	Chromosome_01	1	3159908	3161364	-	0.0571429	0	1	1	0.998627	1	0.607413	1	1	1	1	0.984214	0.798215	0.77488	1	0.982155	0.985587	1	0.936857	1	1	0.551132	0.982841	0.917639	0	1	0.969801	1	1	0	0.964997	1	1	1	0.792038	1	1
SNOG_00974	A	Chromosome_01	1	3162548	3163496	-	0.0571429	0	0.998946	1	1	1	0.896733	0.866175	1	1	1	1	0.776607	1	1	1	0.824025	1	1	0.963119	1	0.506849	0.881981	1	0	1	1	1	1	0	1	1	1	1	0.950474	0.961012	1
SNOG_00976	A	Chromosome_01	1	3164653	3166401	+	0.0285714	0	1	0.995998	0.981704	0.999428	0.653516	1	1	1	1	1	0.780446	0.946255	1	0.954831	1	1	1	1	1	0.337336	0.860492	1	0.766152	1	1	1	0.887364	0.766152	1	1	1	1	0.785592	0.98056	1
SNOG_40135	B	Chromosome_01	1	3166589	3166954	+	0.0571429	0	1	1	1	1	0.983607	1	1	1	1	1	0.959016	0.920765	1	1	0.92623	1	1	1	1	0.661202	1	1	0	1	1	1	1	0	1	1	1	1	1	1	1
SNOG_00977	B	Chromosome_01	1	3167610	3168092	+	0.171429	0	1	1	0.645963	0.910973	0.604555	0.906832	1	1	0.884058	1	0	1	1	1	0.360248	0.929607	0.687371	1	1	0	0.935818	0.950311	0	1	1	1	1	0	0.898551	0.968944	0.608696	0.824017	0.182195	1	1
SNOG_00978	A	Chromosome_01	1	3168257	3170258	+	0.0857143	0	1	1	0.75974	0.999501	0.52947	0.947552	0.987513	0.979021	0.984515	0.961039	0.540959	0.906094	1	0.983017	0.500499	0.917083	0.87962	0.978022	1	0.427073	0.898102	0.940559	0	0.993007	0.979521	0.991009	0.997003	0	0.978022	0.977023	0.887113	0.931069	0.955045	0.953047	1
SNOG_40136	B	Chromosome_01	1	3170853	3171238	+	0.2	0	1	1	0.968912	1	0	1	1	1	0.963731	1	0	0.917099	1	0.743523	0.484456	1	0.981865	0.917099	1	0.474093	0.96114	1	0	0.994819	1	1	0.556995	0	1	1	1	0.0440415	1	1	1
SNOG_00979	B	Chromosome_01	1	3172286	3172645	+	0.114286	0	1	1	1	0.8	0	1	1	1	1	0.797222	0.677778	1	1	1	0.725	0.8	1	1	1	0.347222	1	0.8	0	1	1	1	0.763889	0	1	1	1	0.763889	0.977778	1	1
SNOG_00980	A	Chromosome_01	1	3172998	3174682	-	0.114286	0	1	1	1	0.991098	0.411869	0.985163	0.973887	0.998813	1	1	0.592878	0.963205	1	0.944807	0.598813	0.985757	0.991691	0.981009	0.985163	0.462315	0.978042	1	0.0985163	0.949555	1	1	1	0.204154	0.927596	0.951335	1	0.970326	0.602967	0.891395	1
SNOG_00981	A	Chromosome_01	1	3175364	3177410	+	0.114286	0	1	1	1	0.9702	0	0.927211	1	0.964827	1	0.6766	0.372741	0.950171	0.995115	0.928188	0.85149	0.793356	0.999023	0.936981	1	0.507084	1	0.771373	0	1	1	1	0.508061	0	1	0.988764	0.966781	0.681974	0.876893	0.944309	0.995115
SNOG_00982	A	Chromosome_01	1	3177513	3178407	-	0.0571429	0	0.747486	1	0.959777	0.577654	0.614525	0.712849	1	1	0.926257	0.680447	0.0748603	1	1	1	0.911732	0.391062	0.945251	1	1	0.681564	1	0.61676	0.640223	1	1	1	0.713966	0.640223	0.888268	0.896089	0.716201	0.803352	0.882682	1	1
SNOG_00983	A	Chromosome_01	1	3179234	3179754	+	0.0571429	0	1	1	0.913628	1	0.953935	1	1	1	1	1	0.0479846	1	1	1	0.928983	1	0.998081	1	1	0.441459	1	1	0.683301	1	1	1	1	0.683301	1	1	1	1	1	0.946257	1
SNOG_00984	A	Chromosome_01	1	3180653	3181899	+	0.114286	0	1	1	0.825982	0.986367	0.479551	0.986367	0.950281	0.951083	1	0.974338	0.205293	1	1	0.976744	0.819567	0.667201	0.917402	1	0.9583	0.510024	0.918204	0.995189	0	1	1	1	0.998396	0	0.957498	0.978348	0.890938	0.998396	0.809944	1	1
SNOG_00985	A	Chromosome_01	1	3182294	3183070	-	0.0285714	0	1	1	1	1	0.444015	1	1	0.885457	1	1	0.580438	0.903475	1	0.718147	0.851995	1	1	0.994852	1	0.581725	0.970399	1	1	1	1	1	1	1	1	1	0.94852	0.972973	0.72973	0.701416	0.978121
SNOG_00986	A	Chromosome_01	1	3183261	3183869	+	0.0285714	0	1	1	1	1	0.778325	1	1	1	1	1	0.469622	1	1	1	0.899836	1	0.99179	1	1	0.669951	1	1	0.683087	1	1	1	0.89491	0.796388	1	1	1	1	0.745484	1	1
SNOG_40137	B	Chromosome_01	1	3184377	3184629	-	0.171429	0	1	1	1	0.948617	0.501976	0.731225	1	1	1	0.873518	0.715415	0.818182	1	1	0.27668	0.873518	1	1	1	0.241107	0.166008	0.873518	0	1	1	1	0	0	1	1	0.948617	0.948617	1	1	1
SNOG_00987	A	Chromosome_01	1	3184813	3185367	-	0.171429	0	1	1	1	0.697297	0	1	1	1	1	0.637838	0.801802	1	1	1	0.8	1	1	1	1	0.389189	1	0.776577	0	1	1	1	0	0	1	1	0.987387	0	0.834234	1	1
SNOG_00988	A	Chromosome_01	1	3185786	3188529	-	0.114286	0	1	1	0.880831	1	0.156705	0.907434	0.996356	1	0.956633	1	0.111516	1	1	1	0.793732	1	0.927843	1	1	0.513848	0.940598	0.884475	0	1	1	1	1	0	0.970846	0.97121	0.986881	1	0.853499	0.961006	1
SNOG_00989	A	Chromosome_01	1	3189063	3192725	-	0.142857	0	1	1	0.917554	1	0.171717	0.932569	0.995086	0.960688	0.944308	0.869779	0.256893	0.970789	1	0.966967	0.850942	0.98635	0.978706	0.992629	0.994813	0.39312	0.927655	0.987169	0	1	0.993175	1	1	0	0.89353	0.984439	0.891619	0.98908	0.880972	0.990991	1
SNOG_00990	A	Chromosome_01	1	3193758	3194619	-	0.114286	0	1	1	0.972158	1	0.274942	1	1	1	1	0.977958	0.646172	1	1	0.981438	1	1	1	1	1	0.428074	1	1	0	1	1	1	0.962877	0	1	1	1	1	0.895592	1	1
SNOG_00991	A	Chromosome_01	1	3197920	3198654	+	0.0857143	0	1	1	0.980952	0.908844	0.740136	0.873469	1	1	0.911565	1	0.855782	1	1	1	0.580952	1	0.847619	1	0.967347	0.239456	0.688435	0.846259	0	1	1	1	1	0	0.936054	0.903401	1	0.92517	0.843537	1	1
SNOG_00992	A	Chromosome_01	1	3199386	3201133	+	0.2	0	1	1	0.853547	0.540046	0.140732	0.992563	0.99714	1	0.985698	0.647025	0.430206	0.976545	1	0.884439	0.926201	0.993135	0.954805	1	1	0.37643	0.98627	1	0	1	1	1	0	0	1	0.99714	1	0	0.919336	1	1
SNOG_00993	A	Chromosome_01	1	3202096	3203442	-	0.0857143	0	1	1	0.914625	1	0.370453	1	1	1	1	0.991834	0.599109	1	1	0.99703	0.644395	1	0.953972	1	1	0.555308	0.973274	0.935412	0	1	1	1	1	0	0.925018	0.919079	0.963623	1	0.821084	0.962881	1
SNOG_40138	B	Chromosome_01	1	3204946	3205400	+	0.2	0	1	1	0.789011	1	0	1	1	1	0.707692	0	0.665934	1	1	1	0.905494	1	0.69011	1	1	0.296703	1	1	0	1	1	1	0	0	0.912088	1	1	0	0.861538	1	1
SNOG_40139	B	Chromosome_01	1	3205447	3205748	-	0.171429	0	1	1	1	1	0	1	1	1	1	0	0.655629	1	1	1	1	1	1	1	1	1	1	1	0	1	1	1	0	0	0.996689	1	1	0	1	1	1
SNOG_00994	B	Chromosome_01	1	3205769	3206263	+	0.171429	0	1	1	1	1	0	0.769697	1	1	1	0.90101	0.278788	1	1	1	1	1	1	1	1	0.878788	1	1	0	1	1	1	0	0	0.987879	1	0.769697	0	1	1	1
SNOG_40140	B	Chromosome_01	1	3206623	3207049	-	0.257143	0	1	1	1	0	0	0	1	1	1	1	0	1	1	1	1	1	1	0.969555	1	0.941452	0.9274	0.932084	0	1	1	1	0	0	0.934426	0.960187	0	0	0.721311	1	0.971897
SNOG_40141	B	Chromosome_01	1	3207119	3207469	+	0.285714	0	1	1	1	0	0	0	1	0.917379	1	0.589744	0	1	1	1	1	0.048433	1	1	1	1	1	0.589744	0	1	1	1	0	0	1	1	0	0	0.991453	1	1
SNOG_00996	A	Chromosome_01	1	3211419	3216385	+	0.114286	0	1	1	0.980068	0.977653	0.435877	0.884639	0.994765	0.945239	1	0.996175	0.299376	0.966177	1	0.981276	0.917254	0.998188	1	0.970606	1	0.600161	0.988927	0.993759	0	1	0.991343	1	1	0	0.989732	0.998792	0.991745	0.995772	0.938796	0.982686	1
SNOG_00997	A	Chromosome_01	1	3217121	3217743	+	0.257143	0	1	1	0.900482	0.576244	0.205457	0	0.991974	1	0.892456	0.576244	0	0.948636	1	1	0.556982	0.595506	0.955056	1	1	0.215088	0.863563	0.595506	0	1	1	1	0.443018	0	0.950241	0.780096	0	0.443018	0.686998	1	1
SNOG_00999	A	Chromosome_01	1	3219250	3219420	-	0.142857	0	1	1	1	1	0	1	1	0.187135	1	1	0	1	1	0.590643	1	1	1	0.701754	1	1	1	1	0	1	1	1	0.602339	0	1	1	1	1	1	1	1
SNOG_01000	A	Chromosome_01	1	3219760	3220581	-	0.0571429	0	1	1	1	1	0.698297	1	1	1	1	1	0.945256	0.984185	1	1	1	1	0.995134	1	1	0.818735	1	1	0	1	0.941606	0.925791	1	0	1	1	1	1	0.985402	0.957421	1
SNOG_01001	A	Chromosome_01	1	3221069	3222673	-	0.485714	0	1	1	1	0	0	0.31215	0.49595	0.980685	0.33271	0	0.231776	1	0.998754	1	0.954517	0.0199377	0.976324	0.33271	1	0.337072	0.952648	0.0990654	0	1	0.299689	1	0	0	0.981931	0.91028	0.31215	0	0.917757	1	1
SNOG_01002	A	Chromosome_01	1	3223499	3225327	+	0.142857	0	1	0.998907	0.828322	0.820667	0	0.978677	1	0.981411	0.963368	0.675779	0.131766	0.910334	0.996719	0.995079	0.772007	0.964461	0.93111	1	0.996719	0.694369	0.992892	0.966102	0	1	0.965555	0.984691	0.290869	0	0.939858	0.986331	0.805358	0.70749	0.878076	0.996719	1
SNOG_01003	A	Chromosome_01	1	3225871	3228276	-	0.0857143	0	1	1	0.85453	1	0.209476	0.923109	0.976725	0.93059	1	0.94389	0.369077	1	1	0.992934	0.824605	0.982959	0.836243	0.988778	1	0.320864	0.756442	0.783874	0.696176	1	1	1	0.957606	0.696176	0.9468	0.95054	0.999584	0.995844	0.80133	0.947215	1
SNOG_01004	A	Chromosome_01	1	3228567	3228900	+	0.0857143	0	1	1	1	1	0.877246	1	1	1	1	1	1	1	1	1	1	1	1	0.89521	1	0.212575	1	1	0	1	1	1	0.988024	0	1	1	1	0.988024	0.934132	0.811377	1
SNOG_01005	A	Chromosome_01	1	3229081	3232386	-	0.114286	0	1	1	0.980036	1	0.413188	0.968844	1	0.962795	1	0.983364	0.613128	0.987598	0.982456	0.95856	0.980944	0.977314	0.959468	1	1	0.281307	0.854205	0.95614	0	1	1	1	0.635209	0	0.961585	0.9268	1	1	0.807018	0.99637	1
SNOG_40142	B	Chromosome_01	1	3232283	3232468	-	0.0857143	0	1	1	1	1	1	1	1	0.569893	1	1	0.849462	0.935484	1	0.612903	1	1	0.989247	1	1	1	1	1	0	1	1	1	0	0	1	1	1	1	1	1	1
SNOG_01006	A	Chromosome_01	1	3233198	3234380	-	0.142857	0	1	1	0.989011	0.485207	0	0.866441	1	1	1	0.531699	0.459848	1	1	1	0.827557	1	1	1	1	0.562975	1	1	0	1	1	1	0.992392	0	1	1	1	0.992392	1	1	1
SNOG_01007	A	Chromosome_01	1	3235119	3236228	-	0.0857143	0	1	1	1	1	0	1	1	1	1	0.97027	0.78018	0.972973	1	1	1	0.999099	1	1	1	0.646847	1	0.999099	0	1	1	1	1	0	1	1	1	1	0.98018	1	1
SNOG_01009	A	Chromosome_01	1	3238609	3239934	-	0.171429	0	1	1	0.865008	0.959276	0.0309201	0.809201	1	1	1	0.423077	0.304676	0.830317	0.998492	0.984917	0.938914	1	0.96003	1	1	0.187029	0.949472	1	0	1	1	1	0.92911	0	0.912519	0.71644	1	0.92911	0.964555	1	0.996229
SNOG_01010	A	Chromosome_01	1	3240272	3241244	+	0.2	0	1	1	0.852004	0.972251	0.17369	0.700925	1	0.898253	1	0.503597	0.202467	1	1	1	0.40185	0.346351	0.991778	1	1	0.359712	1	0.517986	0	1	1	1	0.849949	0	0.909558	1	1	0.532374	0.880781	1	1
SNOG_30060	A	Chromosome_01	1	3241349	3243125	-	0.314286	0	1	1	0.9139	0	0.231851	0.344963	0.933033	0.900957	0.976927	0.557119	0	0.969612	0.989308	1	0.925717	0.564434	0.944288	0.969612	1	0.469893	0.947102	0	0	0.974114	0.961733	0.981429	0	0	0.93641	0.967924	0.344963	0	0.805852	0.935847	0.969612
SNOG_01012	A	Chromosome_01	1	3243462	3245170	-	0.142857	0	1	1	1	0.949678	0.224108	0.984787	1	1	0.895845	0.548859	0.284962	1	1	0.968403	0.778233	0.940316	0.95553	1	1	0.352838	0.922177	0.900527	0	1	1	1	0.760094	0	0.944412	0.984787	0.97718	0.995319	0.757168	1	1
SNOG_01014	A	Chromosome_01	1	3245667	3247713	-	0.428571	1	1	0.143136	0.955545	0	0	0.950171	0.992184	0.143136	0.940401	0	0.615046	0.787982	1	0.143136	0.846116	0	0.96043	1	1	0.0439668	0.946263	0	0	1	0.143136	0.999511	0	0	0.932096	0.978017	0.977528	0	0.834392	0.143136	1
SNOG_01015	A	Chromosome_01	1	3248791	3250137	-	0.0857143	0	1	1	0.942094	1	0.550854	1	1	0.962138	1	0.844098	0.530067	1	1	0.98441	1	1	1	1	1	0.49369	1	1	0.317001	1	1	1	1	0.31997	1	1	1	1	0.960653	1	1
SNOG_01016	A	Chromosome_01	1	3250694	3251089	+	0.142857	0	1	1	1	1	0	1	1	1	1	1	0.775253	1	1	0.878788	0.89899	1	1	1	1	0.94697	1	1	0	1	1	1	0	0	1	1	1	0	0.911616	0.772727	1
SNOG_01017	A	Chromosome_01	1	3251218	3252132	-	0.171429	0	1	1	0.983607	0.95847	0.169399	0.911475	1	1	1	1	0.553006	1	1	1	0.933333	1	0.97377	0.986885	1	0.298361	1	0.926776	0	1	1	1	0	0	1	1	1	0	0.927869	1	1
SNOG_01019	A	Chromosome_01	1	3252623	3253921	+	0.0857143	0	1	1	0.949962	1	0.283295	1	0.983834	0.926097	1	1	0.598922	1	1	0.990762	0.906851	1	1	0.880678	1	0.876058	1	0.953811	0	1	1	1	0.817552	0	0.943033	0.99923	1	0.765974	0.742109	0.833718	1
SNOG_20011	A	Chromosome_01	1	3254143	3254442	-	0.114286	0	1	1	1	1	0.783333	1	1	1	1	1	0	1	1	1	0.606667	1	1	1	1	0.0333333	1	1	0	1	1	1	1	0	1	1	1	1	0.826667	1	1
SNOG_01020	A	Chromosome_01	1	3255517	3258135	-	0.257143	0	1	1	0.996564	0	0	0.978618	1	1	1	0.542192	0.294387	0.964872	0.9916	0.9916	0.866361	0.475372	0.990073	1	1	0.345934	0.948454	0.565483	0	1	1	1	0	0	1	1	0.979	0	0.891944	0.9916	0.996564
SNOG_01022	A	Chromosome_01	1	3262631	3265327	+	0.171429	0	1	1	0.871339	0.68261	0.0615499	1	1	1	1	0.843901	0.534297	0.963663	1	1	0.937338	1	0.985169	1	1	0.390434	1	1	0	1	1	1	0	0	1	1	1	0	0.942529	1	1
SNOG_01023	A	Chromosome_01	1	3266010	3266590	-	0.114286	0	1	1	0.898451	0.857143	0.292599	0.82272	1	1	0.994837	0.814114	0.358003	0.982788	1	1	0.951807	0.967298	0.895009	1	1	0.581756	0.913941	0.979346	0	1	1	1	1	0	0.98451	0.963855	0.857143	1	0.944923	1	1
SNOG_01024	A	Chromosome_01	1	3266964	3268024	+	0.0571429	0	1	1	0.98115	1	0.854854	1	1	0.96984	1	1	0.760603	1	1	0.935909	0.686145	0.98492	0.985862	0.882187	1	0.660698	0.838831	0.861451	0	1	1	1	1	0	0.957587	1	0.980207	1	0.927427	0.96984	1
SNOG_01026	A	Chromosome_01	1	3273222	3274784	-	0.0857143	0	1	1	1	1	0.504159	1	1	1	1	0.998081	0.340371	0.923864	1	0.96993	0.864363	0.990403	0.984645	0.964811	1	0.735125	0.821497	0.939219	0	1	1	1	0.93794	0	1	1	0.978247	1	0.742162	1	1
SNOG_01029	A	Chromosome_01	1	3281492	3282672	+	0.142857	0	1	1	1	0.143946	0.565622	0.554615	1	0.916173	1	0	0.0160881	0.900931	1	0.916173	0.689246	0.971211	0.933954	0.928027	0.983065	0.617274	1	0.986452	0	0.982218	0.943268	0.994919	0.986452	0	0.994919	1	0.986452	0.986452	0.891617	0.900931	0.983065
SNOG_30062	A	Chromosome_01	1	3282983	3285328	+	0.371429	0	0.928389	1	0.737852	0	0	0	0.922847	0.959079	0.716965	0	0	0.962063	0.964194	0.990622	0.655584	0	0.800512	1	1	0.253623	0.80179	0	0	0.953964	0.990622	1	0	0	0.853794	0.802216	0	0	0.867434	1	1
SNOG_01030	A	Chromosome_01	1	3285701	3286848	-	0.0857143	0	1	1	1	1	0.608014	1	1	1	0.969512	0.982578	0.512195	1	1	1	0.979094	1	0.998258	1	1	0.464286	1	1	0	1	1	1	1	0	0.86324	0.928571	1	0.885888	0.836237	1	1
SNOG_01031	A	Chromosome_01	1	3287633	3290859	+	0.0285714	0	0.99938	1	0.910753	1	0.257205	1	1	1	0.993182	1	0.544159	1	1	1	0.823985	1	0.983266	1	1	0.593121	0.99938	1	0.646421	1	1	1	1	0.785869	1	0.99969	1	1	0.979548	1	1
SNOG_01032	A	Chromosome_01	1	3291424	3292560	+	0.228571	0	1	1	0.8927	0.454705	0.2146	0.510114	1	1	0.935796	0	0.210202	0.978892	1	0.944591	0.698329	0.33949	0.979771	1	1	0.431838	0.918206	0.887423	0	1	1	1	0.991205	0	0.847845	1	0.736148	0.991205	0.794195	1	1
SNOG_01033	A	Chromosome_01	1	3292647	3293654	-	0.257143	0	1	1	0.785714	0.34623	0.133929	0.635913	1	1	0.965278	0.292659	0.126984	1	1	1	0.570437	0.512897	0.998016	1	1	0.525794	0.989087	0.322421	0	1	1	1	0	0	0.963294	1	0.810516	0	0.963294	1	1
SNOG_01034	A	Chromosome_01	1	3294416	3295234	-	0.142857	0	1	1	1	1	0.279609	0.97558	1	1	1	1	0.661783	1	1	1	0.995116	1	1	1	1	0.545788	1	1	0	1	1	1	0	0	1	1	1	0	0.847375	1	1
SNOG_30063	A	Chromosome_01	1	3295657	3296711	+	0.171429	0	1	1	1	1	0.135545	0.685308	1	0.993365	1	1	0.278673	1	1	0.963981	0.936493	0.927962	1	1	1	0.662559	1	1	0	1	1	1	0	0	1	1	1	0	0.948815	0.918483	1
SNOG_40143	B	Chromosome_01	1	3297464	3297958	+	0.114286	0	1	1	1	1	0.941414	1	1	0.816162	1	1	0.393939	1	1	1	0.767677	1	1	0.787879	0.89899	0.680808	1	1	0	0.959596	0.89899	1	0.949495	0	1	1	1	0.949495	0.826263	0.462626	1
SNOG_01035	A	Chromosome_01	1	3298186	3299711	+	0.0571429	0	1	1	1	1	0.59633	0.995413	1	0.965269	1	1	0.530799	1	1	0.941022	0.963303	1	1	1	1	0.843381	1	1	0	1	1	1	0.92595	0	0.961337	1	1	0.978375	0.95806	0.887942	1
SNOG_01037	A	Chromosome_01	1	3301547	3302311	-	0.457143	0	1	0.89281	0.743791	0	0	0	0.955556	1	0.488889	0	0	0.905882	1	1	0.333333	0	0.733333	1	1	0.300654	0.560784	0	0	0.813072	1	1	0	0	0.68366	0.530719	0	0	0.437908	1	1
SNOG_01038	A	Chromosome_01	1	3303198	3304495	-	0.142857	0	1	1	0.818182	0.90755	0.115562	0.946071	0.984592	1	0.85131	0.966102	0.31433	1	1	1	0.758089	0.950693	0.770416	1	1	0.228043	0.696456	0.950693	0	1	1	1	0.826656	0	0.949152	0.948382	1	0.826656	0.884438	0.971495	1
SNOG_01040	A	Chromosome_01	1	3305764	3306467	+	0.142857	0	1	1	1	0.610795	0.275568	0.605114	1	0.988636	1	0.612216	0.235795	1	1	0.887784	0.899148	0.602273	1	1	1	0.589489	0.930398	0.612216	0	1	1	1	0.629261	0	1	1	0.612216	0	0.81108	0.988636	1
SNOG_01042	A	Chromosome_01	1	3307676	3313216	+	0.371429	0	1	1	0.902906	0.25591	0.127053	0	0.99224	0.993684	0.998556	0.12994	0	0.886302	0.998556	0.970042	0.794261	0.319437	0.939902	0.970583	1	0.330626	0.917704	0.281177	0	0.976358	1	0.990435	0	0	0.963545	0.936654	0	0	0.82458	0.989172	0.973651
SNOG_01043	A	Chromosome_01	1	3314169	3317319	+	0.371429	0	1	1	0.951127	0	0	0	1	0.973024	1	0	0	0.770866	1	1	0.928277	0	1	1	1	0.427166	0.98794	0	0	1	1	1	0	0	0.97112	1	0	0	0.855601	0.937163	1
SNOG_01044	A	Chromosome_01	1	3317811	3318329	+	0.257143	0	1	1	1	1	0	0.0077071	1	1	1	0.834297	0	0.967245	1	1	1	0.684008	0.926782	1	1	0.360308	1	1	0	1	1	1	0	0	0.882466	1	0.0077071	0	0.95183	1	1
SNOG_01045	A	Chromosome_01	1	3319188	3320745	+	0.171429	0	1	1	1	1	0.365212	0.883825	1	0.970475	1	0.439024	0.355584	0.973684	1	0.940308	0.848524	0.991656	1	1	1	0.673941	0.94801	0.991656	0	1	1	1	0.824775	0	1	0.96534	0.883184	0.403723	0.848524	0.917843	1
SNOG_01046	A	Chromosome_01	1	3321173	3322267	+	0.142857	0	1	1	0.862101	1	0.544292	1	0.905936	1	0.905023	1	0.260274	1	1	1	0.472146	1	0.939726	0.991781	1	0.36621	0.857534	1	0	0.981735	1	0.991781	0.837443	0	0.705023	0.82831	1	0.924201	0.757991	1	1
SNOG_01047	A	Chromosome_01	1	3322513	3323674	-	0.171429	0	1	1	0.847676	0.799484	0.0232358	0.945783	1	1	0.887263	0.841652	0	0.993115	1	1	0.831325	1	0.820998	1	1	0.259036	0.791738	1	0	1	1	1	0.0309811	0	0.955249	0.972461	1	0.679862	0.753012	1	1
SNOG_01048	A	Chromosome_01	1	3324414	3325574	+	0.171429	0	1	1	1	0.732128	0	0.865633	1	0.843239	1	1	0	0.763996	1	0.85702	0.880276	1	1	1	1	0.757106	1	1	0	1	1	1	0	0	1	1	1	0	0.894918	1	0.968131
SNOG_01049	B	Chromosome_01	1	3326061	3326366	+	0.371429	0	1	1	1	0	0	0	1	1	1	0	0	0.905229	1	1	1	0	1	1	1	0	1	0	0	1	1	1	0	0	1	1	0	0	1	1	1
SNOG_01051	A	Chromosome_01	1	3328969	3330407	-	0.371429	0	1	1	0.653926	0	0	0	1	0.984712	1	0	0	1	1	1	0.776928	0	1	0.772064	1	0.271022	0.993746	0	0	1	1	1	0	0	1	0.961779	0	0	0.972898	0.954135	1
SNOG_01052	A	Chromosome_01	1	3331703	3332494	+	0.285714	0	1	1	0.794192	1	0	0.992424	1	1	1	0	0.332071	1	1	1	0.989899	0	1	1	1	0.213384	0.924242	0.396465	0	1	1	1	0	0	0.94697	1	0.992424	0	0.948232	1	1
SNOG_01053	A	Chromosome_01	1	3333118	3334688	+	0.142857	0	1	1	0.995544	1	0.535964	1	1	1	1	1	0.309357	1	1	1	0.965627	1	0.993635	1	1	0.554424	1	1	0	1	1	1	0	0	0.954806	0.997454	1	0	0.828771	1	1
SNOG_01055	A	Chromosome_01	1	3334813	3335451	-	0.228571	0	1	1	1	0.940532	0	0.269171	1	1	1	0.780908	0	1	1	1	1	0.940532	1	1	1	0.477308	1	0.940532	0	1	1	1	0	0	0.995305	0.915493	1	0	0.748044	1	1
SNOG_01056	A	Chromosome_01	1	3337589	3338650	+	0.228571	0	1	1	1	0	0.188324	0.702448	1	1	0.979284	0	0	1	1	0.879473	0.937853	0.982109	0.986817	1	1	0.735405	0.788136	0.73258	0	1	1	1	0	0	0.814501	0.939736	0.982109	0	0.914313	1	1
SNOG_01057	A	Chromosome_01	1	3338754	3340495	-	0.142857	0	1	1	0.884041	0.984501	0	0.762916	0.986223	0.997704	0.990815	0.156142	0.511481	1	1	0.969001	0.877153	0.847302	0.891504	1	1	0.288175	0.891504	0.84558	0	1	1	1	0.857635	0	0.917336	0.889782	0.938576	0.857635	0.968427	1	1
SNOG_01059	A	Chromosome_01	1	3345313	3345627	+	0.4	0	1	1	1	0	0	0	1	1	1	0	0	1	1	1	0.0920635	0	1	1	1	0	1	0	0	1	1	1	0	0	1	0.923809	0	0	1	1	1
SNOG_01060	A	Chromosome_01	1	3346355	3347821	+	0.114286	0	1	1	1	1	0.424676	1	1	0.901159	1	0.97955	0.663258	1	1	1	0.920927	1	1	1	1	0.381731	0.965235	1	0	1	1	1	1	0	0.995228	0.97955	1	1	0.98364	1	1
SNOG_01061	A	Chromosome_01	1	3348076	3350433	+	0.2	0	1	1	0.960136	0.821459	0	0.733673	1	0.971586	1	0.280322	0.27184	1	1	1	0.556828	0.821459	0.964377	1	1	0.501696	0.981764	0.821459	0	1	1	1	0	0	0.973283	0.984733	0.91179	0	0.711196	0.952502	1
SNOG_01062	A	Chromosome_01	1	3350940	3352521	+	0.114286	0	1	1	0.970291	1	0.255373	0.981669	1	0.99115	1	0.972187	0.541719	0.977876	1	1	0.745891	0.965866	0.943742	1	1	0.411504	0.799621	0.95512	0	1	1	1	0.954488	0	0.915929	0.964602	1	1	0.792667	0.984197	1
SNOG_01063	A	Chromosome_01	1	3353095	3355372	-	0.285714	0	0.798946	1	0.601405	0.501317	0.162862	0.543898	0.843284	0.973661	0.603161	0.412643	0.215979	0.985075	0.910887	0.986391	0.373134	0.615013	0.632133	0.957858	0.870062	0.290167	0.51712	0.447322	0.194908	0.871817	0.954346	0.9482	0.669447	0.194908	0.643547	0.75417	0.472783	0.424056	0.797629	0.985953	0.923617
SNOG_40144	B	Chromosome_01	1	3356166	3356432	-	0.228571	0	1	1	0.887641	0.47191	0	0.88015	1	1	1	0	0	1	1	1	0.917603	0.28839	0.745318	1	1	0.741573	0.857678	0.868914	0	0.947566	1	1	0.906367	0	0.779026	0.902622	0.865169	0.325843	0.509363	1	0.977528
SNOG_01064	A	Chromosome_01	1	3356601	3358376	-	0.142857	0	1	1	1	0.786036	0.364302	0.990428	0.968468	1	0.97804	0.695946	0.484797	0.989302	1	1	0.891892	1	0.999437	0.987613	1	0.313063	0.739302	0.765766	0	0.986487	1	0.998311	0.909347	0	0.933559	0.993806	0.525338	0.721847	0.76464	1	1
SNOG_01067	A	Chromosome_01	1	3366353	3367300	-	0.2	0	1	1	0.827004	0.952532	0	1	1	1	0.96097	0.722574	0	0.885021	1	1	0.894515	0.951477	0.983122	1	1	0.223629	1	0.897679	0	1	1	1	0	0	0.876582	1	0.973629	0	0.779536	1	1
SNOG_01068	A	Chromosome_01	1	3368278	3369653	-	0.114286	0	1	1	1	1	0.561773	1	1	0.97311	1	0.862645	0.428052	1	1	1	0.981105	0.932413	1	1	1	0.393169	0.967297	0.984738	0	1	1	1	1	0	1	0.998547	0.996366	1	0.994186	0.959302	1
SNOG_30064	A	Chromosome_01	1	3370071	3370421	-	0.171429	0	1	1	1	1	0.182336	1	1	1	1	1	0	0.735043	1	1	1	1	1	1	1	0.535613	1	1	0	1	1	1	0	0	1	1	1	0	0.823362	1	1
SNOG_01070	A	Chromosome_01	1	3370980	3372488	-	0.171429	0	1	1	0.829689	0.985421	0.396952	0.925116	1	1	1	0.992048	0.100066	0.796554	0.997349	1	0.9112	0.986084	0.825712	1	1	0.418158	0.960901	0.994036	0	0.998012	1	0.998012	0.998675	0	0.93108	0.762757	0.994036	0.930418	0.482439	0.987409	1
SNOG_30065	A	Chromosome_01	1	3373500	3373883	-	0.828571	1	0	0	1	0	0	0	0	0	0	0	0	1	0	0	1	0	0.5625	0	0	0	1	0	0	0	0	0	0	0	1	0	0	0	0	0	0
SNOG_01071	B	Chromosome_01	1	3375487	3375707	-	0.885714	1	0	0	1	0	0	0	0	0	0	0	0	1	0	0	1	0	0.497738	0	0	0	0.438914	0	0	0	0	0	0	0	1	0	0	0	0	0	0
SNOG_01072	A	Chromosome_01	1	3376412	3378070	+	0.142857	0	1	1	0.958409	0.940928	0.312839	1	1	1	0.998192	1	0.355033	0.9566	1	0.937914	0.962628	0.975889	1	1	1	0.497287	1	0.950573	0	0.987342	1	1	0.980711	0	1	0.946353	1	1	0.980711	1	1
SNOG_01073	A	Chromosome_01	1	3378788	3382218	+	0.114286	0	1	0.999417	0.941125	0.823084	0.471	0.873215	0.987759	0.992131	0.980764	0.871466	0.595453	0.997668	1	1	0.757797	0.749053	0.957738	0.979015	0.986884	0.219761	0.937336	0.852521	0	1	1	0.983387	0.998834	0	0.945206	0.973769	0.944331	0.998543	0.874381	1	1
SNOG_01074	A	Chromosome_01	1	3383001	3385337	+	0.228571	0	1	1	0.846812	0.456568	0.134788	0.465982	1	1	0.970047	0.844245	0.398374	0.975182	1	0.999144	0.902867	0.566538	1	0.999144	1	0.347882	0.944801	0.999572	0	1	1	1	0.91442	0	0.921694	1	0.438597	0.999144	0.892597	1	1
SNOG_01081	A	Chromosome_01	1	3398296	3399375	-	0.342857	0	1	1	1	0	0.12963	0	1	1	1	0	0	0.956481	1	1	0.949074	0.365741	1	1	1	0.512963	1	0.365741	0	1	1	1	0	0	0.966667	1	0	0	0.965741	1	1
SNOG_01082	A	Chromosome_01	1	3400702	3402155	-	0.114286	0	1	1	0.961486	0.959422	0.134801	1	1	1	1	0.674003	0.46011	1	1	1	0.990371	1	1	1	1	0.67194	0.944979	0.725585	0	1	1	1	0.752407	0	0.971802	0.991059	1	0.752407	0.991059	1	1
SNOG_01083	A	Chromosome_01	1	3403263	3404159	+	0.371429	0	1	1	0.877369	0.296544	0	0.296544	1	1	0.9699	0.285396	0	0.954292	1	0.984392	0.700111	0.0122631	1	1	1	0.48495	1	0.39019	0	1	1	1	0	0	1	1	0	0	0.831661	1	1
SNOG_01085	A	Chromosome_01	1	3404183	3406137	-	0.257143	0	1	1	0.569821	0	0	0.771867	0.996931	1	0.978005	0	0.226599	0.977494	1	1	0.809207	0.648593	0.839898	0.971356	1	0.31509	0.878261	0.55243	0	1	1	1	0	0	0.762148	0.955499	0.781074	0	0.913555	1	1
SNOG_30066	A	Chromosome_01	1	3406908	3407453	-	0.257143	0	1	1	0.727106	0	0	0.782051	1	1	1	0.441392	0.252747	1	1	1	0.655678	0	0.970696	1	1	0.199634	1	0	0	1	1	1	1	0	1	1	0.869963	1	0.739927	1	1
SNOG_01086	A	Chromosome_01	1	3408849	3410807	+	0.2	0	1	0.924962	0.646248	0.941297	0	0.840735	0.963247	0.997448	0.748341	0.808576	0.246044	1	0.972945	0.997448	0.464523	0.785605	0.924962	1	0.985197	0.269525	0.864727	0.814701	0.221542	0.905054	1	0.985197	0.998469	0.221542	0.818275	0.745278	0.855538	0.497192	0.682491	0.992343	0.987749
SNOG_01087	A	Chromosome_01	1	3411693	3413403	+	0.142857	0	1	1	0.791934	0.758036	0.469316	0.980129	0.921099	1	0.911163	0.802455	0.557569	1	0.977206	0.997662	0.488603	0.943893	0.731736	1	0.985973	0.140853	0.798948	0.959088	0	0.970193	1	0.986557	0.959673	0	0.788428	0.932788	0.914085	0.85564	0.895967	1	1
SNOG_01088	A	Chromosome_01	1	3414267	3416792	+	0.0857143	0	1	0.996833	0.963975	0.910135	0.225653	0.919636	0.989311	0.957641	0.982977	0.7019	0.621536	1	1	1	0.593032	0.974664	0.970705	0.978622	1	0.573634	0.931512	0.969517	0	1	1	0.991687	0.801663	0	0.91924	0.978226	0.963975	0.78464	0.712589	1	1
SNOG_01089	A	Chromosome_01	1	3418132	3418413	-	0.314286	0	1	1	1	0	0	0.0567376	1	1	1	1	0	1	1	1	0.617021	0	1	1	1	0	1	0	0	1	1	1	0	0	1	0.567376	1	0	1	1	1
SNOG_01091	A	Chromosome_01	1	3420146	3421928	-	0.142857	0	1	1	1	0.996635	0.278744	1	1	1	1	1	0.454851	1	1	0.942232	0.832305	0.867078	1	1	1	0.620303	0.942793	0.930454	0	1	1	1	0.52664	0	0.909703	1	0.987661	0.458217	0.898486	1	1
SNOG_01092	A	Chromosome_01	1	3422128	3423580	+	0.142857	0	1	1	1	1	0.31108	0.977288	1	1	1	0.973159	0.505162	1	1	1	0.980041	1	1	1	1	0.436339	1	1	0	1	1	1	1	0	0.982794	0.982794	0.972471	0	0.953889	1	1
SNOG_40145	B	Chromosome_01	1	3423711	3424110	-	0.142857	0	1	1	1	1	0	1	0.91	1	1	1	1	1	1	1	1	1	1	1	1	0.545	1	1	0	1	1	1	0	0	1	1	1	0	0.9025	1	1
SNOG_01093	A	Chromosome_01	1	3424684	3425702	+	0.0571429	0	1	1	1	1	0.995093	1	1	0.968597	1	1	0.576055	1	1	0.902846	0.922473	1	1	1	1	0.718351	0.954858	1	0	1	1	1	1	0	1	1	1	1	0.961727	0.896958	1
SNOG_30067	A	Chromosome_01	1	3427143	3427569	+	0.2	0	1	1	1	0.812646	0	0.693209	1	1	1	0	0	1	1	1	0.763466	0.807963	0.934426	1	1	0.875878	1	0.744731	0	1	1	1	0	0	1	1	0.693209	0	0.981265	0.688525	1
SNOG_01094	A	Chromosome_01	1	3427777	3429322	-	0.2	0	1	0.998706	1	0.518111	0	0.999353	1	0.969599	0.98771	0.946313	0.21216	0.968952	1	1	0.800129	0.776844	1	0.983829	1	0.217335	0.976067	0.776844	0	1	1	1	0.134541	0	0.904916	0.926261	0.999353	0.184994	0.855757	0.998706	1
SNOG_01097	A	Chromosome_01	1	3464694	3465371	+	0.342857	0	1	1	1	0	0	0	1	0.977876	0.99705	0	0	1	1	1	0.917404	0	1	1	1	0.828909	1	0	0	1	1	1	0	0	1	0.853982	0	0	0.985251	1	1
SNOG_01098	A	Chromosome_01	1	3466063	3466929	-	0.142857	0	1	1	0.855825	1	0	0.925029	1	1	0.76932	0.730104	0.023068	1	1	1	0.99654	0.632065	0.941176	1	1	0.171857	0.746251	1	0	1	1	1	0.754325	0	0.982699	0.944637	0.970012	0.608997	1	1	1
SNOG_01099	A	Chromosome_01	1	3467733	3469241	-	0.257143	0	1	1	0.982107	0	0	0.870775	1	1	0.988072	0.785288	0.181577	1	1	0.973492	0.912525	0.845593	1	1	1	0.379059	0.96554	0.45328	0	1	1	1	0	0	1	0.986746	0.779324	0	1	1	1
SNOG_01100	A	Chromosome_01	1	3469870	3472083	-	0.0571429	0	1	1	0.980578	0.973803	0.2972	0.909666	1	1	1	0.892051	0.544264	0.965221	1	1	0.658988	0.999097	0.880307	1	1	0.476061	0.870822	0.921409	0.545619	1	1	1	0.906504	0.891599	0.9729	0.928636	0.895664	0.768293	0.811653	1	1
SNOG_01101	A	Chromosome_01	1	3472477	3473297	+	0.0571429	0	1	0.9257	1	1	0.906212	1	1	0.878197	1	1	0.924482	0.878197	1	0.892814	0.809988	1	1	0.969549	1	0.917174	0.973203	1	0	1	1	1	1	0	1	1	1	1	0.917174	0.969549	0.961023
SNOG_01102	A	Chromosome_01	1	3474481	3474795	+	0.314286	0	1	1	1	0.996825	0.473016	0.422222	1	1	1	1	0	0.866667	1	1	0.390476	0	1	1	1	0.768254	1	0	0	1	1	1	0	0	0.980952	1	0.101587	0	0.895238	1	1
SNOG_01103	A	Chromosome_01	1	3475451	3476125	+	0.485714	0	0.0992593	1	0.598518	0	0	0.628148	0.762963	0.937778	0.58963	0	0	0.908148	0.875556	0.973333	0.496296	0	0.351111	0.937778	0.896296	0.21037	0.364444	0	0	0.727407	0.854815	0.820741	0	0	0.37037	0.656296	0.194074	0	0.555556	0.92	0.853333
SNOG_01105	A	Chromosome_01	1	3476554	3495365	-	0.257143	0	1	0.997395	0.973049	0.836913	0.0623538	0	1	0.989156	0.99107	0.848288	0	0.995907	0.995482	0.992452	0.867159	0.757495	0.981554	0.991282	1	0.487827	0.973634	0.837232	0	0.995641	0.999415	1	0.35791	0	0.965235	0.977355	0	0.11801	0.907027	0.987348	1
SNOG_01106	A	Chromosome_01	1	3496184	3497844	-	0.257143	0	1	1	1	1	0	0	1	1	1	1	0	1	1	1	0.861529	0.860927	1	1	1	0.350993	0.950632	1	0	1	1	1	0.346177	0	0.956051	0.94401	0	0.105358	0.789284	1	1
SNOG_01107	A	Chromosome_01	1	3498668	3503446	+	0.228571	0	1	1	0.997698	1	0	0	1	0.994978	0.998117	0.896631	0	0.994141	1	1	0.970287	0.932622	1	0.98326	1	0.518937	0.982423	0.97489	0	1	1	1	0.19774	0	0.989747	1	0	0	0.899142	0.983051	1
SNOG_01108	A	Chromosome_01	1	3505480	3510792	+	0.285714	0	1	1	0.97572	1	0	0	1	1	1	0.377188	0	1	1	0.99266	0.92396	0.988895	0.985884	0.992283	1	0.456428	0.973838	0.996612	0	1	1	0.995671	0	0	0.985695	1	0	0.0728402	0.834557	0.97365	1
SNOG_01109	A	Chromosome_01	1	3513254	3514476	+	0.371429	0	1	1	1	0	0	0	0.992641	1	0.990188	0.232216	0	1	0.997547	0.9861	0.904334	0	0.957482	1	1	0.131643	0.824203	0	0	0.98937	1	1	0	0	0.962388	0.933769	0	0	0.731807	0.998365	1
SNOG_01110	A	Chromosome_01	1	3514978	3516467	-	0.257143	0	1	0.996644	0.816778	0.910738	0	0	0.899329	1	0.886577	0.848993	0	1	0.942953	1	0.495973	0.928859	0.914765	0.988591	0.931544	0.152349	0.886577	0.902685	0	0.941611	0.989262	1	0.718121	0	0.838926	0.933557	0	0.486577	0.648322	0.975168	0.958389
SNOG_01112	A	Chromosome_01	1	3517228	3521631	+	0.2	0	1	1	0.989328	0.992734	0	0	1	0.980018	1	0.939827	0	0.985014	0.990917	0.974568	0.947321	1	1	0.988874	1	0.620345	1	0.943233	0	1	1	1	0.206176	0	0.987511	0.989555	0	0.587875	0.981835	0.980472	0.984787
SNOG_01114	A	Chromosome_01	1	3529282	3530057	+	0.4	0	0.869845	0.726804	0.989691	0	0	0	1	1	0.926546	0.18299	0	1	1	1	0.360825	0.474227	0.881443	1	1	0.326031	0.581186	0	0	1	1	1	0	0	0.944588	0.938144	0	0	0.664949	1	1
SNOG_01115	A	Chromosome_01	1	3530796	3532537	+	0.285714	0	1	1	0.828358	0	0	0.854191	0.983927	0.948335	0.900115	0	0.557405	0.962113	1	0.973594	0.501148	0	0.928817	0.947187	1	0.245695	0.853043	0	0	1	1	0.985075	0	0	0.948909	0.942021	0.695178	0	0.926521	0.911022	0.996556
SNOG_01116	A	Chromosome_01	1	3533269	3534165	+	0.371429	0	1	1	0.928651	0	0	0	1	1	0.972129	0	0	1	1	1	0.946488	0	1	1	1	0.3534	0.84058	0	0	0.996656	1	1	0	0	0.910814	0.850613	0	0	0.779264	1	1
SNOG_01119	A	Chromosome_01	1	3536511	3537665	-	0.142857	0	1	1	1	1	0.0857143	0.995671	1	1	1	0.774892	0.0891775	1	1	1	0.9671	1	1	0.998268	1	0.21039	0.867533	1	0	1	1	1	1	0	0.980952	1	1	0.769697	0.929004	0.927273	1
SNOG_01120	A	Chromosome_01	1	3538159	3539928	+	0.142857	0	1	1	0.780226	0.90678	0.368362	0.90791	1	0.964407	0.912429	0.944068	0.218079	1	1	0.978531	0.835028	0.999435	0.773446	1	1	0.346893	0.822599	1	0	1	1	1	1	0	0.967232	0.928814	0.977401	0.822034	0.920339	0.869491	0.976271
SNOG_01121	A	Chromosome_01	1	3540923	3541897	+	0.4	0	1	1	0.779487	0	0	0	0.973333	1	0.851282	0	0	1	0.986667	1	0.353846	0	0.744615	1	1	0.291282	0.969231	0	0	0.946667	1	1	0	0	0.885128	0.966154	0	0	0.793846	1	1
SNOG_01847	A	Chromosome_02	2	12737	13961	-	0.457143	0	1	1	0	0	0	0.995102	1	0.764898	0	0	0.388571	0.791837	1	1	0	0	1	1	1	0.457143	0	0	0	1	0.766531	1	0	0	0	1	0.995102	0	0.844898	1	1
SNOG_01848	A	Chromosome_02	2	14791	15783	+	0.342857	0	1	1	0.715005	0	0	1	1	1	1	0	0.266868	0.884189	1	1	1	0.173212	0.979859	1	1	0.35146	0.236657	0.173212	0	1	1	0.969789	0	0	0.992951	1	1	0	0.837865	0.969789	1
SNOG_01849	A	Chromosome_02	2	15924	17051	-	0.142857	0	1	1	0.906915	0.964539	0.120567	0.823582	0.945036	1	1	0.841312	0.369681	1	0.998227	1	0.589539	0.951241	0.984929	1	0.992908	0.175532	0.873227	0.868794	0	0.996454	1	1	0.978723	0	0.89273	0.910461	0.888298	0.973404	0.812057	1	0.996454
SNOG_01850	A	Chromosome_02	2	18976	19158	-	0.371429	0	1	1	1	0	0	0	1	1	1	0	0	0.846994	1	1	1	0	0.846994	1	1	0.0983607	1	0	0	1	1	1	0	0	1	1	0	0	1	1	1
SNOG_01851	A	Chromosome_02	2	19546	20096	-	0.142857	0	1	1	1	1	0	0.992741	1	0.909256	0.947368	0.558984	0.313975	1	1	1	1	0.994555	0.833031	1	1	0.185118	1	1	0	1	1	1	0.742287	0	0.940109	1	1	1	0.887477	1	1
SNOG_40146	B	Chromosome_02	2	20198	20427	-	0.2	0	1	1	0.965217	0.695652	0	1	1	1	1	0.913044	0	0.991304	1	1	0.786956	1	1	1	1	0	1	1	0	1	1	1	0	0	1	1	1	0	1	1	1
SNOG_01852	A	Chromosome_02	2	22714	23147	+	0.285714	0	1	1	0.995392	0	0	0.801843	1	1	1	0	0.516129	1	1	1	0.679724	0	1	1	1	0.394009	0.737327	0	0	1	1	1	0	0	0.870968	0.995392	0.532258	0	0.801843	1	1
SNOG_01853	A	Chromosome_02	2	24073	24543	+	0.4	0	1	1	0.590234	0	0	0	1	1	1	0	0	1	1	1	0.305733	0	1	1	1	0	1	0	0	1	1	1	0	0	1	1	0	0	0.876858	1	1
SNOG_01856	A	Chromosome_02	2	29068	30156	+	0.2	0	1	1	1	0.730028	0	0.913682	1	0.909091	0.976125	0.224059	0.174472	1	1	1	0.981634	0.7236	1	1	1	0.697888	1	0.7236	0	1	1	1	0	0	1	0.988981	0.76584	0	0.974288	1	1
SNOG_01857	A	Chromosome_02	2	30580	31441	+	0.171429	0	1	1	1	1	0.508121	1	0.984919	0.841067	1	1	0.568446	1	1	0.863109	0.87007	0.491879	1	0.952436	1	0.403712	1	0.730858	0	1	1	1	0	0	0.966357	1	0.858469	0	0.886311	0.959397	1
SNOG_40147	B	Chromosome_02	2	33986	34660	-	0.314286	0	1	1	1	0.728889	0	0	1	0.995556	1	0	0	0.717037	1	0.931852	0.937778	0	0.964445	0.82963	1	0.721481	0.954074	0	0	1	1	1	0	0	0.985185	1	0	0	0.971852	1	1
SNOG_01859	A	Chromosome_02	2	34805	36141	-	0.314286	0	1	1	0.925206	0.577412	0.210172	0	0.963351	1	0.985041	0	0	0.893044	0.983545	1	0.738968	0	0.952132	1	1	0.078534	1	0	0	0.991025	1	1	0.532536	0	0.918474	0.893792	0	0.442782	0.833957	1	1
SNOG_01860	A	Chromosome_02	2	37220	39548	+	0.314286	0	1	1	0.955775	0.607128	0.0944611	0.13611	1	0.940747	1	0.106913	0	0.824388	1	0.985831	0.846286	0	0.962645	0.984543	1	0.589953	0.948046	0	0	1	1	1	0	0	0.981966	0.98626	0	0	0.871619	0.958781	0.973379
SNOG_01861	A	Chromosome_02	2	40325	41209	+	0.342857	0	1	0.928814	0.838418	0	0	0	0.977401	0.970622	0.963842	0	0	1	0.99209	1	0.778531	0	0.875706	1	1	0.533333	1	0	0	1	1	1	0	0	1	0.864407	0	0	0.742373	0.970622	1
SNOG_01862	A	Chromosome_02	2	43319	46591	+	0.371429	0	1	1	0.947754	0	0.137183	0	1	1	0.992667	0.231897	0	0.967614	1	0.990834	0.810266	0	0.934006	0.998472	1	0.399328	0.947449	0	0	1	1	1	0	0	0.931561	0.953865	0	0	0.871983	1	1
SNOG_01863	A	Chromosome_02	2	47210	48991	-	0.114286	0	1	1	0.999439	1	0.237374	1	0.99495	0.96633	0.993266	0.906285	0.854097	0.837823	1	0.928171	0.741302	0.884961	0.971942	0.916947	1	0.368126	0.860269	0.920875	0	1	1	1	1	0	0.974747	0.920875	1	0.843434	0.933221	0.968013	1
SNOG_01864	A	Chromosome_02	2	49544	52697	-	0.314286	0	0.998415	1	0.96766	0	0	0	1	0.902346	0.993976	0.667724	0	0.92137	0.993976	0.977489	0.896639	0	0.973684	1	0.968928	0.578313	0.999366	0	0	1	1	0.993976	0	0	0.98922	0.966709	0	0	0.853202	0.97844	0.993976
SNOG_01866	A	Chromosome_02	2	53758	54968	-	0.0857143	0	1	1	0.760529	0.957886	0.331957	0.95706	0.890999	1	0.815029	0.95706	0.417011	1	0.996697	1	0.691164	0.829067	0.730801	1	1	0.171759	0.735756	0.846408	0.795211	1	0.946325	0.960363	1	0.907515	0.744013	0.796862	0.817506	0.798514	0.687861	1	1
SNOG_40148	A	Chromosome_02	2	55534	56485	-	0.142857	0	1	1	1	1	0.356092	1	1	1	1	1	0.320378	0.862395	1	1	1	1	0.997899	1	1	0.614496	0.965336	1	0	1	1	1	0.528361	0	1	0.968487	1	0.401261	0.980042	1	1
SNOG_01867	A	Chromosome_02	2	57090	57516	+	0.371429	0	1	1	0.887588	0	0	0.299766	0.875878	1	0.899297	0	0	0.700234	1	1	0.126464	0	0.737705	1	1	0.149883	0.576112	0	0	0.925059	1	1	0.538642	0	0.864169	0.892272	0	0.538642	0.0936768	1	0.915691
SNOG_01868	A	Chromosome_02	2	58118	59170	-	0.171429	0	1	0.934473	0.991453	0.990503	0.526116	0.60114	1	0.826211	1	0.993352	0.336182	0.977208	0.91453	0.969611	0.974359	0.993352	0.998101	1	0.960114	0.128205	0.986705	0.993352	0	1	1	1	0.34283	0	1	1	0.990503	0.34283	0.956315	1	1
SNOG_01869	A	Chromosome_02	2	60015	61651	+	0.114286	0	1	1	0.913256	0.940745	0.380574	0.97923	0.992669	1	0.956017	0.93708	0.529017	0.978619	1	1	0.919365	0.964569	0.941356	0.976787	1	0.129505	0.841173	0.973732	0	1	1	0.978619	1	0	0.956628	0.962126	0.969456	0.978619	0.819792	1	0.95785
SNOG_01871	A	Chromosome_02	2	66483	68870	+	0.2	0	1	1	0.946817	0.718174	0	0.682161	1	0.780151	1	0.366834	0.45938	0.837102	0.956868	0.856365	0.818677	0.623953	1	0.90536	0.955193	0.438023	1	0.676717	0	1	0.93258	0.981156	0.404941	0	0.981993	1	0.970687	0.70603	0.748744	0.78727	0.943049
SNOG_40149	B	Chromosome_02	2	68969	69288	+	0.342857	0	1	1	1	1	0	0	1	1	1	0	0	0.778125	1	0.971875	1	0	1	0.9125	0.90625	0.146875	1	0	0	1	1	1	0	0	1	1	0	0	0.990625	1	1
SNOG_01872	A	Chromosome_02	2	69445	70610	-	0.314286	0	1	0.513722	0.734134	0.513722	0.225557	0	1	1	1	0.640652	0	1	1	0.948542	1	0	1	1	1	0.453688	1	0	0	1	1	1	0	0	1	0.998285	0	0	0.906518	1	1
SNOG_01873	A	Chromosome_02	2	71985	72591	+	0.371429	1	1	0	1	0	0	0	1	1	1	0	0	1	1	1	1	0	1	1	1	0.731466	1	0	0	1	1	1	0	0	1	1	0	0	1	1	1
SNOG_01874	A	Chromosome_02	2	73460	74374	-	0.4	1	1	0	1	0	0	0	1	1	1	0	0	1	1	1	0.907104	0	0.940984	1	1	0.381421	1	0	0	1	1	1	0	0	1	0.978142	0	0	0.603279	1	1
SNOG_01875	A	Chromosome_02	2	75540	76805	-	0.171429	0	1	1	1	1	0.57425	1	1	0.990521	0.99842	0.830964	0.951027	0.966035	1	1	0.812796	0	0.99842	0.964455	0.950237	0.720379	1	0	0	1	1	1	0.119273	0	1	1	1	0.119273	0.839652	1	1
SNOG_01876	A	Chromosome_02	2	77807	79478	+	0.171429	0	1	1	0.732057	0.988038	0.358852	0.937201	0.982057	1	0.917464	0.888158	0.550837	0.985646	0.991029	1	0.779904	0	0.87201	1	0.991627	0.327751	0.626196	0	0	0.995813	0.994019	0.965311	0.964713	0	0.921651	0.901316	0.872608	0.808612	0.751196	0.98744	0.986842
SNOG_01877	A	Chromosome_02	2	79624	80278	-	0.0571429	0	1	1	1	1	0.914504	1	1	1	1	1	0.833588	0.877863	1	1	1	1	0.883969	1	1	0.69771	1	1	0	1	1	1	1	0	1	1	1	1	0.91603	1	1
SNOG_01878	A	Chromosome_02	2	81391	83087	-	0.257143	0	1	1	0.90277	0.558633	0	0.621685	0.982911	0.999411	0.738362	0.510312	0.149676	0.97584	1	0.997054	0.644667	0.569829	0.956983	1	1	0.370065	0.855628	0.44726	0	1	1	1	0.212139	0	0.929876	0.978786	0.401296	0.101355	0.805539	1	0.977018
SNOG_01879	A	Chromosome_02	2	83961	85629	-	0.114286	0	1	1	0.938886	0.995207	0.290593	0.980827	1	0.987418	1	0.669263	0.242061	0.977232	1	1	0.616537	0.988017	1	1	1	0.510485	1	0.95027	0	1	1	1	0.525464	0.455363	1	1	0.96405	0.670461	0.804673	0.937687	1
SNOG_30116	A	Chromosome_02	2	86826	88151	+	0.142857	0	1	1	0.829563	1	0	0.788084	0.984163	1	0.757919	0.933635	0.422323	1	1	1	0.842383	0.751885	0.88009	1	1	0.34917	0.834842	0.944947	0	1	1	1	1	0	0.826546	0.802413	0.831825	1	0.613876	1	0.969834
SNOG_01880	A	Chromosome_02	2	88536	90145	+	0.314286	0	1	1	0.865838	0.39441	0	0.463975	0.986957	1	0.875776	0.403106	0.124845	1	1	1	0.583851	0.338509	0.981367	1	1	0.381988	0.91118	0.402485	0	1	1	0.978882	0.879503	0	0.890062	0.690062	0.940994	0.249689	0.818634	1	1
SNOG_01881	A	Chromosome_02	2	91072	92734	+	0.228571	0	1	1	0.925436	0	0	0.901984	1	1	1	0.767288	0.18641	0.984967	1	0.969333	0.769693	0.58629	0.937462	0.963319	1	0.189417	0.974143	0.945881	0	1	1	1	0	0	0.960313	0.996993	0.926639	0.44558	0.940469	0.97715	1
SNOG_40150	B	Chromosome_02	2	92959	93220	+	0.285714	0	1	1	1	0.335878	0	1	1	1	1	0.427481	0.431298	0.679389	1	1	1	0.389313	1	1	1	0.522901	1	0.389313	0	1	1	1	0.412214	0	1	1	0.625954	0.412214	0.614504	1	1
SNOG_01882	A	Chromosome_02	2	94030	94456	+	0.142857	1	1	0.416862	1	0.960187	0.625293	0.75644	1	1	1	0.948478	0.0351288	1	1	1	0.843091	0.822014	0.974239	0.983607	1	0.348946	1	0.868852	0	1	1	1	1	0	0.936768	1	1	0.770492	0.789227	0.983607	1
SNOG_01884	A	Chromosome_02	2	96777	98299	+	0.371429	0	1	1	1	0	0	0	0.988838	0.915955	0.996717	0	0	0.990808	1	0.873933	0.736047	0	0.913986	0.937623	1	0.292843	0.783979	0	0	1	1	1	0	0	0.893631	0.873933	0	0	0.797111	0.945502	1
SNOG_01885	A	Chromosome_02	2	98460	99530	-	0.371429	0	1	1	0.985061	0	0	0.437908	0.976657	1	1	0	0	0.946779	1	1	0.447246	0	1	1	1	0.284781	1	0.858077	0	1	1	1	0	0	0.960784	0.984127	0.364146	0	0.821662	0.997199	1
SNOG_01886	A	Chromosome_02	2	100770	101487	+	0.428571	0	1	1	0.81337	0	0	0	0.963788	0.91922	0.917827	0	0	1	1	0.980501	0.256267	0.194986	1	1	1	0.190808	0.359332	0	0	1	1	1	0	0	0.793872	0.806407	0.271588	0	0.509749	0.966574	1
SNOG_01887	A	Chromosome_02	2	101973	104356	-	0.0285714	0	1	0.943372	0.799077	0.989094	0.523909	0.978607	0.950923	1	0.923238	0.972315	0.578859	0.962668	0.973993	0.988675	0.752517	0.986577	0.940856	1	0.965604	0.379195	0.799077	1	0.670721	0.958054	1	0.974832	0.997483	0.670721	0.863255	0.887584	0.944211	0.972735	0.893037	1	0.985738
SNOG_01888	A	Chromosome_02	2	104441	105100	+	0.2	0	1	1	0.851515	0.863636	0.428788	0.592424	0.863636	1	0.774242	0.513636	0	0.887879	0.880303	0.945454	0.356061	0.759091	0.69697	0.921212	0.886364	0.125758	0.557576	0.545455	0.069697	0.927273	0.965152	0.9	0.742424	0.069697	0.886364	0.831818	0.780303	0.325758	0.739394	1	0.919697
SNOG_01889	A	Chromosome_02	2	105549	106563	+	0.428571	0	0.978325	0.692611	0.611823	0	0	0.259113	0.950739	0.997044	0.787192	0	0.11133	0.947783	0.997044	1	0.166502	0	0.805911	0.997044	1	0.165517	0.478818	0.221675	0	0.946798	0.994089	0.928079	0	0	0.810837	0.866995	0.266995	0	0.718227	1	0.97734
SNOG_01890	A	Chromosome_02	2	107068	109072	-	0.142857	0	1	1	0.792519	0.6399	0.414963	0.671322	0.870324	1	0.755611	0.598504	0.309227	1	0.994015	1	0.594015	0.778554	0.656359	1	1	0.429426	0.766085	0.751621	0	0.986534	1	0.994514	0.929676	0	0.976559	0.879302	0.671322	0.726683	0.861347	1	1
SNOG_01891	A	Chromosome_02	2	109575	112501	+	0.142857	0	1	1	0.88999	0.764947	0.480355	0.855825	1	0.924838	0.941578	0.777246	0.23437	0.927571	1	0.948411	0.712675	0.878032	0.909805	0.932354	0.999317	0.410318	0.83191	0.807994	0	0.993167	0.999658	1	0.784079	0	0.802187	0.956269	0.938504	0.737957	0.730099	0.897848	0.959344
SNOG_40151	A	Chromosome_02	2	112654	112970	+	0.342857	0	1	1	0.977918	0	0	0	1	1	1	0	0	0.66877	1	0.858044	1	0	0.940063	1	1	0.858044	1	0.211357	0	1	1	1	0	0	1	1	0	0	1	1	1
SNOG_01892	A	Chromosome_02	2	113126	115053	-	0.142857	0	1	1	0.973029	0.938797	0.0207469	0.974066	1	1	0.91027	0.946577	0.317946	1	1	1	0.85944	0.799274	0.962656	1	1	0.415456	0.917013	0.96888	0.214212	1	1	1	1	0.214212	1	1	0.968361	1	0.970436	1	1
SNOG_40152	A	Chromosome_02	2	115559	116054	+	0.314286	0	1	1	1	0	0	0.590726	1	1	1	0	0	0.919355	1	1	0.877016	0	1	0.945565	1	0.493952	1	0	0	1	1	1	0.435484	0	1	1	0.590726	0	0.689516	1	1
SNOG_01894	A	Chromosome_02	2	116158	117735	+	0.371429	0	0.760456	0.989227	0.820025	0	0	0	1	1	0.913815	0	0	0.956274	1	0.972117	0.833333	0	1	1	1	0.188847	0.807351	0	0	0.998733	1	1	0	0	0.956908	0.991128	0	0	0.843473	1	1
SNOG_30118	A	Chromosome_02	2	119620	121185	+	0.285714	0	1	1	0.93742	0	0	0.865262	1	0.887612	0.946999	0	0.521073	0.849936	1	0.90613	0.953384	0	0.950192	0.940613	0.99106	0.591315	0.924649	0	0	0.99106	0.974457	0.980843	0	0	0.832056	0.99553	0.439336	0	0.714559	0.982759	1
SNOG_01895	A	Chromosome_02	2	121571	122067	-	0.342857	0	1	1	1	0	0	0	1	1	1	0	0	1	1	1	1	0	1	1	1	0.639839	1	0	0	1	1	1	0	0	1	1	0	0	1	1	1
SNOG_01897	A	Chromosome_02	2	123900	126707	-	0.142857	0	1	1	0.958689	0.996439	0.294516	0.883903	1	0.981838	0.952279	0.969373	0.198718	0.934829	1	1	0.489672	0.819801	0.87037	0.991453	1	0.513177	0.89067	0.988604	0	1	1	1	0.993234	0	0.966524	0.89886	0.828348	0.996083	0.800926	0.988248	1
SNOG_01898	A	Chromosome_02	2	127722	128429	+	0.342857	0	1	1	1	0.436441	0	0	1	1	1	0.0988701	0	0.990113	1	1	0.911017	0.436441	1	0.967514	0.997175	0.586158	1	0.436441	0	1	1	1	0	0	1	1	0	0.233051	0.988701	1	1
SNOG_01900	A	Chromosome_02	2	131798	132230	+	0.371429	0	1	1	1	0	0	0.154734	1	1	1	0	0	1	1	0.896074	0.905312	0.187067	1	1	1	0.639723	1	0.184757	0	1	1	1	0	0	1	1	0.154734	0	0.879908	0.496536	1
SNOG_01901	A	Chromosome_02	2	132469	133533	-	0.0571429	0	1	1	0.924883	0.775587	0.53615	0.958685	1	0.977465	0.961502	0.834742	0.606573	0.919249	1	0.805634	0.6723	0.84507	0.905164	1	1	0.428169	0.938967	0.84507	0.506103	0.949296	0.928639	1	0.430986	0.747418	0.867606	1	1	0.783099	0.90892	0.928639	1
SNOG_30119	A	Chromosome_02	2	133948	134739	-	0.314286	0	1	1	0.965909	0.137626	0	0.478535	1	1	1	0.0707071	0	0.954545	1	1	0.94697	0	1	1	1	0.733586	1	0	0	1	1	1	0	0	1	0.983586	0.72601	0	0.943182	1	1
SNOG_01902	A	Chromosome_02	2	136186	137507	-	0.342857	0	1	1	1	0	0	0.446294	1	1	1	0.198185	0	0.965204	1	1	0.956127	0.418306	1	0.963691	1	0.416793	0.867625	0.276853	0	1	1	1	0	0	0.985628	0.916793	1	0	1	0.979576	1
SNOG_01904	A	Chromosome_02	2	141612	142472	-	0.114286	0	1	1	0.957027	0.688734	0	1	0.993031	1	1	0.780488	0.851336	1	1	0.951219	0.818815	0.767712	0.954704	0.951219	1	0.164925	0.937282	0.723577	0	1	1	1	1	0	0.95935	0.951219	1	1	0.909408	1	1
SNOG_01905	A	Chromosome_02	2	142758	143846	+	0.114286	0	1	0.929293	1	0.918274	0.324151	1	1	1	1	0.741965	0.559229	1	1	0.998163	0.958678	1	0.932966	1	1	0.344353	0.732782	0.930211	0	1	1	1	0.984389	0	0.873278	0.857668	1	0.949495	0.683196	1	1
SNOG_40153	B	Chromosome_02	2	144022	144284	+	0.257143	0	1	1	1	0.855513	0	0	1	1	1	0.0038023	0	1	1	1	1	1	1	1	1	0.577947	1	1	0	1	1	1	0	0	1	1	0	0	0.961977	1	1
SNOG_01907	A	Chromosome_02	2	147877	148875	-	0.228571	0	1	0.850851	0.847848	1	0	0.738739	1	1	1	0	0.558559	0.892893	0.968969	0.84985	0.903904	0	1	0.885886	1	0.358358	1	0.994995	0	1	1	1	0	0	1	0.972973	0.998999	0	0.863864	1	0.938939
SNOG_01908	A	Chromosome_02	2	149466	150476	+	0.228571	0	1	1	0.731949	1	0	1	1	0.972305	0.982196	0.999011	0	1	1	1	0.992087	1	0.940653	0.972305	1	0.443126	1	1	0	1	1	1	0	0	0.971315	0.912957	0	0	0.889219	1	1
SNOG_01909	A	Chromosome_02	2	150535	151311	-	0.142857	0	1	1	0.875161	1	0.655084	1	1	1	1	1	0.235521	1	1	1	1	1	1	1	1	0.682111	1	1	0	1	1	1	0	0	0.882883	1	0.993565	0	0.951094	1	1
SNOG_01910	A	Chromosome_02	2	154292	156328	+	0.0571429	0	1	1	1	0.96269	0.5189	0.875798	1	0.976927	1	0.974963	0.546883	1	1	1	0.805597	0.981345	1	0.987236	1	0.539519	1	0.988709	0	1	1	1	0.773196	0	1	0.992145	0.960236	0.562101	0.986254	1	1
SNOG_01911	A	Chromosome_02	2	156396	156578	-	0.2	0	1	1	1	1	0	0	1	1	1	1	0	1	1	1	0.961749	1	1	1	1	0.945355	1	1	0	1	1	1	0	0	1	1	1	0.437159	1	1	1
SNOG_40154	A	Chromosome_02	2	158055	158530	+	0.0571429	0	1	1	0.968487	1	0.773109	1	1	1	1	1	0.789916	0.911765	1	1	1	1	1	1	1	0.542017	1	1	0	1	1	1	1	0	0.905462	1	1	1	1	1	1
SNOG_01912	A	Chromosome_02	2	158790	159928	+	0.457143	0	1	1	0.763828	0.141352	0.135206	0.542581	0.566286	0.599649	0.618086	0.499561	0.354697	0.665496	0.795435	0.459175	0.231782	0.206321	0.562774	0.769974	0.881475	0.409131	0.372256	0.294118	0	0.824407	0.794557	0.778753	0.260755	0	0.697103	0.493415	0.522388	0.0851624	0.334504	0.507463	0.746269
SNOG_01913	A	Chromosome_02	2	160158	160870	-	0.342857	0	1	1	1	0	0	0	1	0.87237	1	0.0504909	0	0.744741	1	0.928471	1	0.15007	1	0.932679	1	0.910238	1	0.15007	0	1	1	1	0	0	1	1	0.15007	0	0.924264	0.932679	1
SNOG_30120	A	Chromosome_02	2	161146	161794	-	0.371429	0	1	0.821264	1	0	0	0	1	1	1	0	0	1	1	1	0.966102	0	1	1	1	0.409861	0.993837	0	0	1	1	1	0	0	0.793528	1	0	0	0.927581	1	1
SNOG_40155	B	Chromosome_02	2	161460	161690	+	0.342857	0	1	1	1	0	0	0	1	1	1	0	0	1	1	1	1	0	1	1	1	0.735931	1	0	0	1	1	1	0	0	0.705628	1	0	0	1	1	1
SNOG_01914	A	Chromosome_02	2	162376	163815	-	0.342857	1	1	0	0.919444	0.640278	0	0	1	1	1	0	0	1	1	1	0.989583	0	1	1	1	0.652778	0.930556	0	0	1	1	1	0	0	0.952778	0.996528	0	0	0.979861	1	1
SNOG_01915	A	Chromosome_02	2	164247	164813	+	0.371429	0	1	0.518518	0.726631	0	0	0	1	0.977072	0.943563	0	0	1	1	1	0.846561	0	1	1	1	0.354497	0.961199	0	0	0.952381	1	1	0	0	0.950617	1	0	0	0.5097	0.977072	0.950617
SNOG_01916	A	Chromosome_02	2	166811	167182	+	0.371429	1	1	0	1	0	0	0	1	1	1	0	0	1	1	1	0.86828	0	1	1	1	0.518817	1	0	0	1	1	1	0	0	1	1	0	0	1	1	1
SNOG_01918	A	Chromosome_02	2	170220	173222	+	0.142857	0	0.951382	1	0.887446	0.859141	0.202464	0.888445	0.973693	1	0.917749	0.761572	0.250749	1	1	1	0.590077	0.855811	0.91342	1	0.975691	0.315018	0.731602	0.997336	0.0905761	0.980353	1	0.982684	0.926407	0.0905761	0.904762	0.864469	0.84682	0.798535	0.756577	0.985015	1
SNOG_01919	A	Chromosome_02	2	173629	175424	+	0.228571	0	1	1	0.886414	0.747216	0.317929	0.570156	1	0.966036	0.961581	0.754454	0	0.963808	1	0.945991	0.685412	0.748886	0.97216	0.912027	1	0.334076	0.944321	0.597439	0	1	0.936526	1	0	0	0.992762	0.803452	0.482183	0	0.800111	0.965479	1
SNOG_40156	B	Chromosome_02	2	175904	176364	+	0.371429	0	1	1	1	0	0	0	1	0.965293	1	0	0	0.507592	1	1	1	0	0.930586	1	1	0.921909	1	0	0	1	1	1	0	0	1	0.97397	0	0	0.433839	1	1
SNOG_01920	A	Chromosome_02	2	176468	176856	-	0.257143	0	1	1	1	0.557841	0	0.650386	1	1	1	0.573265	0	1	1	1	0.796915	0	1	1	1	0.416452	1	0	0	1	1	1	0	0	1	1	0.560411	0	0.879177	1	1
SNOG_01921	A	Chromosome_02	2	178145	178442	+	0.371429	0	1	1	1	0	0	0	1	0.755034	1	0	0	0.718121	1	1	0.510067	0	1	1	1	0.768456	1	0	0	1	1	1	0	0	1	1	0	0	0.59396	0.110738	1
SNOG_01922	A	Chromosome_02	2	178722	179544	-	0.0857143	0	1	1	1	0.984204	0.788578	0.963548	0.940462	1	1	0.859052	0.516403	0.951397	1	0.933171	0.685298	0.996355	1	1	1	0.292831	0.976914	0.510328	0	1	1	1	1	0	0.744836	0.82017	1	1	0.766707	0.948967	1
SNOG_30121	A	Chromosome_02	2	179883	180327	+	0.171429	0	1	1	1	1	0	1	1	1	1	1	0.31236	1	1	0.923596	0.865169	1	1	1	1	0.653933	0.912359	1	0	1	1	1	0	0	1	1	1	0.404494	0.930337	1	1
SNOG_40157	B	Chromosome_02	2	180891	181346	+	0.4	0	1	1	0.879386	0	0	0	1	0.83114	1	0	0	0.940789	1	0.912281	0.427632	0	1	0.912281	1	0.695175	0.410088	0	0	1	1	1	0	0	0.846491	1	0	0	0.763158	0.866228	1
SNOG_01924	A	Chromosome_02	2	181945	187150	-	0.142857	0	1	1	0.876681	0.949097	0.148675	0.882059	0.999616	0.990204	0.975221	0.874376	0.353438	1	0.994814	1	0.771418	0.982904	0.982136	1	0.998271	0.408183	0.856128	0.960046	0.211871	1	1	0.999232	0.999616	0.211871	0.990972	0.924126	0.940261	0.890319	0.844602	0.992893	0.999232
SNOG_30122	A	Chromosome_02	2	187569	187796	-	0.114286	0	1	1	1	1	0.991228	1	1	1	1	1	0	1	1	1	0.289474	1	1	0.921053	1	0.548246	1	1	0	1	1	1	1	0	1	1	1	1	1	1	1
SNOG_01925	A	Chromosome_02	2	187860	188373	-	0.0857143	0	1	1	1	1	0.202335	0.959144	1	0.937743	1	1	0.747082	0.910506	1	1	0.819066	1	1	0.937743	1	0.696498	1	1	0	1	1	0.937743	1	0	1	1	1	1	1	0.92607	1
SNOG_01927	A	Chromosome_02	2	189497	191350	+	0.171429	0	1	1	0.970874	1	0.0533981	0.983819	1	0.974649	1	0.787486	0.462783	0.980043	1	0.974649	0.903452	1	0.994606	1	1	0.701726	0.951456	1	0	1	1	1	0.325782	0	0.979504	1	1	0.325782	0.886731	1	1
SNOG_01928	A	Chromosome_02	2	192032	192529	+	0.4	0	1	1	0.299197	0	0	0	1	1	0.805221	0	0	0.953815	1	1	0.0040161	0	1	1	1	0	1	1	0	1	1	1	0	0	0.811245	1	0	0	0.959839	1	1
SNOG_01929	A	Chromosome_02	2	192884	194831	-	0.171429	0	1	1	0.998973	0.814168	0.487166	0.87885	1	0.976899	1	0.816222	0.226386	0.935318	1	1	0.735113	0.553901	1	0.930185	1	0.5154	1	0.796715	0	1	1	1	0.0379877	0	0.98614	0.982546	0.873717	0	0.899384	0.947125	1
SNOG_01930	A	Chromosome_02	2	195501	197045	+	0.114286	0	1	1	1	0.995469	0.442071	1	1	1	1	0.977346	0.238188	0.985113	1	0.950809	0.895793	1	1	1	1	0.627832	0.996764	1	0	1	1	1	1	0	0.968932	1	0.977346	1	0.88932	1	1
SNOG_40158	B	Chromosome_02	2	197275	197686	+	0.0571429	0	1	1	1	1	0.533981	1	1	1	1	1	0.533981	1	1	1	0.987864	1	1	1	1	0.5	1	1	0	1	1	1	1	0	1	1	1	1	0.779126	1	1
SNOG_01931	A	Chromosome_02	2	199113	201098	+	0.114286	0	1	1	0.944612	0.818731	0.644512	0.717523	1	1	0.987412	0.724572	0.398792	1	1	1	0.588117	0.846928	0.998993	0.998489	1	0.527694	1	0.846928	0	1	1	1	0.44864	0	0.992951	0.96425	0.729104	0.618328	0.811178	0.986908	1
SNOG_01932	A	Chromosome_02	2	201825	203516	-	0.114286	0	1	1	0.98227	1	0.340425	0.979905	1	0.980496	1	0.97695	0.511229	0.986998	1	0.975768	0.901891	1	1	1	1	0.446808	1	1	0	1	1	1	0.98227	0	0.969267	0.982861	1	0.946809	0.891253	1	1
SNOG_01933	A	Chromosome_02	2	204369	206831	+	0.114286	0	1	1	0.990662	0.88713	0.471376	0.91149	1	0.979294	0.998782	0.866829	0.457572	1	1	0.977669	0.969955	0.754771	1	0.996752	1	0.626472	1	0.886723	0	1	0.998782	1	0.88916	0	0.999594	0.995128	1	0.728786	0.98579	0.958993	0.998782
SNOG_40159	B	Chromosome_02	2	207065	207723	+	0.142857	0	1	1	0.968133	1	0.603945	1	1	1	1	0.981791	0.437026	1	1	0.996965	0.884674	1	1	1	1	0.318665	0.99393	0.881639	0	1	1	1	0.195751	0	1	1	1	0.836115	0.889226	1	1
SNOG_01934	A	Chromosome_02	2	208444	209947	+	0.142857	0	1	1	0.710106	1	0.233378	0.976729	0.988697	1	0.955452	0.896941	0.367021	1	1	1	0.788564	0.932846	0.892287	1	1	0.257314	0.823803	0.755319	0	1	1	1	1	0	0.913564	0.962766	0.886303	0.871011	0.755984	1	1
SNOG_01935	A	Chromosome_02	2	210400	212927	+	0.228571	0	1	1	0.900316	0.68038	0	0.22943	1	1	0.897152	0.657832	0.0791139	0.980617	1	0.998813	0.64913	0.658623	0.959256	1	1	0.337421	0.832279	0.127769	0	1	1	1	0.561709	0	0.995253	0.987342	0.730221	0.212816	0.75356	0.996835	1
SNOG_01936	A	Chromosome_02	2	213216	214259	-	0.0571429	0	1	1	1	1	0.742337	0.953065	1	0.929119	1	1	0.291188	1	1	1	0.859195	0.914751	0.985632	1	1	0.140805	0.882184	0.944444	0.923372	1	1	1	1	1	0.954023	1	1	1	0.8841	1	1
SNOG_01937	A	Chromosome_02	2	214676	215368	-	0.285714	0	1	1	1	0	0	0.860029	1	1	1	0	0	0.923521	1	1	0.972583	0	1	1	1	0.800866	0.950938	0	0	1	1	1	0	0	0.984127	0.969697	0.860029	0	0.949495	1	1
SNOG_40160	B	Chromosome_02	2	215489	215969	-	0.342857	0	1	1	1	0	0	0	1	1	1	0	0	1	1	1	0.808732	0	0.914761	0.981289	0.939709	1	1	0	0	1	1	1	0	0	1	1	0	0	0.869023	0.995842	1
SNOG_01938	A	Chromosome_02	2	216985	222945	+	0.142857	0	1	0.996309	0.912431	0.957054	0.336185	0.89079	0.952189	0.998155	0.920819	0.96259	0.317396	1	1	0.97232	0.617514	0.918302	0.902198	0.99698	0.993793	0.455125	0.870659	0.868982	0.0489851	0.993961	1	0.98725	1	0.0489851	0.927697	0.962255	0.891461	0.935414	0.901359	0.957725	1
SNOG_01939	A	Chromosome_02	2	224861	227530	-	0.314286	0	1	1	0.824719	0.433708	0.225094	0.731461	0.993258	1	0.94382	0.437453	0.212734	1	1	1	0.883895	0.255056	0.893633	1	1	0.322472	0.985019	0	0	0.992884	1	0.96779	0	0	0.877154	0.933333	0.702247	0	0.841573	1	1
SNOG_01940	A	Chromosome_02	2	228377	229989	-	0.171429	0	1	1	0.983881	1	0.754495	1	1	0.985121	1	1	0.66832	1	1	1	0.934904	1	0.99876	0.942344	1	0.446373	1	0.215127	0	1	1	1	0	0	0.979541	1	1	0	0.898326	1	0.943583
SNOG_01941	A	Chromosome_02	2	230567	231770	+	0.142857	0	0.960133	1	1	0.940199	0.5299	0.940199	1	0.924419	1	0.938538	0.418605	1	1	0.80814	0.897841	0.939369	1	0.974252	1	0.716777	1	0.940199	0	1	1	1	0	0	0.975914	1	0.940199	0	0.931063	0.97093	1
SNOG_01943	A	Chromosome_02	2	233912	234803	-	0.114286	0	1	1	1	1	0.144619	1	1	0.988789	1	1	0.553812	1	1	0.90583	0.829596	1	1	1	1	0.413677	0.957399	1	0	1	1	1	1	0	0.996637	1	0.942825	0.87556	0.955157	1	1
SNOG_01944	A	Chromosome_02	2	235707	237950	+	0.257143	0	1	1	0.993761	0	0	0.920677	1	0.907308	0.967023	0	0.451426	0.938503	0.983957	0.990196	0.867647	0.471479	0.980392	0.980838	1	0.700535	0.98574	0.471479	0	1	1	1	0.467914	0	1	0.972816	0.73975	0.76025	0.972371	0.976382	1
SNOG_01945	A	Chromosome_02	2	238389	239432	+	0.2	0	1	1	1	1	0.210728	1	1	1	1	1	0	0.969349	1	1	0.949234	1	1	1	1	0.254789	1	1	0	1	1	1	0	0	0.993295	0.895594	1	0	0.75	1	1
SNOG_01946	A	Chromosome_02	2	239672	240247	-	0.114286	0	1	1	1	1	0.986111	1	1	1	1	0	0.640625	1	1	1	0.866319	1	1	1	1	0.388889	1	1	0	1	1	1	1	0	1	1	1	1	1	1	1
SNOG_01947	A	Chromosome_02	2	240912	241643	+	0.0571429	0	1	1	1	1	0.580601	1	1	1	1	1	0.79918	1	1	1	1	1	0.82377	1	1	0.941257	1	1	0	1	1	1	0.551913	0	1	1	1	1	1	1	1
SNOG_01948	A	Chromosome_02	2	242778	243395	+	0.2	0	1	1	1	0.593851	0	0.84466	1	1	1	0.472492	0.0275081	1	1	1	0.608414	1	1	1	1	0.705502	1	1	0	1	1	1	0	0	0.938511	1	0.68932	0	0.964401	0.988673	1
SNOG_01949	A	Chromosome_02	2	243533	244743	-	0.2	0	1	1	0.924856	0	0.648225	0.873658	1	1	1	1	0.426094	0.996697	1	0.939719	0.58877	0.999174	0.970272	1	1	0.427746	1	1	0	1	1	1	0	0	0.90256	0.856317	1	0	0.786953	1	1
SNOG_01951	A	Chromosome_02	2	247450	248856	-	0.971429	1	0	0	0	0	0	0	0	0	0	0	0	0	0	0	0	0	0	0	0	0	0	0	0	0	0	0	0	0	0.95167	0	0	0	0	0	0
SNOG_01952	A	Chromosome_02	2	249864	250481	+	0.285714	0	1	1	1	0.493528	0.425566	0	1	1	1	1	0	1	1	0.859223	0.79288	0.749191	1	1	1	0.708738	1	0	0	1	1	1	0	0	1	1	0	0	0.805825	1	0.987055
SNOG_01953	A	Chromosome_02	2	251066	252652	+	0.2	0	1	1	0.950851	0.887839	0.47511	0.803403	1	0.94833	0.935098	0.985507	0.171393	0.868305	0.993069	0.972275	0.955261	1	0.975425	0.914304	1	0.405167	0.89477	0.767486	0	1	0.971645	1	0	0	1	0.973535	0.487082	0.552615	0.809074	0.955892	1
SNOG_01954	A	Chromosome_02	2	252925	254170	-	0.114286	0	1	1	1	1	0.5	1	1	0.993579	1	1	0.370787	1	1	0.983146	0.97191	0.849117	1	1	1	0.256822	0.934189	0.801766	0	1	1	1	0.923756	0	0.983146	1	1	0.79374	0.70626	1	1
SNOG_01955	A	Chromosome_02	2	256104	257846	+	0.142857	0	0.998853	1	0.865175	0.18646	0.532415	0.969593	1	0.979346	1	0.861159	0.4607	0.961561	1	1	0.916236	0.948365	1	1	1	0.428571	1	0.996558	0	1	1	1	0.968445	0	1	1	0.969593	0.928285	0.840505	1	1
SNOG_01957	A	Chromosome_02	2	259422	259782	-	0.2	0	1	1	0.936288	1	0.415513	1	1	1	1	1	0.531856	1	1	1	0.922438	1	1	1	1	0.32687	1	1	0	1	1	1	0	0	1	1	0.155125	0	1	1	1
SNOG_01958	A	Chromosome_02	2	260666	261354	-	0.142857	0	1	1	0.645864	0.333817	0.970972	1	0.754717	1	0.835994	1	0.444122	1	0.995646	1	0.648766	0.801161	0.923077	1	0.997097	0.425254	0.66328	0.908563	0	1	1	1	0.924528	0	0.686502	0.718433	0.939042	0.763425	0.622641	1	0.995646
SNOG_40161	B	Chromosome_02	2	261369	261801	-	0.114286	0	1	1	1	1	0.905312	1	1	0.884527	1	1	0.672055	1	1	1	0.822171	1	1	1	1	0.17321	1	0	0	1	1	1	1	0	1	1	1	1	1	1	1
SNOG_01959	A	Chromosome_02	2	262892	264902	-	0.0571429	0	1	1	1	1	0.563899	1	1	1	1	1	0.775236	0.963202	1	0.960219	0.971159	1	1	1	1	0.558429	1	0.997016	0	1	1	1	0.950771	0	1	1	1	1	0.944306	0.915465	1
SNOG_40162	B	Chromosome_02	2	265568	265987	-	0.285714	0	1	1	1	0	0	1	1	0.969048	1	0	0	1	1	0.969048	0.97619	0	1	0.969048	1	0.788095	1	0	0	1	1	1	0	0	0.961905	1	1	0	1	1	1
SNOG_01961	A	Chromosome_02	2	266098	267354	+	0.114286	0	1	1	1	1	0	1	1	0.965792	1	0.579157	0	1	1	0.955449	0.833731	1	1	0.965792	0.965792	0.856006	1	1	0	1	1	0.965792	1	0	1	0.969769	1	0.575974	0.953063	0.922037	1
SNOG_01962	A	Chromosome_02	2	267436	268322	-	0.114286	0	1	1	1	1	0	1	1	0.958286	1	0.57159	0.383315	1	1	0.901917	0.960541	1	0.958286	1	1	0.742954	1	1	0	1	1	1	1	0	0.907554	1	1	1	0.898534	1	1
SNOG_30123	A	Chromosome_02	2	268744	269167	+	0.371429	0	1	1	1	0	0	0.360849	1	1	1	0	0.318396	1	1	1	1	0.129717	0.995283	1	1	0.205189	1	0.129717	0	1	1	1	0	0	1	1	0.360849	0	1	1	1
SNOG_01963	A	Chromosome_02	2	270209	271288	+	0.228571	0	1	1	0.786111	0.658333	0.25	0.925926	1	1	0.993518	1	0.250926	1	1	1	0.911111	0.490741	1	1	1	0.115741	0.952778	1	0	1	1	1	0	0	1	0.808333	1	0	0.924074	1	1
SNOG_40163	A	Chromosome_02	2	271412	271781	+	0.228571	0	1	1	1	0.916216	0	0.916216	1	1	1	0	0	1	1	1	1	0	0.918919	1	1	0.478378	1	0	0	1	1	1	0.897297	0	1	1	0.916216	0.894595	0.962162	1	1
SNOG_01964	A	Chromosome_02	2	272068	274020	-	0.114286	0	1	0.895545	1	0.996928	0.810036	0.973374	1	1	1	0.982591	0.387097	1	1	1	0.84895	0.99744	1	1	1	0.395801	0.797747	0.987199	0	1	1	1	1	0	1	1	0.979519	1	0.685612	0.972862	1
SNOG_01965	A	Chromosome_02	2	274352	275035	+	0.2	0	1	1	1	1	0	0.989766	1	0.913743	1	1	0.108187	1	1	1	0.804094	1	0.94152	1	1	0.298246	1	1	0	1	1	1	0.23538	0	0.960526	0.945906	0.989766	0.23538	0.887427	0.928362	1
SNOG_01966	A	Chromosome_02	2	275095	276148	-	0.114286	0	1	1	0.870968	1	0.548387	0.893738	1	1	1	1	0.551233	1	1	1	0.971537	1	1	1	1	0.599621	1	1	0	1	1	1	0	0	0.999051	1	0.921252	0	0.950664	1	1
SNOG_01967	A	Chromosome_02	2	276934	279410	+	0.0857143	0	1	1	0.919661	1	0.375454	0.896649	1	1	0.980218	0.909972	0.761405	1	1	1	0.787646	0.98587	0.937021	1	1	0.530884	0.961647	1	0	1	1	1	1	0	0.986677	0.987081	1	0.862333	0.864756	0.990715	1
SNOG_40164	B	Chromosome_02	2	279565	280071	+	0.114286	0	1	1	0.885602	1	0.518738	0.810651	1	1	0.940828	1	0	1	1	1	0.932939	1	1	1	1	0	0.824458	1	0	1	1	1	1	0	1	1	0.913215	1	0.879684	1	1
SNOG_01968	A	Chromosome_02	2	280115	281084	+	0.0285714	0	1	1	0.997938	1	0.886598	0.968041	0.980412	1	1	1	0.628866	1	1	1	0.875258	1	0.997938	1	1	0.818557	1	0.987629	0.382474	1	1	1	1	0.981443	1	0.881443	0.960825	0.920619	0.664949	1	1
SNOG_40165	B	Chromosome_02	2	281181	281479	+	0.2	0	1	1	1	1	0	0.772575	1	0.826087	1	1	0	1	1	1	0.989967	1	1	0.93311	1	0.428094	1	1	0	1	1	1	0	0	1	1	0.772575	0	1	1	1
SNOG_30124	A	Chromosome_02	2	281534	282025	-	0.428571	0	1	0.819106	0.510163	0	0	0	0.54065	1	0.575203	0	0	1	1	1	0.54065	0	0.296748	1	1	0	0.575203	0	0	0.979675	1	0.977642	0	0	0.605691	0.534553	0	0	0.363821	1	1
SNOG_01969	A	Chromosome_02	2	282542	283744	-	0.2	0	1	1	0.884455	0.422278	0	0.56276	1	1	0.85453	0	0.18537	0.970906	1	1	0.53616	0.783874	0.848712	1	1	0.283458	0.826268	0.783874	0	1	1	1	0.959268	0	0.983375	0.858687	0.534497	0.779717	0.50956	1	0.990025
SNOG_01970	A	Chromosome_02	2	285260	285834	+	0.171429	0	1	1	1	0.994783	0.817391	0.991304	1	1	1	1	0	1	1	1	0.942609	0.648696	1	1	1	0.193044	1	1	0	1	1	1	0	0	1	1	0.577391	0	1	0.681739	1
SNOG_01971	A	Chromosome_02	2	285883	287578	+	0.0571429	0	1	1	1	0.970519	0.770047	0.970519	1	0.951651	1	1	0.622052	1	0.978774	0.946934	0.738208	0.994104	1	0.936321	1	0.739976	1	1	0	1	1	1	0.884434	0	0.998821	1	0.970519	0.994104	1	1	1
SNOG_01972	A	Chromosome_02	2	288079	289179	+	0.114286	0	1	1	1	1	0.415077	1	1	1	1	1	0.996367	1	1	1	0.557675	1	1	1	1	0.456857	0.923706	1	0	1	1	1	1	0	0.995459	1	1	0.970935	0.997275	1	1
SNOG_01973	A	Chromosome_02	2	289849	291756	+	0.0571429	0	1	1	0.998952	1	0.773585	0.980608	1	1	1	1	0.583857	1	1	0.976415	0.839098	1	1	1	1	0.724319	0.976939	1	0	1	1	1	0.99109	0	0.998952	1	1	0.996331	0.935535	1	1
SNOG_01974	A	Chromosome_02	2	292350	292995	+	0.371429	0	1	1	1	0	0	0	0.95356	1	1	0	0	0.95356	1	1	0.877709	0	1	1	1	0.109907	1	0	0	1	1	1	0	0	1	1	0	0	0.981424	1	1
SNOG_01975	A	Chromosome_02	2	293278	295560	-	0.285714	0	1	1	0.883487	0.593955	0.114761	0.501971	1	0.972405	1	0.20587	0	0.971091	1	0.982041	0.96233	0.204117	0.994306	0.936487	1	0.506789	1	0	0	1	1	1	0	0	0.994744	0.988611	0.282085	0	0.897941	0.978099	1
SNOG_40166	B	Chromosome_02	2	297370	297554	+	0.2	0	1	1	1	1	0	0.821622	1	1	1	0.545946	0	1	1	1	1	1	1	1	1	0	1	1	0	1	1	1	0	0	1	1	1	0	1	1	1
SNOG_01976	A	Chromosome_02	2	297772	298816	-	0.0857143	0	1	1	1	1	0.900478	1	1	0.894737	1	1	0.794258	0.969378	1	1	0.920574	1	0.969378	0.933014	0.96555	0.367464	1	1	0	1	1	1	0.921531	0	1	0.976077	1	1	0.952153	1	1
SNOG_40167	B	Chromosome_02	2	299083	299382	-	0.114286	0	1	1	1	1	1	1	1	1	1	1	0.683333	1	1	1	0.833333	1	1	1	1	0.296667	1	0.653333	0	1	1	1	1	0	1	1	1	0.0466667	1	0.803333	1
SNOG_01977	A	Chromosome_02	2	300105	300842	+	0.371429	0	0.9458	0.951219	0.926829	0	0	0	0.905149	0.926829	0.926829	0	0.097561	0.811653	0.905149	0.915989	0.880759	0	0.926829	0.926829	0.926829	0.314363	0.897019	0	0	0.926829	0.926829	0.926829	0	0	0.926829	0.918699	0	0	0.838753	0.926829	0.926829
SNOG_30125	A	Chromosome_02	2	301411	302770	-	0.171429	0	1	1	0.974265	0.888235	0.472059	0.639706	1	0.968382	1	0.811765	0.177206	1	1	1	0.611029	0.533088	1	1	1	0.4875	0.847794	0.802941	0.167647	1	1	1	0.6375	0.167647	1	1	0.514706	0.266912	0.805147	1	1
SNOG_30126	A	Chromosome_02	2	303412	306102	-	0.142857	0	1	1	0.941657	0.976589	0.328131	1	1	0.978818	0.955035	0.959495	0.257525	0.958751	1	0.971758	0.706801	0.985879	0.954664	0.940543	1	0.134151	0.978447	0.989223	0	1	0.958008	0.998142	0.856931	0	0.943515	0.918246	0.941657	0.863991	0.929023	0.940171	0.988852
SNOG_40168	B	Chromosome_02	2	306650	306835	-	0.371429	0	1	1	1	0	0	0	1	0.478495	1	0	0	1	1	0.532258	1	0	1	0.704301	1	0.725807	1	0	0	1	0.77957	1	0	0	0.698925	1	0	0	1	0.865591	1
SNOG_01980	A	Chromosome_02	2	307480	308183	-	0.0285714	0	1	1	1	1	0.923295	1	1	1	1	1	0.714489	1	1	0.914773	0.651989	1	1	1	1	0.18608	0.660511	1	1	1	1	1	1	1	0.955966	1	0.913352	1	0.991477	0.896307	1
SNOG_01981	A	Chromosome_02	2	308434	309149	+	0.114286	0	1	1	1	1	0.564246	1	1	0.864525	0.969274	1	0.941341	0.886872	1	0.601955	0.209497	1	1	1	1	0.311453	1	1	0	1	0.864525	1	0.99162	0	1	1	1	0.99162	0.645251	0.952514	1
SNOG_01982	A	Chromosome_02	2	309305	310076	-	0.228571	0	1	1	0.617876	0.950777	0.272021	0.515544	1	1	0.871762	0.242228	0	1	0.979275	1	0.222798	0.98057	0.648964	1	1	0.13342	0.687824	0.893782	0	1	1	1	0.773316	0	0.796632	0.910622	0.621762	0.296632	0.775907	1	1
SNOG_01983	A	Chromosome_02	2	310541	311469	-	0.2	0	1	1	1	0.791173	0.537137	1	1	1	1	1	0.429494	1	1	1	0.711518	0	1	1	1	0.635092	0.903122	0	0	1	1	1	0	0	1	1	1	0	0.662002	1	1
SNOG_01984	A	Chromosome_02	2	312602	313952	-	0.0857143	0	1	1	1	1	0.743153	1	0.931162	0.99852	0.941525	0.92302	0.505552	1	0.945966	1	0.843079	0.965211	1	1	1	0.391562	0.906736	0.930422	0	0.96225	1	0.994819	1	0	0.889711	0.911177	0.853442	1	0.681717	0.947446	1
SNOG_01985	A	Chromosome_02	2	314543	315298	+	0.0285714	0	1	1	1	1	0.964286	1	1	0.669312	1	0.962963	0.867725	0.866402	1	0.929894	0.914021	1	1	1	0.94709	0.797619	1	1	0.411376	1	1	0.965608	1	0.571429	0.992063	1	1	1	0.800265	0.849206	1
SNOG_01986	A	Chromosome_02	2	315931	320442	+	0.2	0	1	1	0.971188	0.305629	0.42398	0.974512	1	0.98781	0.998227	0.266179	0.286126	1	1	0.971631	0.82469	0.956782	0.991356	0.994459	1	0.500665	0.991578	0.994903	0	1	1	0.994238	0.764628	0	0.989583	0.998892	0.991356	0	0.89273	0.974291	0.986924
SNOG_01987	A	Chromosome_02	2	320889	321944	-	0.228571	0	1	0.870265	0.36553	0.543561	0.0284091	0.622159	0.973485	1	0.88447	0.464015	0.169508	1	0.998106	1	0.503788	0.431818	0.822917	1	1	0.133523	0.706439	0.643939	0	0.950758	1	1	0.954545	0	0.84375	0.960227	0.618371	0.65625	0.787879	0.95928	1
SNOG_01988	A	Chromosome_02	2	322245	323940	+	0.0571429	0	1	1	0.997641	1	0.711085	1	1	0.961674	1	1	0.516509	1	1	0.978184	0.946934	1	1	1	1	0.573703	0.980542	1	0	1	0.998821	1	0.523585	0	1	1	1	0.523585	0.831368	1	1
SNOG_01990	A	Chromosome_02	2	324370	325506	+	0.2	0	1	1	0.867194	0.935796	0.212841	0.513632	0.985928	1	0.933157	0.666667	0	1	1	1	0.622691	0.897098	0.960422	1	1	0.367634	0.787159	0.495163	0	1	1	1	0.83993	0	0.916447	1	0.705365	0.417766	0.921724	1	1
SNOG_01991	A	Chromosome_02	2	325697	326060	+	0.371429	0	1	1	0.835165	0	0	0	1	1	1	0	0	1	1	0.936813	1	0	1	1	1	0	1	0	0	1	1	1	0	0	1	1	0	0	0.695055	1	1
SNOG_40169	B	Chromosome_02	2	326984	327222	+	0.2	0	1	1	1	0.761506	0	0.719665	1	0.878661	1	0.761506	0	1	1	1	1	0.761506	1	0.824268	1	0.0669456	1	0.761506	0	1	1	1	0	0	1	1	0.719665	0	0.8159	1	1
SNOG_01992	A	Chromosome_02	2	327320	328436	-	0.0571429	0	1	1	0.959713	0.989257	0.380483	0.812892	0.949866	1	0.945389	0.977619	0.179946	1	1	1	0.632945	0.988362	0.94897	0.963295	1	0.516562	0.888988	1	0.516562	1	1	0.9812	1	0.516562	0.902417	0.826321	0.886303	1	0.818263	1	1
SNOG_01993	A	Chromosome_02	2	329408	330745	-	0.0857143	0	1	1	0.827354	0.938715	0.349028	1	1	0.971599	1	0.84006	0.693573	0.982063	0.997011	0.884155	0.906577	0.979821	0.95142	0.982063	1	0.683856	0.990284	0.981315	0	0.994768	1	1	0.988042	0	0.998505	0.952167	1	0.9858	0.959641	1	1
SNOG_01995	A	Chromosome_02	2	331275	331611	-	0.114286	0	1	1	0.994065	1	0.388724	1	1	1	1	1	1	1	1	1	1	1	1	1	1	0	1	1	0	1	1	1	1	0	0.994065	1	1	1	1	1	1
SNOG_30128	A	Chromosome_02	2	332003	332437	-	0.0571429	0	1	1	1	1	1	1	1	0.898851	1	1	0.772414	1	1	0.891954	0.850575	1	1	1	1	0.675862	1	1	0	1	1	1	1	0	1	1	1	1	1	1	1
SNOG_01996	A	Chromosome_02	2	334124	334442	-	0.342857	0	1	1	0.721003	0	0	0	1	1	1	0	0	0.758621	1	1	0.517241	0	0.84953	1	1	0.501567	1	0	0	1	1	1	0	0	1	1	0	0	0.949843	1	1
SNOG_01997	A	Chromosome_02	2	334792	335391	-	0.371429	0	1	0.996667	1	0	0	0	1	0.87	1	0	0	0.94	1	0.96	0.776667	0	1	1	1	0.458333	1	0	0	1	1	1	0	0	1	1	0	0	0.84	1	1
SNOG_01999	A	Chromosome_02	2	335718	336499	-	0.371429	0	1	1	1	0	0	0	1	1	1	0	0	0.76087	1	1	1	0	0.914322	1	1	0.352941	1	0	0	1	1	1	0	0	1	1	0	0	0.946292	1	1
SNOG_40170	B	Chromosome_02	2	336558	336860	-	0.371429	0	1	1	1	0.445545	0	0.478548	1	1	1	0.445545	0.29703	0.735974	1	1	0.80528	0.445545	1	1	1	0	0.920792	0.445545	0	1	1	1	0	0	0.871287	1	0.478548	0	1	1	1
SNOG_30129	A	Chromosome_02	2	336976	337797	-	0.142857	0	1	1	0.641119	0.695864	0	0.907543	0.942822	1	0.928224	0.572993	0.143552	1	0.967153	1	0.520681	0.583942	0.709246	1	0.984185	0	0.614355	0.818735	0	0.872263	0.993917	0.867397	0.800487	0	0.683698	0.635037	0.828467	0.720195	0.689781	1	0.916058
SNOG_02000	A	Chromosome_02	2	339065	339763	-	0.0857143	0	1	1	1	1	0.402003	1	1	0.81402	1	1	0.573677	1	1	0.841202	0.849785	1	1	1	1	0.58083	0.958512	1	0	1	1	0.915594	1	0	1	1	1	1	0.957082	0.974249	1
SNOG_02002	A	Chromosome_02	2	341011	341916	-	0.342857	0	1	1	1	0	0	0	1	0.860927	1	0	0	0.954746	1	0.9117	0.60596	0	1	0.971302	1	0.700883	1	0	0	1	1	1	0	0	1	0.987859	0	0	0.905077	1	1
SNOG_30130	A	Chromosome_02	2	342796	343644	-	0.142857	0	1	1	0.656066	0.763251	0.575972	0.717314	0.996467	0.912839	1	0.744405	0.160189	1	0.936396	0.952886	0.548881	0.981154	0.862191	0.812721	0.955241	0.269729	0.831567	0.800942	0	0.98351	1	1	1	0	0.919906	0.882214	0.956419	0.471143	0.81861	1	1
SNOG_02003	A	Chromosome_02	2	344035	344951	+	0.0571429	0	1	1	1	1	0.4253	0.95747	1	1	1	1	0.671756	1	1	1	0.694657	1	1	1	1	0.429662	1	1	1	1	1	1	1	0.785169	1	1	1	1	0.919302	1	1
SNOG_02004	A	Chromosome_02	2	345373	348132	-	0.0857143	0	1	1	0.958696	0.990942	0.445652	1	1	0.999275	0.992029	1	0.430073	1	1	1	0.855797	1	0.986957	0.991667	1	0.356884	0.969203	0.999275	0.888043	1	1	1	0.922464	0.750362	0.96087	0.948188	0.996015	0.817029	0.792391	1	1
SNOG_02006	A	Chromosome_02	2	348996	351991	-	0.114286	0	1	1	0.992657	0.96996	0.414219	0.929239	1	0.912884	0.996996	0.942256	0.419559	1	1	0.930574	0.79239	0.955941	1	0.967957	1	0.617156	0.984312	0.970294	0	0.988652	1	1	0.962951	0	0.99466	0.99733	0.964619	1	0.866489	0.948264	1
SNOG_30131	A	Chromosome_02	2	352754	354576	-	0.142857	0	1	1	0.954471	0.978607	0.250137	0.714207	1	0.961602	1	0.964345	0.527153	1	1	1	0.832145	0.997257	0.981898	1	1	0.552935	0.96599	0.859024	0	1	1	1	0.257268	0	0.98848	0.991223	0.975864	0.149205	0.763576	0.967087	1
SNOG_40171	B	Chromosome_02	2	354911	355367	+	0.371429	0	1	0.932166	0.857768	0.417943	0.363239	0.485777	0.982495	1	1	0.479212	0.350109	1	1	1	0.669584	0.479212	0.978118	1	0.991247	0.256018	0.986871	0.479212	0	1	1	1	0.0984683	0	0.967177	1	0.485777	0	0.680525	1	1
SNOG_02007	A	Chromosome_02	2	355464	357525	+	0.142857	0	1	0.828322	0.931135	0.953928	0.310378	0.910766	0.976722	0.947139	0.993695	0.906887	0.275461	1	0.988361	0.969932	0.700776	0.965082	0.912706	0.954413	1	0.35645	0.8613	0.934045	0	0.987876	1	1	0.99515	0	0.828322	0.909311	0.909796	0.774006	0.690592	0.974297	0.981571
SNOG_40172	B	Chromosome_02	2	357648	358034	+	0.2	0	1	1	1	0.540052	0.617571	0.299742	1	1	1	0.488372	0	1	1	0.9354	1	0.586563	1	1	1	0.775194	1	0.586563	0	1	1	1	0	0	0.808786	1	0.661499	0	1	1	1
SNOG_02008	A	Chromosome_02	2	358332	360664	+	0.0857143	0	1	1	1	1	0.436348	0.998286	1	1	1	0.997857	0.656237	1	1	0.977283	0.953708	1	1	1	1	0.747107	0.968281	0.996571	0	1	1	1	1	0	1	0.986712	0.998286	1	0.94042	0.98114	1
SNOG_02009	A	Chromosome_02	2	362024	363135	+	0.142857	0	1	1	0.703237	0.797662	0.186151	0.827338	1	1	1	0.767986	0.172662	1	1	1	0.888489	0.977518	1	0.919964	1	0.428957	0.983813	0.852518	0.27518	1	1	1	0.935252	0.27518	1	0.995504	0.975719	0.861511	0.955935	1	1
SNOG_02010	A	Chromosome_02	2	363507	364630	+	0.342857	0	1	1	1	0	0	0.467082	1	1	1	0	0	0.979537	1	1	0.519573	0	1	1	1	0.509787	0.862989	0	0	1	1	1	0	0	0.91726	0.97331	0	0	0.822064	1	1
SNOG_02011	A	Chromosome_02	2	364958	365891	-	0.228571	0	1	1	0.937902	0.988223	0.601713	0	1	1	1	0.971092	0	1	1	1	0.817987	1	1	1	1	0.477516	1	1	0	1	1	1	0	0	1	1	0	0	0.873662	1	1
SNOG_02012	A	Chromosome_02	2	366160	369798	-	0.0571429	0	1	1	0.905194	0.967573	0.57928	0.895026	0.975268	0.992855	0.953834	0.946139	0.53751	0.987084	0.965925	0.967299	0.729596	0.981039	0.978016	1	0.972795	0.561968	0.788953	0.961528	0.208849	0.990107	0.970321	0.990382	0.877988	0.24155	0.901072	0.906842	0.865897	0.836494	0.725474	0.989283	0.966749
SNOG_02013	A	Chromosome_02	2	370125	372452	+	0.142857	0	1	1	0.919674	1	0.204897	0.945017	1	1	0.994416	1	0.411083	1	1	1	0.863402	0.937715	0.987973	0.966924	0.983677	0.132302	0.912371	1	0	1	1	1	1	0	0.97165	0.921392	0.967784	0.9811	0.829038	0.964347	1
SNOG_02015	A	Chromosome_02	2	374488	375275	+	0.114286	0	1	1	1	1	0.649746	0.989848	0.983503	0.928934	1	1	0.232234	0.98731	1	0.831218	0.333756	1	1	0.945431	1	0.818528	0.964467	0.852792	0	1	1	1	1	0	0.972081	1	0.998731	1	0.958122	0.884518	0.965736
SNOG_02016	A	Chromosome_02	2	375504	377236	-	0.0571429	0	1	1	1	1	0.793422	0.992499	1	0.852279	1	0.998846	0.762262	0.891518	0.979227	0.937103	0.991344	0.882285	1	0.90075	0.974033	0.79573	0.965955	0.991922	0	1	0.965955	1	1	0	1	1	0.987305	1	0.859781	0.841316	1
SNOG_02017	A	Chromosome_02	2	377602	379659	+	0.0571429	0	1	1	0.97862	0.919339	0.787172	1	0.992225	0.982021	1	0.798348	0.741982	0.982021	1	0.979106	0.95967	1	0.988824	1	1	0.505345	0.827502	0.898445	0	1	1	1	0.624879	0	0.97619	0.970846	1	0.956268	0.846453	0.943635	1
SNOG_02018	A	Chromosome_02	2	381291	382686	+	0.114286	0	1	1	0.910458	0.897564	0	0.97063	0.993553	0.994269	0.994269	0.972063	0.625358	1	1	1	0.748567	0.97063	0.966332	1	1	0.197708	0.947708	0.993553	0	1	1	1	0.906161	0	0.982808	0.997851	0.999284	0.731375	0.804441	1	1
SNOG_02019	A	Chromosome_02	2	385537	386277	-	0.0857143	0	1	1	1	1	0.881242	1	1	1	1	1	0.387314	0.956815	1	0.994602	0.898785	1	1	1	1	0.51552	0.990553	1	0	1	1	1	1	0	1	1	1	1	0.865047	0.937922	1
SNOG_02020	A	Chromosome_02	2	388260	389969	+	0.0857143	0	1	1	0.874269	1	0.532748	0.994152	1	0.977778	0.984795	1	0.616374	0.971345	1	0.94152	0.787134	1	1	1	1	0.426316	0.95848	1	0	1	1	1	1	0	0.994152	0.98655	0.963158	0.992982	0.830409	0.926316	1
SNOG_40173	B	Chromosome_02	2	390154	391059	-	0.228571	0	1	1	1	1	0.586093	0.293598	1	1	1	0.586093	0	0.933775	0.960265	1	1	0.631347	1	1	1	0.36755	0.742826	0.631347	0	1	1	1	0.463576	0	0.92053	0.931567	0.293598	0.463576	0.788079	1	1
SNOG_40174	B	Chromosome_02	2	391918	392170	-	0.114286	0	1	1	1	0.857707	0.513834	1	1	1	1	0.857707	0.86166	1	1	1	0.897233	1	1	1	1	0	0.841897	1	0	1	1	1	0.833992	0	0.731225	1	1	0.150198	0.786561	1	1
SNOG_02021	A	Chromosome_02	2	392472	394687	+	0.142857	0	1	0.967509	0.858303	0.964801	0.575812	0.853791	0.488718	0.981047	0.834386	0.894404	0.599729	0.984206	0.986913	0.876805	0.693141	0.962094	0.798285	0.96074	0.975632	0.233303	0.810469	0.94991	0.363718	0.401173	0.956227	0.978791	1	0.135379	0.516697	0.856949	0.968412	0.888989	0.5537	0.838448	0.980144
SNOG_40175	B	Chromosome_02	2	394834	395521	-	0.2	0	0.715116	0.715116	0.715116	0.712209	0.488372	0.569767	0.715116	0.715116	1	0.710756	0.367733	0.973837	0.902616	0.715116	0.882267	0.715116	0.988372	0.436047	0.962209	0.800872	0.715116	0.715116	0	0.944767	1	1	0.0944767	0	0.715116	1	0.712209	0	0.686047	1	1
SNOG_02022	A	Chromosome_02	2	395710	396995	+	0.257143	0	0.990669	0.903577	0.840591	0.664852	0.230171	0.813375	0.898134	0.968896	0.871695	0.763608	0.412131	0.912131	0.956454	0.83126	0.486003	0.865474	0.912131	0.950233	0.969673	0.234059	0.81804	0.88958	0	0.929238	0.965008	0.913686	0.309487	0	0.855366	0.899689	0.785381	0.400467	0.471229	0.985225	0.991446
SNOG_02023	A	Chromosome_02	2	397558	398137	+	0.142857	0	1	1	0.832759	1	0.384483	0.998276	1	1	0.941379	1	0	1	1	1	0.95	1	1	1	1	0.455172	1	1	0	1	1	1	1	0	1	1	0.998276	1	0.868965	1	1
SNOG_02024	A	Chromosome_02	2	398645	400614	+	0.142857	0	1	1	0.713706	0.713706	0.124873	0.892893	1	0.96802	0.956853	0.874619	0.152284	0.913198	1	0.97665	0.751269	0.632487	0.922335	1	1	0.320305	0.778173	0.806091	0	1	1	1	0.974112	0	0.820812	0.92335	0.790355	0.522335	0.739086	1	1
SNOG_02025	A	Chromosome_02	2	401900	403120	+	0.228571	0	1	1	0.968059	0.756757	0.226863	0	1	1	1	0.683047	0	0.971335	1	0.988534	1	0.68059	1	1	1	0.564291	1	0.839476	0	1	1	1	0	0	1	1	0	0	0.953317	1	1
SNOG_30132	A	Chromosome_02	2	403900	404684	-	0.342857	0	1	1	1	0	0	0	1	1	0.988535	0	0	1	1	1	1	0	1	1	1	0.924841	1	0	0	1	1	1	0	0	1	1	0	0	1	1	1
SNOG_02026	A	Chromosome_02	2	405393	407372	+	0.257143	0	1	1	0.860606	1	0.264647	1	1	1	1	0.662121	0.339394	1	0.977778	0.975758	0.80303	0	0.968182	1	1	0.210101	0.960101	0	0	1	1	1	0	0	0.908586	0.990909	1	0	0.922727	1	1
SNOG_02027	A	Chromosome_02	2	409572	410055	+	0.542857	0	1	1	0	0	0	0	0	0	1	0	0	1	1	0	1	0.75	1	1	0	0	0.995868	1	0	1	1	0	0	0	1	0	0	0	0.859504	0	1
SNOG_02028	A	Chromosome_02	2	411903	413065	-	0.171429	0	1	1	1	1	0	0.923474	1	0.903697	1	0.378332	0.793637	1	0.786758	0.966466	0.912296	0.506449	1	0.924334	1	0.806535	0.987102	0.506449	0	1	1	1	0.0103181	0	0.997421	1	1	0.0103181	0.824592	0.793637	1
SNOG_40176	B	Chromosome_02	2	413425	413630	+	0.142857	0	1	1	1	1	0	1	1	1	0.742718	1	0.466019	1	1	1	0.543689	1	1	1	1	0	1	1	0	1	1	1	1	0	0.504854	1	1	1	1	1	1
SNOG_02029	A	Chromosome_02	2	413839	415718	+	0.0571429	0	1	1	0.990425	0.982979	0.796277	0.970213	0.998936	0.954787	0.959043	1	0.710638	1	1	0.981915	0.895745	1	0.958511	1	1	0.518085	0.93883	1	0	1	1	0.984575	1	0	0.933511	0.962766	1	1	0.87766	0.978191	0.981915
SNOG_30134	A	Chromosome_02	2	415986	417250	+	0.2	0	0.73913	1	0.916996	0.859289	0.329644	0.865613	1	1	1	0.990514	0.326482	0.837154	1	0.975494	0.437945	1	0.893281	1	1	0.286957	0.819763	0.762055	0	1	1	1	0.515415	0	0.934387	0.947826	0.993676	0.135178	0.761265	1	1
SNOG_02030	A	Chromosome_02	2	417838	418426	-	0.0571429	0	1	1	1	0.947368	0.760611	0.891341	1	1	1	1	0.314092	1	1	0.786078	1	1	1	0.977929	1	0.448217	1	1	0.578947	1	1	1	1	0.578947	1	0.940577	1	1	0.882852	1	1
SNOG_40177	B	Chromosome_02	2	419510	419736	+	0.0857143	0	1	1	0.973568	1	0.779736	1	1	1	1	1	0.731278	1	1	1	1	1	1	1	1	0	1	1	0	1	1	1	1	0	1	1	1	0.845815	0.903084	1	1
SNOG_02031	A	Chromosome_02	2	420187	423300	-	0.114286	0	1	1	0.989403	0.974631	0.592164	0.967566	1	0.990687	0.999358	0.961464	0.342325	0.927746	1	0.974631	0.706487	0.989082	0.962107	0.983622	0.993577	0.485228	0.953757	0.984586	0.132627	1	1	1	1	0.0581246	0.968208	0.959216	0.993899	0.982017	0.812781	0.972704	1
SNOG_02032	A	Chromosome_02	2	424093	424578	+	0.0857143	0	1	1	1	1	0.683128	0.872428	1	1	1	0.76749	0.312757	1	1	1	0.919753	0.839506	1	1	1	0.925926	1	0.796296	0	1	1	1	1	0	0.932099	0.995885	0.650206	1	0.868313	0.932099	1
SNOG_02033	A	Chromosome_02	2	424653	424838	+	0.0857143	0	1	1	1	1	0.854839	1	1	1	1	1	0.88172	1	1	1	1	1	1	1	1	0.0322581	0.919355	1	0	1	1	1	1	0	1	1	1	1	1	1	1
SNOG_02034	A	Chromosome_02	2	424952	425177	-	0.142857	0	1	1	1	1	0.0309735	1	1	1	1	1	0.137168	1	1	1	0.862832	1	0.99115	1	1	0.349558	1	1	0	1	1	1	0.535398	0	1	1	1	1	1	1	1
SNOG_02035	A	Chromosome_02	2	425255	425511	+	0.171429	0	1	1	1	0.953307	0	1	1	1	1	0.898833	0	1	1	0.762646	0.832685	0.957198	1	1	1	0	1	0.922179	0	1	1	1	0	0	1	1	1	0.7393	1	1	1
SNOG_40178	B	Chromosome_02	2	426452	426802	+	0.0857143	0	1	1	0.900285	1	0.501425	1	1	1	1	1	0.820513	1	1	1	0.988604	1	0.817664	1	1	0	0.934473	1	0	1	1	1	1	0	1	0.977208	1	1	1	1	1
SNOG_02036	A	Chromosome_02	2	428465	430458	+	0.171429	0	1	1	1	0.12989	0.121364	0.935306	1	0.927282	1	1	0.215145	0.984955	1	1	0.991976	1	0.967904	1	1	0.402207	0.992477	0.961384	0	1	0.984955	1	0.588766	0	1	1	1	0.920762	0.988465	0.941825	1
SNOG_02037	A	Chromosome_02	2	430661	431219	-	0.342857	0	1	1	0.964222	0	0	0	0.989267	1	1	0	0	0.969589	1	0.987478	0.817531	0	1	1	1	0.749553	0.815742	0	0	1	1	1	0	0	0.855098	1	0	0	0.964222	0.930233	1
SNOG_02038	A	Chromosome_02	2	431918	432729	+	0.114286	0	1	1	1	1	0.679803	0.600985	1	1	1	0.69335	0.155172	1	1	1	0.935961	1	1	1	1	0.402709	0.970443	1	0	1	1	1	1	0	1	1	0.586207	1	0.940887	1	1
SNOG_02039	A	Chromosome_02	2	433348	433953	-	0.342857	0	1	1	0.859736	0.632013	0	0	1	1	1	0	0	1	1	1	0.379538	0	1	1	1	0.656766	0.851485	0	0	1	1	1	0	0	1	0.9967	0.285479	0	0.968647	1	1
SNOG_02041	A	Chromosome_02	2	434465	435813	-	0.0857143	0	1	1	1	1	0.828762	1	1	0.898443	0.997035	1	0.432913	0.971831	1	1	0.957005	1	1	1	1	0.555226	0.992587	1	0.468495	1	1	1	1	0.468495	0.976279	0.97109	1	0.923647	0.932543	0.987398	1
SNOG_02042	A	Chromosome_02	2	436445	437843	-	0.0857143	0	1	1	1	0.949249	0.218013	1	1	1	1	0.815583	0.659757	1	1	0.969264	0.84346	1	1	0.969264	1	0.679056	0.879914	0.891351	0	1	1	1	0.899214	0	1	0.96426	1	0.899214	0.944246	0.979271	1
SNOG_02043	A	Chromosome_02	2	438286	439633	-	0.114286	0	1	1	0.977003	1	0.821217	0.947329	1	1	1	1	0.477745	1	1	1	0.851632	1	1	0.995549	1	0.348665	0.977003	1	0	1	1	1	0.994807	0	0.98368	0.968843	1	0.994807	0.813056	0.944362	1
SNOG_02044	A	Chromosome_02	2	440303	440434	-	0.228571	0	1	1	1	1	0	1	1	1	1	1	0	1	1	1	1	0	1	1	1	0	1	1	0	1	1	1	0	0	1	1	1	0	1	1	1
SNOG_02045	A	Chromosome_02	2	442401	443790	+	0.114286	0	1	1	0.941007	0.52446	0.158993	0.958273	0.921583	1	0.91223	0.520144	0.251079	1	0.942446	0.982734	0.71295	0.657554	0.938849	1	1	0.586331	0.892806	0.619425	0	0.943165	0.998561	0.93741	0.683453	0	0.833813	0.835252	0.98705	0.683453	0.810072	0.988489	1
SNOG_02046	A	Chromosome_02	2	444654	445508	+	0.342857	0	1	1	1	0	0	1	1	1	1	0	0	1	1	1	1	0	1	1	1	0.333333	0.893567	0	0	1	1	1	0	0	0.973099	1	0	0	1	1	1
SNOG_02047	A	Chromosome_02	2	447256	448618	+	0.0571429	0	1	1	0.998533	1	0.577403	1	1	1	1	1	0.548789	1	1	0.966985	0.917095	0.861335	1	1	1	0.559794	1	1	0	1	1	1	1	0	1	1	1	1	0.873074	1	1
SNOG_02048	A	Chromosome_02	2	449039	449524	-	0.371429	0	1	1	1	0	0	0	1	0.876543	1	0	0	1	1	0.73251	0.788066	0	0.995885	1	1	0.0967078	1	0	0	1	1	1	0	0	1	1	0	0	0.855967	0.958848	1
SNOG_02049	A	Chromosome_02	2	450656	452263	-	0.257143	0	1	1	0.972015	0.0043532	0.281095	0.781716	0.973881	0.942164	0.963309	0.69403	0.295398	1	1	1	0.777985	0	0.942786	1	0.981965	0.63806	0.918532	0	0	0.966418	0.983209	0.983209	0	0	0.969527	0.914801	0.779229	0	0.824005	0.977612	0.985696
SNOG_02050	A	Chromosome_02	2	453483	454399	+	0.0571429	0	1	1	0.823337	0.732824	0.775354	0.906216	0.959651	1	0.970556	1	0.450382	1	0.911668	1	0.720829	1	0.928026	1	1	0.145038	0.885496	1	0.537623	1	1	1	1	0.537623	0.967285	0.834242	1	0.8506	0.800436	1	0.91494
SNOG_02051	A	Chromosome_02	2	455381	456022	+	0.0857143	0	1	1	1	1	1	1	1	1	1	1	0.838006	1	1	1	1	1	1	1	1	0.886293	1	1	0	1	1	1	0.540498	0	1	1	1	0.330218	1	1	1
SNOG_02052	A	Chromosome_02	2	457065	458025	-	0.114286	0	1	1	0.881374	1	0.151925	0.972945	1	0.962539	0.950052	0.985432	0	1	0.988554	1	0.898023	0.986472	0.843913	1	1	0.25078	0.777315	0.925078	0.729449	1	1	1	1	0	0.989594	0.934443	1	0.976067	0.80437	1	1
SNOG_02053	A	Chromosome_02	2	458599	460280	+	0	0	1	1	1	1	0.643282	0.997027	1	0.980975	1	0.978002	0.626635	1	1	1	0.621284	1	1	1	1	0.614744	1	1	0.976219	1	1	1	1	0.997027	1	1	1	1	0.937574	0.97503	1
SNOG_02054	A	Chromosome_02	2	460678	462374	-	0.342857	0	0.998821	1	0.71538	0	0	0	1	0.656452	1	0	0	0.669417	1	0.656452	0.964643	0	0.69947	0.656452	0.656452	0.736005	0.71538	0	0	0.71538	1	1	0	0	0.71538	0.71538	0	0	0.645256	0.656452	1
SNOG_02055	A	Chromosome_02	2	463486	464125	+	0.285714	0	1	1	0.795312	1	0	0	1	1	1	0	0	1	1	1	0.607812	0	1	1	1	0.3125	0.99375	0	0	1	1	1	0.607812	0	0.984375	0.971875	0	0.607812	0.83125	1	1
SNOG_02056	A	Chromosome_02	2	464218	465760	-	0.171429	0	1	1	1	1	0.453662	0.958522	0.961763	0.941672	1	0.978613	0.384964	0.970188	0.987686	0.950097	0.802333	1	0.937783	0.941672	1	0.687621	0.918341	0.940376	0	1	0.987686	1	0	0	0.943616	0.918341	0.930655	0	0.876863	0.970188	0.950097
SNOG_02057	A	Chromosome_02	2	466703	467846	-	0.114286	0	0.998252	1	1	1	0.471154	1	1	0.916084	1	0.799825	0.468531	0.993007	1	0.971154	0.95979	0.866259	1	0.994755	1	0.76049	1	0.76049	0	1	0.998252	1	0.799825	0	1	1	1	0.805944	0.993007	0.980769	0.998252
SNOG_02058	A	Chromosome_02	2	468410	469800	-	0.114286	0	1	1	1	0.903666	0.283249	0.969087	1	0.994249	1	0.985622	0.714594	1	1	1	0.984903	0.985622	1	1	1	0.616104	1	0.985622	0	1	1	1	0.295471	0	1	0.94752	0.986341	0.992811	0.977714	1	1
SNOG_02059	A	Chromosome_02	2	470780	471385	-	0.342857	0	1	1	1	0	0	0	1	0.938944	1	0	0	1	1	1	0.831683	0	1	1	1	0.894389	1	0	0	1	1	1	0	0	1	1	0	0	1	0.955445	1
SNOG_02060	A	Chromosome_02	2	471734	473180	-	0.114286	0	1	1	1	1	0.717346	0.998618	1	0.964064	1	1	0.529371	1	1	0.98756	0.857637	1	1	1	1	0.635107	1	1	0	0.971665	1	1	0	0	1	1	1	0	0.914997	1	1
SNOG_02061	A	Chromosome_02	2	473871	475977	+	0.0857143	0	1	1	0.943996	1	0.691979	0.968676	0.940199	0.997627	0.960133	1	0.471761	0.985287	0.985762	0.96915	0.782629	0.81158	0.940674	1	1	0.622212	0.904129	0.822971	0	0.995729	1	1	1	0	0.935453	0.933555	0.901281	0.96915	0.850973	0.984813	1
SNOG_02062	A	Chromosome_02	2	476093	476380	-	0.2	0	1	1	1	1	0.0486111	0.871528	1	1	1	1	0.177083	1	1	1	1	0.388889	0.986111	1	1	0.371528	0.861111	0.0763889	0	1	1	1	0.5625	0	1	0.975694	1	0.5625	1	1	1
SNOG_02063	A	Chromosome_02	2	476366	477383	+	0.0857143	0	1	1	0.380157	1	0.562868	0.922397	1	1	1	1	0.333988	1	1	1	0.670923	1	1	1	1	0.0972495	0.821218	1	0.894892	1	1	1	1	0.894892	0.947937	1	1	1	0.8389	1	1
SNOG_40179	B	Chromosome_02	2	477795	477959	-	0.114286	0	1	1	1	1	1	1	1	1	1	1	1	1	1	1	0	1	1	1	1	0.145454	1	1	0	1	1	1	1	0	1	1	1	1	0.927273	1	1
SNOG_02064	A	Chromosome_02	2	478244	478834	-	0.228571	0	0.873097	1	0.58714	0.521151	0	0.607445	0.996616	0.883249	0.538071	0.441624	0.319797	0.957699	0.930626	0.966159	0.201354	0.87648	0.532995	0.812183	0.898477	0.269035	0.602369	0.510998	0	0.724196	0.989848	0.972927	0.796954	0	0.563452	0.656514	0.353638	1	0.72758	0.692047	0.908629
SNOG_02065	A	Chromosome_02	2	479983	481673	+	0.142857	0	1	1	1	1	0.463631	1	1	1	1	0.980485	0.426966	1	1	1	0.939681	1	0.998817	1	1	0.478415	1	1	0	1	1	1	0.999409	0	0.984625	1	1	1	0.890006	0.971614	1
SNOG_02066	A	Chromosome_02	2	487553	489510	+	0.171429	0	1	1	0.919305	0.716037	0.143003	1	0.994893	0.973442	0.959653	0.255873	0.355465	0.981614	1	0.983657	0.90858	0.92952	0.969356	0.973442	0.983657	0.149132	0.883555	0.962206	0	0.988253	1	1	0.990296	0	0.889683	0.886108	1	0.990296	0.715526	1	1
SNOG_02067	A	Chromosome_02	2	489648	491154	-	0.114286	0	0.998673	1	1	0.998009	0	1	1	0.988719	1	0.947578	0.327804	1	1	0.980757	0.735236	0.791639	1	0.988719	1	0.709356	1	0.994028	0	1	1	1	0.996019	0	1	1	1	0.996019	0.976775	0.998009	1
SNOG_02068	A	Chromosome_02	2	492206	495670	-	0.371429	0	1	1	0.922366	0.396825	0	0.112554	0.996537	1	0.98557	0.208658	0	0.933622	0.989899	0.988167	0.638384	0.170563	0.941125	0.987013	1	0.452525	0.977201	0.215296	0	1	1	1	0	0	0.932179	0.98153	0.0914863	0	0.873882	1	1
SNOG_02069	A	Chromosome_02	2	496617	498868	-	0.2	0	1	1	0.957371	0.983126	0	0.656305	1	0.972913	1	0.0963588	0.428952	0.989787	0.99556	0.977797	0.937389	0.982682	0.996892	0.902309	1	0.728686	1	0.685613	0	1	1	1	0	0	0.98135	1	0.656305	0	1	1	0.99556
SNOG_02070	A	Chromosome_02	2	499265	500420	+	0	0	1	0.91782	0.894464	1	0.818339	1	1	0.92128	1	1	0.713668	1	1	0.965398	1	1	1	1	1	0.634948	0.718858	1	0.688581	1	1	1	0.990484	0.688581	1	1	1	1	0.701557	1	1
SNOG_02071	A	Chromosome_02	2	501327	503506	-	0.114286	0	1	1	0.983028	0.96422	0.694954	1	0.977982	0.927982	1	1	0.416973	0.894495	1	0.883486	0.822477	0.968349	1	0.924312	1	0.433945	0.826147	0.97156	0	1	1	1	0.575229	0	0.990367	0.958716	1	1	0.909174	0.9	0.963761
SNOG_30137	A	Chromosome_02	2	504292	504649	+	0.114286	0	1	1	1	0.684357	0.597765	1	1	1	1	0.960894	0.756983	1	1	1	0.857542	0.863128	1	1	1	0.994413	1	1	0	1	1	1	0	0	1	1	1	0	0.96648	1	1
SNOG_02072	A	Chromosome_02	2	505268	506725	+	0.228571	0	1	1	1	0.59465	0	0.812071	1	1	0.973937	0	0	1	1	0.992455	0.691358	0.59465	0.996571	1	1	0.349108	0.950617	0.59465	0	1	1	1	0	0	0.939643	1	0.876543	0	0.862826	1	0.969822
SNOG_02073	A	Chromosome_02	2	507270	509261	-	0.0857143	0	1	1	0.781124	0.795683	0.483434	0.803213	1	1	0.99498	0.788655	0.606426	0.946787	1	0.971888	0.693775	0.795683	0.891064	0.945783	0.959337	0.624498	0.919679	0.796687	0	0.995482	1	1	0.892068	0	0.962349	0.944277	0.674197	0.703815	0.772088	0.910141	1
SNOG_02074	A	Chromosome_02	2	509698	511949	+	0.0857143	0	1	1	0.854796	0.968472	0.526643	0.977353	0.96714	1	1	0.881883	0.60302	1	1	1	0.808615	0.991119	0.937389	1	1	0.373446	0.905417	0.937833	0	1	1	1	1	0	0.940941	0.971137	0.981794	1	0.776199	1	1
SNOG_02075	A	Chromosome_02	2	512207	514702	+	0.171429	0	1	1	0.664263	0.999199	0.139423	0.786058	1	1	0.898638	0.823718	0.398237	0.978766	1	1	0.735176	0.935497	0.844151	0.978766	1	0.413862	0.908253	0.907853	0	1	1	1	1	0	0.963942	0.97516	0.975962	0.473958	0.937099	1	1
SNOG_02077	A	Chromosome_02	2	515406	517740	-	0.0571429	0	1	1	0.976445	1	0.724625	1	0.9803	0.910921	1	1	0.374304	0.962313	1	0.896788	0.909636	0.985867	0.973876	0.944326	1	0.638544	1	0.988437	0.35546	1	0.998715	1	0.96531	0.856531	0.897644	0.960171	1	0.988437	0.92848	0.971306	1
SNOG_30138	A	Chromosome_02	2	518229	520331	-	0.314286	0	1	1	0.974798	0	0	0	1	0.968616	1	0	0	0.99572	1	0.973371	0.919639	0	0.911079	1	1	0.538754	0.96291	0	0	1	1	1	0.424631	0	0.844508	0.979553	1	0.279125	0.718022	0.926771	1
SNOG_02078	A	Chromosome_02	2	520599	522338	-	0.0571429	0	1	1	1	0.986207	0.652874	0.975287	0.949425	0.987356	1	0.992529	0.704598	1	1	0.939655	0.934483	0.958621	1	0.987356	1	0.885632	1	0.999425	0	1	1	1	0.927011	0	0.956322	0.987356	1	0.986782	0.933908	0.946552	1
SNOG_02079	A	Chromosome_02	2	522616	523962	+	0.171429	0	0.865627	1	0.579065	0.836674	0	0.901262	0.904232	1	0.783964	0.646622	0	1	1	1	0.766889	0.535264	0.598367	1	1	0.173719	0.796585	0.928731	0	0.942094	1	0.998515	1	0	0.929473	0.736451	1	0	0.696362	1	1
SNOG_02081	A	Chromosome_02	2	524114	525142	-	0.171429	0	1	0.729835	0.690962	0.895044	0.47036	0.752187	0.933916	1	0.883382	0.860058	0.161322	0.869776	0.840622	0.895044	0.613217	0.860058	0.822157	0.949465	1	0.170068	0.405248	0.846453	0	0.889213	1	0.909621	1	0	0.829932	0.86103	0.793975	0.814383	0.825073	1	0.972789
SNOG_30139	A	Chromosome_02	2	525557	526669	-	0.2	0	1	1	1	0	0	0.993711	1	0.954178	1	0.327943	0.515723	1	1	1	0.910153	0.998203	1	1	1	0.554358	1	0.97664	0	1	1	1	0	0	1	1	0.993711	0	0.875112	1	1
SNOG_02082	A	Chromosome_02	2	527568	528221	+	0.0571429	0	1	1	1	1	0.568807	0.931193	1	0.957187	1	0.931193	0.703364	1	1	1	0.926605	1	1	1	1	0.724771	1	1	0.20948	1	1	1	1	0.20948	1	0.975535	1	1	0.576453	1	1
SNOG_02083	A	Chromosome_02	2	528376	528968	+	0.342857	0	1	1	1	0.0876897	0.0590219	0.0472175	1	0.851602	1	0.0438449	0	0.689713	1	0.946037	1	0.141653	1	0.834739	1	0.998314	1	0.160202	0	1	1	1	0.0472175	0	1	1	0.0472175	0.0472175	1	0.974705	1
SNOG_02084	A	Chromosome_02	2	528844	529920	+	0.314286	0	1	1	0.994429	0	0	0	1	0.968431	1	0	0	0.791086	1	0.943361	1	0.429898	0.948932	0.988858	1	0.601671	0.861653	0.519034	0	1	1	1	0	0	1	1	0	0	0.879294	1	1
SNOG_02085	A	Chromosome_02	2	530414	531190	+	0.342857	0	1	1	1	0	0	0	1	1	1	0	0	1	1	1	0.988417	0	1	1	1	0.539254	1	0	0	1	1	1	0	0	0.990991	1	0	0	1	1	1
SNOG_02086	A	Chromosome_02	2	531373	533356	-	0.114286	0	1	1	0.887601	0.995968	0.304939	0.658266	1	1	1	0.995968	0.509073	1	1	1	0.80494	0.910282	0.96875	1	1	0.790827	0.96371	0.957157	0	1	1	1	0.60131	0	1	0.993952	0.913307	0.395665	0.864415	1	1
SNOG_02087	A	Chromosome_02	2	533870	534901	+	0.0571429	0	1	1	1	1	0.757752	1	1	0.916667	1	1	0.699612	1	1	0.857558	0.886628	1	1	0.893411	1	0.747093	1	1	0.443798	1	1	1	1	0.443798	1	1	1	1	0.906008	0.903101	1
SNOG_02088	A	Chromosome_02	2	535166	535778	-	0.0571429	0	1	1	0.831974	1	0.0734095	1	1	0.939641	0.949429	0.991843	0.995106	1	1	0.93801	0.647635	0.960848	0.985318	1	1	0.179445	0.95106	0.931485	0.923328	1	1	1	1	0.923328	0.848287	0.856444	1	1	0.911909	1	1
[truncated: 14,677 more rows]
