# Supplementary material for: Chromosome-level genome assembly and manually-curated proteome of model necrotroph Parastagonospora nodorum Sn15 reveals a genome-wide trove of candidate effector homologs, and redundancy of virulence-related functions within an accessory chromosome
Source: BMC Genomics. 2021 May 25;22:382. doi: 10.1186/s12864-021-07699-8 (PMC8146201; doi:10.1186/s12864-021-07699-8)
Supplement: Supplementary file 15 — Additional file 15: Supplementary Table 12. Orthology comparison between gene predictions of P. nodorum Sn15 and Sn4, indicating Sn15 orthologs to Sn4 effector candidates under diversifying selection identified in Richards et al. 2019. [file 12864_2021_7699_MOESM15_ESM.xlsx]

## Sheet: SN15_vs_SN4
Note	SN15	SN4
SN4 diversifying selection specific to US sub-population (Richards, 2019)	SNOG_01218	CJJ16_02775
SN4 diversifying selection specific to US sub-population (Richards, 2019)	SNOG_04763	CJJ16_04802
SN4 diversifying selection specific to US sub-population (Richards, 2019)	SNOG_07240	CJJ16_05381
SN4 diversifying selection specific to US sub-population (Richards, 2019)	SNOG_44483	CJJ16_07532
SN4 diversifying selection specific to US sub-population (Richards, 2019)	SNOG_16438	CJJ16_08121
SN4 diversifying selection specific to US sub-population (Richards, 2019)	SNOG_30255	CJJ16_08723
SN4 diversifying selection specific to US sub-population (Richards, 2019)	SNOG_04821	CJJ16_08794
SN4 diversifying selection specific to US sub-population (Richards, 2019)	SNOG_11453	CJJ16_10111
SN4 diversifying selection specific to US sub-population (Richards, 2019)	SNOG_13025	CJJ16_11190
SN4 diversifying selection specific to US sub-population (Richards, 2019)	SNOG_12955	CJJ16_11245
SN4 diversifying selection specific to US sub-population (Richards, 2019)	SNOG_12811	CJJ16_11362
SN4 diversifying selection specific to US sub-population (Richards, 2019)	SNOG_13125	CJJ16_12078
SN4 diversifying selection specific to US sub-population (Richards, 2019)	SNOG_12644	CJJ16_12475
SN4 diversifying selection specific to US sub-population (Richards, 2019)	*	CJJ16_12941
SN4 diversifying selection specific to US sub-population (Richards, 2019)	*	CJJ16_12308
SN4 diversifying selection specific to US sub-population (Richards, 2019)	*	CJJ16_10655
Tox1	SNOG_20078	CJJ16_05311
Tox3, SN4 diversifying selection specific to US sub-population (Richards, 2019)	SNOG_08981	CJJ16_07705
ToxA	SNOG_16571	CJJ16_06164
